# Supplementary material for: Ribosome profiles and riboproteomes of healthy and Potato virus A‐ and Agrobacterium‐infected Nicotiana benthamiana plants
Source: Mol Plant Pathol. 2018 Dec 6;20(3):392–409. doi: 10.1111/mpp.12764 (PMC6637900; doi:10.1111/mpp.12764)
Supplement: Supplementary file 9 — Table S2 N. benthamiana r‐proteins, their size distribution (in amino acids, aa) and homologies to A. thaliana and N. sylvestris r‐proteins as well as internal variation. [file MPP-20-392-s009.xlsx]

## Sheet: Sheet1
Supplementary Table S2. N. benthamiana r-proteins, their size distribution (in amino acids, aa) and homologies to A. thaliana and N. sylvestris r-proteins as well as internal variation. N. benthamiana r-proteins that were excluded from the similarity comparisons but are annotated as such are shown on the right. A thaliana pseudogenes were not included in the comparisons.
Family	A. thaliana r-protein gene locus (pseudogenes are not listed)	A. thaliana r-protein length in amino acids (pseudogenes not included)	Similarity % (internal)	Count	N. benthamiana r-proteins. R-proteins found in the riboproteome are marked in bold. R-protein paralogues with unique peptides are shown in italics. R-proteins identified with PSM scores of 1 are marked with *. New putative r-protein annotations are underlined.	aa-length (for proteins used in comparisons)	Similarity % to A. thaliana	Similarity % within N. benthamiana	Count	N. sylvestris	aa-length	Similarity % to A. thaliana	Similarity % (within N. sylvestris)	Count	Similarity % N.b. to N.s	Putative N. benthamiana r-proteins that were excluded from the similarity comparisons. R-proteins found in the riboproteome are marked in bold. New r-protein annotations found in this study are underlined. R-protein paralogues with unique peptides are shown in italics. R-proteins identified with PSM scores of 1 are marked with *.	Count
L3	AT1G43170, AT1G61580	389-390	94.1-100.0	2	NbS00006338g0323, NbS00018918g0016, NbS00038870g0030, NbS00045996g0004, NbS00057955g0004	389-389	94.1-95.6	97.7-100.0	5	XP_009759237.1, XP_009782292.1, XP_009786904.1	389-389	94.1-95.6	97.7-99.0	3	97.7-100.0	NbS00029846g0003, NbS00046335g0005	2
L4	AT3G09630, AT5G02870	405-407	97.5-99.8	2	NbS00002612g0002, NbS00013507g0012, NbS00017301g0008, NbS00039797g0003, NbS00047015g0005	405-476	76.6-90.2	79.9-97.3	5	XP_009769093.1, XP_009769094.1, XP_009800209.1, XP_009801549.1	405-405	89.4-90.4	97.0-100.0	4	83.0-99.3	NbC24304474g0001, NbS00011766g0021	2
L5	AT3G25520, AT5G39740	301-301	99.0-100.0	2	NbS00009301g0005, NbS00001203g0118, NbS00010892g0008, NbS00017309g0013, NbS00021993g0016,	272-383	78.0-91.5	71.7-97.2	5	XP_009767919.1, XP_009774634.1, XP_009801702.1	301-302	89.7-91.4	96.7-98.0	3	81.6-99.7	NbS00035546g0001	1
L6	AT1G18540, AT1G74050, AT1G74060	233-233	94.0-98.7	3	NbS00002188g0022, NbS00015711g0008, NbS00017572g0018, NbS00021581g0010, NbS00031098g0006	227-333	66.7-86.7	72.1-99.1	5	XP_009772155.1, XP_009772157.1, XP_009775140.1	229-230	83.3-85.8	93.0-99.6	3	72.1-99.1
L7	AT1G80750, AT2G01250, AT2G44120, AT3G13580	184-247	61.0-100.0	4	NbS00012514g0001, NbS00012928g0003, NbS00019567g0012, NbS00024868g0008, NbS00039066g0008, NbS00056367g0005, NbS00056528g0010, NbS00061153g0003	240-431	55.8-96.6	59.6-100.0	8	XP_009760598.1, XP_009780830.1, XP_009782941.1, XP_009782943.1, XP_009784717.1, XP_009788725.1, XP_009796889.1, XP_009804423.1, XP_009804424.1, XP_009804425.1	240-259	63.2-95.8	70.9-100.0	10	59.5-99.6	NbS00001999g0012, NbS00008800g0005, NbS00010603g0001, NbS00034575g0002, NbS00046352g0004	5
L7a	AT2G47610, AT3G62870	256-257	98.4-98.4	2	NbS00001830g0012, NbS00003539g0011, NbS00006870g0001, NbS00010173g0011, NbS00015352g0005, NbS00023515g0003	256-258	95.3-97.4	99.2-100.0	6	XP_009771923.1, XP_009773142.1, XP_009793602.1	257-258	95.7-96.1	99.2-99.6	3	99.2-100.0	NbC24461651g0001, NbS00000363g0005, NbS00022195g0009, NbS00034729g0013	4
L8	AT2G18020, AT3G51190, AT4G36130	258-260	92.3-98.4	3	NbS00000260g0018, NbS00002331g0005, NbS00006290g0014, NbS00015607g0008, NbS00016803g0002, NbS00017622g0006, NbS00034594g0002	260-343	68.7-98.1	74.9-100.0	7	XP_009769981.1, XP_009789257.1, XP_009792898.1	260-260	90.7-97.7	99.2-100.0	3	75.2-100.0	NbC23241500g0001, NbC23300597g0001	2
L9	AT1G33120, AT1G33140, AT4G10450	175-194	93.8-100.0	3	NbS00002134g0112, NbS00005119g0003, NbS00005152g0006	194-218	82.1-95.2	87.6-98.5	3	XP_009775635.1, XP_009784194.1, XP_009803596.1	194-194	93.3-94.3	99.0-99.0	3	88.1-100.0	NbS00001768g0005, NbS00014115g0001, NbS00017718g0014	3
L10a	AT1G08360, AT2G27530, AT5G22440	216-217	95.4-100.0	3	NbS00008691g0002, NbS00010171g0006, NbS00013207g0009, NbS00014603g0011, NbS00014760g0001, NbS00038689g0004, NbS00038856g0001, NbS00044021g0003	214-269	78.9-94.9	81.6-100.0	8	XP_009774981.1, XP_009795842.1, XP_009805056.1	216-216	93.1-94.0	97.2-98.6	3	83.1-99.5	NbS00026523g0006	1
L10	AT1G14320, AT1G26910, AT1G66580	126-221	65.2-100.0	3	NbS00006216g0012, NbS00006443g0009, NbS00035393g0011, NbS00045548g0005, NbS00050038g0007	210-221	57.5-91.7	94.7-100.0	5	XP_009772454.1, XP_009785894.1, XP_009793501.1, XP_009793970.1	219-246	53.4-91.7	68.8-100.0	4	62.7-100.0	NbS00006266g0111, NbS00006448g0011, NbS00007010g0113, NbS00029360g0016, NbS00059098g0009, NbS00059098g0010	6
L11	AT2G42740, AT3G58700, AT4G18730, AT5G45775	182-182	99.4-100.0	4	NbS00006448g0011, NbS00007322g0010, NbS00009164g0009, NbS00009449g0002, NbS00024632g0002, NbS00028977g0006, NbS00040668g0004	159-181	86.5-99.4	86.5-100.0	7	XP_009766474.1, XP_009790976.1, XP_009796075.1, XP_009799522.1	181-181	98.8-99.4	100.0-100.0	4	87.8-100.0	NbS00018998g0022	1
L12	AT2G37190, AT3G53430, AT5G60670	166-166	98.2-100.0	3	NbS00004831g0008, NbS00006869g0102*, NbS00017357g0001, NbS00023264g0001, NbS00026242g0002, NbS00027346g0001, NbS00029456g0001	166-184	82.6-97.6	82.1-100.0	7	XP_009765550.1, XP_009771743.1, XP_009777832.1	166-166	97.0-97.6	100.0-100.0	3	85.3-100.0	NbS00006707g0002, NbS00038888g0007	2
L13a	AT3G07110, AT3G24830, AT4G13170, AT5G48760	206-207	95.1-100.0	4	NbS00002408g0006, NbS00011854g0009, NbS00016948g0018, NbS00020849g0005, NbS00021399g0004, NbS00045699g0012	190-734	85.0-94.7	89.1-100.0	6	XP_009765513.1, XP_009789164.1, XP_009795999.1	206-206	93.2-95.1	97.6-99.5	3	89.3-100.0	NbS00003020g0004	1
L13	AT3G48960, AT3G49010, AT5G23900	153-206	66.5-100.0	3	NbS00007507g0019, NbS00018172g0001, NbS00026051g0013, NbS00030768g0006, NbS00041012g0008, NbS00046758g0005, NbS00059484g0003	165-249	62.1-93.6	72.3-98.1	7	XP_009773597.1, XP_009792303.1, XP_009795347.1	206-206	67.0-94.2	95.1-96.6	3	77.7-99.5	NbS00017780g0011, NbS00039927g0005	2
L14	AT2G20450, AT4G27090	134-134	97.0-97.0	2	NbS00006379g0022, NbS00007773g0008, NbS00009111g0021*, NbS00016471g0002*, NbS00021394g0006, NbS00025105g0019, NbS00038226g0005	110-199	61.3-92.3	52.8-100.0	7	XP_009757946.1, XP_009800530.1, XP_009801113.1	133-134	90.2-92.3	97.0-98.5	3	65.8-100.0
L15	AT4G16720, AT4G17390	204-204	100.0-100.0	2	NbC26305628g0005, NbS00003422g0004, NbS00014498g0001, NbS00049696g0008	171-229	80.4-94.6	72.9-97.5	4	XP_009764605.1, XP_009768655.1, XP_009780055.1, XP_009796395.1	204-204	94.1-95.6	98.0-100.0	4	81.9-100.0	NbS00000072g0013, NbS00003002g0010	2
L17	AT1G27400, AT1G67430	131-176	73.1-98.3	2	NbS00008466g0007, NbS00010693g0002, NbS00033554g0002, NbS00036485g0008, NbS00059803g0001	137-207	57.0-93.4	55.6-96.8	5	XP_009799491.1, XP_009803114.1, XP_009803259.1	175-175	68.0-93.7	94.9-96.0	3	64.8-99.4	NbS00007070g0204, NbS00008823g0003, NbS00009918g0004,	3
L18a	AT1G29965, AT1G29970, AT2G34480, AT3G14600	158-312	35.4-100.0	4	NbS00002820g0009, NbS00008760g0105, NbS00008760g0210, NbS00012048g0003, NbS00013405g0005, NbS00019983g0005, NbS00034061g0004, NbS00049015g0004	136-192	34.5-100.0	44.4-100.0	8	XP_009757479.1, XP_009757480.1, XP_009782492.1, XP_009786994.1, XP_009797438.1, XP_009799848.1, XP_009799851.1	149-233	30.2-100.0	32.4-100.0	7	32.4-100.0	NbS00011957g0001	1
L18	AT2G47570, AT3G05590, AT5G27850	186-187	88.2-97.9	3	NbS00007750g0014, NbS00013932g0015, NbS00020801g0014, NbS00021061g0110, NbS00025676g0010	187-249	75.7-94.7	83.9-99.5	5	XP_009772706.1, XP_009772708.1, XP_009775352.1, XP_009783807.1, XP_009788537.1, XP_009796134.1	173-187	82.3-93.0	87.2-100.0	6	78.6-100.0	FLAGAtRPL18B, NbS00000799g0006	1
L19	AT1G02780, AT3G16780, AT4G02230	208-214	87.4-93.5	3	NbS00003339g0008, NbS00005150g0202, NbS00020925g0004, NbS00022677g0027, NbS00024093g0010, NbS00037623g0001, NbS00045881g0002	202-268	73.1-94.6	70.1-93.4	7	XP_009770183.1, XP_009774380.1, XP_009774381.1, XP_009784598.1	212-214	86.6-93.7	96.7-100.0	4	76.7-98.5	NbC23681997g0001, NbS00006191g0001, NbS00018463g0003	3
L21	AT1G09590, AT1G09690, AT1G57660, AT1G57860	164-164	98.2-100.0	4	NbS00001165g0003, NbS00006309g0001, NbS00016610g0004, NbS00022260g0005, NbS00024029g0004, NbS00056343g0003	164-213	80.6-92.1	85.4-100.0	6	XP_009763137.1, XP_009767645.1, XP_009787096.1	164-164	90.9-92.1	98.2-99.4	3	84.8-100.0	NbS00010174g0004	1
L22	AT1G02830, AT3G05560, AT5G27770	124-127	81.9-100.0	3	NbS00004818g0003, NbS00007750g0012, NbS00017836g0015, NbS00020814g0018, NbS00020892g0003, NbS00024386g0011, NbS00028302g0001, NbS00056322g0001	124-160	77.2-94.4	84.6-100.0	8	XP_009773172.1, XP_009781701.1, XP_009782989.1, XP_009802269.1, XP_009804466.1	123-127	78.7-94.4	87.2-97.6	5	84.8-100.0
L23a	AT2G39460, AT3G55280	148-154	92.9-100.0	2	NbS00000332g0115, NbS00009485g0005, NbS00013483g0111, NbS00017699g0003, NbS00019339g0015, NbS00030274g0005	154-180	85.1-91.6	90.9-98.1	6	XP_009761791.1, XP_009777764.1, XP_009796940.1, XP_009796941.1, XP_009797890.1	153-154	87.0-90.9	92.2-99.4	5	91.6-100.0	NbS00028257g0003, NbS00056088g0001	2
L23	AT1G04480, AT2G33370, AT3G04400	140-140	100.0-100.0	3	NbS00005163g0001, NbS00009319g0010, NbS00013271g0006, NbS00047740g0003	125-140	92.8-100.0	92.8-100.0	4	XP_009773907.1, XP_009775264.1, XP_009781617.1, XP_009788852.1	125-140	99.2-100.0	99.2-100.0	4	92.0-100.0	NbS00004708g0003, NbS00005680g0011, NbS00010670g0001, NbS00022622g0002, NbS00022799g0001, NbS00022799g0003, NbS00025946g0005, NbS00035275g0005	8
L24	AT2G36620, AT2G44860, AT3G53020	159-164	49.7-100.0	3	NbS00006878g0022, NbS00013049g0017, NbS00016248g0010, NbS00017881g0010, NbS00020854g0016, NbS00023808g0001, NbS00030241g0010, NbS00048898g0017	146-217	48.1-90.9	52.1-100.0	8	XP_009760233.1, XP_009767911.1, XP_009787884.1, XP_009798488.1, XP_009798493.1, XP_009798499.1, XP_009803776.1	164-166	48.1-90.9	56.1-100.0	7	51.5-100.0	NbS00003085g0001, NbS00034624g0001	2
L26	AT3G49910, AT5G67510	146-146	94.5-94.5	2	NbS00000120g0128, NbS00036380g0001, NbS00040664g0001, NbS00059392g0001	139-146	92.5-97.3	93.8-98.6	4	XP_009770504.1, XP_009802002.1, XP_009802549.1	146-146	94.5-97.3	97.9-99.3	3	93.8-100.0	NbS00001664g0003, NbS00035409g0006	2
L27a	AT1G12960, AT1G23290, AT1G70600	104-146	57.9-97.9	3	NbS00001559g0006, NbS00010663g0005, NbS00028424g0001, NbS00036670g0001	148-157	54.4-91.2	94.5-100.0	4	XP_009758493.1, XP_009772160.1	148-148	55.1-91.2	97.3-97.3	2	94.5-100.0	NbS00012311g0011, NbS00013291g0001, NbS00021922g0002, NbS00024591g0003	4
L27	AT2G32220, AT3G22230, AT4G15000	131-135	88.6-100.0	3	NbS00002134g0102, NbS00019183g0004, NbS00040105g0005, NbS00056842g0001	130-135	85.2-91.1	91.1-100.0	4	XP_009781546.1, XP_009781608.1, XP_009787670.1	135-135	85.9-91.1	94.8-99.3	3	91.1-100.0	NbS00020344g0001, NbS00021931g0003	2
L28	AT2G19730, AT4G29410	143-143	94.4-100.0	2	NbS00005975g0012, NbS00007540g0017, NbS00009123g0202, NbS00054743g0008	123-208	70.7-88.1	68.4-97.9	4	XP_009782516.1, XP_009795585.1	143-143	86.0-87.4	96.5-96.5	2	79.9-99.3	NbS00032314g0003	1
L29	AT3G06680, AT3G06700	61-83	96.7-100.0	2	NbS00004291g0002, NbS00007407g0111, NbS00009193g0216, NbS00009682g0001, NbS00030216g0006, NbS00034111g0007, NbS00052590g0003	62-251	78.9-88.5	49.6-100.0	7	XP_009789604.1, XP_009789605.1, XP_009800219.1	61-61	83.6-86.9	98.4-100.0	3	83.9-100.0	NbS00026903g0004	1
L30	AT1G36240, AT1G77940, AT3G18740	112-112	96.4-96.4	3	NbS00002468g0001, NbS00002504g0003, NbS00002583g0203, NbS00013240g0014, NbS00037849g0003, NbS00046629g0002, NbS00053840g0018, NbS00055295g0005	112-113	87.2-98.1	87.2-100.0	8	XP_009780771.1, XP_009787475.1, XP_009788520.1, XP_009789521.1, XP_009798834.1	112-113	92.9-98.1	94.6-99.1	5	88.8-100.0	NbS00013879g0014, NbS00055262g0001	2
L31	AT2G19740, AT4G26230, AT5G56710	85-119	67.2-98.3	3	NbS00010396g0001, NbS00012901g0001*, NbS00020151g0004, NbS00026035g0001*, NbS00031326g0011	105-169	58.3-91.7	83.5-100.0	5	XP_009757997.1, XP_009771060.1, XP_009804852.1	120-120	65.8-94.2	95.0-99.2	3	84.0-100.0	NbC23764053g0001, NbS00007119g0010, NbS00025334g0002	3
L32	AT4G18100, AT5G46430	133-133	99.2-100.0	2	NbS00004240g0011, NbS00010505g0011, NbS00011984g0018, NbS00038996g0005, NbS00043519g0007, NbS00053639g0015	131-133	86.7-94.7	90.4-97.0	6	XP_009761159.1, XP_009772347.1, XP_009772348.1, XP_009788393.1, XP_009790634.1, XP_009800142.1, XP_009800143.1	133-133	91.0-95.5	96.2-100.0	7	91.1-100.0	NbS00014354g0008, NbS00015709g0007	2
L34	AT1G26880, AT1G69620, AT3G28900	96-120	94.6-99.2	3	NbS00003740g0007, NbS00014666g0005	120-217	92.5-97.5	99.1-99.1	2	XP_009771519.1, XP_009782168.1, XP_009782773.1, XP_009785300.1, XP_009801519.1	120-120	90.0-97.5	94.2-100.0	5	95.7-100.0	NbS00007405g0005, NbS00008290g0103*, NbS00017916g0020, NbS00028155g0021*, NbS00028533g0001	3
L35a	AT1G06980, AT1G07070, AT1G41880, AT1G74270, AT3G55750	111-169	34.7-100.0	5	NbS00003896g0215, NbS00008748g0003, NbS00011439g0013, NbS00016890g0120, NbS00024564g0001, NbS00032414g0003, NbS00034568g0010, NbS00038597g0011, NbS00059182g0001	105-253	34.4-96.4	31.2-100.0	9	XP_009762681.1, XP_009763834.1, XP_009766547.1, XP_009774895.1, XP_009787662.1, XP_009788629.1, XP_009790080.1	112-155	32.9-96.4	40.5-100.0	7	29.9-100.0
L35	AT2G39390, AT3G09500, AT3G55170, AT5G02610	101-146	77.0-100.0	4	NbS00000104g0003, NbS00003966g0007, NbS00008129g0016, NbS00012499g0004, NbS00029270g0007, NbS00048884g0003	123-123	79.5-95.9	97.6-99.2	6	XP_009758088.1, XP_009761792.1, XP_009764851.1, XP_009776891.1, XP_009790724.1, XP_009790725.1	123-146	76.2-95.9	98.4-100.0	6	97.6-100.0	NbS00001223g0015, NbS00021433g0002*, NbS00040704g0006	3
L36a	AT3G23390, AT4G14320	105-154	100.0-100.0	2	NbS00002556g0021*, NbS00008576g0112*, NbS00008629g0010*, NbS00017192g0014, NbS00028055g0004*, NbS00030070g0003*, NbS00060377g0005*	91-129	80.2-96.2	74.0-100.0	7	XP_009768617.1, XP_009775857.1, XP_009777034.1, XP_009791793.1, XP_009801249.1	105-128	93.5-96.2	98.1-100.0	5	83.6-100.0	NbS00008916g0002*, NbS00018501g0002	2
L36	AT2G37600, AT3G53740, AT5G02450	103-113	84.8-100.0	3	NbS00002733g0002, NbS00003900g0004, NbS00010164g0022, NbS00010569g0114, NbS00011040g0008*, NbS00014429g0017*, NbS00026258g0017, NbS00031393g0015*	108-142	68.5-92.9	80.7-100.0	8	XP_009767770.1, XP_009767778.1, XP_009772617.1, XP_009789213.1	108-110	78.6-90.5	95.5-100.0	4	84.0-100.0	NbS00007149g0004, NbS00010164g0021, NbS00059953g0001	3
L37a	AT3G10950, AT3G60245	92-92	93.4-93.4	2	NbS00000456g0019*, NbS00007843g0209, NbS00019124g0009, NbS00026594g0003, NbS00058192g0001	92-274	91.2-98.7	92.6-100.0	5	XP_009791162.1, XP_009792526.1, XP_009796147.1, XP_009796644.1, XP_009797153.1	92-92	95.6-97.8	100.0-100.0	5	94.6-100.0	NbS00002364g0009, NbS00002906g0009, NbS00024676g0013, NbS00030533g0009*	4
L37	AT1G15250, AT1G52300, AT3G16080	79-95	87.5-100.0	3	NbS00004691g0006, NbS00009769g0010, NbS00009780g0005*, NbS00011545g0021*, NbS00018824g0024*, NbS00026157g0026*, NbS00037918g0009*	94-99	79.0-96.3	92.6-100.0	7	XP_009777906.1, XP_009783742.1, XP_009785166.1, XP_009785701.1, XP_009785702.1	94-95	79.0-95.7	93.6-100.0	5	92.6-100.0
L38	AT2G43460, AT3G59540	69-69	100.0-100.0	2	NbS00004649g0108, NbS00022072g0005, NbS00032888g0009, NbS00036182g0001	69-137	89.9-97.1	92.8-100.0	4	XP_009782554.1, XP_009783912.1, XP_009799589.1	69-69	97.1-97.1	100.0-100.0	3	92.8-100.0	NbS00003056g0007, NbS00003076g0007, NbS00010324g0006, NbS00034147g0006, NbS00038361g0001, NbS00046097g0004	6
L39	AT2G25210, AT3G02190, AT4G31985	51-51	97.7-100.0	3	NbS00001852g0003, NbS00008166g0023, NbS00014105g0004, NbS00016801g0004, NbS00017142g0006, NbS00017156g0002, NbS00023143g0015, NbS00026488g0002, NbS00028315g0003, NbS00029362g0002, NbS00062126g0002	67-152	90.0-96.1	66.3-100.0	11	XP_009775733.1, XP_009785874.1, XP_009798022.1	51-51	92.2-96.1	100.0-100.0	3	98.0-100.0
L40	AT2G36170, AT3G52590	128-128	100.0-100.0	2	NbS00006459g0005*	67-866	62.4-96.7	30.6-73.7	1	XP_009782560.1, XP_009785771.1, XP_009796884.1, XP_009803293.1, XP_009803294.1, XP_009803295.1	119-128	98.4-99.2	99.1-100.0	6	46.9-96.7
L41	AT1G56045, AT2G40205, AT3G08520, AT3G11120, AT3G56020	25-25	100.0-100.0	5	NbC24135134g0001.1, NbC24331615g0001.1, NbS00000164g0006.1, NbS00001000g0005.1, NbS00001666g0003.1, NbS00001677g0003.1, NbS00001978g0003.1, NbS00001978g0005.1, NbS00002037g0002.1, NbS00003136g0008.1, NbS00004196g0001.1, NbS00004793g0015.1, NbS00005693g0001.1, NbS00006055g0002.1, NbS00006519g0001.1, NbS00006704g0001.1, NbS00006793g0106.1, NbS00007142g0001.1, NbS00008042g0002.1, NbS00008671g0002.1,…	102-745	42.6-90.0	27.5-100.0		XP_009757594.1, XP_009757760.1, XP_009757761.1, XP_009757762.1, XP_009758049.1, XP_009758915.1, XP_009758922.1, XP_009760153.1, XP_009760154.1, XP_009761155.1, XP_009761156.1, XP_009761157.1, XP_009761359.1, XP_009762159.1, XP_009762160.1, XP_009764931.1, XP_009765243.1, XP_009765244.1, XP_009765879.1, XP_009766368.1, XP_009766509.1, XP_009767836.1, XP_009767837.1, XP_009767838.1, XP_009768039.1,…	62-2473	54.8-85.7	26.7-100.0	118	24.0-100.0
P0	AT2G40010, AT3G09200, AT3G11250	287-323	81.6-97.2	3	NbS00006035g0010, NbS00006266g0111, NbS00018504g0008, NbS00019795g0001, NbS00058382g0003, NbS00059519g0005	238-298	72.7-93.9	69.0-92.4	6	XP_009764939.1, XP_009791710.1, XP_009799989.1	319-323	75.9-90.9	84.6-89.4	3	69.9-98.5	NbC23246574g0001, NbS00013782g0003, NbS00021298g0017	3
P1	AT1G01100, AT4G00810, AT5G24510, AT5G47700	96-113	67.9-100.0	4	NbS00004227g0111, NbS00009201g0006, NbS00017610g0008, NbS00018090g0002, NbS00020142g0001, NbS00021725g0002, NbS00028361g0002, NbS00028455g0001, NbS00042976g0007, NbS00053503g0005	88-138	54.3-85.6	57.6-98.2	10	XP_009761759.1, XP_009762009.1, XP_009773055.1, XP_009775152.1, XP_009796060.1	112-114	66.1-85.8	77.7-98.2	5	62.9-99.1	NbS00002698g0004, NbS00008747g0007, NbS00033400g0001, NbS00058541g0003	4
P2	AT2G27710, AT2G27720, AT3G28500, AT3G44590, AT5G40040	91-130	59.0-100.0	5	NbS00000941g0015, NbS00005878g0110, NbS00018605g0001*, NbS00019361g0011, NbS00021044g0016, NbS00029619g0005, NbS00037870g0001, NbS00041155g0002, NbS00042271g0006, NbS00058134g0004	110-149	58.8-84.1	68.4-99.1	10	XP_009777027.1, XP_009784712.1, XP_009800754.1, XP_009804702.1, XP_009804705.1	111-113	65.9-84.3	80.5-100.0	5	70.4-100.0
P3	AT4G25890, AT5G57290	89-120	89.7-99.2	2	NbS00031373g0006, NbS00059961g0003	130-154	72.9-86.4	90.8-90.8	2	XP_009773828.1	121-121	78.3-86.4	100000000.0-0.0	1	90.8-98.3
RACK1	AT1G18080, AT1G48630, AT3G18130	326-327	94.5-97.2	3	NbS00000995g0010, NbS00012609g0009, NbS00021090g0014, NbS00035737g0006, NbS00044393g0011	325-404	73.9-90.2	73.8-96.2	5	XP_009776114.1, XP_009778426.1, XP_009780116.1	325-328	88.9-90.5	95.4-97.5	3	79.1-99.7
Sa	AT1G72370, AT3G04770	280-332	85.3-100.0	2	NbS00000191g0119, NbS00000191g0120, NbS00003907g0013, NbS00016250g0003, NbS00016250g0015, NbS00061170g0008	279-316	73.4-94.4	84.1-97.7	6	XP_009761975.1, XP_009772295.1, XP_009772296.1, XP_009789865.1	296-301	77.3-94.4	90.1-99.7	4	83.8-99.3
S2	AT1G58380, AT1G58684, AT1G58983, AT1G59359, AT2G41840, AT3G57490	276-285	92.3-100.0	6	NbS00006107g0001, NbS00010382g0016, NbS00016839g0002, NbS00016839g0021, NbS00020793g0003	275-371	64.6-92.4	73.0-99.6	5	XP_009777712.1, XP_009785188.1, XP_009797071.1	275-280	86.7-92.7	98.2-100.0	3	72.7-99.6
S3a	AT3G04840, AT4G34670	262-262	96.9-96.9	2	NbS00000177g0011, NbS00002954g0013, NbS00004044g0002, NbS00010666g0026, NbS00010677g0005, NbS00022615g0013, NbS00037212g0001	242-284	84.4-92.0	84.9-100.0	6	XP_009763951.1, XP_009775368.1, XP_009779517.1	261-261	91.2-91.6	99.6-100.0	3	91.2-100.0
S3	AT2G31610, AT3G53870, AT5G35530	248-250	92.0-94.7	3	NbS00000485g0008, NbS00003420g0016, NbS00035854g0012	237-260	85.9-95.1	94.8-97.9	3	XP_009777049.1, XP_009784320.1	238-248	87.8-90.6	93.0-93.0	2	93.0-99.6	NbS00010179g0002*	1
S4	AT2G17360, AT5G07090, AT5G58420	184-262	98.3-100.0	3	NbS00001970g0004, NbS00004310g0005, NbS00005958g0001, NbS00012660g0015, NbS00013392g0001, NbS00020944g0004, NbS00028790g0004, NbS00033090g0004	236-303	90.0-97.7	87.8-98.9	8	XP_009764136.1, XP_009766580.1, XP_009781828.1, XP_009784493.1, XP_009794044.1	259-264	93.4-98.1	96.2-99.6	5	89.7-100.0	NbS00006100g0003*, NbS00007135g0010, NbS00029487g0002	3
S5	AT2G37270, AT3G11940	207-207	98.6-100.0	2	NbS00003570g0008, NbS00009842g0001, NbS00011165g0113, NbS00024629g0018, NbS00035760g0016, NbS00055607g0001	206-294	68.0-90.7	63.9-99.5	6	XP_009777627.1, XP_009782596.1	180-209	91.3-93.8	98.3-98.3	2	70.3-99.4	NbS00032931g0006, NbS00032931g0007, NbS00054406g0002, NbS00055607g0001	4
S6	AT4G31700, AT5G10360	197-250	78.0-97.6	2	NbS00000439g0011, NbS00002662g0109, NbS00005003g0014, NbS00006996g0012, NbS00012569g0012	249-259	73.4-95.6	95.4-99.6	5	XP_009758302.1, XP_009780041.1, XP_009782102.1	249-249	75.9-96.3	99.2-99.2	3	95.8-100.0	NbS00002152g0007, NbS00003106g0011, NbS00026456g0003	3
S7	AT1G48830, AT3G02560, AT5G16130	190-191	88.8-100.0	3	NbS00002992g0004, NbS00022719g0002, NbS00039588g0004, NbS00048060g0002	191-254	67.7-93.7	74.0-99.0	4	XP_009762836.1, XP_009784650.1, XP_009796281.1, XP_009804371.1, XP_009804372.1	191-227	89.5-94.2	97.9-100.0	5	73.2-99.5	NbS00009325g0008, NbS00028718g0001	2
S8	AT5G20290, AT5G59240	210-222	87.8-87.8	2	NbS00004121g0011, NbS00007872g0027, NbS00008144g0006, NbS00010815g0010, NbS00017090g0001, NbS00021275g0005, NbS00030068g0006, NbS00031756g0004, NbS00049369g0003	198-277	61.3-90.5	61.2-99.0	9	XP_009765854.1, XP_009770276.1, XP_009771719.1, XP_009778867.1, XP_009783183.1	220-224	86.5-91.4	89.8-96.9	5	64.4-99.6	NbS00003344g0007*, NbS00003912g0020, NbS00004382g0017, NbS00009670g0001, NbS00011785g0001, NbS00016909g0006, NbS00019964g0006, NbS00050729g0006	8
S9	AT5G15200, AT5G39850	156-198	96.5-100.0	2	NbS00000952g0006, NbS00007557g0008, NbS00008472g0006, NbS00009310g0012, NbS00021194g0007, NbS00022645g0008, NbS00022645g0009	173-212	88.3-98.4	91.4-100.0	7	XP_009778292.1, XP_009779308.1, XP_009782105.1, XP_009798560.1	197-197	95.5-98.0	99.5-100.0	4	91.4-100.0	NbC23602799g0001, NbS00021194g0006	2
S10	AT4G25740, AT5G41520, AT5G52650	149-180	73.5-89.5	3	NbS00013403g0003, NbS00033943g0010, NbS00040500g0001	181-208	74.3-89.4	97.4-97.8	3	XP_009766975.1, XP_009779518.1	181-208	74.3-89.4	98.3-98.3	2	97.4-99.5	NbS00013403g0003, NbS00033943g0010, NbS00040500g0001	3
S11	AT3G48930, AT4G30800, AT5G23740	159-160	96.2-98.1	3	NbS00006091g0016, NbS00006520g0010, NbS00010215g0005, NbS00014802g0015, NbS00015245g0012, NbS00030903g0006	156-289	80.6-95.6	79.8-99.4	6	XP_009764798.1, XP_009765521.1, XP_009788979.1	159-159	94.3-96.2	99.4-100.0	3	84.4-100.0	NbS00016433g0003	1
S12	AT1G15930, AT2G32060	144-144	90.2-100.0	2	NbS00000105g0006, NbS00015070g0012, NbS00017498g0007, NbS00059957g0004	120-143	81.8-90.0	98.6-100.0	4	XP_009763379.1, XP_009768402.1, XP_009768403.1, XP_009768404.1, XP_009771609.1, XP_009771611.1	141-143	80.4-90.0	95.0-100.0	6	95.2-100.0
S13	AT3G60770, AT4G00100	151-151	99.3-99.3	2	NbS00000223g0005, NbS00009693g0020, NbS00021855g0006, NbS00028319g0004, NbS00041363g0010, NbS00057691g0003, NbS00060815g0007	147-156	85.3-97.4	85.9-100.0	7	XP_009776003.1, XP_009779586.1, XP_009781925.1, XP_009781951.1, XP_009782652.1, XP_009784109.1	151-151	96.4-97.4	99.3-100.0	6	87.8-100.0	NbS00049878g0004, NbS00058098g0001	2
S14	AT2G36160, AT3G11510, AT3G52580	150-150	99.3-99.3	3	NbS00010282g0018, NbS00028999g0008, NbS00029394g0002, NbS00031302g0013, NbS00037674g0012, NbS00042850g0002	150-157	95.3-96.7	99.3-100.0	6	XP_009786558.1, XP_009803980.1, XP_009804783.1	150-150	96.0-96.7	100.0-100.0	3	99.3-100.0	NbS00031890g0012, NbS00046502g0008	2
S15a	AT1G07770, AT2G19720, AT2G39590, AT3G46040, AT4G29430, AT5G59850	129-130	72.8-100.0	6	NbS00007609g0020, NbS00008317g0012, NbS00013115g0003, NbS00016589g0109, NbS00022778g0011, NbS00031449g0003, NbS00031559g0011	123-152	63.3-100.0	60.3-100.0	7	XP_009763557.1, XP_009791199.1, XP_009800348.1, XP_009800349.1, XP_009800351.1, XP_009803125.1, XP_009803129.1	129-130	71.2-100.0	72.0-100.0	7	61.9-100.0	NbS00005258g0001, NbS00049127g0003	2
S15	AT1G04270, AT5G09490, AT5G09500, AT5G09510, AT5G43640, AT5G63070	149-160	74.4-99.3	6	NbS00000565g0004*, NbS00005630g0003, NbS00016568g0015, NbS00030595g0006, NbS00031941g0004, NbS00046450g0014	140-187	71.9-94.7	88.9-100.0	6	XP_009767592.1, XP_009770373.1, XP_009786177.1	151-152	75.3-94.7	96.1-99.3	3	88.5-100.0	NbC23709070g0001, NbC23164039g0001, NbS00001822g0001, NbS00010770g0001, NbS00014638g0001, NbS00052931g0002	6
S16	AT2G09990, AT3G04230, AT5G18380	139-146	91.8-100.0	3	NbS00017313g0001, NbS00017314g0001, NbS00023446g0003, NbS00024272g0001, NbS00025703g0002, NbS00031189g0001	147-185	70.7-94.4	69.5-100.0	6	XP_009759825.1, XP_009764504.1, XP_009792138.1, XP_009804322.1	147-154	90.3-94.4	95.2-100.0	4	78.3-100.0
S17	AT2G04390, AT2G05220, AT3G10610, AT5G04800	140-141	90.8-100.0	4	NbS00005542g0001, NbS00011276g0001, NbS00016179g0003, NbS00019530g0006, NbS00028622g0001	144-149	84.9-89.9	89.7-100.0	5	XP_009758854.1, XP_009768563.1, XP_009795457.1	144-149	86.3-90.4	92.2-99.3	3	89.7-100.0
S18	AT1G22780, AT1G34030, AT4G09800	152-152	100.0-100.0	3	NbS00011076g0013, NbS00021597g0018, NbS00023066g0009, NbS00025041g0010, NbS00056355g0003	152-196	90.7-96.8	92.6-100.0	5	XP_009781245.1, XP_009784270.1, XP_009791563.1	152-152	96.7-96.7	100.0-100.0	3	93.8-100.0
S19	AT3G02080, AT5G15520, AT5G61170	143-143	98.6-100.0	3	NbS00040347g0001, NbS00043173g0003, NbS00055226g0005	115-143	90.9-93.9	99.1-99.3	3	XP_009759734.1, XP_009773201.1, XP_009787026.1, XP_009800066.1	143-143	89.4-93.0	94.4-97.9	4	93.7-100.0	NbS00010028g0005, NbS00016561g0013, NbS00020113g0001, NbS00029786g0001, NbS00030768g0001, NbS00039807g0002	6
S20	AT3G45030, AT3G47370, AT5G62300	122-124	98.3-100.0	3	NbS00031941g0018, NbS00035223g0007	122-123	92.6-93.4	99.2-99.2	2	XP_009771509.1, XP_009771510.1, XP_009791911.1	122-123	92.6-93.4	99.2-100.0	3	99.2-100.0	NbS00000565g0002, NbS00008988g0005, NbS00021255g0004	3
S21	AT3G53890, AT5G27700	82-82	98.8-100.0	2	NbS00003713g0001, NbS00008725g0010, NbS00024650g0128, NbS00029297g0004	82-91	85.4-90.9	83.3-100.0	4	XP_009785336.1, XP_009799100.1, XP_009803128.1	78-83	81.9-90.2	78.3-91.6	3	79.5-100.0
S23	AT3G09680, AT5G02960	142-142	97.2-97.2	2	NbS00005024g0001, NbS00007370g0019, NbS00016165g0002, NbS00024032g0009, NbS00037021g0010, NbS00047906g0003, NbS00055601g0001	132-173	75.4-96.5	73.7-100.0	7	XP_009764738.1, XP_009772658.1, XP_009782068.1, XP_009797396.1, XP_009797647.1	142-142	93.0-96.5	97.9-100.0	5	77.8-100.0	NbS00010445g0004, NbS00015040g0002	2
S24	AT3G04920, AT5G28060	112-133	93.2-97.7	2	NbS00008017g0004, NbS00009468g0012, NbS00014631g0010, NbS00024294g0008	119-133	81.6-100.0	88.7-100.0	4	XP_009781975.1, XP_009788765.1, XP_009789454.1	133-133	95.1-100.0	100.0-100.0	3	89.5-100.0	NbS00000733g0004, NbS00002537g0002, NbS00005655g0006, NbS00024255g0004	4
S25	AT2G16360, AT2G21580, AT4G34555, AT4G39200	108-109	94.3-99.1	4	NbS00009478g0006*, NbS00017796g0009*, NbS00021083g0007, NbS00024925g0012*	107-107	94.3-97.2	100.0-100.0	4	XP_009759703.1, XP_009781456.1	107-107	94.3-97.2	100.0-100.0	2	100.0-100.0	NbS00023243g0003	1
S26	AT2G40510, AT2G40590, AT3G56340	130-133	94.7-97.7	3	NbS00004410g0015, NbS00017064g0001, NbS00024234g0014, NbS00039327g0006, NbS00053192g0012	119-128	81.1-89.2	93.8-100.0	5	XP_009772886.1, XP_009788982.1, XP_009797249.1	126-128	80.8-85.3	94.4-95.3	3	93.8-100.0	NbS00002060g0013, NbS00005996g0006	2
S27a	AT1G23410, AT2G47110, AT3G62250	156-157	95.5-100.0	3	NbS00032789g0001	108-108	84.2-87.6	100	1	XP_009761349.1, XP_009772672.1, XP_009773069.1, XP_009775091.1, XP_009775093.1	156-156	93.5-97.4	97.4-100.0	5	90.8-92.9	NbS00005942g0009, NbS00011539g0002*, NbS00014110g0005, NbS00019422g0001, NbS00022673g0001, NbS00047972g0001	6
S27	AT2G45710, AT3G61110, AT3G61111, AT5G47930	82-86	88.0-100.0	4	NbS00014138g0002, NbS00020875g0028, NbS00029043g0008, NbS00031145g0017	85-109	59.8-96.5	76.9-97.5	4	XP_009773562.1, XP_009804102.1, XP_009804103.1, XP_009804519.1, XP_009804520.1	77-95	76.7-97.7	79.3-100.0	5	65.3-97.7	NbS00002059g0011, NbS00029043g0008	2
S28	AT3G10090, AT5G03850, AT5G64140	64-64	100.0-100.0	3	NbC26252415g0001, NbS00017092g0006, NbS00035760g0010, NbS00061617g0002	69-93	92.1-92.3	97.0-100.0	4	XP_009765085.1, XP_009766491.1, XP_009769489.1, XP_009801041.1	65-65	89.2-92.3	96.9-100.0	4	96.8-100.0	NbS00018496g0001	1
S29	AT3G43980, AT3G44010, AT4G33865	56-56	100.0-100.0	3	NbS00022995g0012*	72-72	89.3-89.3	100	1	XP_009759838.1, XP_009762591.1, XP_009776080.1	56-56	85.7-91.1	94.6-100.0	3	92.9-98.2
S30	AT2G19750, AT4G29390, AT5G56670	62-62	100.0-100.0	3	NbS00031189g0005, NbS00051375g0002	62-98	100.0-100.0	100.0-100.0	2	XP_009757860.1, XP_009766159.1, XP_009790332.1, XP_009794298.1, XP_009799526.1, XP_009804659.1	62-62	91.9-100.0	90.3-100.0	6	91.7-100.0	NbS00002367g0017, NbS00031165g0001, NbS00048734g0005	3
									442								169
									611
									7.54321
