# Supplementary material for: Ribosome profiles and riboproteomes of healthy and Potato virus A‐ and Agrobacterium‐infected Nicotiana benthamiana plants
Source: Mol Plant Pathol. 2018 Dec 6;20(3):392–409. doi: 10.1111/mpp.12764 (PMC6637900; doi:10.1111/mpp.12764)
Supplement: Supplementary file 11 — Table S4 Protein hits from non‐transgenic control plants. [file MPP-20-392-s011.xlsx]

## Sheet: Content
	Sheet 1	Content of Supplementary file 4. Protein hits obtained from purifications that were made from non-transgenic plants that were infected with PVA.
	Sheet 2	Protein hits from non-transgenic plants: purification 1, technical repetitions 1 & 2 combined; PSMs above 1
	Sheet 3	Protein hits from non-transgenic plants: purification 2, technical repetitions 1 & 2 combined; PSMs above 1
	Sheet 4	Protein hits from non-transgenic plants: purification 3, technical repetitions 1 & 2 combined; PSMs above 1
	Sheet 5	Protein hits from non-transgenic plants: purification 4, technical repetitions 1 & 2 combined; PSMs above 1
	Sheet 6	All non-ribosomal protein hits from the non-transgenic plants; PSM above 1
	Sheet 7	R-protein hits from non-transgenic controls; PSM above 1. All hits and r-proteins with unique peptides.

## Sheet: ntg purif 1
Non-transgenic plants: purification 1, technical repetitions 1 & 2 combined; PSM above 1
Accession	Description	Score	Coverage	# Proteins	# Unique Peptides	# Peptides	# PSMs	# AAs	MW [kDa]	calc. pI
FLAG	peptide	3206.93	100	1	5	5	648	23	2.86014	4.50049
NbS00029437g0002.1 protein ; (*GB) gi	357463243 ref|XP_003601903.1| (e_value=2e-15) RING-H2 finger protein [Medicago truncatula];; (*TAIR) AT1G67856.1 (e_value=1e-15) | Symbols: | RING/U-box superfamily protein | chr1:25442486-25442887 FORWARD LENGTH=133;	20.5757	13.53	1	1	1	14	133	14.5408	7.98682
NbS00000314g0014.1 protein AED:0.06 eAED:0.06 QI:0	0.8 0.68|0.96|0.86|0.88|51|606|3678; (*GB) gi|297736774|emb|CBI25975.3| (e_value=0.0) unnamed protein product [Vitis vinifera];; (*SWP) sp|Q709C8|VP13C_HUMAN (e_value=4e-26) Vacuolar protein sorting-associated protein 13C OS=Homo sapiens GN=VPS13C PE=1 SV=1;; (*TAIR) AT1G48090.1 (e_value=0.0) | Symbols: | calcium-dependent lipid-binding family protein | chr1:17732582-17758194 REVERSE LENGTH=4146;…	25.7478	0.46	1	1	1	8	3678	408.643	6.53662
NbS00035989g0001.1 protein AED:0.13 eAED:0.13 QI:0	0 0|0.25|1|1|4|0|537; (*GB) gi|359476350|ref|XP_002283782.2| (e_value=0.0) PREDICTED: E3 ubiquitin-protein ligase HERC2-like [Vitis vinifera];; (*SWP) sp|Q6PAV2|HERC4_MOUSE (e_value=3e-23) Probable E3 ubiquitin-protein ligase HERC4 OS=Mus musculus GN=Herc4 PE=2 SV=2;; (*TAIR) AT5G11580.1 (e_value=7e-180) | Symbols: | Regulator of chromosome condensation (RCC1) family protein | chr5:3718913-372112…	28.1592	16.2	1	3	4	6	537	58.0527	5.35107
NbS00006811g0211.1 protein AED:0.22 eAED:0.23 QI:0	0.6 0.36|1|0.7|0.54|11|0|778	20.0004	6.04	1	0	2	5	778	89.4914	6.97607
NbS00015969g0002.1 protein AED:0.18 eAED:0.18 QI:201	0.71 0.75|1|1|1|8|0|442; (*GB) gi|175363751|gb|ACB72462.1| (e_value=0.0) elongation factor 1 gamma-like protein [Nicotiana tabacum];; (*SWP) sp|Q6YW46|EF1G2_ORYSJ (e_value=0.0) Elongation factor 1-gamma 2 OS=Oryza sativa subsp. japonica GN=Os02g0220500 PE=2 SV=2;; (*TAIR) AT1G09640.1 (e_value=0.0) | Symbols: | Translation elongation factor EF1B, gamma chain | chr1:3120162-3122152 FORWARD LENGTH=4…	20.0004	7.47	1	0	2	5	442	50.5489	7.00537
NbS00005651g0008.1 protein AED:0.24 eAED:0.24 QI:27	0.62 0.33|1|0.5|0.44|9|0|470; (*GB) gi|175363751|gb|ACB72462.1| (e_value=0.0) elongation factor 1 gamma-like protein [Nicotiana tabacum];; (*SWP) sp|Q6YW46|EF1G2_ORYSJ (e_value=0.0) Elongation factor 1-gamma 2 OS=Oryza sativa subsp. japonica GN=Os02g0220500 PE=2 SV=2;; (*TAIR) AT1G09640.1 (e_value=0.0) | Symbols: | Translation elongation factor EF1B, gamma chain | chr1:3120162-3122152 FORWARD LEN…	20.0004	7.02	1	0	2	5	470	53.3683	6.26514
NbS00056913g0003.1	protein	10.33	12.16	1	1	1	5	148	17.0358	9.80322
NbS00022532g0009.1 protein AED:0.11 eAED:0.11 QI:0	1 1|1|0.75|0.6|5|383|388; (*GB) gi|255587510|ref|XP_002534297.1| (e_value=0.0) conserved hypothetical protein [Ricinus communis];; (*SWP) sp|Q9LTR2|TGD2_ARATH (e_value=0.0) Protein TRIGALACTOSYLDIACYLGLYCEROL 2, chloroplastic OS=Arabidopsis thaliana GN=TGD2 PE=1 SV=1;; (*TAIR) AT3G20320.1 (e_value=0.0) | Symbols: TGD2 | trigalactosyldiacylglycerol2 | chr3:7087657-7089640 REVERSE LENGTH=381;; (*IT…	17.1381	13.14	1	2	3	4	388	42.92	9.1001
NbS00002847g0001.1 protein AED:0.29 eAED:0.29 QI:0	0.71 0.62|1|0.85|0.87|8|443|343; (*SWP) sp|Q9LXJ0|FTZ22_ARATH (e_value=7e-114) Cell division protein FtsZ homolog 2-2, chloroplastic OS=Arabidopsis thaliana GN=FTSZ2-2 PE=1 SV=1;; (*TAIR) AT3G52750.1 (e_value=5e-115) | Symbols: FTSZ2-2 | Tubulin/FtsZ family protein | chr3:19549841-19552435 REVERSE LENGTH=473;; (*ITAG) Solyc10g083490.1.1 (e_value=6e-130) evidence_code:10F0H1E1IEG genomic_reference…	5.0429	7.29	1	0	1	4	343	36.875	7.34229
NbS00008477g0016.1 protein AED:0.03 eAED:0.03 QI:254	0.66 0.75|1|1|1|4|244|929; (*GB) gi|225448966|ref|XP_002273083.1| (e_value=0.0) PREDICTED: lysine-specific histone demethylase 1 homolog 3-like [Vitis vinifera];; (*SWP) sp|Q9CAE3|LDL3_ARATH (e_value=0.0) Lysine-specific histone demethylase 1 homolog 3 OS=Arabidopsis thaliana GN=FLD PE=1 SV=1;; (*TAIR) AT3G10390.1 (e_value=0.0) | Symbols: FLD | Flavin containing amine oxidoreductase family protei…	4.52844	2.8	1	0	1	4	929	100.337	8.63135
NbS00021599g0011.1 protein AED:0.04 eAED:0.04 QI:345	1 1|1|1|1|5|164|209; (*GB) gi|225444367|ref|XP_002266933.1| (e_value=3e-33) PREDICTED: uncharacterized protein LOC100258839 [Vitis vinifera];; (*TAIR) AT4G28556.1 (e_value=3e-22) | Symbols: RIC7 | PAK-box/P21-Rho-binding family protein | chr4:14114754-14115795 FORWARD LENGTH=216;; (*ITAG) Solyc02g080230.2.1 (e_value=2e-60) genomic_reference:SL2.40ch02 gene_region:39084532-39087315 transcript_regi…	3.44446	10.53	1	0	1	3	209	22.7076	9.90576
NbS00008464g0006.1 protein AED:0.18 eAED:0.18 QI:156	1 1|1|1|1|6|393|226; (*GB) gi|76161000|gb|ABA40463.1| (e_value=1e-101) elongation factor-like protein [Solanum tuberosum];; (*SWP) sp|P29545|EF1B_ORYSJ (e_value=2e-82) Elongation factor 1-beta OS=Oryza sativa subsp. japonica GN=Os07g0662500 PE=1 SV=3;; (*TAIR) AT5G12110.1 (e_value=8e-83) | Symbols: | Glutathione S-transferase, C-terminal-like;Translation elongation factor EF1B/ribosomal protein S…	12.3879	15.93	1	1	2	3	226	24.4763	4.65283
NbS00049942g0009.1 protein AED:0.33 eAED:0.39 QI:46	0.8 0.33|0.83|0.8|0.66|6|0|265; (*TAIR) AT3G02860.2 (e_value=6e-31) | Symbols: | zinc ion binding | chr3:625299-627157 REVERSE LENGTH=313;; (*ITAG) Solyc11g011490.1.1 (e_value=1e-94) evidence_code:10F0H0E0IEG genomic_reference:SL2.40ch11 gene_region:4539053-4542055 transcript_region:SL2.40ch11:4539053..4542055+ functional_description:"CTV.12 (AHRD V1 ***- Q8H6R5_PONTR)";	4.4284	7.55	1	0	1	3	265	29.1475	5.22412
NbS00058856g0002.1 protein AED:0.17 eAED:0.17 QI:0	0.5 0|0.66|1|1|3|0|73; (*GB) gi|175363751|gb|ACB72462.1| (e_value=4e-31) elongation factor 1 gamma-like protein [Nicotiana tabacum];; (*SWP) sp|Q6YW46|EF1G2_ORYSJ (e_value=1e-30) Elongation factor 1-gamma 2 OS=Oryza sativa subsp. japonica GN=Os02g0220500 PE=2 SV=2;; (*TAIR) AT1G57720.2 (e_value=4e-26) | Symbols: | Translation elongation factor EF1B, gamma chain | chr1:21377873-21380114 FORWARD LE…	13.5011	26.03	1	0	1	3	73	7.87013	8.47021
NbS00004122g0006.1 protein AED:0.12 eAED:0.12 QI:0	0.81 0.91|1|1|1|12|27|1403; (*GB) gi|225428013|ref|XP_002278408.1| (e_value=0.0) PREDICTED: E3 ubiquitin-protein ligase UPL3-like isoform 1 [Vitis vinifera];; (*SWP) sp|Q6WWW4|UPL3_ARATH (e_value=0.0) E3 ubiquitin-protein ligase UPL3 OS=Arabidopsis thaliana GN=UPL3 PE=1 SV=1;; (*TAIR) AT4G38600.1 (e_value=0.0) | Symbols: KAK, UPL3 | HEAT repeat ;HECT-domain (ubiquitin-transferase) | chr4:18041503…	3.31788	1.43	1	0	1	2	1403	152.07	5.84619
NbS00009171g0023.1 protein AED:0.11 eAED:0.11 QI:0	0.88 0.78|1|0.94|0.84|19|0|1450; (*GB) gi|255545554|ref|XP_002513837.1| (e_value=0.0) phd finger protein, putative [Ricinus communis];; (*SWP) sp|Q803A0|JADE1_DANRE (e_value=2e-33) Protein Jade-1 OS=Danio rerio GN=phf17 PE=2 SV=1;; (*TAIR) AT1G77800.1 (e_value=1e-149) | Symbols: | PHD finger family protein | chr1:29253800-29260190 FORWARD LENGTH=1375;; (*ITAG) Solyc11g013530.1.1 (e_value=0.0) evi…	3.37059	1.31	1	0	1	2	1450	161.063	7.79639
NbS00015353g0017.1 protein AED:0.37 eAED:0.38 QI:0	0.42 0.12|0.87|0.42|0.5|8|0|368; (*GB) gi|168038086|ref|XP_001771533.1| (e_value=3e-122) predicted protein [Physcomitrella patens subsp. patens];; (*SWP) sp|P46942|DB10_NICSY (e_value=3e-118) ATP-dependent RNA helicase-like protein DB10 OS=Nicotiana sylvestris PE=2 SV=1;; (*TAIR) AT3G01540.4 (e_value=6e-103) | Symbols: DRH1, ATDRH1 | DEAD box RNA helicase 1 | chr3:213077-216142 REVERSE LENGTH=619…	6.53952	5.43	1	0	1	2	368	40.6248	7.79639
NbS00008988g0005.1 protein AED:0.26 eAED:0.28 QI:0	0 0|0.75|1|1|4|0|96; (*GB) gi|363806792|ref|NP_001242027.1| (e_value=1e-50) uncharacterized protein LOC100803623 [Glycine max];; (*SWP) sp|P49200|RS201_ARATH (e_value=2e-47) 40S ribosomal protein S20-1 OS=Arabidopsis thaliana GN=RPS20A PE=1 SV=2;; (*TAIR) AT5G62300.2 (e_value=2e-48) | Symbols: | Ribosomal protein S10p/S20e family protein | chr5:25021388-25022235 REVERSE LENGTH=124;; (*ITAG) Solyc…	6.81006	18.75	1	1	1	2	96	10.6547	9.33447
NbS00028672g0008.1 protein AED:0.06 eAED:0.07 QI:0	0.66 0.6|0.9|1|1|10|0|1083; (*GB) gi|225428013|ref|XP_002278408.1| (e_value=0.0) PREDICTED: E3 ubiquitin-protein ligase UPL3-like isoform 1 [Vitis vinifera];; (*SWP) sp|Q6WWW4|UPL3_ARATH (e_value=0.0) E3 ubiquitin-protein ligase UPL3 OS=Arabidopsis thaliana GN=UPL3 PE=1 SV=1;; (*TAIR) AT4G38600.1 (e_value=0.0) | Symbols: KAK, UPL3 | HEAT repeat ;HECT-domain (ubiquitin-transferase) | chr4:18041503…	3.31788	1.85	1	0	1	2	1083	115.591	6.23975
NbS00010113g0005.1 protein AED:0.03 eAED:0.03 QI:0	-1 0|1|-1|1|1|0|494; (*GB) gi|48210029|gb|AAT40540.1| (e_value=0.0) kelch repeat-containing F-box family protein, putative [Solanum demissum];; (*SWP) sp|Q8L736|SKI11_ARATH (e_value=0.0) F-box/kelch-repeat protein SKIP11 OS=Arabidopsis thaliana GN=SKIP11 PE=1 SV=2;; (*TAIR) AT2G02870.3 (e_value=0.0) | Symbols: | Galactose oxidase/kelch repeat superfamily protein | chr2:838378-839781 FORWARD LENGT…	3.32533	3.64	1	0	1	2	494	54.5205	5.75732
NbS00037764g0011.1 protein AED:0.16 eAED:0.16 QI:0	1 0|1|1|1|2|0|604; (*GB) gi|255539773|ref|XP_002510951.1| (e_value=0.0) Glycerol-3-phosphate transporter, putative [Ricinus communis];; (*SWP) sp|Q9C5L3|GLPT1_ARATH (e_value=0.0) Putative glycerol-3-phosphate transporter 1 OS=Arabidopsis thaliana GN=At3g47420 PE=2 SV=1;; (*TAIR) AT3G47420.1 (e_value=0.0) | Symbols: ATPS3, PS3 | phosphate starvation-induced gene 3 | chr3:17472541-17474209 REVERSE …	4.1669	4.47	1	0	1	2	604	66.0607	6.25244
NbS00011757g0115.1 protein AED:0.33 eAED:0.33 QI:0	0.57 0.37|1|0.85|0.75|8|0|590	6.53952	3.39	1	0	1	2	590	64.3165	9.34912
NbS00037512g0009.1 protein AED:0.23 eAED:0.23 QI:153	1 1|1|1|1|6|290|226; (*GB) gi|76161000|gb|ABA40463.1| (e_value=1e-101) elongation factor-like protein [Solanum tuberosum];; (*SWP) sp|P29545|EF1B_ORYSJ (e_value=1e-80) Elongation factor 1-beta OS=Oryza sativa subsp. japonica GN=Os07g0662500 PE=1 SV=3;; (*TAIR) AT5G19510.1 (e_value=6e-79) | Symbols: | Translation elongation factor EF1B/ribosomal protein S6 family protein | chr5:6581854-6583137 REV…	8.91323	9.73	1	0	1	2	226	24.3633	4.71631
NbS00019252g0008.1 protein AED:0.21 eAED:0.21 QI:0	1 0|1|1|1|2|0|291; (*GB) gi|255587510|ref|XP_002534297.1| (e_value=3e-133) conserved hypothetical protein [Ricinus communis];; (*SWP) sp|Q9LTR2|TGD2_ARATH (e_value=1e-124) Protein TRIGALACTOSYLDIACYLGLYCEROL 2, chloroplastic OS=Arabidopsis thaliana GN=TGD2 PE=1 SV=1;; (*TAIR) AT3G20320.1 (e_value=1e-125) | Symbols: TGD2 | trigalactosyldiacylglycerol2 | chr3:7087657-7089640 REVERSE LENGTH=381;; (*…	9.05407	5.5	1	0	1	2	291	32.1672	9.46631
NbS00007102g0019.1 protein AED:0.06 eAED:0.06 QI:0	1 0.5|1|1|1|2|383|177; (*GB) gi|359492419|ref|XP_002284335.2| (e_value=7e-63) PREDICTED: uncharacterized protein LOC100245365 [Vitis vinifera];; (*TAIR) AT1G77800.2 (e_value=2e-44) | Symbols: | PHD finger family protein | chr1:29253800-29260190 FORWARD LENGTH=1374;; (*ITAG) Solyc11g013530.1.1 (e_value=6e-107) evidence_code:10F0H1E1IEG genomic_reference:SL2.40ch11 gene_region:6608300-6627616 trans…	3.37059	10.73	1	0	1	2	177	19.5835	5.70654
NbS00013257g0019.1 protein AED:0.20 eAED:0.23 QI:0	0.33 0|1|0.33|0.25|4|0|597; (*GB) gi|255539773|ref|XP_002510951.1| (e_value=0.0) Glycerol-3-phosphate transporter, putative [Ricinus communis];; (*SWP) sp|Q9C5L3|GLPT1_ARATH (e_value=0.0) Putative glycerol-3-phosphate transporter 1 OS=Arabidopsis thaliana GN=At3g47420 PE=2 SV=1;; (*TAIR) AT3G47420.1 (e_value=0.0) | Symbols: ATPS3, PS3 | phosphate starvation-induced gene 3 | chr3:17472541-17474209…	4.1669	4.52	1	0	1	2	597	65.5185	6.53662
NbS00031527g0002.1 protein AED:0.15 eAED:0.15 QI:0	0.82 0.77|1|1|1|18|27|1848; (*GB) gi|225428013|ref|XP_002278408.1| (e_value=0.0) PREDICTED: E3 ubiquitin-protein ligase UPL3-like isoform 1 [Vitis vinifera];; (*SWP) sp|Q6WWW4|UPL3_ARATH (e_value=0.0) E3 ubiquitin-protein ligase UPL3 OS=Arabidopsis thaliana GN=UPL3 PE=1 SV=1;; (*TAIR) AT4G38600.1 (e_value=0.0) | Symbols: KAK, UPL3 | HEAT repeat ;HECT-domain (ubiquitin-transferase) | chr4:18041503…	3.31788	1.08	1	0	1	2	1848	198.682	5.70654
NbS00014873g0024.1 protein AED:0.26 eAED:0.26 QI:148	0.7 0.90|1|0.9|0.81|11|583|415; (*SWP) sp|Q8L770|CLPR3_ARATH (e_value=2e-163) ATP-dependent Clp protease proteolytic subunit-related protein 3, chloroplastic OS=Arabidopsis thaliana GN=CLPR3 PE=1 SV=1;; (*TAIR) AT1G09130.2 (e_value=2e-164) | Symbols: | ATP-dependent caseinolytic (Clp) protease/crotonase family protein | chr1:2940063-2942217 REVERSE LENGTH=330;; (*ITAG) Solyc01g099690.2.1 (e_value…	4.17461	5.78	1	0	1	2	415	45.5282	9.02686
NbS00003134g0011.1 protein AED:0.32 eAED:0.33 QI:0	0.75 0.33|0.88|0.75|0.66|9|0|720; (*SWP) sp|P46942|DB10_NICSY (e_value=0.0) ATP-dependent RNA helicase-like protein DB10 OS=Nicotiana sylvestris PE=2 SV=1;; (*TAIR) AT3G01540.1 (e_value=0.0) | Symbols: DRH1, ATDRH1 | DEAD box RNA helicase 1 | chr3:213077-216142 REVERSE LENGTH=618;; (*ITAG) Solyc12g035130.1.1 (e_value=0.0) evidence_code:10F0H1E1IEG genomic_reference:SL2.40ch12 gene_region:23233712…	6.53952	2.78	1	0	1	2	720	79.1582	9.36377
NbS00059061g0002.1 protein AED:0.16 eAED:0.16 QI:0	-1 0|1|-1|1|1|0|429; (*SWP) sp|Q8L736|SKI11_ARATH (e_value=0.0) F-box/kelch-repeat protein SKIP11 OS=Arabidopsis thaliana GN=SKIP11 PE=1 SV=2;; (*TAIR) AT2G02870.3 (e_value=0.0) | Symbols: | Galactose oxidase/kelch repeat superfamily protein | chr2:838378-839781 FORWARD LENGTH=467;; (*ITAG) Solyc04g005670.1.1 (e_value=0.0) evidence_code:10F1H1E1IEG genomic_reference:SL2.40ch04 gene_region:444808-…	3.32533	4.2	1	0	1	2	429	47.7193	6.55127
NbS00021169g0201.1 protein AED:0.16 eAED:0.16 QI:270	0.81 0.75|0.91|0.90|0.83|12|571|386	8.01713	7.77	1	2	2	2	386	41.8555	6.43018		32
FLAG	peptide	3409.2	100	1	5	5	692	23	2.86014	4.50049
NbS00035989g0001.1 protein AED:0.13 eAED:0.13 QI:0	0 0|0.25|1|1|4|0|537; (*GB) gi|359476350|ref|XP_002283782.2| (e_value=0.0) PREDICTED: E3 ubiquitin-protein ligase HERC2-like [Vitis vinifera];; (*SWP) sp|Q6PAV2|HERC4_MOUSE (e_value=3e-23) Probable E3 ubiquitin-protein ligase HERC4 OS=Mus musculus GN=Herc4 PE=2 SV=2;; (*TAIR) AT5G11580.1 (e_value=7e-180) | Symbols: | Regulator of chromosome condensation (RCC1) family protein | chr5:3718913-372112…	59.7677	16.2	1	3	4	12	537	58.0527	5.35107
NbS00006811g0211.1 protein AED:0.22 eAED:0.23 QI:0	0.6 0.36|1|0.7|0.54|11|0|778	41.0033	14.78	1	1	6	10	778	89.4914	6.97607
NbS00016232g0001.1 protein AED:0.24 eAED:0.24 QI:0	0 0|1|1|1|2|0|261; (*GB) gi|225428845|ref|XP_002282369.1| (e_value=9e-65) PREDICTED: transcription factor bHLH95 [Vitis vinifera];; (*SWP) sp|Q9FXA3|BH095_ARATH (e_value=7e-15) Transcription factor bHLH95 OS=Arabidopsis thaliana GN=BHLH95 PE=2 SV=2;; (*TAIR) AT1G49770.1 (e_value=5e-16) | Symbols: RGE1, ZOU | basic helix-loop-helix (bHLH) DNA-binding superfamily protein | chr1:18424578-18426531 FO…	3.625	7.66	1	0	1	10	261	28.3269	7.18115
NbS00007076g0005.1 protein AED:0.10 eAED:0.10 QI:0	0.66 0.25|1|0.66|0.5|4|0|293; (*SWP) sp|Q9SHU7|TIC21_ARATH (e_value=2e-92) Protein TIC 21, chloroplastic OS=Arabidopsis thaliana GN=TIC21 PE=1 SV=1;; (*TAIR) AT2G15290.1 (e_value=1e-93) | Symbols: ATTIC21, TIC21, CIA5, PIC1 | translocon at inner membrane of chloroplasts 21 | chr2:6642512-6644011 REVERSE LENGTH=296;; (*ITAG) Solyc01g107640.2.1 (e_value=1e-131) genomic_reference:SL2.40ch01 gene_reg…	4.37677	8.19	1	0	1	10	293	30.7697	10.1255
NbS00029437g0002.1 protein ; (*GB) gi	357463243 ref|XP_003601903.1| (e_value=2e-15) RING-H2 finger protein [Medicago truncatula];; (*TAIR) AT1G67856.1 (e_value=1e-15) | Symbols: | RING/U-box superfamily protein | chr1:25442486-25442887 FORWARD LENGTH=133;	9.77003	13.53	1	1	1	10	133	14.5408	7.98682
NbS00015969g0002.1 protein AED:0.18 eAED:0.18 QI:201	0.71 0.75|1|1|1|8|0|442; (*GB) gi|175363751|gb|ACB72462.1| (e_value=0.0) elongation factor 1 gamma-like protein [Nicotiana tabacum];; (*SWP) sp|Q6YW46|EF1G2_ORYSJ (e_value=0.0) Elongation factor 1-gamma 2 OS=Oryza sativa subsp. japonica GN=Os02g0220500 PE=2 SV=2;; (*TAIR) AT1G09640.1 (e_value=0.0) | Symbols: | Translation elongation factor EF1B, gamma chain | chr1:3120162-3122152 FORWARD LENGTH=4…	37.6624	17.42	1	0	5	9	442	50.5489	7.00537
NbS00005651g0008.1 protein AED:0.24 eAED:0.24 QI:27	0.62 0.33|1|0.5|0.44|9|0|470; (*GB) gi|175363751|gb|ACB72462.1| (e_value=0.0) elongation factor 1 gamma-like protein [Nicotiana tabacum];; (*SWP) sp|Q6YW46|EF1G2_ORYSJ (e_value=0.0) Elongation factor 1-gamma 2 OS=Oryza sativa subsp. japonica GN=Os02g0220500 PE=2 SV=2;; (*TAIR) AT1G09640.1 (e_value=0.0) | Symbols: | Translation elongation factor EF1B, gamma chain | chr1:3120162-3122152 FORWARD LEN…	37.6624	16.38	1	0	5	9	470	53.3683	6.26514
NbS00000314g0014.1 protein AED:0.06 eAED:0.06 QI:0	0.8 0.68|0.96|0.86|0.88|51|606|3678; (*GB) gi|297736774|emb|CBI25975.3| (e_value=0.0) unnamed protein product [Vitis vinifera];; (*SWP) sp|Q709C8|VP13C_HUMAN (e_value=4e-26) Vacuolar protein sorting-associated protein 13C OS=Homo sapiens GN=VPS13C PE=1 SV=1;; (*TAIR) AT1G48090.1 (e_value=0.0) | Symbols: | calcium-dependent lipid-binding family protein | chr1:17732582-17758194 REVERSE LENGTH=4146;…	21.9768	0.46	1	1	1	7	3678	408.643	6.53662
NbS00027916g0002.1 protein AED:0.13 eAED:0.13 QI:306	0.9 0.90|1|0.9|0.81|11|930|627; (*GB) gi|297734516|emb|CBI15763.3| (e_value=0.0) unnamed protein product [Vitis vinifera];; (*SWP) sp|O23627|SYGM1_ARATH (e_value=0.0) Glycine--tRNA ligase 1, mitochondrial OS=Arabidopsis thaliana GN=GLYRS-1 PE=2 SV=1;; (*TAIR) AT1G29880.1 (e_value=0.0) | Symbols: | glycyl-tRNA synthetase / glycine--tRNA ligase | chr1:10459662-10462781 REVERSE LENGTH=729;; (*ITAG) …	4.66	3.83	1	0	1	6	627	70.6927	6.13818
NbS00002282g0005.1 protein AED:0.23 eAED:0.23 QI:303	0.88 0.94|1|0.66|0.57|19|626|650; (*GB) gi|3299896|gb|AAC25984.1| (e_value=0.0) beta-galactosidase [Solanum lycopersicum];; (*SWP) sp|P48981|BGAL_MALDO (e_value=0.0) Beta-galactosidase OS=Malus domestica PE=1 SV=1;; (*TAIR) AT3G13750.1 (e_value=0.0) | Symbols: BGAL1 | beta galactosidase 1 | chr3:4511192-4515756 FORWARD LENGTH=847;; (*ITAG) Solyc12g008840.1.1 (e_value=0.0) evidence_code:10F1H1E1IE…	4.28948	6.15	1	0	1	5	650	72.4272	8.41162
NbS00029524g0008.1 protein AED:0.17 eAED:0.17 QI:131	0.92 0.93|1|0.64|0.73|15|333|634; (*GB) gi|225428568|ref|XP_002284662.1| (e_value=3e-168) PREDICTED: protein TIC 62, chloroplastic isoform 1 [Vitis vinifera];; (*SWP) sp|Q8SKU2|TIC62_PEA (e_value=3e-144) Protein TIC 62, chloroplastic OS=Pisum sativum GN=TIC62 PE=1 SV=2;; (*TAIR) AT3G18890.1 (e_value=2e-141) | Symbols: | NAD(P)-binding Rossmann-fold superfamily protein | chr3:6511169-6514729 FORWA…	8.6609	3.47	1	0	1	5	634	67.5014	5.56689
NbS00017757g0021.1 protein AED:0.18 eAED:0.18 QI:0	1 0.62|1|0.42|0.75|8|0|493; (*GB) gi|224085069|ref|XP_002307477.1| (e_value=0.0) predicted protein [Populus trichocarpa];; (*SWP) sp|Q10SX7|GT31_ORYSJ (e_value=3e-15) Probable glucuronosyltransferase Os03g0107900 OS=Oryza sativa subsp. japonica GN=Os03g0107900 PE=2 SV=1;; (*TAIR) AT1G21480.1 (e_value=0.0) | Symbols: | Exostosin family protein | chr1:7519116-7521426 REVERSE LENGTH=462;; (*ITAG) So…	4.40328	4.67	1	0	1	5	493	56.684	9.08545
NbS00008464g0006.1 protein AED:0.18 eAED:0.18 QI:156	1 1|1|1|1|6|393|226; (*GB) gi|76161000|gb|ABA40463.1| (e_value=1e-101) elongation factor-like protein [Solanum tuberosum];; (*SWP) sp|P29545|EF1B_ORYSJ (e_value=2e-82) Elongation factor 1-beta OS=Oryza sativa subsp. japonica GN=Os07g0662500 PE=1 SV=3;; (*TAIR) AT5G12110.1 (e_value=8e-83) | Symbols: | Glutathione S-transferase, C-terminal-like;Translation elongation factor EF1B/ribosomal protein S…	22.5351	35.4	1	2	5	5	226	24.4763	4.65283
NbS00059392g0002.1 protein AED:0.41 eAED:0.41 QI:47	0.5 0.33|1|1|1|3|0|190; (*SWP) sp|Q9FJX3|VDAC2_ARATH (e_value=1e-44) Mitochondrial outer membrane protein porin 2 OS=Arabidopsis thaliana GN=VDAC2 PE=1 SV=1;; (*TAIR) AT5G67500.1 (e_value=9e-46) | Symbols: VDAC2, ATVDAC2 | voltage dependent anion channel 2 | chr5:26935223-26937123 FORWARD LENGTH=276;; (*ITAG) Solyc02g092440.2.1 (e_value=2e-73) genomic_reference:SL2.40ch02 gene_region:48072629-480…	4.29031	12.63	1	0	1	5	190	20.781	9.05615
NbS00006173g0018.1 protein AED:0.15 eAED:0.15 QI:177	1 0.93|1|0.92|0.93|15|375|649; (*SWP) sp|Q8SKU2|TIC62_PEA (e_value=6e-150) Protein TIC 62, chloroplastic OS=Pisum sativum GN=TIC62 PE=1 SV=2;; (*TAIR) AT3G18890.1 (e_value=5e-146) | Symbols: | NAD(P)-binding Rossmann-fold superfamily protein | chr3:6511169-6514729 FORWARD LENGTH=641;; (*ITAG) Solyc10g051110.1.1 (e_value=0.0) evidence_code:10F1H1E1IEG genomic_reference:SL2.40ch10 gene_region:46996…	8.6609	3.39	1	0	1	5	649	68.9926	6.7124
NbS00058856g0002.1 protein AED:0.17 eAED:0.17 QI:0	0.5 0|0.66|1|1|3|0|73; (*GB) gi|175363751|gb|ACB72462.1| (e_value=4e-31) elongation factor 1 gamma-like protein [Nicotiana tabacum];; (*SWP) sp|Q6YW46|EF1G2_ORYSJ (e_value=1e-30) Elongation factor 1-gamma 2 OS=Oryza sativa subsp. japonica GN=Os02g0220500 PE=2 SV=2;; (*TAIR) AT1G57720.2 (e_value=4e-26) | Symbols: | Translation elongation factor EF1B, gamma chain | chr1:21377873-21380114 FORWARD LE…	20.9433	41.1	1	0	2	5	73	7.87013	8.47021
NbS00018141g0004.1 protein ; (*GB) gi	224062946 ref|XP_002300942.1| (e_value=7e-42) predicted protein [Populus trichocarpa];; (*TAIR) AT1G21480.2 (e_value=2e-41) | Symbols: | Exostosin family protein | chr1:7519372-7521426 REVERSE LENGTH=410;; (*ITAG) Solyc04g064680.2.1 (e_value=5e-67) genomic_reference:SL2.40ch04 gene_region:54942400-54948658 transcript_region:SL2.40ch04:54942400..54948658- go_terms:GO:0003824 functional_description…	4.40328	15.03	1	0	1	5	153	17.3668	9.12939
NbS00005288g0006.1	protein	9.675	9.69	1	1	1	5	196	21.9506	10.3306
NbS00015353g0017.1 protein AED:0.37 eAED:0.38 QI:0	0.42 0.12|0.87|0.42|0.5|8|0|368; (*GB) gi|168038086|ref|XP_001771533.1| (e_value=3e-122) predicted protein [Physcomitrella patens subsp. patens];; (*SWP) sp|P46942|DB10_NICSY (e_value=3e-118) ATP-dependent RNA helicase-like protein DB10 OS=Nicotiana sylvestris PE=2 SV=1;; (*TAIR) AT3G01540.4 (e_value=6e-103) | Symbols: DRH1, ATDRH1 | DEAD box RNA helicase 1 | chr3:213077-216142 REVERSE LENGTH=619…	9.93339	5.43	1	0	1	4	368	40.6248	7.79639
NbS00007385g0004.1 protein AED:0.12 eAED:0.12 QI:0	0.66 0.85|1|0.83|0.71|7|661|227; (*GB) gi|78191406|gb|ABB29924.1| (e_value=4e-82) ripening regulated protein DDTFR10-like [Solanum tuberosum];; (*SWP) sp|P48006|EF1D1_ARATH (e_value=5e-76) Elongation factor 1-delta 1 OS=Arabidopsis thaliana GN=At1g30230 PE=2 SV=2;; (*TAIR) AT1G30230.1 (e_value=4e-77) | Symbols: | Glutathione S-transferase, C-terminal-like;Translation elongation factor EF1B/riboso…	20.3011	18.94	1	1	2	4	227	24.5701	4.42432
NbS00011757g0115.1 protein AED:0.33 eAED:0.33 QI:0	0.57 0.37|1|0.85|0.75|8|0|590	9.93339	3.39	1	0	1	4	590	64.3165	9.34912
NbS00022532g0009.1 protein AED:0.11 eAED:0.11 QI:0	1 1|1|0.75|0.6|5|383|388; (*GB) gi|255587510|ref|XP_002534297.1| (e_value=0.0) conserved hypothetical protein [Ricinus communis];; (*SWP) sp|Q9LTR2|TGD2_ARATH (e_value=0.0) Protein TRIGALACTOSYLDIACYLGLYCEROL 2, chloroplastic OS=Arabidopsis thaliana GN=TGD2 PE=1 SV=1;; (*TAIR) AT3G20320.1 (e_value=0.0) | Symbols: TGD2 | trigalactosyldiacylglycerol2 | chr3:7087657-7089640 REVERSE LENGTH=381;; (*IT…	16.5907	12.63	1	1	3	4	388	42.92	9.1001
NbS00037512g0009.1 protein AED:0.23 eAED:0.23 QI:153	1 1|1|1|1|6|290|226; (*GB) gi|76161000|gb|ABA40463.1| (e_value=1e-101) elongation factor-like protein [Solanum tuberosum];; (*SWP) sp|P29545|EF1B_ORYSJ (e_value=1e-80) Elongation factor 1-beta OS=Oryza sativa subsp. japonica GN=Os07g0662500 PE=1 SV=3;; (*TAIR) AT5G19510.1 (e_value=6e-79) | Symbols: | Translation elongation factor EF1B/ribosomal protein S6 family protein | chr5:6581854-6583137 REV…	16.8399	23.45	1	1	4	4	226	24.3633	4.71631
NbS00014873g0024.1 protein AED:0.26 eAED:0.26 QI:148	0.7 0.90|1|0.9|0.81|11|583|415; (*SWP) sp|Q8L770|CLPR3_ARATH (e_value=2e-163) ATP-dependent Clp protease proteolytic subunit-related protein 3, chloroplastic OS=Arabidopsis thaliana GN=CLPR3 PE=1 SV=1;; (*TAIR) AT1G09130.2 (e_value=2e-164) | Symbols: | ATP-dependent caseinolytic (Clp) protease/crotonase family protein | chr1:2940063-2942217 REVERSE LENGTH=330;; (*ITAG) Solyc01g099690.2.1 (e_value…	4.43743	5.78	1	0	1	4	415	45.5282	9.02686
NbS00003134g0011.1 protein AED:0.32 eAED:0.33 QI:0	0.75 0.33|0.88|0.75|0.66|9|0|720; (*SWP) sp|P46942|DB10_NICSY (e_value=0.0) ATP-dependent RNA helicase-like protein DB10 OS=Nicotiana sylvestris PE=2 SV=1;; (*TAIR) AT3G01540.1 (e_value=0.0) | Symbols: DRH1, ATDRH1 | DEAD box RNA helicase 1 | chr3:213077-216142 REVERSE LENGTH=618;; (*ITAG) Solyc12g035130.1.1 (e_value=0.0) evidence_code:10F0H1E1IEG genomic_reference:SL2.40ch12 gene_region:23233712…	9.93339	2.78	1	0	1	4	720	79.1582	9.36377
NbS00011774g0017.1 protein AED:0.15 eAED:0.15 QI:163	0.95 0.91|1|0.63|0.65|23|276|988; (*GB) gi|225455932|ref|XP_002276223.1| (e_value=0.0) PREDICTED: kinesin-4-like [Vitis vinifera];; (*SWP) sp|O81635|ATK4_ARATH (e_value=2e-162) Kinesin-4 OS=Arabidopsis thaliana GN=ATK4 PE=1 SV=2;; (*TAIR) AT1G63640.2 (e_value=0.0) | Symbols: | P-loop nucleoside triphosphate hydrolases superfamily protein with CH (Calponin Homology) domain | chr1:23589234-23595139…	3.17435	2.02	1	1	1	3	988	110.346	8.08936
NbS00009788g0010.1 protein AED:0.28 eAED:0.31 QI:0	1 0.5|1|1|1|4|0|147; (*GB) gi|388500696|gb|AFK38414.1| (e_value=4e-50) unknown [Lotus japonicus];; (*SWP) sp|O04616|Y4115_ARATH (e_value=1e-45) Uncharacterized protein At4g01150, chloroplastic OS=Arabidopsis thaliana GN=At4g01150 PE=1 SV=1;; (*TAIR) AT4G01150.1 (e_value=1e-46) | Symbols: | unknown protein; FUNCTIONS IN: molecular_function unknown; INVOLVED IN: biological_process unknown; LOCATED …	6.4065	13.61	1	0	1	3	147	15.5772	9.01221
NbS00016188g0007.1 protein AED:0.10 eAED:0.12 QI:0	0 0|0.66|1|1|3|0|467; (*GB) gi|359476350|ref|XP_002283782.2| (e_value=0.0) PREDICTED: E3 ubiquitin-protein ligase HERC2-like [Vitis vinifera];; (*SWP) sp|Q15034|HERC3_HUMAN (e_value=7e-17) Probable E3 ubiquitin-protein ligase HERC3 OS=Homo sapiens GN=HERC3 PE=1 SV=1;; (*TAIR) AT5G11580.1 (e_value=5e-142) | Symbols: | Regulator of chromosome condensation (RCC1) family protein | chr5:3718913-372112…	12.7946	4.07	1	0	1	3	467	50.5549	5.17334
NbS00043955g0003.1 protein AED:0.15 eAED:0.16 QI:0	0.8 0.66|1|1|1|6|0|264; (*GB) gi|78191406|gb|ABB29924.1| (e_value=9e-89) ripening regulated protein DDTFR10-like [Solanum tuberosum];; (*SWP) sp|P48006|EF1D1_ARATH (e_value=1e-80) Elongation factor 1-delta 1 OS=Arabidopsis thaliana GN=At1g30230 PE=2 SV=2;; (*TAIR) AT1G30230.2 (e_value=5e-83) | Symbols: | Glutathione S-transferase, C-terminal-like;Translation elongation factor EF1B/ribosomal prote…	13.3176	23.48	1	2	3	3	264	28.9295	4.62744
NbS00028158g0015.1 protein AED:0.44 eAED:0.54 QI:0	0.75 0.4|1|1|1|5|0|169; (*GB) gi|388500696|gb|AFK38414.1| (e_value=1e-63) unknown [Lotus japonicus];; (*SWP) sp|O04616|Y4115_ARATH (e_value=4e-59) Uncharacterized protein At4g01150, chloroplastic OS=Arabidopsis thaliana GN=At4g01150 PE=1 SV=1;; (*TAIR) AT4G01150.1 (e_value=3e-60) | Symbols: | unknown protein; FUNCTIONS IN: molecular_function unknown; INVOLVED IN: biological_process unknown; LOCAT…	6.4065	11.83	1	0	1	3	169	17.9194	8.71924
NbS00056913g0003.1	protein	6.4319	12.16	1	1	1	3	148	17.0358	9.80322
NbS00024241g0007.1 protein AED:0.18 eAED:0.18 QI:32	0.75 0.6|1|0.25|0.4|5|0|323; (*GB) gi|225443389|ref|XP_002266915.1| (e_value=1e-115) PREDICTED: GDSL esterase/lipase At1g29670 [Vitis vinifera];; (*SWP) sp|Q9C7N4|GDL15_ARATH (e_value=7e-98) GDSL esterase/lipase At1g29670 OS=Arabidopsis thaliana GN=At1g29670 PE=2 SV=1;; (*TAIR) AT1G29670.1 (e_value=6e-99) | Symbols: | GDSL-like Lipase/Acylhydrolase superfamily protein | chr1:10375843-10377717 FOR…	4.22336	6.81	1	0	1	2	323	36.0701	7.06396
NbS00000030g0010.1 protein AED:0.12 eAED:0.13 QI:247	1 0.84|1|0.91|0.84|13|0|959; (*GB) gi|255583860|ref|XP_002532681.1| (e_value=2e-97) Epsin-2, putative [Ricinus communis];; (*SWP) sp|Q67YI9|EPN2_ARATH (e_value=1e-90) Clathrin interactor EPSIN 2 OS=Arabidopsis thaliana GN=EPSIN2 PE=1 SV=1;; (*TAIR) AT2G43160.4 (e_value=5e-94) | Symbols: | ENTH/VHS family protein | chr2:17948884-17952920 FORWARD LENGTH=646;; (*ITAG) Solyc12g098740.1.1 (e_value=0.0…	8.34348	3.65	1	1	2	2	959	100.578	6.55127
NbS00030810g0011.1 protein AED:0.13 eAED:0.14 QI:250	1 0.84|1|0.75|0.76|13|0|927; (*GB) gi|255583860|ref|XP_002532681.1| (e_value=2e-98) Epsin-2, putative [Ricinus communis];; (*SWP) sp|Q67YI9|EPN2_ARATH (e_value=2e-91) Clathrin interactor EPSIN 2 OS=Arabidopsis thaliana GN=EPSIN2 PE=1 SV=1;; (*TAIR) AT2G43160.1 (e_value=1e-92) | Symbols: | ENTH/VHS family protein | chr2:17948884-17953267 FORWARD LENGTH=895;; (*ITAG) Solyc12g098740.1.1 (e_value=0.0…	7.56479	3.78	1	1	2	2	927	97.7553	6.27783
NbS00021197g0004.1 protein AED:0.18 eAED:0.19 QI:456	0.89 0.95|1|0.84|0.8|20|53|1575; (*GB) gi|255539394|ref|XP_002510762.1| (e_value=5e-114) set domain protein, putative [Ricinus communis];; (*SWP) sp|Q1LY77|SE1BA_DANRE (e_value=1e-51) Histone-lysine N-methyltransferase SETD1B-A OS=Danio rerio GN=setd1ba PE=1 SV=2;; (*TAIR) AT5G42400.1 (e_value=2e-92) | Symbols: ATXR7, SDG25 | SET domain protein 25 | chr5:16954469-16960671 REVERSE LENGTH=1423;; (*…	4.28621	1.46	1	0	1	2	1575	173.421	8.27979
NbS00020655g0004.1 protein AED:0.56 eAED:0.78 QI:0	0 0|0.5|1|0.75|4|0|130; (*GB) gi|356497524|ref|XP_003517610.1| (e_value=4e-85) PREDICTED: chaperone protein dnaJ 10-like [Glycine max];; (*SWP) sp|Q8GYX8|DNJ10_ARATH (e_value=1e-80) Chaperone protein dnaJ 10 OS=Arabidopsis thaliana GN=ATJ10 PE=2 SV=2;; (*TAIR) AT1G76700.1 (e_value=9e-82) | Symbols: | DNAJ heat shock N-terminal domain-containing protein | chr1:28780619-28783022 REVERSE LENGTH=398;…	4.20714	17.69	1	0	1	2	130	14.4501	4.70361
NbS00025638g0008.1 protein AED:0.16 eAED:0.16 QI:54	1 0.77|1|0.87|1|9|318|755; (*GB) gi|225456501|ref|XP_002280957.1| (e_value=0.0) PREDICTED: glycyl-tRNA synthetase 1, mitochondrial-like [Vitis vinifera];; (*SWP) sp|O23627|SYGM1_ARATH (e_value=0.0) Glycine--tRNA ligase 1, mitochondrial OS=Arabidopsis thaliana GN=GLYRS-1 PE=2 SV=1;; (*TAIR) AT1G29880.1 (e_value=0.0) | Symbols: | glycyl-tRNA synthetase / glycine--tRNA ligase | chr1:10459662-1046278…	4.21579	3.31	1	0	1	2	755	84.4192	7.13721
NbS00003915g0005.1 protein AED:0.08 eAED:0.08 QI:75	1 0.66|1|1|1|3|0|318; (*GB) gi|255538264|ref|XP_002510197.1| (e_value=2e-119) conserved hypothetical protein [Ricinus communis];; (*TAIR) AT1G45688.1 (e_value=9e-100) | Symbols: | unknown protein; FUNCTIONS IN: molecular_function unknown; INVOLVED IN: biological_process unknown; LOCATED IN: plasma membrane; EXPRESSED IN: 22 plant structures; EXPRESSED DURING: 13 growth stages; BEST Arabidopsis th…	4.18909	6.6	1	0	1	2	318	35.2901	10.1548
NbS00008988g0005.1 protein AED:0.26 eAED:0.28 QI:0	0 0|0.75|1|1|4|0|96; (*GB) gi|363806792|ref|NP_001242027.1| (e_value=1e-50) uncharacterized protein LOC100803623 [Glycine max];; (*SWP) sp|P49200|RS201_ARATH (e_value=2e-47) 40S ribosomal protein S20-1 OS=Arabidopsis thaliana GN=RPS20A PE=1 SV=2;; (*TAIR) AT5G62300.2 (e_value=2e-48) | Symbols: | Ribosomal protein S10p/S20e family protein | chr5:25021388-25022235 REVERSE LENGTH=124;; (*ITAG) Solyc…	6.64884	18.75	1	1	1	2	96	10.6547	9.33447
NbS00038610g0006.1 protein AED:0.03 eAED:0.03 QI:43	1 1|1|0.88|0.84|19|411|2414; (*GB) gi|225459056|ref|XP_002285638.1| (e_value=0.0) PREDICTED: uncharacterized protein LOC100254031 isoform 1 [Vitis vinifera];; (*TAIR) AT1G58250.1 (e_value=0.0) | Symbols: SAB | Golgi-body localisation protein domain ;RNA pol II promoter Fmp27 protein domain | chr1:21587317-21601373 REVERSE LENGTH=2607;; (*ITAG) Solyc12g088010.1.1 (e_value=0.0) evidence_code:10F0H1…	3.5073	0.75	1	0	1	2	2414	270.496	8.44092
NbS00040845g0004.1 protein AED:0.16 eAED:0.16 QI:0	0 0.25|1|1|1|4|0|723; (*GB) gi|255587116|ref|XP_002534143.1| (e_value=0.0) protein binding protein, putative [Ricinus communis];; (*TAIR) AT2G38970.1 (e_value=0.0) | Symbols: | Zinc finger (C3HC4-type RING finger) family protein | chr2:16274135-16276651 FORWARD LENGTH=692;; (*ITAG) Solyc05g056140.2.1 (e_value=0.0) genomic_reference:SL2.40ch05 gene_region:64680558-64685370 transcript_region:SL2.40…	4.42905	3.32	1	0	1	2	723	78.2739	8.55811
NbS00042150g0002.1 protein AED:0.36 eAED:0.37 QI:215	0 0.5|1|0|0.5|2|196|154; (*ITAG) Solyc03g093340.2.1 (e_value=2e-14) genomic_reference:SL2.40ch03 gene_region:48060313-48064135 transcript_region:SL2.40ch03:48060313..48064135+ functional_description:"Genomic DNA chromosome 5 TAC clone K11J9 (AHRD V1 *-*- Q9FKH0_ARATH)";	3.2131	16.23	1	1	1	2	154	16.1446	4.90674
NbS00019252g0008.1 protein AED:0.21 eAED:0.21 QI:0	1 0|1|1|1|2|0|291; (*GB) gi|255587510|ref|XP_002534297.1| (e_value=3e-133) conserved hypothetical protein [Ricinus communis];; (*SWP) sp|Q9LTR2|TGD2_ARATH (e_value=1e-124) Protein TRIGALACTOSYLDIACYLGLYCEROL 2, chloroplastic OS=Arabidopsis thaliana GN=TGD2 PE=1 SV=1;; (*TAIR) AT3G20320.1 (e_value=1e-125) | Symbols: TGD2 | trigalactosyldiacylglycerol2 | chr3:7087657-7089640 REVERSE LENGTH=381;; (*…	8.52111	10.31	1	0	2	2	291	32.1672	9.46631
NbS00058562g0005.1 protein AED:0.30 eAED:0.32 QI:0	0.77 0.8|1|0.88|0.7|10|0|734; (*SWP) sp|Q8L7S8|RH3_ARATH (e_value=0.0) DEAD-box ATP-dependent RNA helicase 3, chloroplastic OS=Arabidopsis thaliana GN=RH3 PE=1 SV=2;; (*TAIR) AT5G26742.2 (e_value=0.0) | Symbols: emb1138 | DEAD box RNA helicase (RH3) | chr5:9285540-9288871 REVERSE LENGTH=748;; (*ITAG) Solyc08g042050.2.1 (e_value=0.0) genomic_reference:SL2.40ch08 gene_region:28924706-28934844 trans…	4.48778	3	1	0	1	2	734	79.9812	7.1665
NbS00021169g0201.1 protein AED:0.16 eAED:0.16 QI:270	0.81 0.75|0.91|0.90|0.83|12|571|386	7.33228	7.77	1	2	2	2	386	41.8555	6.43018
NbS00020284g0009.1 protein AED:0.00 eAED:0.00 QI:46	1 1|1|1|1|2|219|170; (*GB) gi|225464902|ref|XP_002274217.1| (e_value=7e-56) PREDICTED: uncharacterized protein LOC100258720 [Vitis vinifera];; (*TAIR) AT2G27385.3 (e_value=3e-27) | Symbols: | Pollen Ole e 1 allergen and extensin family protein | chr2:11716697-11717285 REVERSE LENGTH=162;; (*ITAG) Solyc06g074260.2.1 (e_value=6e-71) genomic_reference:SL2.40ch06 gene_region:42295490-42302447 transcr…	5.29463	22.94	1	0	1	2	170	18.4393	6.7417		78
						average	4.02597
					x	max

## Sheet: ntg purif 2
Non-transgenic plants: purification 2, technical repetitions 1 & 2 combined; PSM above 1
Accession	Description	Score	Coverage	# Proteins	# Unique Peptides	# Peptides	# PSMs	# AAs	MW [kDa]	calc. pI
FLAG	peptide	2058.06	100	1	4	4	396	23	2.86014	4.50049
NbS00006811g0211.1 protein AED:0.22 eAED:0.23 QI:0	0.6 0.36|1|0.7|0.54|11|0|778	193.926	30.33	1	3	12	43	778	89.4914	6.97607
NbS00005651g0008.1 protein AED:0.24 eAED:0.24 QI:27	0.62 0.33|1|0.5|0.44|9|0|470; (*GB) gi|175363751|gb|ACB72462.1| (e_value=0.0) elongation factor 1 gamma-like protein [Nicotiana tabacum];; (*SWP) sp|Q6YW46|EF1G2_ORYSJ (e_value=0.0) Elongation factor 1-gamma 2 OS=Oryza sativa subsp. japonica GN=Os02g0220500 PE=2 SV=2;; (*TAIR) AT1G09640.1 (e_value=0.0) | Symbols: | Translation elongation factor EF1B, gamma chain | chr1:3120162-3122152 FORWARD LEN…	166.214	27.66	1	1	10	37	470	53.3683	6.26514
NbS00015969g0002.1 protein AED:0.18 eAED:0.18 QI:201	0.71 0.75|1|1|1|8|0|442; (*GB) gi|175363751|gb|ACB72462.1| (e_value=0.0) elongation factor 1 gamma-like protein [Nicotiana tabacum];; (*SWP) sp|Q6YW46|EF1G2_ORYSJ (e_value=0.0) Elongation factor 1-gamma 2 OS=Oryza sativa subsp. japonica GN=Os02g0220500 PE=2 SV=2;; (*TAIR) AT1G09640.1 (e_value=0.0) | Symbols: | Translation elongation factor EF1B, gamma chain | chr1:3120162-3122152 FORWARD LENGTH=4…	162.07	26.24	1	0	9	36	442	50.5489	7.00537
NbS00043955g0003.1 protein AED:0.15 eAED:0.16 QI:0	0.8 0.66|1|1|1|6|0|264; (*GB) gi|78191406|gb|ABB29924.1| (e_value=9e-89) ripening regulated protein DDTFR10-like [Solanum tuberosum];; (*SWP) sp|P48006|EF1D1_ARATH (e_value=1e-80) Elongation factor 1-delta 1 OS=Arabidopsis thaliana GN=At1g30230 PE=2 SV=2;; (*TAIR) AT1G30230.2 (e_value=5e-83) | Symbols: | Glutathione S-transferase, C-terminal-like;Translation elongation factor EF1B/ribosomal prote…	118.546	35.98	1	4	6	26	264	28.9295	4.62744
NbS00008464g0006.1 protein AED:0.18 eAED:0.18 QI:156	1 1|1|1|1|6|393|226; (*GB) gi|76161000|gb|ABA40463.1| (e_value=1e-101) elongation factor-like protein [Solanum tuberosum];; (*SWP) sp|P29545|EF1B_ORYSJ (e_value=2e-82) Elongation factor 1-beta OS=Oryza sativa subsp. japonica GN=Os07g0662500 PE=1 SV=3;; (*TAIR) AT5G12110.1 (e_value=8e-83) | Symbols: | Glutathione S-transferase, C-terminal-like;Translation elongation factor EF1B/ribosomal protein S…	117.638	49.56	1	3	8	25	226	24.4763	4.65283
NbS00037512g0009.1 protein AED:0.23 eAED:0.23 QI:153	1 1|1|1|1|6|290|226; (*GB) gi|76161000|gb|ABA40463.1| (e_value=1e-101) elongation factor-like protein [Solanum tuberosum];; (*SWP) sp|P29545|EF1B_ORYSJ (e_value=1e-80) Elongation factor 1-beta OS=Oryza sativa subsp. japonica GN=Os07g0662500 PE=1 SV=3;; (*TAIR) AT5G19510.1 (e_value=6e-79) | Symbols: | Translation elongation factor EF1B/ribosomal protein S6 family protein | chr5:6581854-6583137 REV…	117.304	58.85	1	4	9	25	226	24.3633	4.71631
NbS00007385g0004.1 protein AED:0.12 eAED:0.12 QI:0	0.66 0.85|1|0.83|0.71|7|661|227; (*GB) gi|78191406|gb|ABB29924.1| (e_value=4e-82) ripening regulated protein DDTFR10-like [Solanum tuberosum];; (*SWP) sp|P48006|EF1D1_ARATH (e_value=5e-76) Elongation factor 1-delta 1 OS=Arabidopsis thaliana GN=At1g30230 PE=2 SV=2;; (*TAIR) AT1G30230.1 (e_value=4e-77) | Symbols: | Glutathione S-transferase, C-terminal-like;Translation elongation factor EF1B/riboso…	116.265	30.84	1	3	6	24	227	24.5701	4.42432
NbS00016159g0006.1 protein AED:0.34 eAED:0.36 QI:356	0.57 0.5|1|0.71|0.62|8|0|302; (*GB) gi|115473|sp|P27141.1|CAHC_TOBAC (e_value=3e-179) RecName: Full=Carbonic anhydrase, chloroplastic; AltName: Full=Carbonate dehydratase; Flags: Precursor;; (*SWP) sp|P27141|CAHC_TOBAC (e_value=1e-180) Carbonic anhydrase, chloroplastic OS=Nicotiana tabacum PE=2 SV=1;; (*TAIR) AT3G01500.3 (e_value=9e-122) | Symbols: CA1 | carbonic anhydrase 1 | chr3:195173-197873 …	72.2815	27.81	1	3	6	17	302	32.4737	7.48877
NbS00035989g0001.1 protein AED:0.13 eAED:0.13 QI:0	0 0|0.25|1|1|4|0|537; (*GB) gi|359476350|ref|XP_002283782.2| (e_value=0.0) PREDICTED: E3 ubiquitin-protein ligase HERC2-like [Vitis vinifera];; (*SWP) sp|Q6PAV2|HERC4_MOUSE (e_value=3e-23) Probable E3 ubiquitin-protein ligase HERC4 OS=Mus musculus GN=Herc4 PE=2 SV=2;; (*TAIR) AT5G11580.1 (e_value=7e-180) | Symbols: | Regulator of chromosome condensation (RCC1) family protein | chr5:3718913-372112…	80.53	19.18	1	3	5	16	537	58.0527	5.35107
NbS00006116g0019.1 protein AED:0.27 eAED:0.27 QI:568	1 1|1|1|1|7|0|473; (*GB) gi|219560127|gb|ACL27272.1| (e_value=0.0) catalase [Nicotiana benthamiana];; (*SWP) sp|P49315|CATA1_NICPL (e_value=0.0) Catalase isozyme 1 (Fragment) OS=Nicotiana plumbaginifolia GN=CAT1 PE=2 SV=1;; (*TAIR) AT4G35090.1 (e_value=0.0) | Symbols: CAT2 | catalase 2 | chr4:16700937-16703215 REVERSE LENGTH=492;; (*ITAG) Solyc02g082760.2.1 (e_value=0.0) genomic_reference:SL2.40c…	50.9773	30.66	1	0	8	12	473	54.75	6.96143
NbS00003380g0115.1 protein AED:0.12 eAED:0.12 QI:355	0.66 0.85|1|0.33|0.42|7|134|238	48.4709	20.17	1	0	4	12	238	25.8865	8.95361
NbS00058856g0002.1 protein AED:0.17 eAED:0.17 QI:0	0.5 0|0.66|1|1|3|0|73; (*GB) gi|175363751|gb|ACB72462.1| (e_value=4e-31) elongation factor 1 gamma-like protein [Nicotiana tabacum];; (*SWP) sp|Q6YW46|EF1G2_ORYSJ (e_value=1e-30) Elongation factor 1-gamma 2 OS=Oryza sativa subsp. japonica GN=Os02g0220500 PE=2 SV=2;; (*TAIR) AT1G57720.2 (e_value=4e-26) | Symbols: | Translation elongation factor EF1B, gamma chain | chr1:21377873-21380114 FORWARD LE…	53.82	41.1	1	0	2	12	73	7.87013	8.47021
NbS00001169g0153.1 protein AED:0.25 eAED:0.25 QI:0	0.5 0.4|1|1|1|5|0|341	47.6742	25.22	1	0	6	11	341	36.277	9.05615
NbS00019521g0023.1 protein AED:0.11 eAED:0.11 QI:0	0.5 0.2|1|1|1|5|0|330; (*GB) gi|356561317|ref|XP_003548929.1| (e_value=9e-130) PREDICTED: LOW QUALITY PROTEIN: glyceraldehyde-3-phosphate dehydrogenase A, chloroplastic-like [Glycine max];; (*SWP) sp|P09043|G3PA_TOBAC (e_value=6e-117) Glyceraldehyde-3-phosphate dehydrogenase A, chloroplastic (Fragment) OS=Nicotiana tabacum GN=GAPA PE=2 SV=1;; (*TAIR) AT1G12900.1 (e_value=5e-95) | Symbols: GAPA-2 …	47.6742	26.06	1	0	6	11	330	34.8983	7.32764
NbS00022532g0009.1 protein AED:0.11 eAED:0.11 QI:0	1 1|1|0.75|0.6|5|383|388; (*GB) gi|255587510|ref|XP_002534297.1| (e_value=0.0) conserved hypothetical protein [Ricinus communis];; (*SWP) sp|Q9LTR2|TGD2_ARATH (e_value=0.0) Protein TRIGALACTOSYLDIACYLGLYCEROL 2, chloroplastic OS=Arabidopsis thaliana GN=TGD2 PE=1 SV=1;; (*TAIR) AT3G20320.1 (e_value=0.0) | Symbols: TGD2 | trigalactosyldiacylglycerol2 | chr3:7087657-7089640 REVERSE LENGTH=381;; (*IT…	42.7161	28.61	1	5	8	10	388	42.92	9.1001
NbS00030810g0011.1 protein AED:0.13 eAED:0.14 QI:250	1 0.84|1|0.75|0.76|13|0|927; (*GB) gi|255583860|ref|XP_002532681.1| (e_value=2e-98) Epsin-2, putative [Ricinus communis];; (*SWP) sp|Q67YI9|EPN2_ARATH (e_value=2e-91) Clathrin interactor EPSIN 2 OS=Arabidopsis thaliana GN=EPSIN2 PE=1 SV=1;; (*TAIR) AT2G43160.1 (e_value=1e-92) | Symbols: | ENTH/VHS family protein | chr2:17948884-17953267 FORWARD LENGTH=895;; (*ITAG) Solyc12g098740.1.1 (e_value=0.0…	35.6109	8.2	1	1	5	9	927	97.7553	6.27783
NbS00022486g0001.1 protein AED:0.21 eAED:0.21 QI:0	1 0.66|1|1|1|3|0|181; (*GB) gi|132118|sp|P26573.1|RBS8_NICPL (e_value=4e-116) RecName: Full=Ribulose bisphosphate carboxylase small chain 8B, chloroplastic; Short=RuBisCO small subunit 8B; Flags: Precursor;; (*SWP) sp|P26573|RBS8_NICPL (e_value=1e-117) Ribulose bisphosphate carboxylase small chain 8B, chloroplastic OS=Nicotiana plumbaginifolia GN=RBCS-8B PE=3 SV=1;; (*TAIR) AT5G38410.1 (e_value=4…	42.7089	33.7	1	0	4	9	181	20.257	7.1958
NbS00019252g0008.1 protein AED:0.21 eAED:0.21 QI:0	1 0|1|1|1|2|0|291; (*GB) gi|255587510|ref|XP_002534297.1| (e_value=3e-133) conserved hypothetical protein [Ricinus communis];; (*SWP) sp|Q9LTR2|TGD2_ARATH (e_value=1e-124) Protein TRIGALACTOSYLDIACYLGLYCEROL 2, chloroplastic OS=Arabidopsis thaliana GN=TGD2 PE=1 SV=1;; (*TAIR) AT3G20320.1 (e_value=1e-125) | Symbols: TGD2 | trigalactosyldiacylglycerol2 | chr3:7087657-7089640 REVERSE LENGTH=381;; (*…	38.7941	26.8	1	3	6	9	291	32.1672	9.46631
NbS00027369g0007.1 protein AED:0.16 eAED:0.16 QI:0	1 0.66|1|1|1|3|0|181; (*GB) gi|132118|sp|P26573.1|RBS8_NICPL (e_value=2e-114) RecName: Full=Ribulose bisphosphate carboxylase small chain 8B, chloroplastic; Short=RuBisCO small subunit 8B; Flags: Precursor;; (*SWP) sp|P26573|RBS8_NICPL (e_value=5e-116) Ribulose bisphosphate carboxylase small chain 8B, chloroplastic OS=Nicotiana plumbaginifolia GN=RBCS-8B PE=3 SV=1;; (*TAIR) AT5G38410.1 (e_value=3…	42.7089	33.7	1	0	4	9	181	20.227	7.76709
NbS00041372g0008.1 protein AED:0.22 eAED:0.22 QI:8	0.66 0.5|1|1|1|4|0|197; (*SWP) sp|P26573|RBS8_NICPL (e_value=5e-110) Ribulose bisphosphate carboxylase small chain 8B, chloroplastic OS=Nicotiana plumbaginifolia GN=RBCS-8B PE=3 SV=1;; (*TAIR) AT5G38410.1 (e_value=1e-87) | Symbols: | Ribulose bisphosphate carboxylase (small chain) family protein | chr5:15377501-15378306 REVERSE LENGTH=181;; (*ITAG) Solyc02g085950.2.1 (e_value=3e-108) genomic_refe…	42.7089	30.96	1	0	4	9	197	22.0999	5.99854
NbS00027839g0004.1 protein AED:0.00 eAED:0.01 QI:0	1 0.5|1|1|1|2|0|185; (*GB) gi|78191406|gb|ABB29924.1| (e_value=4e-68) ripening regulated protein DDTFR10-like [Solanum tuberosum];; (*SWP) sp|Q9SI20|EF1D2_ARATH (e_value=2e-64) Elongation factor 1-delta 2 OS=Arabidopsis thaliana GN=At2g18110 PE=2 SV=1;; (*TAIR) AT2G18110.1 (e_value=1e-65) | Symbols: | Translation elongation factor EF1B/ribosomal protein S6 family protein | chr2:7872636-7873713 FO…	37.027	16.22	1	0	2	9	185	20.04	4.50049
NbS00000030g0010.1 protein AED:0.12 eAED:0.13 QI:247	1 0.84|1|0.91|0.84|13|0|959; (*GB) gi|255583860|ref|XP_002532681.1| (e_value=2e-97) Epsin-2, putative [Ricinus communis];; (*SWP) sp|Q67YI9|EPN2_ARATH (e_value=1e-90) Clathrin interactor EPSIN 2 OS=Arabidopsis thaliana GN=EPSIN2 PE=1 SV=1;; (*TAIR) AT2G43160.4 (e_value=5e-94) | Symbols: | ENTH/VHS family protein | chr2:17948884-17952920 FORWARD LENGTH=646;; (*ITAG) Solyc12g098740.1.1 (e_value=0.0…	31.9744	6.47	1	0	4	8	959	100.578	6.55127
NbS00012784g0015.1 protein AED:0.24 eAED:0.24 QI:310	0.71 0.75|0.87|0.85|0.87|8|0|437; (*GB) gi|2459684|gb|AAB71764.1| (e_value=0.0) catalase 1 [Nicotiana tabacum];; (*SWP) sp|P49315|CATA1_NICPL (e_value=0.0) Catalase isozyme 1 (Fragment) OS=Nicotiana plumbaginifolia GN=CAT1 PE=2 SV=1;; (*TAIR) AT4G35090.1 (e_value=0.0) | Symbols: CAT2 | catalase 2 | chr4:16700937-16703215 REVERSE LENGTH=492;; (*ITAG) Solyc02g082760.2.1 (e_value=0.0) genomic_refere…	32.9973	19.91	1	0	5	8	437	50.8199	7.02002
NbS00003826g0005.1 protein AED:0.03 eAED:0.03 QI:80	0.87 0.88|1|0.87|0.88|9|279|511; (*GB) gi|1345684|sp|P49317.1|CATA3_NICPL (e_value=0.0) RecName: Full=Catalase isozyme 3;; (*SWP) sp|P49317|CATA3_NICPL (e_value=0.0) Catalase isozyme 3 OS=Nicotiana plumbaginifolia GN=CAT3 PE=2 SV=1;; (*TAIR) AT4G35090.1 (e_value=0.0) | Symbols: CAT2 | catalase 2 | chr4:16700937-16703215 REVERSE LENGTH=492;; (*ITAG) Solyc04g082460.2.1 (e_value=0.0) genomic_referen…	34.7001	17.61	1	0	5	8	511	59.1855	7.48877
NbS00010881g0013.1 protein AED:0.15 eAED:0.15 QI:82	0.87 0.77|1|0.87|0.88|9|280|472; (*SWP) sp|P49317|CATA3_NICPL (e_value=0.0) Catalase isozyme 3 OS=Nicotiana plumbaginifolia GN=CAT3 PE=2 SV=1;; (*TAIR) AT4G35090.1 (e_value=0.0) | Symbols: CAT2 | catalase 2 | chr4:16700937-16703215 REVERSE LENGTH=492;; (*ITAG) Solyc04g082460.2.1 (e_value=0.0) genomic_reference:SL2.40ch04 gene_region:63696861-63701335 transcript_region:SL2.40ch04:63696861..6370133…	34.7001	19.07	1	0	5	8	472	54.5062	7.66455
NbS00009714g0011.1 protein AED:0.20 eAED:0.20 QI:131	0.83 0.71|1|0.83|0.57|7|463|410; (*SWP) sp|Q40565|RCA2_TOBAC (e_value=0.0) Ribulose bisphosphate carboxylase/oxygenase activase 2, chloroplastic OS=Nicotiana tabacum GN=RCA PE=2 SV=1;; (*TAIR) AT2G39730.2 (e_value=0.0) | Symbols: RCA | rubisco activase | chr2:16571046-16573345 REVERSE LENGTH=446;; (*ITAG) Solyc10g086580.1.1 (e_value=0.0) evidence_code:10F0H1E1IEG genomic_reference:SL2.40ch10 gene…	32.8671	20.98	1	1	5	8	410	45.255	7.73779
NbS00019623g0001.1 protein AED:0.21 eAED:0.21 QI:0	1 0.5|1|1|1|2|0|447; (*GB) gi|3869088|dbj|BAA34348.1| (e_value=0.0) elongation factor-1 alpha [Nicotiana paniculata];; (*SWP) sp|P17786|EF1A_SOLLC (e_value=0.0) Elongation factor 1-alpha OS=Solanum lycopersicum PE=2 SV=1;; (*TAIR) AT5G60390.3 (e_value=0.0) | Symbols: | GTP binding Elongation factor Tu family protein | chr5:24289226-24290675 FORWARD LENGTH=449;; (*ITAG) Solyc06g009970.2.1 (e_value…	28.0745	11.19	1	0	3	7	447	49.2327	9.11475
NbS00047700g0013.1 protein AED:0.19 eAED:0.19 QI:131	0.6 0.63|1|0.8|0.54|11|307|726; (*GB) gi|12643758|sp|Q40565.1|RCA2_TOBAC (e_value=0.0) RecName: Full=Ribulose bisphosphate carboxylase/oxygenase activase 2, chloroplastic; Short=RA 2; Short=RuBisCO activase 2; Flags: Precursor;; (*SWP) sp|Q40565|RCA2_TOBAC (e_value=0.0) Ribulose bisphosphate carboxylase/oxygenase activase 2, chloroplastic OS=Nicotiana tabacum GN=RCA PE=2 SV=1;; (*TAIR) AT2G39730.…	28.3095	18.87	1	0	5	7	726	80.8172	8.63135
NbS00029322g0004.1 protein AED:0.28 eAED:0.28 QI:355	1 0.88|1|1|1|9|0|269; (*GB) gi|56562175|emb|CAH60890.1| (e_value=3e-172) carbonic anhydrase [Solanum lycopersicum];; (*SWP) sp|P27141|CAHC_TOBAC (e_value=3e-127) Carbonic anhydrase, chloroplastic OS=Nicotiana tabacum PE=2 SV=1;; (*TAIR) AT5G14740.1 (e_value=9e-124) | Symbols: CA2, CA18, BETA CA2 | carbonic anhydrase 2 | chr5:4758257-4762382 FORWARD LENGTH=331;; (*ITAG) Solyc05g005490.2.1 (e_value…	31.6082	13.01	1	0	2	7	269	29.486	5.87158
NbS00060738g0002.1 protein AED:0.07 eAED:0.09 QI:0	0.33 0.25|1|1|1|4|0|458; (*SWP) sp|P43643|EF1A_TOBAC (e_value=0.0) Elongation factor 1-alpha OS=Nicotiana tabacum PE=2 SV=1;; (*TAIR) AT5G60390.3 (e_value=0.0) | Symbols: | GTP binding Elongation factor Tu family protein | chr5:24289226-24290675 FORWARD LENGTH=449;; (*ITAG) Solyc11g069700.1.1 (e_value=0.0) evidence_code:10F1H1E1IEG genomic_reference:SL2.40ch11 gene_region:51391850-51393513 transc…	28.0745	10.92	1	0	3	7	458	50.5034	9.0708
NbS00021169g0201.1 protein AED:0.16 eAED:0.16 QI:270	0.81 0.75|0.91|0.90|0.83|12|571|386	29.9607	17.62	1	2	4	7	386	41.8555	6.43018
NbS00037026g0004.1 protein AED:0.17 eAED:0.17 QI:0	1 0.5|1|1|1|2|0|447; (*GB) gi|3869088|dbj|BAA34348.1| (e_value=0.0) elongation factor-1 alpha [Nicotiana paniculata];; (*SWP) sp|P43643|EF1A_TOBAC (e_value=0.0) Elongation factor 1-alpha OS=Nicotiana tabacum PE=2 SV=1;; (*TAIR) AT5G60390.3 (e_value=0.0) | Symbols: | GTP binding Elongation factor Tu family protein | chr5:24289226-24290675 FORWARD LENGTH=449;; (*ITAG) Solyc11g069700.1.1 (e_value=0.…	28.0745	11.19	1	0	3	7	447	49.2447	9.12939
NbS00008076g0120.1 protein AED:0.35 eAED:0.35 QI:304	1 0.88|1|1|1|9|0|302	31.6082	11.59	1	0	2	7	302	33.2079	7.38623
NbS00024768g0017.1 protein AED:0.14 eAED:0.15 QI:0	0 0.33|1|0|0|6|0|911; (*GB) gi|297849086|ref|XP_002892424.1| (e_value=0.0) T6D22.2 [Arabidopsis lyrata subsp. lyrata];; (*SWP) sp|P17786|EF1A_SOLLC (e_value=0.0) Elongation factor 1-alpha OS=Solanum lycopersicum PE=2 SV=1;; (*TAIR) AT5G60390.3 (e_value=0.0) | Symbols: | GTP binding Elongation factor Tu family protein | chr5:24289226-24290675 FORWARD LENGTH=449;; (*ITAG) Solyc06g009970.2.1 (e_valu…	28.0745	9.33	1	0	3	7	911	100.334	9.08545
NbS00025409g0004.1	protein	4.00185	12.5	1	0	1	7	152	16.5573	8.36768
NbS00027201g0002.1 protein AED:0.33 eAED:0.33 QI:0	1 0.75|1|1|1|4|0|180; (*GB) gi|59800169|sp|P69249.1|RBS_TOBAC (e_value=9e-123) RecName: Full=Ribulose bisphosphate carboxylase small chain, chloroplastic; Short=RuBisCO small subunit; AltName: Full=TSSU3-8; Flags: Precursor;; (*SWP) sp|P69249|RBS_TOBAC (e_value=3e-124) Ribulose bisphosphate carboxylase small chain, chloroplastic OS=Nicotiana tabacum GN=RBCS PE=1 SV=1;; (*TAIR) AT5G38410.1 (e_valu…	27.7879	20	1	0	2	6	180	20.3292	7.78174
NbS00033331g0008.1 protein AED:0.30 eAED:0.30 QI:475	0.77 0.8|1|0.77|0.7|10|324|419; (*GB) gi|327198779|emb|CBL43264.1| (e_value=0.0) glyceraldehyde-3-phosphate dehydrogenase [Solanum tuberosum];; (*SWP) sp|P12859|G3PB_PEA (e_value=0.0) Glyceraldehyde-3-phosphate dehydrogenase B, chloroplastic OS=Pisum sativum GN=GAPB PE=2 SV=2;; (*TAIR) AT1G42970.1 (e_value=0.0) | Symbols: GAPB | glyceraldehyde-3-phosphate dehydrogenase B subunit | chr1:16127552-1…	22.0079	6.92	1	0	3	6	419	44.7468	7.85498
NbS00009638g0019.1 protein AED:0.11 eAED:0.11 QI:333	1 1|1|1|1|3|176|181; (*GB) gi|132118|sp|P26573.1|RBS8_NICPL (e_value=6e-118) RecName: Full=Ribulose bisphosphate carboxylase small chain 8B, chloroplastic; Short=RuBisCO small subunit 8B; Flags: Precursor;; (*SWP) sp|P26573|RBS8_NICPL (e_value=2e-119) Ribulose bisphosphate carboxylase small chain 8B, chloroplastic OS=Nicotiana plumbaginifolia GN=RBCS-8B PE=3 SV=1;; (*TAIR) AT5G38410.1 (e_value=7e…	27.7879	19.89	1	0	2	6	181	20.3561	7.35693
NbS00008911g0002.1 protein AED:0.35 eAED:0.35 QI:460	0.77 0.7|1|1|1|10|229|443; (*GB) gi|327198779|emb|CBL43264.1| (e_value=0.0) glyceraldehyde-3-phosphate dehydrogenase [Solanum tuberosum];; (*SWP) sp|P12859|G3PB_PEA (e_value=0.0) Glyceraldehyde-3-phosphate dehydrogenase B, chloroplastic OS=Pisum sativum GN=GAPB PE=2 SV=2;; (*TAIR) AT1G42970.1 (e_value=0.0) | Symbols: GAPB | glyceraldehyde-3-phosphate dehydrogenase B subunit | chr1:16127552-161295…	22.0079	6.55	1	0	3	6	443	47.0822	8.04541
NbS00032627g0002.1 protein AED:0.20 eAED:0.26 QI:0	0 0|1|0|0|3|0|136; (*GB) gi|388512221|gb|AFK44172.1| (e_value=5e-45) unknown [Medicago truncatula];; (*SWP) sp|P93447|EF1D_PIMBR (e_value=8e-45) Elongation factor 1-delta OS=Pimpinella brachycarpa PE=2 SV=3;; (*TAIR) AT1G30230.1 (e_value=7e-39) | Symbols: | Glutathione S-transferase, C-terminal-like;Translation elongation factor EF1B/ribosomal protein S6 | chr1:10639286-10640515 FORWARD LENGTH=23…	25.8889	12.5	1	0	1	6	136	15.0128	5.65576
NbS00001988g0014.1 protein AED:0.26 eAED:0.26 QI:0	0 0|0.5|1|1|2|0|97; (*GB) gi|313664501|gb|ADR72572.1| (e_value=1e-23) ribulose-1,5-bisphosphate carboxylase/oxygenase large subunit, partial [Solanum dulcamara];; (*SWP) sp|Q31672|RBL_ANTLU (e_value=1e-25) Ribulose bisphosphate carboxylase large chain (Fragment) OS=Antirhea lucida GN=rbcL PE=3 SV=1;; (*ITAG) ATCG00490.1 (e_value=3e-25) | Symbols: RBCL | ribulose-bisphosphate carboxylases | chrC:5…	29.2736	39.18	1	1	1	6	97	10.7474	5.85889
NbS00041372g0009.1 protein AED:0.23 eAED:0.24 QI:0	0.5 0|1|0.5|0.66|3|0|137; (*SWP) sp|P26573|RBS8_NICPL (e_value=7e-74) Ribulose bisphosphate carboxylase small chain 8B, chloroplastic OS=Nicotiana plumbaginifolia GN=RBCS-8B PE=3 SV=1;; (*TAIR) AT5G38420.1 (e_value=6e-57) | Symbols: | Ribulose bisphosphate carboxylase (small chain) family protein | chr5:15381203-15381978 REVERSE LENGTH=181;; (*ITAG) Solyc02g063150.2.1 (e_value=3e-73) genomic_refe…	27.7879	26.28	1	0	2	6	137	15.2384	5.45264
NbS00037852g0006.1 protein AED:0.20 eAED:0.21 QI:0	1 0.75|1|1|1|4|0|180; (*GB) gi|132118|sp|P26573.1|RBS8_NICPL (e_value=7e-123) RecName: Full=Ribulose bisphosphate carboxylase small chain 8B, chloroplastic; Short=RuBisCO small subunit 8B; Flags: Precursor;; (*SWP) sp|P26573|RBS8_NICPL (e_value=2e-124) Ribulose bisphosphate carboxylase small chain 8B, chloroplastic OS=Nicotiana plumbaginifolia GN=RBCS-8B PE=3 SV=1;; (*TAIR) AT5G38410.1 (e_value=9…	27.7879	20	1	0	2	6	180	20.3482	8.1333
NbS00015038g0018.1 protein AED:0.11 eAED:0.11 QI:147	0.85 0.75|1|0.85|0.87|8|321|476; (*GB) gi|211906480|gb|ACJ11733.1| (e_value=0.0) catalase [Gossypium hirsutum];; (*SWP) sp|P17598|CATA1_GOSHI (e_value=0.0) Catalase isozyme 1 OS=Gossypium hirsutum GN=CAT1 PE=2 SV=2;; (*TAIR) AT4G35090.1 (e_value=0.0) | Symbols: CAT2 | catalase 2 | chr4:16700937-16703215 REVERSE LENGTH=492;; (*ITAG) Solyc04g082460.2.1 (e_value=0.0) genomic_reference:SL2.40ch04 gen…	20.315	9.24	1	0	3	5	476	54.9784	7.2251
NbS00022684g0008.1 protein AED:0.15 eAED:0.15 QI:0	0.77 0.78|1|0.94|0.89|19|372|1168; (*GB) gi|3334200|sp|O49954.1|GCSP_SOLTU (e_value=0.0) RecName: Full=Glycine dehydrogenase [decarboxylating], mitochondrial; AltName: Full=Glycine cleavage system P protein; AltName: Full=Glycine decarboxylase; Flags: Precursor;; (*SWP) sp|O49954|GCSP_SOLTU (e_value=0.0) Glycine dehydrogenase [decarboxylating], mitochondrial OS=Solanum tuberosum GN=GDCSP PE=2 SV=…	19.397	4.54	1	0	3	5	1168	127.96	6.7417
NbS00004956g0015.1 protein AED:0.25 eAED:0.30 QI:0	0 0|1|0|0|2|0|84; (*GB) gi|42718201|gb|AAS38532.1| (e_value=7e-41) ribulose-1,5-bisphosphate carboxylase/oxygenase large subunit [Hygrolembidium acrocladum];; (*SWP) sp|Q05984|RBL_APOCA (e_value=4e-41) Ribulose bisphosphate carboxylase large chain (Fragment) OS=Apocynum cannabinum GN=rbcL PE=3 SV=1;; (*ITAG) ATCG00490.1 (e_value=7e-41) | Symbols: RBCL | ribulose-bisphosphate carboxylases | chrC:5…	16.1686	30.95	1	2	2	5	84	9.71123	9.83252
NbS00004370g0039.1 protein AED:0.02 eAED:0.02 QI:0	0 0|1|1|1|2|0|209; (*GB) gi|78191406|gb|ABB29924.1| (e_value=7e-74) ripening regulated protein DDTFR10-like [Solanum tuberosum];; (*SWP) sp|P48006|EF1D1_ARATH (e_value=6e-73) Elongation factor 1-delta 1 OS=Arabidopsis thaliana GN=At1g30230 PE=2 SV=2;; (*TAIR) AT1G30230.1 (e_value=4e-74) | Symbols: | Glutathione S-transferase, C-terminal-like;Translation elongation factor EF1B/ribosomal protein S6…	19.0907	26.32	1	1	3	5	209	22.8413	4.38623
NbS00008988g0005.1 protein AED:0.26 eAED:0.28 QI:0	0 0|0.75|1|1|4|0|96; (*GB) gi|363806792|ref|NP_001242027.1| (e_value=1e-50) uncharacterized protein LOC100803623 [Glycine max];; (*SWP) sp|P49200|RS201_ARATH (e_value=2e-47) 40S ribosomal protein S20-1 OS=Arabidopsis thaliana GN=RPS20A PE=1 SV=2;; (*TAIR) AT5G62300.2 (e_value=2e-48) | Symbols: | Ribosomal protein S10p/S20e family protein | chr5:25021388-25022235 REVERSE LENGTH=124;; (*ITAG) Solyc…	16.366	18.75	1	1	1	5	96	10.6547	9.33447
NbS00034416g0005.1 protein AED:0.15 eAED:0.48 QI:0	0 0|1|0|0|5|0|377; (*GB) gi|312370165|gb|ADQ74440.1| (e_value=5e-71) ribulose-1,5-bisphosphate carboxylase/oxygenase large subunit [Physochlaina praealta];; (*SWP) sp|P04992|RBL_PETHY (e_value=3e-70) Ribulose bisphosphate carboxylase large chain OS=Petunia hybrida GN=rbcL PE=1 SV=1;; (*ITAG) ATCG00490.1 (e_value=2e-66) | Symbols: RBCL | ribulose-bisphosphate carboxylases | chrC:54958-56397 FORWAR…	16.1696	4.77	1	1	2	5	377	43.492	6.80029
NbS00006577g0027.1 protein AED:0.07 eAED:0.07 QI:142	1 0.87|1|1|1|8|0|492; (*GB) gi|211906480|gb|ACJ11733.1| (e_value=0.0) catalase [Gossypium hirsutum];; (*SWP) sp|P49317|CATA3_NICPL (e_value=0.0) Catalase isozyme 3 OS=Nicotiana plumbaginifolia GN=CAT3 PE=2 SV=1;; (*TAIR) AT4G35090.1 (e_value=0.0) | Symbols: CAT2 | catalase 2 | chr4:16700937-16703215 REVERSE LENGTH=492;; (*ITAG) Solyc04g082460.2.1 (e_value=0.0) genomic_reference:SL2.40ch04 gene_re…	20.315	8.94	1	0	3	5	492	56.8982	7.23975
NbS00029393g0012.1 protein AED:0.08 eAED:0.08 QI:319	0.42 0.37|1|1|1|8|307|444; (*GB) gi|12643757|sp|Q40460.1|RCA1_TOBAC (e_value=0.0) RecName: Full=Ribulose bisphosphate carboxylase/oxygenase activase 1, chloroplastic; Short=RA 1; Short=RuBisCO activase 1; Flags: Precursor;; (*SWP) sp|Q40460|RCA1_TOBAC (e_value=0.0) Ribulose bisphosphate carboxylase/oxygenase activase 1, chloroplastic OS=Nicotiana tabacum PE=1 SV=1;; (*TAIR) AT2G39730.1 (e_value=0…	20.6013	14.86	1	1	4	5	444	49.059	8.11865
NbS00029437g0002.1 protein ; (*GB) gi	357463243 ref|XP_003601903.1| (e_value=2e-15) RING-H2 finger protein [Medicago truncatula];; (*TAIR) AT1G67856.1 (e_value=1e-15) | Symbols: | RING/U-box superfamily protein | chr1:25442486-25442887 FORWARD LENGTH=133;	9.55905	13.53	1	1	1	5	133	14.5408	7.98682
NbC25292626g0004.1 protein AED:0.08 eAED:0.08 QI:0	1 0.5|1|1|1|4|0|159; (*GB) gi|132118|sp|P26573.1|RBS8_NICPL (e_value=2e-112) RecName: Full=Ribulose bisphosphate carboxylase small chain 8B, chloroplastic; Short=RuBisCO small subunit 8B; Flags: Precursor;; (*SWP) sp|P26573|RBS8_NICPL (e_value=7e-114) Ribulose bisphosphate carboxylase small chain 8B, chloroplastic OS=Nicotiana plumbaginifolia GN=RBCS-8B PE=3 SV=1;; (*TAIR) AT5G38410.1 (e_value=3e…	15.9215	25.16	1	0	2	4	159	18.2181	7.1958
NbS00014581g0001.1 protein AED:0.17 eAED:0.17 QI:214	0.83 0.71|1|0.83|0.71|7|0|390; (*GB) gi|4827251|dbj|BAA77604.1| (e_value=0.0) plastidic aldolase NPALDP1 [Nicotiana paniculata];; (*SWP) sp|Q944G9|ALFC2_ARATH (e_value=0.0) Probable fructose-bisphosphate aldolase 2, chloroplastic OS=Arabidopsis thaliana GN=FBA2 PE=1 SV=2;; (*TAIR) AT4G38970.1 (e_value=0.0) | Symbols: FBA2 | fructose-bisphosphate aldolase 2 | chr4:18163714-18165659 REVERSE LENGTH=…	18.7777	7.18	1	0	1	4	390	41.9365	6.56592
NbS00001048g0004.1 protein AED:0.24 eAED:0.30 QI:0	0 0|1|1|1|2|0|121; (*GB) gi|297737072|emb|CBI26273.3| (e_value=7e-48) unnamed protein product [Vitis vinifera];; (*TAIR) AT3G22540.1 (e_value=3e-40) | Symbols: | Protein of unknown function (DUF1677) | chr3:7984233-7984565 REVERSE LENGTH=110;; (*ITAG) Solyc09g082190.1.1 (e_value=2e-57) evidence_code:10F0H1E1IEG genomic_reference:SL2.40ch09 gene_region:63394455-63394805 transcript_region:SL2.40ch0…	3.29538	14.05	1	0	1	4	121	13.7607	8.29443
NbS00004219g0021.1 protein AED:0.09 eAED:0.09 QI:0	0.66 0.57|1|0.83|0.85|7|0|463; (*GB) gi|354464671|gb|AER26531.1| (e_value=0.0) fructose 1,6 bisphosphate aldolase class 1 [Carica papaya];; (*SWP) sp|Q944G9|ALFC2_ARATH (e_value=0.0) Probable fructose-bisphosphate aldolase 2, chloroplastic OS=Arabidopsis thaliana GN=FBA2 PE=1 SV=2;; (*TAIR) AT4G38970.1 (e_value=0.0) | Symbols: FBA2 | fructose-bisphosphate aldolase 2 | chr4:18163714-18165659 REVER…	18.7777	6.05	1	0	1	4	463	49.7408	8.49951
NbS00042812g0008.1 protein AED:0.19 eAED:0.19 QI:0	1 1|1|1|1|4|386|180; (*GB) gi|132118|sp|P26573.1|RBS8_NICPL (e_value=3e-119) RecName: Full=Ribulose bisphosphate carboxylase small chain 8B, chloroplastic; Short=RuBisCO small subunit 8B; Flags: Precursor;; (*SWP) sp|P26573|RBS8_NICPL (e_value=8e-121) Ribulose bisphosphate carboxylase small chain 8B, chloroplastic OS=Nicotiana plumbaginifolia GN=RBCS-8B PE=3 SV=1;; (*TAIR) AT5G38410.1 (e_value=2e…	15.9215	22.22	1	0	2	4	180	20.2341	7.76709
NbS00042047g0015.1 protein AED:0.19 eAED:0.19 QI:212	1 0.83|1|1|1|6|0|395; (*GB) gi|4827251|dbj|BAA77604.1| (e_value=0.0) plastidic aldolase NPALDP1 [Nicotiana paniculata];; (*SWP) sp|Q944G9|ALFC2_ARATH (e_value=0.0) Probable fructose-bisphosphate aldolase 2, chloroplastic OS=Arabidopsis thaliana GN=FBA2 PE=1 SV=2;; (*TAIR) AT4G38970.1 (e_value=0.0) | Symbols: FBA2 | fructose-bisphosphate aldolase 2 | chr4:18163714-18165659 REVERSE LENGTH=398;; (*I…	18.7777	7.09	1	0	1	4	395	42.5269	7.72314
NbS00007016g0020.1 protein AED:0.12 eAED:0.12 QI:0	0.8 0.66|1|0.8|0.83|6|0|391; (*GB) gi|4827251|dbj|BAA77604.1| (e_value=0.0) plastidic aldolase NPALDP1 [Nicotiana paniculata];; (*SWP) sp|Q944G9|ALFC2_ARATH (e_value=0.0) Probable fructose-bisphosphate aldolase 2, chloroplastic OS=Arabidopsis thaliana GN=FBA2 PE=1 SV=2;; (*TAIR) AT4G38970.1 (e_value=0.0) | Symbols: FBA2 | fructose-bisphosphate aldolase 2 | chr4:18163714-18165659 REVERSE LENGTH=39…	18.7777	7.16	1	0	1	4	391	42.2128	7.26904
NbS00030899g0004.1 protein AED:0.06 eAED:0.06 QI:160	1 1|1|1|1|7|210|292; (*SWP) sp|Q5ZLS7|GLYR1_CHICK (e_value=1e-82) Putative oxidoreductase GLYR1 OS=Gallus gallus GN=GLYR1 PE=2 SV=1;; (*TAIR) AT3G25530.1 (e_value=5e-160) | Symbols: GHBDH, ATGHBDH, GLYR1, GR1 | glyoxylate reductase 1 | chr3:9271949-9273514 REVERSE LENGTH=289;; (*ITAG) Solyc09g018790.2.1 (e_value=0.0) genomic_reference:SL2.40ch09 gene_region:17001628-17004264 transcript_region:SL2…	17.7313	27.05	1	2	4	4	292	30.7686	7.02002
NbS00044990g0002.1 protein AED:0.04 eAED:0.04 QI:333	0.66 0.57|1|1|1|7|326|449; (*SWP) sp|Q40460|RCA1_TOBAC (e_value=0.0) Ribulose bisphosphate carboxylase/oxygenase activase 1, chloroplastic OS=Nicotiana tabacum PE=1 SV=1;; (*TAIR) AT2G39730.1 (e_value=0.0) | Symbols: RCA | rubisco activase | chr2:16570951-16573345 REVERSE LENGTH=474;; (*ITAG) Solyc09g011080.2.1 (e_value=0.0) genomic_reference:SL2.40ch09 gene_region:4413327-4416467 transcript_regi…	17.152	10.91	1	0	3	4	449	49.4282	7.82568
NbS00031918g0001.1 protein AED:0.15 eAED:0.16 QI:312	1 0.66|1|0.5|0.33|3|0|471; (*GB) gi|255549070|ref|XP_002515591.1| (e_value=3e-174) Inner membrane protein yrbE, putative [Ricinus communis];; (*SWP) sp|Q8L4R0|TGD1_ARATH (e_value=3e-169) Protein TRIGALACTOSYLDIACYLGLYCEROL 1, chloroplastic OS=Arabidopsis thaliana GN=TGD1 PE=1 SV=1;; (*TAIR) AT1G19800.1 (e_value=2e-170) | Symbols: TGD1 | trigalactosyldiacylglycerol 1 | chr1:6846812-6847954 FORWARD…	10.7142	2.97	1	0	1	3	471	50.0222	8.26514
NbS00010087g0101.1 protein AED:0.24 eAED:0.26 QI:0	-1 0|1|-1|1|1|0|348	13.6124	10.92	1	0	2	3	348	37.692	4.70361
NbS00023064g0002.1 protein AED:0.22 eAED:0.25 QI:0	0 0|1|1|0.83|6|0|419; (*GB) gi|359475985|ref|XP_002281998.2| (e_value=7e-87) PREDICTED: pentatricopeptide repeat-containing protein At4g33170 [Vitis vinifera];; (*TAIR) AT2G26280.1 (e_value=9e-65) | Symbols: CID7 | CTC-interacting domain 7 | chr2:11188143-11190579 REVERSE LENGTH=567;; (*ITAG) Solyc08g061320.2.1 (e_value=3e-144) genomic_reference:SL2.40ch08 gene_region:45711690-45716597 transcript…	4.73691	5.97	1	0	1	3	419	46.6593	7.12256
NbC23969391g0001.1 protein AED:0.00 eAED:0.00 QI:0	-1 0|1|-1|1|1|0|102; (*GB) gi|10798636|emb|CAC12818.1| (e_value=9e-71) elongation factor 2 [Nicotiana tabacum];; (*SWP) sp|O23755|EF2_BETVU (e_value=3e-62) Elongation factor 2 OS=Beta vulgaris PE=2 SV=1;; (*TAIR) AT1G56070.1 (e_value=1e-62) | Symbols: LOS1 | Ribosomal protein S5/Elongation factor G/III/V family protein | chr1:20968245-20971077 REVERSE LENGTH=843;; (*ITAG) Solyc08g062920.2.1 (e_va…	14.1336	42.16	1	0	2	3	102	11.2999	8.17725
NbS00020069g0017.1 protein AED:0.25 eAED:0.25 QI:293	1 0.95|1|0.90|1|22|0|1139; (*GB) gi|193290694|gb|ACF17655.1| (e_value=0.0) putative ferredoxin-dependent glutamate synthase 1 [Capsicum annuum];; (*SWP) sp|Q9ZNZ7|GLTB1_ARATH (e_value=0.0) Ferredoxin-dependent glutamate synthase 1, chloroplastic OS=Arabidopsis thaliana GN=GLU1 PE=1 SV=2;; (*TAIR) AT5G04140.1 (e_value=0.0) | Symbols: GLU1, GLS1, GLUS, FD-GOGAT | glutamate synthase 1 | chr5:1130031…	14.4295	5.53	1	3	3	3	1139	125.364	8.20654
NbS00039744g0003.1 protein AED:0.25 eAED:0.32 QI:0	0 0|0.75|1|1|4|0|618; (*GB) gi|123620|sp|P27322.1|HSP72_SOLLC (e_value=0.0) RecName: Full=Heat shock cognate 70 kDa protein 2;; (*SWP) sp|P27322|HSP72_SOLLC (e_value=0.0) Heat shock cognate 70 kDa protein 2 OS=Solanum lycopersicum GN=HSC-2 PE=2 SV=1;; (*TAIR) AT3G12580.1 (e_value=0.0) | Symbols: HSP70, ATHSP70 | heat shock protein 70 | chr3:3991487-3993689 REVERSE LENGTH=650;; (*ITAG) Solyc10g086…	13.6124	6.15	1	0	2	3	618	67.3714	5.24951
NbS00009348g0010.1 protein AED:0.28 eAED:0.28 QI:0	0.8 0.72|0.81|1|1|11|0|545; (*GB) gi|225429422|ref|XP_002276103.1| (e_value=0.0) PREDICTED: clathrin interactor EPSIN 1-like isoform 1 [Vitis vinifera];; (*SWP) sp|Q8VY07|EPN1_ARATH (e_value=4e-169) Clathrin interactor EPSIN 1 OS=Arabidopsis thaliana GN=EPSIN1 PE=1 SV=1;; (*TAIR) AT5G11710.1 (e_value=3e-170) | Symbols: | ENTH/VHS family protein | chr5:3772981-3776316 FORWARD LENGTH=560;; (*ITAG) …	11.9804	2.75	1	0	1	3	545	59.1612	5.74463
NbS00026427g0002.1 protein AED:0.27 eAED:0.27 QI:0	-1 0|1|-1|1|1|0|531; (*GB) gi|19878|emb|CAA44820.1| (e_value=0.0) heat shock protein 70 [Nicotiana tabacum];; (*SWP) sp|P26413|HSP70_SOYBN (e_value=0.0) Heat shock 70 kDa protein OS=Glycine max GN=HSP70 PE=3 SV=1;; (*TAIR) AT3G12580.1 (e_value=0.0) | Symbols: HSP70, ATHSP70 | heat shock protein 70 | chr3:3991487-3993689 REVERSE LENGTH=650;; (*ITAG) Solyc03g117630.1.1 (e_value=0.0) evidence_code:1…	13.5645	7.16	1	0	2	3	531	58.721	5.69385
NbS00009983g0008.1 protein AED:0.11 eAED:0.11 QI:0	0 0|1|0|0.5|2|0|384; (*GB) gi|108864705|gb|ABG22608.1| (e_value=0.0) Heat shock cognate 70 kDa protein, putative, expressed [Oryza sativa Japonica Group];; (*SWP) sp|P27322|HSP72_SOLLC (e_value=0.0) Heat shock cognate 70 kDa protein 2 OS=Solanum lycopersicum GN=HSC-2 PE=2 SV=1;; (*TAIR) AT3G12580.1 (e_value=0.0) | Symbols: HSP70, ATHSP70 | heat shock protein 70 | chr3:3991487-3993689 REVERSE LENG…	13.6124	9.9	1	0	2	3	384	41.8595	5.8208
NbS00010498g0007.1 protein AED:0.12 eAED:0.12 QI:0	1 1|1|0.5|1|3|646|228; (*GB) gi|384038831|gb|AFH58006.1| (e_value=5e-128) chloroplast PsbQ2 precursor [Nicotiana benthamiana];; (*SWP) sp|P12301|PSBQ_SPIOL (e_value=1e-78) Oxygen-evolving enhancer protein 3, chloroplastic OS=Spinacia oleracea GN=PSBQ PE=1 SV=1;; (*TAIR) AT4G05180.1 (e_value=4e-79) | Symbols: PSBQ, PSBQ-2, PSII-Q | photosystem II subunit Q-2 | chr4:2672093-2673170 REVERSE LENGTH=2…	11.5413	21.93	1	0	3	3	228	24.1739	9.71533
NbS00027807g0002.1 protein AED:0.05 eAED:0.05 QI:0	1 0.5|1|0|0|2|953|413; (*GB) gi|68566313|sp|Q40450.2|EFTUA_NICSY (e_value=0.0) RecName: Full=Elongation factor TuA, chloroplastic; Short=EF-TuA; Flags: Precursor;; (*SWP) sp|P68158|EFTU_TOBAC (e_value=0.0) Elongation factor Tu, chloroplastic OS=Nicotiana tabacum GN=TUFA PE=3 SV=1;; (*TAIR) AT4G20360.1 (e_value=0.0) | Symbols: ATRAB8D, ATRABE1B, RABE1b | RAB GTPase homolog E1B | chr4:10990036-1099…	12.6131	12.35	1	2	3	3	413	45.1462	5.75732
NbS00018316g0001.1 protein AED:0.07 eAED:0.09 QI:0	-1 0|1|-1|1|1|0|509; (*GB) gi|392465167|dbj|BAM24707.1| (e_value=0.0) Heat shock protein 70 [Nicotiana tabacum];; (*SWP) sp|P27322|HSP72_SOLLC (e_value=0.0) Heat shock cognate 70 kDa protein 2 OS=Solanum lycopersicum GN=HSC-2 PE=2 SV=1;; (*TAIR) AT3G12580.1 (e_value=0.0) | Symbols: HSP70, ATHSP70 | heat shock protein 70 | chr3:3991487-3993689 REVERSE LENGTH=650;; (*ITAG) Solyc09g010630.2.1 (e_val…	13.6124	7.47	1	0	2	3	509	55.7935	5.08447
NbS00018747g0002.1 protein AED:0.28 eAED:0.28 QI:0	0 0.5|1|1|1|2|0|479; (*GB) gi|242072786|ref|XP_002446329.1| (e_value=0.0) hypothetical protein SORBIDRAFT_06g014400 [Sorghum bicolor];; (*SWP) sp|P27322|HSP72_SOLLC (e_value=0.0) Heat shock cognate 70 kDa protein 2 OS=Solanum lycopersicum GN=HSC-2 PE=2 SV=1;; (*TAIR) AT3G12580.1 (e_value=0.0) | Symbols: HSP70, ATHSP70 | heat shock protein 70 | chr3:3991487-3993689 REVERSE LENGTH=650;; (*ITAG) Sol…	13.6124	7.93	1	0	2	3	479	52.9349	5.49072
NbS00040361g0003.1 protein AED:0.12 eAED:0.12 QI:520	0 0.5|1|0|0.5|2|0|477; (*GB) gi|38325815|gb|AAR17080.1| (e_value=0.0) heat shock protein 70-3 [Nicotiana tabacum];; (*SWP) sp|P22953|HSP7A_ARATH (e_value=0.0) Heat shock 70 kDa protein 1 OS=Arabidopsis thaliana GN=HSP70-1 PE=1 SV=3;; (*TAIR) AT5G02500.1 (e_value=0.0) | Symbols: HSC70-1, HSP70-1, AT-HSC70-1, HSC70 | heat shock cognate protein 70-1 | chr5:554055-556334 REVERSE LENGTH=651;; (*ITAG) …	13.6124	7.97	1	0	2	3	477	52.4976	5.14795
NbS00034885g0004.1 protein AED:0.02 eAED:0.02 QI:0	0.33 0.25|0.75|0.66|0.5|4|0|779; (*GB) gi|388540218|gb|AFK64817.1| (e_value=0.0) translation elongation factor 2 [Prunus persica];; (*SWP) sp|O23755|EF2_BETVU (e_value=0.0) Elongation factor 2 OS=Beta vulgaris PE=2 SV=1;; (*TAIR) AT3G12915.2 (e_value=0.0) | Symbols: | Ribosomal protein S5/Elongation factor G/III/V family protein | chr3:4112999-4115708 FORWARD LENGTH=767;; (*ITAG) Solyc08g062910.2…	14.1336	5.52	1	0	2	3	779	86.6247	6.17627
NbS00016832g0010.1 protein AED:0.10 eAED:0.11 QI:0	0.5 0.33|1|0.5|0.33|3|0|902; (*GB) gi|255544686|ref|XP_002513404.1| (e_value=0.0) eukaryotic translation elongation factor, putative [Ricinus communis];; (*SWP) sp|O23755|EF2_BETVU (e_value=0.0) Elongation factor 2 OS=Beta vulgaris PE=2 SV=1;; (*TAIR) AT1G56070.1 (e_value=0.0) | Symbols: LOS1 | Ribosomal protein S5/Elongation factor G/III/V family protein | chr1:20968245-20971077 REVERSE LENGTH=8…	14.1336	4.77	1	0	2	3	902	100.739	5.85889
NbS00060223g0005.1 protein AED:0.15 eAED:0.15 QI:0	0.81 0.5|0.83|1|1|12|0|698; (*GB) gi|22326733|ref|NP_196732.2| (e_value=6e-132) clathrin interactor EPSIN 1 [Arabidopsis thaliana];; (*SWP) sp|Q8VY07|EPN1_ARATH (e_value=2e-133) Clathrin interactor EPSIN 1 OS=Arabidopsis thaliana GN=EPSIN1 PE=1 SV=1;; (*TAIR) AT5G11710.1 (e_value=1e-134) | Symbols: | ENTH/VHS family protein | chr5:3772981-3776316 FORWARD LENGTH=560;; (*ITAG) Solyc08g065890.2.1 (e…	11.9804	2.15	1	0	1	3	698	74.9955	6.1001
NbS00030487g0018.1 protein AED:0.08 eAED:0.11 QI:0	1 0.5|1|1|1|2|0|876; (*GB) gi|388540218|gb|AFK64817.1| (e_value=0.0) translation elongation factor 2 [Prunus persica];; (*SWP) sp|O23755|EF2_BETVU (e_value=0.0) Elongation factor 2 OS=Beta vulgaris PE=2 SV=1;; (*TAIR) AT1G56070.1 (e_value=0.0) | Symbols: LOS1 | Ribosomal protein S5/Elongation factor G/III/V family protein | chr1:20968245-20971077 REVERSE LENGTH=843;; (*ITAG) Solyc08g062920.2.1 (e…	14.1336	4.91	1	0	2	3	876	97.7123	6.15088
NbS00008727g0006.1 protein AED:0.32 eAED:0.35 QI:0	0.77 0.6|0.8|1|1|10|0|596; (*GB) gi|225429422|ref|XP_002276103.1| (e_value=0.0) PREDICTED: clathrin interactor EPSIN 1-like isoform 1 [Vitis vinifera];; (*SWP) sp|Q8VY07|EPN1_ARATH (e_value=9e-154) Clathrin interactor EPSIN 1 OS=Arabidopsis thaliana GN=EPSIN1 PE=1 SV=1;; (*TAIR) AT5G11710.1 (e_value=7e-155) | Symbols: | ENTH/VHS family protein | chr5:3772981-3776316 FORWARD LENGTH=560;; (*ITAG) S…	11.9804	2.52	1	0	1	3	596	64.7281	5.96045
NbS00046064g0005.1 protein AED:0.20 eAED:0.20 QI:0	0 0.33|1|0.5|0.66|3|0|311; (*GB) gi|255549070|ref|XP_002515591.1| (e_value=2e-158) Inner membrane protein yrbE, putative [Ricinus communis];; (*SWP) sp|Q8L4R0|TGD1_ARATH (e_value=9e-159) Protein TRIGALACTOSYLDIACYLGLYCEROL 1, chloroplastic OS=Arabidopsis thaliana GN=TGD1 PE=1 SV=1;; (*TAIR) AT1G19800.1 (e_value=7e-160) | Symbols: TGD1 | trigalactosyldiacylglycerol 1 | chr1:6846812-6847954 FORWARD…	10.7142	4.5	1	0	1	3	311	33.1157	9.49561
NbS00032073g0002.1 protein AED:0.30 eAED:0.30 QI:0	-1 0|1|-1|1|1|0|482; (*GB) gi|19878|emb|CAA44820.1| (e_value=0.0) heat shock protein 70 [Nicotiana tabacum];; (*SWP) sp|P26413|HSP70_SOYBN (e_value=0.0) Heat shock 70 kDa protein OS=Glycine max GN=HSP70 PE=3 SV=1;; (*TAIR) AT1G16030.1 (e_value=0.0) | Symbols: Hsp70b | heat shock protein 70B | chr1:5502386-5504326 REVERSE LENGTH=646;; (*ITAG) Solyc03g117630.1.1 (e_value=0.0) evidence_code:10F0H1E1…	13.5645	7.88	1	0	2	3	482	52.911	5.2749
NbS00025223g0018.1 protein AED:0.09 eAED:0.10 QI:0	0 0|0.6|0.75|0.6|5|0|591; (*GB) gi|108864706|gb|ABG22609.1| (e_value=0.0) Heat shock cognate 70 kDa protein, putative, expressed [Oryza sativa Japonica Group];; (*SWP) sp|P27322|HSP72_SOLLC (e_value=0.0) Heat shock cognate 70 kDa protein 2 OS=Solanum lycopersicum GN=HSC-2 PE=2 SV=1;; (*TAIR) AT5G02500.1 (e_value=0.0) | Symbols: HSC70-1, HSP70-1, AT-HSC70-1, HSC70 | heat shock cognate protein 70-1…	13.6124	6.43	1	0	2	3	591	65.0252	5.31299
NbS00013563g0003.1 protein AED:0.34 eAED:0.34 QI:0	0.66 0.5|1|1|1|4|0|212; (*GB) gi|384038829|gb|AFH58005.1| (e_value=4e-111) chloroplast PsbQ1 precursor [Nicotiana benthamiana];; (*SWP) sp|Q41932|PSBQ2_ARATH (e_value=5e-62) Oxygen-evolving enhancer protein 3-2, chloroplastic OS=Arabidopsis thaliana GN=PSBQ2 PE=1 SV=2;; (*TAIR) AT4G05180.1 (e_value=4e-63) | Symbols: PSBQ, PSBQ-2, PSII-Q | photosystem II subunit Q-2 | chr4:2672093-2673170 REVERSE …	11.5413	23.58	1	0	3	3	212	22.2388	9.5542
NbS00056952g0009.1 protein AED:0.20 eAED:0.20 QI:226	0.90 0.75|1|0.81|0.91|12|0|585; (*SWP) sp|Q8VY07|EPN1_ARATH (e_value=7e-149) Clathrin interactor EPSIN 1 OS=Arabidopsis thaliana GN=EPSIN1 PE=1 SV=1;; (*TAIR) AT5G11710.1 (e_value=5e-150) | Symbols: | ENTH/VHS family protein | chr5:3772981-3776316 FORWARD LENGTH=560;; (*ITAG) Solyc08g065890.2.1 (e_value=0.0) genomic_reference:SL2.40ch08 gene_region:51436135-51445764 transcript_region:SL2.40ch08:5…	11.9804	2.56	1	0	1	3	585	62.6067	5.2876
NbS00022307g0013.1 protein AED:0.22 eAED:0.22 QI:0	0 0|1|0.66|0.5|4|0|536; (*GB) gi|108864705|gb|ABG22608.1| (e_value=0.0) Heat shock cognate 70 kDa protein, putative, expressed [Oryza sativa Japonica Group];; (*SWP) sp|P27322|HSP72_SOLLC (e_value=0.0) Heat shock cognate 70 kDa protein 2 OS=Solanum lycopersicum GN=HSC-2 PE=2 SV=1;; (*TAIR) AT5G02500.1 (e_value=0.0) | Symbols: HSC70-1, HSP70-1, AT-HSC70-1, HSC70 | heat shock cognate protein 70-1 |…	13.6124	7.09	1	0	2	3	536	58.2745	5.14795
NbS00016136g0003.1 protein AED:0.24 eAED:0.24 QI:0	0 0|1|1|1|3|0|533; (*GB) gi|392465167|dbj|BAM24707.1| (e_value=0.0) Heat shock protein 70 [Nicotiana tabacum];; (*SWP) sp|P27322|HSP72_SOLLC (e_value=0.0) Heat shock cognate 70 kDa protein 2 OS=Solanum lycopersicum GN=HSC-2 PE=2 SV=1;; (*TAIR) AT5G02500.1 (e_value=0.0) | Symbols: HSC70-1, HSP70-1, AT-HSC70-1, HSC70 | heat shock cognate protein 70-1 | chr5:554055-556334 REVERSE LENGTH=651;; (*ITAG…	13.6124	7.13	1	0	2	3	533	58.4223	4.86865
NbS00024768g0013.1 protein AED:0.17 eAED:0.19 QI:3	0.33 0|1|0.66|0.75|4|0|443; (*GB) gi|3869088|dbj|BAA34348.1| (e_value=0.0) elongation factor-1 alpha [Nicotiana paniculata];; (*SWP) sp|P17786|EF1A_SOLLC (e_value=0.0) Elongation factor 1-alpha OS=Solanum lycopersicum PE=2 SV=1;; (*TAIR) AT5G60390.3 (e_value=0.0) | Symbols: | GTP binding Elongation factor Tu family protein | chr5:24289226-24290675 FORWARD LENGTH=449;; (*ITAG) Solyc11g069700.1.1 (…	9.87099	5.87	1	0	2	3	443	49.0047	9.18799
NbS00004074g0001.1 protein ; (*GB) gi	78191406 gb|ABB29924.1| (e_value=5e-32) ripening regulated protein DDTFR10-like [Solanum tuberosum];; (*SWP) sp|P29545|EF1B_ORYSJ (e_value=3e-32) Elongation factor 1-beta OS=Oryza sativa subsp. japonica GN=Os07g0662500 PE=1 SV=3;; (*TAIR) AT2G18110.1 (e_value=5e-30) | Symbols: | Translation elongation factor EF1B/ribosomal protein S6 family protein | chr2:7872636-7873713 FORWARD LENGTH=231;; (*IT…	11.1381	17.57	1	0	1	3	74	8.32527	4.65283
NbS00001965g0003.1 protein ; (*GB) gi	78191406 gb|ABB29924.1| (e_value=8e-28) ripening regulated protein DDTFR10-like [Solanum tuberosum];; (*SWP) sp|P29545|EF1B_ORYSJ (e_value=5e-28) Elongation factor 1-beta OS=Oryza sativa subsp. japonica GN=Os07g0662500 PE=1 SV=3;; (*TAIR) AT2G18110.1 (e_value=5e-26) | Symbols: | Translation elongation factor EF1B/ribosomal protein S6 family protein | chr2:7872636-7873713 FORWARD LENGTH=231;; (*IT…	11.1381	17.57	1	0	1	3	74	8.48632	4.61475
NbC23540242g0001.1 protein ; (*GB) gi	3334200 sp|O49954.1|GCSP_SOLTU (e_value=2e-27) RecName: Full=Glycine dehydrogenase [decarboxylating], mitochondrial; AltName: Full=Glycine cleavage system P protein; AltName: Full=Glycine decarboxylase; Flags: Precursor;; (*SWP) sp|O49954|GCSP_SOLTU (e_value=5e-29) Glycine dehydrogenase [decarboxylating], mitochondrial OS=Solanum tuberosum GN=GDCSP PE=2 SV=1;; (*TAIR) AT2G26080.1 (e_value=2e-25) …	11.3007	21.92	1	0	1	3	73	7.83618	8.1626
NbS00001472g0003.1 protein ; (*GB) gi	78191406 gb|ABB29924.1| (e_value=2e-30) ripening regulated protein DDTFR10-like [Solanum tuberosum];; (*SWP) sp|P29545|EF1B_ORYSJ (e_value=1e-30) Elongation factor 1-beta OS=Oryza sativa subsp. japonica GN=Os07g0662500 PE=1 SV=3;; (*TAIR) AT2G18110.1 (e_value=1e-28) | Symbols: | Translation elongation factor EF1B/ribosomal protein S6 family protein | chr2:7872636-7873713 FORWARD LENGTH=231;; (*IT…	11.1381	9.49	1	0	1	3	137	15.5409	5.03369
NbS00003396g0015.1 protein AED:0.18 eAED:0.18 QI:157	0.83 0.85|1|0.83|0.71|7|100|278; (*GB) gi|350538457|ref|NP_001233832.1| (e_value=8e-130) succinic semialdehyde reductase isofom1 [Solanum lycopersicum];; (*SWP) sp|Q5ZLS7|GLYR1_CHICK (e_value=1e-51) Putative oxidoreductase GLYR1 OS=Gallus gallus GN=GLYR1 PE=2 SV=1;; (*TAIR) AT3G25530.1 (e_value=6e-114) | Symbols: GHBDH, ATGHBDH, GLYR1, GR1 | glyoxylate reductase 1 | chr3:9271949-9273514 REVERSE L…	8.46834	11.15	1	0	2	2	278	29.6364	8.99756
NbS00004261g0112.1 protein AED:0.31 eAED:0.34 QI:6	0.92 0.92|1|0.76|0.71|14|341|438	8.72294	8.45	1	0	2	2	438	48.5416	7.04932
NbS00001859g0006.1 protein AED:0.10 eAED:0.10 QI:0	0.42 0.5|1|0.85|0.75|8|0|558; (*GB) gi|313585890|gb|ADR71054.1| (e_value=0.0) phosphoglycerate kinase [Nicotiana benthamiana];; (*SWP) sp|Q42961|PGKH_TOBAC (e_value=0.0) Phosphoglycerate kinase, chloroplastic OS=Nicotiana tabacum PE=2 SV=1;; (*TAIR) AT1G56190.1 (e_value=0.0) | Symbols: | Phosphoglycerate kinase family protein | chr1:21028403-21030454 FORWARD LENGTH=478;; (*ITAG) Solyc07g066610.2.…	7.09084	7.53	1	0	2	2	558	58.5741	7.06396
NbC24305910g0003.1 protein AED:0.03 eAED:0.03 QI:0	1 0.5|1|1|1|2|0|101; (*GB) gi|12643758|sp|Q40565.1|RCA2_TOBAC (e_value=6e-65) RecName: Full=Ribulose bisphosphate carboxylase/oxygenase activase 2, chloroplastic; Short=RA 2; Short=RuBisCO activase 2; Flags: Precursor;; (*SWP) sp|Q40565|RCA2_TOBAC (e_value=2e-66) Ribulose bisphosphate carboxylase/oxygenase activase 2, chloroplastic OS=Nicotiana tabacum GN=RCA PE=2 SV=1;; (*TAIR) AT2G39730.3 (e_va…	8.79976	31.68	1	0	2	2	101	11.2838	4.60205
NbS00032475g0008.1 protein AED:0.09 eAED:0.10 QI:0	1 0.62|1|1|1|8|0|366; (*GB) gi|350536711|ref|NP_001234005.1| (e_value=0.0) glyoxisomal malate dehydrogenase [Solanum lycopersicum];; (*SWP) sp|P19446|MDHG_CITLA (e_value=0.0) Malate dehydrogenase, glyoxysomal OS=Citrullus lanatus PE=1 SV=1;; (*TAIR) AT2G22780.1 (e_value=0.0) | Symbols: PMDH1 | peroxisomal NAD-malate dehydrogenase 1 | chr2:9689995-9691923 REVERSE LENGTH=354;; (*ITAG) Solyc01g10648…	7.27662	8.47	1	0	2	2	366	38.264	7.78174
NbS00008025g0011.1 protein AED:0.12 eAED:0.12 QI:211	1 1|1|1|1|2|502|149; (*GB) gi|346466069|gb|AEO32879.1| (e_value=1e-104) hypothetical protein [Amblyomma maculatum];; (*SWP) sp|P62201|CALM_LILLO (e_value=2e-105) Calmodulin OS=Lilium longiflorum PE=2 SV=2;; (*TAIR) AT3G43810.1 (e_value=2e-106) | Symbols: CAM7 | calmodulin 7 | chr3:15664619-15666355 REVERSE LENGTH=149;; (*ITAG) Solyc10g081170.1.1 (e_value=1e-106) evidence_code:10F1H1E1IEG genomic_…	8.11362	22.15	1	0	2	2	149	16.8369	4.27197
NbS00017344g0018.1 protein AED:0.28 eAED:0.28 QI:6	1 0.84|1|1|1|13|0|432; (*GB) gi|40457328|gb|AAR86719.1| (e_value=0.0) glutamine synthetase GS58 [Nicotiana attenuata];; (*SWP) sp|O22506|GLNA2_DAUCA (e_value=0.0) Glutamine synthetase, chloroplastic OS=Daucus carota GN=GLN2 PE=2 SV=1;; (*TAIR) AT5G35630.3 (e_value=0.0) | Symbols: GS2, GLN2, ATGSL1 | glutamine synthetase 2 | chr5:13831220-13833239 FORWARD LENGTH=430;; (*ITAG) Solyc01g080280.2.1 (e…	8.72294	8.56	1	0	2	2	432	47.483	7.1958
NbS00006997g0001.1 protein AED:0.28 eAED:0.28 QI:470	1 1|1|1|1|10|257|528; (*GB) gi|332371916|dbj|BAK22408.1| (e_value=0.0) glucose-6-phosphate dehydrogenase [Nicotiana benthamiana];; (*SWP) sp|Q43839|G6PDC_SOLTU (e_value=0.0) Glucose-6-phosphate 1-dehydrogenase, chloroplastic OS=Solanum tuberosum PE=1 SV=1;; (*TAIR) AT5G35790.1 (e_value=0.0) | Symbols: G6PD1 | glucose-6-phosphate dehydrogenase 1 | chr5:13956879-13959686 REVERSE LENGTH=576;; (*ITAG…	7.84945	5.3	1	1	2	2	528	60.1597	5.87158
NbS00039057g0010.1 protein AED:0.31 eAED:0.31 QI:0	1 0.66|1|1|1|3|0|406; (*GB) gi|1707878|sp|P54260.1|GCST_SOLTU (e_value=0.0) RecName: Full=Aminomethyltransferase, mitochondrial; AltName: Full=Glycine cleavage system T protein; Short=GCVT; Flags: Precursor;; (*SWP) sp|P54260|GCST_SOLTU (e_value=0.0) Aminomethyltransferase, mitochondrial OS=Solanum tuberosum GN=GDCST PE=2 SV=1;; (*TAIR) AT1G11860.3 (e_value=0.0) | Symbols: | Glycine cleavage T-pr…	8.24564	5.67	1	0	1	2	406	44.2087	8.57275
NbS00001075g0208.1 protein AED:0.12 eAED:0.12 QI:0	1 1|1|1|1|8|190|608	3.3039	3.29	1	0	1	2	608	68.265	6.40479
NbS00002358g0009.1 protein AED:0.18 eAED:0.18 QI:271	0.77 0.7|0.9|0.88|0.9|10|485|340; (*GB) gi|1389654|dbj|BAA12918.1| (e_value=5e-98) cytosolic ascorbate peroxidase [Nicotiana tabacum];; (*SWP) sp|P48534|APX1_PEA (e_value=5e-86) L-ascorbate peroxidase, cytosolic OS=Pisum sativum GN=APX1 PE=1 SV=2;; (*TAIR) AT1G07890.8 (e_value=2e-84) | Symbols: APX1, MEE6, CS1, ATAPX1, ATAPX01 | ascorbate peroxidase 1 | chr1:2438005-2439435 FORWARD LENGTH=250;; (…	9.37584	5.29	1	0	1	2	340	37.3201	5.84619
NbS00026055g0002.1 protein AED:0.04 eAED:0.06 QI:0	-1 0|1|-1|1|1|0|373; (*GB) gi|1864017|dbj|BAA09709.1| (e_value=0.0) elongation factor-1 alpha [Nicotiana tabacum];; (*SWP) sp|P43643|EF1A_TOBAC (e_value=0.0) Elongation factor 1-alpha OS=Nicotiana tabacum PE=2 SV=1;; (*TAIR) AT5G60390.3 (e_value=0.0) | Symbols: | GTP binding Elongation factor Tu family protein | chr5:24289226-24290675 FORWARD LENGTH=449;; (*ITAG) Solyc11g069700.1.1 (e_value=0.0) …	6.62208	2.95	1	0	1	2	373	40.5943	9.21729
NbS00037851g0005.1 protein AED:0.33 eAED:0.33 QI:228	0.5 0.33|1|0.5|0.66|3|242|149; (*GB) gi|346466069|gb|AEO32879.1| (e_value=7e-101) hypothetical protein [Amblyomma maculatum];; (*SWP) sp|P27164|CALM3_PETHY (e_value=5e-102) Calmodulin-related protein OS=Petunia hybrida GN=CAM53 PE=2 SV=2;; (*TAIR) AT2G27030.3 (e_value=1e-102) | Symbols: CAM5 | calmodulin 5 | chr2:11532069-11534176 FORWARD LENGTH=181;; (*ITAG) Solyc10g081170.1.1 (e_value=7e-103) e…	8.11362	22.15	1	0	2	2	149	16.7908	4.23389
NbS00031520g0009.1 protein AED:0.26 eAED:0.26 QI:0	1 0.9|1|0.77|0.9|10|433|457; (*GB) gi|357507681|ref|XP_003624129.1| (e_value=1e-173) ABC transporter [Medicago truncatula];; (*SWP) sp|Q9AT00|AB13I_ARATH (e_value=1e-168) Protein TRIGALACTOSYLDIACYLGLYCEROL 3, chloroplastic OS=Arabidopsis thaliana GN=TGD3 PE=1 SV=1;; (*TAIR) AT1G65410.1 (e_value=8e-170) | Symbols: ATNAP11, TGD3, NAP11 | non-intrinsic ABC protein 11 | chr1:24295362-24297332 FORWAR…	9.12862	7.88	1	0	2	2	457	50.1541	7.07861
NbS00002520g0008.1 protein AED:0.16 eAED:0.17 QI:128	1 0.75|1|1|1|4|0|340; (*GB) gi|384038823|gb|AFH58002.1| (e_value=0.0) chloroplast PsbP2 precursor [Nicotiana benthamiana];; (*SWP) sp|P18212|PSBP2_TOBAC (e_value=0.0) Oxygen-evolving enhancer protein 2-2, chloroplastic OS=Nicotiana tabacum GN=PSBP2 PE=1 SV=2;; (*TAIR) AT1G06680.1 (e_value=5e-137) | Symbols: PSBP-1, OEE2, PSII-P, OE23 | photosystem II subunit P-1 | chr1:2047940-2049186 FORWARD LEN…	8.14305	10.29	1	0	2	2	340	37.5433	9.59814
NbS00036076g0011.1 protein AED:0.11 eAED:0.11 QI:242	0.91 0.92|1|0.83|0.84|13|412|908; (*GB) gi|255583860|ref|XP_002532681.1| (e_value=0.0) Epsin-2, putative [Ricinus communis];; (*SWP) sp|Q67YI9|EPN2_ARATH (e_value=6e-166) Clathrin interactor EPSIN 2 OS=Arabidopsis thaliana GN=EPSIN2 PE=1 SV=1;; (*TAIR) AT2G43160.1 (e_value=4e-167) | Symbols: | ENTH/VHS family protein | chr2:17948884-17953267 FORWARD LENGTH=895;; (*ITAG) Solyc09g098490.2.1 (e_valu…	6.28069	1.43	1	0	1	2	908	96.1529	5.85889
NbS00044621g0001.1 protein AED:0.31 eAED:0.31 QI:0	-1 0|1|-1|1|1|0|172; (*GB) gi|169930141|gb|ACB05668.1| (e_value=4e-109) cyclophilin [Capsicum annuum];; (*SWP) sp|P21568|CYPH_SOLLC (e_value=7e-107) Peptidyl-prolyl cis-trans isomerase OS=Solanum lycopersicum GN=CYP PE=2 SV=1;; (*TAIR) AT2G21130.1 (e_value=5e-94) | Symbols: | Cyclophilin-like peptidyl-prolyl cis-trans isomerase family protein | chr2:9055619-9056143 REVERSE LENGTH=174;; (*ITAG) So…	9.53361	8.72	1	1	1	2	172	18.0909	8.45557
NbS00028089g0002.1 protein AED:0.42 eAED:0.42 QI:0	-1 0|1|-1|1|1|0|147; (*GB) gi|293335973|ref|NP_001167662.1| (e_value=5e-86) calmodulin [Zea mays];; (*SWP) sp|P17928|CALM_MEDSA (e_value=8e-87) Calmodulin OS=Medicago sativa GN=CAL1 PE=2 SV=2;; (*TAIR) AT3G43810.1 (e_value=7e-88) | Symbols: CAM7 | calmodulin 7 | chr3:15664619-15666355 REVERSE LENGTH=149;; (*ITAG) Solyc10g081170.1.1 (e_value=6e-88) evidence_code:10F1H1E1IEG genomic_reference:SL2.4…	8.11362	22.45	1	0	2	2	147	16.8151	4.48779
NbS00030443g0007.1 protein AED:0.21 eAED:0.21 QI:0	0 0|1|1|1|4|0|390; (*GB) gi|30025966|gb|AAP04522.1| (e_value=0.0) heat shock protein 70 [Nicotiana tabacum];; (*SWP) sp|Q9LHA8|HSP7D_ARATH (e_value=0.0) Heat shock 70 kDa protein 4 OS=Arabidopsis thaliana GN=HSP70-4 PE=1 SV=1;; (*TAIR) AT3G12580.1 (e_value=0.0) | Symbols: HSP70, ATHSP70 | heat shock protein 70 | chr3:3991487-3993689 REVERSE LENGTH=650;; (*ITAG) Solyc11g066060.1.1 (e_value=0.0) ev…	10.4877	6.67	1	0	1	2	390	42.9717	5.04639
NbS00023331g0003.1 protein AED:0.08 eAED:0.08 QI:0	0 0|1|1|1|2|0|473; (*GB) gi|123620|sp|P27322.1|HSP72_SOLLC (e_value=0.0) RecName: Full=Heat shock cognate 70 kDa protein 2;; (*SWP) sp|P27322|HSP72_SOLLC (e_value=0.0) Heat shock cognate 70 kDa protein 2 OS=Solanum lycopersicum GN=HSC-2 PE=2 SV=1;; (*TAIR) AT3G12580.1 (e_value=0.0) | Symbols: HSP70, ATHSP70 | heat shock protein 70 | chr3:3991487-3993689 REVERSE LENGTH=650;; (*ITAG) Solyc10g086410…	10.4877	5.5	1	0	1	2	473	52.0444	5.07178
NbS00028679g0001.1 protein AED:0.08 eAED:0.08 QI:281	0.88 0.9|1|0.88|0.8|10|299|305; (*GB) gi|255542956|ref|XP_002512541.1| (e_value=0.0) NAD dependent epimerase/dehydratase, putative [Ricinus communis];; (*SWP) sp|Q9SA52|CP41B_ARATH (e_value=0.0) Chloroplast stem-loop binding protein of 41 kDa b, chloroplastic OS=Arabidopsis thaliana GN=CSP41B PE=1 SV=1;; (*TAIR) AT1G09340.1 (e_value=0.0) | Symbols: CRB, CSP41B, HIP1.3 | chloroplast RNA binding | …	8.66047	14.1	1	1	2	2	305	34.3075	5.87158
NbS00017912g0003.1 protein AED:0.04 eAED:0.04 QI:0	-1 0|1|-1|1|1|0|611; (*GB) gi|124358348|gb|ABG37022.1| (e_value=0.0) serine protease [Nicotiana tabacum];; (*SWP) sp|O65351|SUBL_ARATH (e_value=3e-177) Subtilisin-like protease OS=Arabidopsis thaliana GN=ARA12 PE=1 SV=1;; (*TAIR) AT5G67360.1 (e_value=2e-178) | Symbols: ARA12 | Subtilase family protein | chr5:26872192-26874465 REVERSE LENGTH=757;; (*ITAG) Solyc08g007690.1.1 (e_value=0.0) evidence_…	4.44596	3.76	1	0	1	2	611	64.1445	8.48486
NbS00007372g0013.1 protein AED:0.21 eAED:0.21 QI:0	0 0|1|0.5|0.66|3|0|494; (*GB) gi|1864017|dbj|BAA09709.1| (e_value=0.0) elongation factor-1 alpha [Nicotiana tabacum];; (*SWP) sp|P43643|EF1A_TOBAC (e_value=0.0) Elongation factor 1-alpha OS=Nicotiana tabacum PE=2 SV=1;; (*TAIR) AT5G60390.3 (e_value=0.0) | Symbols: | GTP binding Elongation factor Tu family protein | chr5:24289226-24290675 FORWARD LENGTH=449;; (*ITAG) Solyc11g069700.1.1 (e_value=0.…	6.62208	4.45	1	0	1	2	494	54.4186	9.15869
NbS00018810g0008.1 protein AED:0.12 eAED:0.12 QI:241	1 1|1|0.66|0.6|10|329|250; (*GB) gi|161778778|gb|ABX79340.1| (e_value=5e-157) cytosolic ascorbate peroxidase [Vitis vinifera];; (*SWP) sp|Q1PER6|APX2_ARATH (e_value=3e-146) L-ascorbate peroxidase 2, cytosolic OS=Arabidopsis thaliana GN=APX2 PE=2 SV=3;; (*TAIR) AT3G09640.2 (e_value=2e-147) | Symbols: APX2, APX1B | ascorbate peroxidase 2 | chr3:2956301-2958163 FORWARD LENGTH=251;; (*ITAG) Solyc09g0…	9.37584	7.2	1	0	1	2	250	27.583	5.79541
NbS00037492g0013.1 protein AED:0.31 eAED:0.31 QI:0	0.85 0.87|0.87|0.42|0.5|8|245|276; (*GB) gi|350540662|ref|NP_001233847.1| (e_value=3e-149) carbonic anhydrase [Solanum lycopersicum];; (*SWP) sp|P27141|CAHC_TOBAC (e_value=2e-131) Carbonic anhydrase, chloroplastic OS=Nicotiana tabacum PE=2 SV=1;; (*TAIR) AT3G01500.3 (e_value=2e-117) | Symbols: CA1 | carbonic anhydrase 1 | chr3:195173-197873 REVERSE LENGTH=336;; (*ITAG) Solyc02g067750.2.1 (e_value…	8.87926	5.8	1	1	1	2	276	31.0888	5.43994
NbS00018036g0014.1 protein AED:0.05 eAED:0.05 QI:193	0.5 0.33|1|0.5|0.33|3|348|128; (*GB) gi|359479174|ref|XP_003632230.1| (e_value=1e-82) PREDICTED: calmodulin-related protein isoform 4 [Vitis vinifera];; (*SWP) sp|P48976|CALM_MALDO (e_value=8e-84) Calmodulin OS=Malus domestica GN=CAM PE=3 SV=2;; (*TAIR) AT3G43810.1 (e_value=6e-85) | Symbols: CAM7 | calmodulin 7 | chr3:15664619-15666355 REVERSE LENGTH=149;; (*ITAG) Solyc10g081170.1.1 (e_value=5e-8…	8.11362	25.78	1	0	2	2	128	14.5328	4.25928
NbS00007101g0012.1 protein AED:0.11 eAED:0.11 QI:0	0.85 0.8|1|1|1|15|492|1014; (*GB) gi|3334200|sp|O49954.1|GCSP_SOLTU (e_value=0.0) RecName: Full=Glycine dehydrogenase [decarboxylating], mitochondrial; AltName: Full=Glycine cleavage system P protein; AltName: Full=Glycine decarboxylase; Flags: Precursor;; (*SWP) sp|O49954|GCSP_SOLTU (e_value=0.0) Glycine dehydrogenase [decarboxylating], mitochondrial OS=Solanum tuberosum GN=GDCSP PE=2 SV=1;; (*T…	8.09633	3.65	1	0	2	2	1014	110.536	7.21045
NbS00016188g0007.1 protein AED:0.10 eAED:0.12 QI:0	0 0|0.66|1|1|3|0|467; (*GB) gi|359476350|ref|XP_002283782.2| (e_value=0.0) PREDICTED: E3 ubiquitin-protein ligase HERC2-like [Vitis vinifera];; (*SWP) sp|Q15034|HERC3_HUMAN (e_value=7e-17) Probable E3 ubiquitin-protein ligase HERC3 OS=Homo sapiens GN=HERC3 PE=1 SV=1;; (*TAIR) AT5G11580.1 (e_value=5e-142) | Symbols: | Regulator of chromosome condensation (RCC1) family protein | chr5:3718913-372112…	9.85997	6.42	1	0	2	2	467	50.5549	5.17334
NbS00026663g0009.1 protein AED:0.06 eAED:0.06 QI:0	0.9 0.90|1|0.9|0.90|11|0|1241; (*GB) gi|225465113|ref|XP_002270446.1| (e_value=0.0) PREDICTED: putative phospholipid-transporting ATPase 5-like [Vitis vinifera];; (*SWP) sp|Q9SGG3|ALA5_ARATH (e_value=0.0) Putative phospholipid-transporting ATPase 5 OS=Arabidopsis thaliana GN=ALA5 PE=2 SV=1;; (*TAIR) AT1G72700.1 (e_value=0.0) | Symbols: | ATPase E1-E2 type family protein / haloacid dehalogenase-li…	4.41852	1.85	1	0	1	2	1241	141.048	6.84424
NbS00013023g0001.1 protein AED:0.21 eAED:0.21 QI:0	1 0.66|1|1|1|3|0|406; (*GB) gi|1707878|sp|P54260.1|GCST_SOLTU (e_value=0.0) RecName: Full=Aminomethyltransferase, mitochondrial; AltName: Full=Glycine cleavage system T protein; Short=GCVT; Flags: Precursor;; (*SWP) sp|P54260|GCST_SOLTU (e_value=0.0) Aminomethyltransferase, mitochondrial OS=Solanum tuberosum GN=GDCST PE=2 SV=1;; (*TAIR) AT1G11860.3 (e_value=0.0) | Symbols: | Glycine cleavage T-pr…	8.24564	5.67	1	0	1	2	406	44.1507	8.57275
NbS00023178g0001.1 protein AED:0.03 eAED:0.03 QI:0	0 0|1|1|1|3|0|413; (*SWP) sp|Q40034|EF1A2_HORVU (e_value=0.0) Elongation factor 1-alpha OS=Hordeum vulgare GN=BLT63 PE=1 SV=1;; (*TAIR) AT5G60390.3 (e_value=0.0) | Symbols: | GTP binding Elongation factor Tu family protein | chr5:24289226-24290675 FORWARD LENGTH=449;; (*ITAG) Solyc11g069700.1.1 (e_value=0.0) evidence_code:10F1H1E1IEG genomic_reference:SL2.40ch11 gene_region:51391850-51393513 tran…	6.62208	2.66	1	0	1	2	413	45.0585	9.12939
NbS00007388g0007.1 protein AED:0.26 eAED:0.41 QI:172	0 0.5|1|1|1|2|0|67	5.22284	50.75	1	0	1	2	67	7.62434	10.0083
NbS00027670g0006.1 protein AED:0.24 eAED:0.24 QI:614	0.93 0.93|1|1|1|16|163|536; (*SWP) sp|P50433|GLYM_SOLTU (e_value=0.0) Serine hydroxymethyltransferase, mitochondrial OS=Solanum tuberosum PE=2 SV=1;; (*TAIR) AT4G37930.1 (e_value=0.0) | Symbols: SHM1, STM, SHMT1 | serine transhydroxymethyltransferase 1 | chr4:17831891-17834742 REVERSE LENGTH=517;; (*ITAG) Solyc02g091560.2.1 (e_value=0.0) genomic_reference:SL2.40ch02 gene_region:47400296-47406791 …	8.5659	6.72	1	0	2	2	536	58.9532	8.19189
NbS00006821g0002.1 protein AED:0.20 eAED:0.20 QI:0	0.5 0.57|1|1|1|7|278|508; (*SWP) sp|Q42961|PGKH_TOBAC (e_value=0.0) Phosphoglycerate kinase, chloroplastic OS=Nicotiana tabacum PE=2 SV=1;; (*TAIR) AT1G56190.1 (e_value=0.0) | Symbols: | Phosphoglycerate kinase family protein | chr1:21028403-21030454 FORWARD LENGTH=478;; (*ITAG) Solyc07g066610.2.1 (e_value=0.0) genomic_reference:SL2.40ch07 gene_region:65209792-65212260 transcript_region:SL2.40ch0…	7.09084	8.27	1	0	2	2	508	53.2513	7.21045
NbS00002298g0008.1 protein AED:0.21 eAED:0.21 QI:0	0.87 0.55|1|1|1|9|0|332; (*SWP) sp|P19446|MDHG_CITLA (e_value=0.0) Malate dehydrogenase, glyoxysomal OS=Citrullus lanatus PE=1 SV=1;; (*TAIR) AT2G22780.1 (e_value=0.0) | Symbols: PMDH1 | peroxisomal NAD-malate dehydrogenase 1 | chr2:9689995-9691923 REVERSE LENGTH=354;; (*ITAG) Solyc01g106480.2.1 (e_value=0.0) genomic_reference:SL2.40ch01 gene_region:86121621-86124841 transcript_region:SL2.40ch01:…	7.27662	9.34	1	0	2	2	332	34.8443	7.62061
NbS00027208g0004.1 protein AED:0.25 eAED:0.25 QI:225	0.66 0.75|1|0.66|0.5|4|191|545; (*SWP) sp|P0DH90|FRIGI_ARATH (e_value=5e-19) Protein FRIGIDA OS=Arabidopsis thaliana GN=FRI PE=2 SV=1;; (*TAIR) AT5G48385.1 (e_value=0.0) | Symbols: | FRIGIDA-like protein | chr5:19609471-19611712 FORWARD LENGTH=558;; (*ITAG) Solyc06g082930.2.1 (e_value=0.0) genomic_reference:SL2.40ch06 gene_region:44846738-44850138 transcript_region:SL2.40ch06:44846738..44850138+ …	8.95597	3.85	1	1	1	2	545	60.9132	6.39209
NbS00014241g0002.1 protein AED:0.09 eAED:0.09 QI:0	0 0|1|0|0|2|0|201; (*SWP) sp|P00823|ATPA_TOBAC (e_value=5e-67) ATP synthase subunit alpha, chloroplastic OS=Nicotiana tabacum GN=atpA PE=2 SV=2;; (*ITAG) ATCG00120.1 (e_value=1e-61) | Symbols: ATPA | ATP synthase subunit alpha | chrC:9938-11461 REVERSE LENGTH=507;; (*ITAG) Solyc10g044540.1.1 (e_value=7e-30) evidence_code:10F0H1E0IEG genomic_reference:SL2.40ch10 gene_region:22275795-22277735 trans…	6.49754	17.41	1	1	2	2	201	21.8327	5.71924
NbS00013654g0003.1 protein AED:0.09 eAED:0.09 QI:0	0.33 0.25|0.75|1|1|4|0|327; (*SWP) sp|Q9FE01|APX2_ORYSJ (e_value=9e-139) L-ascorbate peroxidase 2, cytosolic OS=Oryza sativa subsp. japonica GN=APX2 PE=1 SV=1;; (*TAIR) AT1G07890.8 (e_value=4e-139) | Symbols: APX1, MEE6, CS1, ATAPX1, ATAPX01 | ascorbate peroxidase 1 | chr1:2438005-2439435 FORWARD LENGTH=250;; (*ITAG) Solyc06g005150.2.1 (e_value=4e-154) genomic_reference:SL2.40ch06 gene_region:170…	9.37584	5.5	1	0	1	2	327	36.0881	6.62451
NbS00035212g0002.1 protein AED:0.35 eAED:0.35 QI:308	0.72 0.75|0.83|0.90|0.83|12|0|348; (*GB) gi|1389654|dbj|BAA12918.1| (e_value=1e-167) cytosolic ascorbate peroxidase [Nicotiana tabacum];; (*SWP) sp|Q9FE01|APX2_ORYSJ (e_value=3e-144) L-ascorbate peroxidase 2, cytosolic OS=Oryza sativa subsp. japonica GN=APX2 PE=1 SV=1;; (*TAIR) AT1G07890.6 (e_value=2e-144) | Symbols: APX1, MEE6, CS1, ATAPX1, ATAPX01 | ascorbate peroxidase 1 | chr1:2438005-2439349…	9.37584	5.17	1	0	1	2	348	38.7749	7.18115
NbS00028820g0007.1 protein AED:0.28 eAED:0.28 QI:0	0.66 0.5|1|1|1|4|0|251; (*GB) gi|384038821|gb|AFH58001.1| (e_value=4e-173) chloroplast PsbP1 precursor [Nicotiana benthamiana];; (*SWP) sp|P18212|PSBP2_TOBAC (e_value=5e-172) Oxygen-evolving enhancer protein 2-2, chloroplastic OS=Nicotiana tabacum GN=PSBP2 PE=1 SV=2;; (*TAIR) AT1G06680.1 (e_value=9e-113) | Symbols: PSBP-1, OEE2, PSII-P, OE23 | photosystem II subunit P-1 | chr1:2047940-2049186 FOR…	8.14305	13.94	1	0	2	2	251	27.396	8.22119		133
FLAG	peptide	2230.52	100	1	5	5	429	23	2.86014	4.50049
NbS00006811g0211.1 protein AED:0.22 eAED:0.23 QI:0	0.6 0.36|1|0.7|0.54|11|0|778	199.759	29.05	1	3	11	45	778	89.4914	6.97607
NbS00005651g0008.1 protein AED:0.24 eAED:0.24 QI:27	0.62 0.33|1|0.5|0.44|9|0|470; (*GB) gi|175363751|gb|ACB72462.1| (e_value=0.0) elongation factor 1 gamma-like protein [Nicotiana tabacum];; (*SWP) sp|Q6YW46|EF1G2_ORYSJ (e_value=0.0) Elongation factor 1-gamma 2 OS=Oryza sativa subsp. japonica GN=Os02g0220500 PE=2 SV=2;; (*TAIR) AT1G09640.1 (e_value=0.0) | Symbols: | Translation elongation factor EF1B, gamma chain | chr1:3120162-3122152 FORWARD LEN…	193.755	28.51	1	2	10	44	470	53.3683	6.26514
NbS00015969g0002.1 protein AED:0.18 eAED:0.18 QI:201	0.71 0.75|1|1|1|8|0|442; (*GB) gi|175363751|gb|ACB72462.1| (e_value=0.0) elongation factor 1 gamma-like protein [Nicotiana tabacum];; (*SWP) sp|Q6YW46|EF1G2_ORYSJ (e_value=0.0) Elongation factor 1-gamma 2 OS=Oryza sativa subsp. japonica GN=Os02g0220500 PE=2 SV=2;; (*TAIR) AT1G09640.1 (e_value=0.0) | Symbols: | Translation elongation factor EF1B, gamma chain | chr1:3120162-3122152 FORWARD LENGTH=4…	185.261	29.86	1	2	10	42	442	50.5489	7.00537
NbS00007385g0004.1 protein AED:0.12 eAED:0.12 QI:0	0.66 0.85|1|0.83|0.71|7|661|227; (*GB) gi|78191406|gb|ABB29924.1| (e_value=4e-82) ripening regulated protein DDTFR10-like [Solanum tuberosum];; (*SWP) sp|P48006|EF1D1_ARATH (e_value=5e-76) Elongation factor 1-delta 1 OS=Arabidopsis thaliana GN=At1g30230 PE=2 SV=2;; (*TAIR) AT1G30230.1 (e_value=4e-77) | Symbols: | Glutathione S-transferase, C-terminal-like;Translation elongation factor EF1B/riboso…	99.8371	36.12	1	3	8	21	227	24.5701	4.42432
NbS00037512g0009.1 protein AED:0.23 eAED:0.23 QI:153	1 1|1|1|1|6|290|226; (*GB) gi|76161000|gb|ABA40463.1| (e_value=1e-101) elongation factor-like protein [Solanum tuberosum];; (*SWP) sp|P29545|EF1B_ORYSJ (e_value=1e-80) Elongation factor 1-beta OS=Oryza sativa subsp. japonica GN=Os07g0662500 PE=1 SV=3;; (*TAIR) AT5G19510.1 (e_value=6e-79) | Symbols: | Translation elongation factor EF1B/ribosomal protein S6 family protein | chr5:6581854-6583137 REV…	93.827	56.64	1	5	9	20	226	24.3633	4.71631
NbS00008464g0006.1 protein AED:0.18 eAED:0.18 QI:156	1 1|1|1|1|6|393|226; (*GB) gi|76161000|gb|ABA40463.1| (e_value=1e-101) elongation factor-like protein [Solanum tuberosum];; (*SWP) sp|P29545|EF1B_ORYSJ (e_value=2e-82) Elongation factor 1-beta OS=Oryza sativa subsp. japonica GN=Os07g0662500 PE=1 SV=3;; (*TAIR) AT5G12110.1 (e_value=8e-83) | Symbols: | Glutathione S-transferase, C-terminal-like;Translation elongation factor EF1B/ribosomal protein S…	91.9095	47.35	1	3	7	19	226	24.4763	4.65283
NbS00043955g0003.1 protein AED:0.15 eAED:0.16 QI:0	0.8 0.66|1|1|1|6|0|264; (*GB) gi|78191406|gb|ABB29924.1| (e_value=9e-89) ripening regulated protein DDTFR10-like [Solanum tuberosum];; (*SWP) sp|P48006|EF1D1_ARATH (e_value=1e-80) Elongation factor 1-delta 1 OS=Arabidopsis thaliana GN=At1g30230 PE=2 SV=2;; (*TAIR) AT1G30230.2 (e_value=5e-83) | Symbols: | Glutathione S-transferase, C-terminal-like;Translation elongation factor EF1B/ribosomal prote…	87.1394	40.53	1	4	8	19	264	28.9295	4.62744
NbS00035989g0001.1 protein AED:0.13 eAED:0.13 QI:0	0 0|0.25|1|1|4|0|537; (*GB) gi|359476350|ref|XP_002283782.2| (e_value=0.0) PREDICTED: E3 ubiquitin-protein ligase HERC2-like [Vitis vinifera];; (*SWP) sp|Q6PAV2|HERC4_MOUSE (e_value=3e-23) Probable E3 ubiquitin-protein ligase HERC4 OS=Mus musculus GN=Herc4 PE=2 SV=2;; (*TAIR) AT5G11580.1 (e_value=7e-180) | Symbols: | Regulator of chromosome condensation (RCC1) family protein | chr5:3718913-372112…	80.6667	18.99	1	3	6	17	537	58.0527	5.35107
NbS00058856g0002.1 protein AED:0.17 eAED:0.17 QI:0	0.5 0|0.66|1|1|3|0|73; (*GB) gi|175363751|gb|ACB72462.1| (e_value=4e-31) elongation factor 1 gamma-like protein [Nicotiana tabacum];; (*SWP) sp|Q6YW46|EF1G2_ORYSJ (e_value=1e-30) Elongation factor 1-gamma 2 OS=Oryza sativa subsp. japonica GN=Os02g0220500 PE=2 SV=2;; (*TAIR) AT1G57720.2 (e_value=4e-26) | Symbols: | Translation elongation factor EF1B, gamma chain | chr1:21377873-21380114 FORWARD LE…	64.5842	41.1	1	0	2	15	73	7.87013	8.47021
NbS00016159g0006.1 protein AED:0.34 eAED:0.36 QI:356	0.57 0.5|1|0.71|0.62|8|0|302; (*GB) gi|115473|sp|P27141.1|CAHC_TOBAC (e_value=3e-179) RecName: Full=Carbonic anhydrase, chloroplastic; AltName: Full=Carbonate dehydratase; Flags: Precursor;; (*SWP) sp|P27141|CAHC_TOBAC (e_value=1e-180) Carbonic anhydrase, chloroplastic OS=Nicotiana tabacum PE=2 SV=1;; (*TAIR) AT3G01500.3 (e_value=9e-122) | Symbols: CA1 | carbonic anhydrase 1 | chr3:195173-197873 …	52.0411	31.46	1	3	6	13	302	32.4737	7.48877
NbS00029437g0002.1 protein ; (*GB) gi	357463243 ref|XP_003601903.1| (e_value=2e-15) RING-H2 finger protein [Medicago truncatula];; (*TAIR) AT1G67856.1 (e_value=1e-15) | Symbols: | RING/U-box superfamily protein | chr1:25442486-25442887 FORWARD LENGTH=133;	16.0904	13.53	1	1	1	12	133	14.5408	7.98682
NbS00030810g0011.1 protein AED:0.13 eAED:0.14 QI:250	1 0.84|1|0.75|0.76|13|0|927; (*GB) gi|255583860|ref|XP_002532681.1| (e_value=2e-98) Epsin-2, putative [Ricinus communis];; (*SWP) sp|Q67YI9|EPN2_ARATH (e_value=2e-91) Clathrin interactor EPSIN 2 OS=Arabidopsis thaliana GN=EPSIN2 PE=1 SV=1;; (*TAIR) AT2G43160.1 (e_value=1e-92) | Symbols: | ENTH/VHS family protein | chr2:17948884-17953267 FORWARD LENGTH=895;; (*ITAG) Solyc12g098740.1.1 (e_value=0.0…	44.7946	10.36	1	1	6	11	927	97.7553	6.27783
NbS00006116g0019.1 protein AED:0.27 eAED:0.27 QI:568	1 1|1|1|1|7|0|473; (*GB) gi|219560127|gb|ACL27272.1| (e_value=0.0) catalase [Nicotiana benthamiana];; (*SWP) sp|P49315|CATA1_NICPL (e_value=0.0) Catalase isozyme 1 (Fragment) OS=Nicotiana plumbaginifolia GN=CAT1 PE=2 SV=1;; (*TAIR) AT4G35090.1 (e_value=0.0) | Symbols: CAT2 | catalase 2 | chr4:16700937-16703215 REVERSE LENGTH=492;; (*ITAG) Solyc02g082760.2.1 (e_value=0.0) genomic_reference:SL2.40c…	42.8805	30.66	1	0	8	11	473	54.75	6.96143
NbS00000030g0010.1 protein AED:0.12 eAED:0.13 QI:247	1 0.84|1|0.91|0.84|13|0|959; (*GB) gi|255583860|ref|XP_002532681.1| (e_value=2e-97) Epsin-2, putative [Ricinus communis];; (*SWP) sp|Q67YI9|EPN2_ARATH (e_value=1e-90) Clathrin interactor EPSIN 2 OS=Arabidopsis thaliana GN=EPSIN2 PE=1 SV=1;; (*TAIR) AT2G43160.4 (e_value=5e-94) | Symbols: | ENTH/VHS family protein | chr2:17948884-17952920 FORWARD LENGTH=646;; (*ITAG) Solyc12g098740.1.1 (e_value=0.0…	41.5908	8.76	1	0	5	10	959	100.578	6.55127
NbS00012784g0015.1 protein AED:0.24 eAED:0.24 QI:310	0.71 0.75|0.87|0.85|0.87|8|0|437; (*GB) gi|2459684|gb|AAB71764.1| (e_value=0.0) catalase 1 [Nicotiana tabacum];; (*SWP) sp|P49315|CATA1_NICPL (e_value=0.0) Catalase isozyme 1 (Fragment) OS=Nicotiana plumbaginifolia GN=CAT1 PE=2 SV=1;; (*TAIR) AT4G35090.1 (e_value=0.0) | Symbols: CAT2 | catalase 2 | chr4:16700937-16703215 REVERSE LENGTH=492;; (*ITAG) Solyc02g082760.2.1 (e_value=0.0) genomic_refere…	34.7003	25.86	1	0	6	9	437	50.8199	7.02002
NbS00022532g0009.1 protein AED:0.11 eAED:0.11 QI:0	1 1|1|0.75|0.6|5|383|388; (*GB) gi|255587510|ref|XP_002534297.1| (e_value=0.0) conserved hypothetical protein [Ricinus communis];; (*SWP) sp|Q9LTR2|TGD2_ARATH (e_value=0.0) Protein TRIGALACTOSYLDIACYLGLYCEROL 2, chloroplastic OS=Arabidopsis thaliana GN=TGD2 PE=1 SV=1;; (*TAIR) AT3G20320.1 (e_value=0.0) | Symbols: TGD2 | trigalactosyldiacylglycerol2 | chr3:7087657-7089640 REVERSE LENGTH=381;; (*IT…	35.9069	23.45	1	3	6	9	388	42.92	9.1001
NbS00003380g0115.1 protein AED:0.12 eAED:0.12 QI:355	0.66 0.85|1|0.33|0.42|7|134|238	36.1502	24.79	1	0	4	9	238	25.8865	8.95361
NbS00001169g0153.1 protein AED:0.25 eAED:0.25 QI:0	0.5 0.4|1|1|1|5|0|341	37.8338	29.62	1	0	7	9	341	36.277	9.05615
NbS00047700g0013.1 protein AED:0.19 eAED:0.19 QI:131	0.6 0.63|1|0.8|0.54|11|307|726; (*GB) gi|12643758|sp|Q40565.1|RCA2_TOBAC (e_value=0.0) RecName: Full=Ribulose bisphosphate carboxylase/oxygenase activase 2, chloroplastic; Short=RA 2; Short=RuBisCO activase 2; Flags: Precursor;; (*SWP) sp|Q40565|RCA2_TOBAC (e_value=0.0) Ribulose bisphosphate carboxylase/oxygenase activase 2, chloroplastic OS=Nicotiana tabacum GN=RCA PE=2 SV=1;; (*TAIR) AT2G39730.…	32.2725	23.14	1	0	6	8	726	80.8172	8.63135
NbS00003826g0005.1 protein AED:0.03 eAED:0.03 QI:80	0.87 0.88|1|0.87|0.88|9|279|511; (*GB) gi|1345684|sp|P49317.1|CATA3_NICPL (e_value=0.0) RecName: Full=Catalase isozyme 3;; (*SWP) sp|P49317|CATA3_NICPL (e_value=0.0) Catalase isozyme 3 OS=Nicotiana plumbaginifolia GN=CAT3 PE=2 SV=1;; (*TAIR) AT4G35090.1 (e_value=0.0) | Symbols: CAT2 | catalase 2 | chr4:16700937-16703215 REVERSE LENGTH=492;; (*ITAG) Solyc04g082460.2.1 (e_value=0.0) genomic_referen…	30.0293	15.07	1	0	5	8	511	59.1855	7.48877
NbS00010881g0013.1 protein AED:0.15 eAED:0.15 QI:82	0.87 0.77|1|0.87|0.88|9|280|472; (*SWP) sp|P49317|CATA3_NICPL (e_value=0.0) Catalase isozyme 3 OS=Nicotiana plumbaginifolia GN=CAT3 PE=2 SV=1;; (*TAIR) AT4G35090.1 (e_value=0.0) | Symbols: CAT2 | catalase 2 | chr4:16700937-16703215 REVERSE LENGTH=492;; (*ITAG) Solyc04g082460.2.1 (e_value=0.0) genomic_reference:SL2.40ch04 gene_region:63696861-63701335 transcript_region:SL2.40ch04:63696861..6370133…	30.0293	16.31	1	0	5	8	472	54.5062	7.66455
NbS00009714g0011.1 protein AED:0.20 eAED:0.20 QI:131	0.83 0.71|1|0.83|0.57|7|463|410; (*SWP) sp|Q40565|RCA2_TOBAC (e_value=0.0) Ribulose bisphosphate carboxylase/oxygenase activase 2, chloroplastic OS=Nicotiana tabacum GN=RCA PE=2 SV=1;; (*TAIR) AT2G39730.2 (e_value=0.0) | Symbols: RCA | rubisco activase | chr2:16571046-16573345 REVERSE LENGTH=446;; (*ITAG) Solyc10g086580.1.1 (e_value=0.0) evidence_code:10F0H1E1IEG genomic_reference:SL2.40ch10 gene…	32.4757	32.68	1	2	7	8	410	45.255	7.73779
NbS00044990g0002.1 protein AED:0.04 eAED:0.04 QI:333	0.66 0.57|1|1|1|7|326|449; (*SWP) sp|Q40460|RCA1_TOBAC (e_value=0.0) Ribulose bisphosphate carboxylase/oxygenase activase 1, chloroplastic OS=Nicotiana tabacum PE=1 SV=1;; (*TAIR) AT2G39730.1 (e_value=0.0) | Symbols: RCA | rubisco activase | chr2:16570951-16573345 REVERSE LENGTH=474;; (*ITAG) Solyc09g011080.2.1 (e_value=0.0) genomic_reference:SL2.40ch09 gene_region:4413327-4416467 transcript_regi…	33.1028	21.6	1	1	5	8	449	49.4282	7.82568
NbS00019521g0023.1 protein AED:0.11 eAED:0.11 QI:0	0.5 0.2|1|1|1|5|0|330; (*GB) gi|356561317|ref|XP_003548929.1| (e_value=9e-130) PREDICTED: LOW QUALITY PROTEIN: glyceraldehyde-3-phosphate dehydrogenase A, chloroplastic-like [Glycine max];; (*SWP) sp|P09043|G3PA_TOBAC (e_value=6e-117) Glyceraldehyde-3-phosphate dehydrogenase A, chloroplastic (Fragment) OS=Nicotiana tabacum GN=GAPA PE=2 SV=1;; (*TAIR) AT1G12900.1 (e_value=5e-95) | Symbols: GAPA-2 …	33.6348	26.06	1	0	6	8	330	34.8983	7.32764
NbS00027201g0002.1 protein AED:0.33 eAED:0.33 QI:0	1 0.75|1|1|1|4|0|180; (*GB) gi|59800169|sp|P69249.1|RBS_TOBAC (e_value=9e-123) RecName: Full=Ribulose bisphosphate carboxylase small chain, chloroplastic; Short=RuBisCO small subunit; AltName: Full=TSSU3-8; Flags: Precursor;; (*SWP) sp|P69249|RBS_TOBAC (e_value=3e-124) Ribulose bisphosphate carboxylase small chain, chloroplastic OS=Nicotiana tabacum GN=RBCS PE=1 SV=1;; (*TAIR) AT5G38410.1 (e_valu…	29.3798	30	1	0	3	7	180	20.3292	7.78174
NbS00033331g0008.1 protein AED:0.30 eAED:0.30 QI:475	0.77 0.8|1|0.77|0.7|10|324|419; (*GB) gi|327198779|emb|CBL43264.1| (e_value=0.0) glyceraldehyde-3-phosphate dehydrogenase [Solanum tuberosum];; (*SWP) sp|P12859|G3PB_PEA (e_value=0.0) Glyceraldehyde-3-phosphate dehydrogenase B, chloroplastic OS=Pisum sativum GN=GAPB PE=2 SV=2;; (*TAIR) AT1G42970.1 (e_value=0.0) | Symbols: GAPB | glyceraldehyde-3-phosphate dehydrogenase B subunit | chr1:16127552-1…	25.9569	14.56	1	0	5	7	419	44.7468	7.85498
NbS00009638g0019.1 protein AED:0.11 eAED:0.11 QI:333	1 1|1|1|1|3|176|181; (*GB) gi|132118|sp|P26573.1|RBS8_NICPL (e_value=6e-118) RecName: Full=Ribulose bisphosphate carboxylase small chain 8B, chloroplastic; Short=RuBisCO small subunit 8B; Flags: Precursor;; (*SWP) sp|P26573|RBS8_NICPL (e_value=2e-119) Ribulose bisphosphate carboxylase small chain 8B, chloroplastic OS=Nicotiana plumbaginifolia GN=RBCS-8B PE=3 SV=1;; (*TAIR) AT5G38410.1 (e_value=7e…	29.3798	29.83	1	0	3	7	181	20.3561	7.35693
NbS00022486g0001.1 protein AED:0.21 eAED:0.21 QI:0	1 0.66|1|1|1|3|0|181; (*GB) gi|132118|sp|P26573.1|RBS8_NICPL (e_value=4e-116) RecName: Full=Ribulose bisphosphate carboxylase small chain 8B, chloroplastic; Short=RuBisCO small subunit 8B; Flags: Precursor;; (*SWP) sp|P26573|RBS8_NICPL (e_value=1e-117) Ribulose bisphosphate carboxylase small chain 8B, chloroplastic OS=Nicotiana plumbaginifolia GN=RBCS-8B PE=3 SV=1;; (*TAIR) AT5G38410.1 (e_value=4…	31.3489	33.7	1	0	3	7	181	20.257	7.1958
NbS00008911g0002.1 protein AED:0.35 eAED:0.35 QI:460	0.77 0.7|1|1|1|10|229|443; (*GB) gi|327198779|emb|CBL43264.1| (e_value=0.0) glyceraldehyde-3-phosphate dehydrogenase [Solanum tuberosum];; (*SWP) sp|P12859|G3PB_PEA (e_value=0.0) Glyceraldehyde-3-phosphate dehydrogenase B, chloroplastic OS=Pisum sativum GN=GAPB PE=2 SV=2;; (*TAIR) AT1G42970.1 (e_value=0.0) | Symbols: GAPB | glyceraldehyde-3-phosphate dehydrogenase B subunit | chr1:16127552-161295…	25.9569	13.77	1	0	5	7	443	47.0822	8.04541
NbS00027369g0007.1 protein AED:0.16 eAED:0.16 QI:0	1 0.66|1|1|1|3|0|181; (*GB) gi|132118|sp|P26573.1|RBS8_NICPL (e_value=2e-114) RecName: Full=Ribulose bisphosphate carboxylase small chain 8B, chloroplastic; Short=RuBisCO small subunit 8B; Flags: Precursor;; (*SWP) sp|P26573|RBS8_NICPL (e_value=5e-116) Ribulose bisphosphate carboxylase small chain 8B, chloroplastic OS=Nicotiana plumbaginifolia GN=RBCS-8B PE=3 SV=1;; (*TAIR) AT5G38410.1 (e_value=3…	31.3489	33.7	1	0	3	7	181	20.227	7.76709
NbS00041372g0008.1 protein AED:0.22 eAED:0.22 QI:8	0.66 0.5|1|1|1|4|0|197; (*SWP) sp|P26573|RBS8_NICPL (e_value=5e-110) Ribulose bisphosphate carboxylase small chain 8B, chloroplastic OS=Nicotiana plumbaginifolia GN=RBCS-8B PE=3 SV=1;; (*TAIR) AT5G38410.1 (e_value=1e-87) | Symbols: | Ribulose bisphosphate carboxylase (small chain) family protein | chr5:15377501-15378306 REVERSE LENGTH=181;; (*ITAG) Solyc02g085950.2.1 (e_value=3e-108) genomic_refe…	31.3489	30.96	1	0	3	7	197	22.0999	5.99854
NbS00027839g0004.1 protein AED:0.00 eAED:0.01 QI:0	1 0.5|1|1|1|2|0|185; (*GB) gi|78191406|gb|ABB29924.1| (e_value=4e-68) ripening regulated protein DDTFR10-like [Solanum tuberosum];; (*SWP) sp|Q9SI20|EF1D2_ARATH (e_value=2e-64) Elongation factor 1-delta 2 OS=Arabidopsis thaliana GN=At2g18110 PE=2 SV=1;; (*TAIR) AT2G18110.1 (e_value=1e-65) | Symbols: | Translation elongation factor EF1B/ribosomal protein S6 family protein | chr2:7872636-7873713 FO…	29.1859	16.76	1	0	3	7	185	20.04	4.50049
NbS00015038g0018.1 protein AED:0.11 eAED:0.11 QI:147	0.85 0.75|1|0.85|0.87|8|321|476; (*GB) gi|211906480|gb|ACJ11733.1| (e_value=0.0) catalase [Gossypium hirsutum];; (*SWP) sp|P17598|CATA1_GOSHI (e_value=0.0) Catalase isozyme 1 OS=Gossypium hirsutum GN=CAT1 PE=2 SV=2;; (*TAIR) AT4G35090.1 (e_value=0.0) | Symbols: CAT2 | catalase 2 | chr4:16700937-16703215 REVERSE LENGTH=492;; (*ITAG) Solyc04g082460.2.1 (e_value=0.0) genomic_reference:SL2.40ch04 gen…	21.7797	9.24	1	0	3	6	476	54.9784	7.2251
NbS00027395g0001.1 protein AED:0.22 eAED:0.22 QI:0	-1 0|1|-1|1|1|0|257; (*GB) gi|359472942|ref|XP_002279484.2| (e_value=3e-41) PREDICTED: uncharacterized protein LOC100244117 [Vitis vinifera];; (*TAIR) AT1G25370.1 (e_value=3e-22) | Symbols: | Protein of unknown function (DUF1639) | chr1:8898046-8898934 REVERSE LENGTH=263;; (*ITAG) Solyc04g007340.2.1 (e_value=6e-84) genomic_reference:SL2.40ch04 gene_region:1050565-1052018 transcript_region:SL2.40c…	4.56609	10.12	1	0	1	6	257	28.1225	9.99365
NbS00001048g0004.1 protein AED:0.24 eAED:0.30 QI:0	0 0|1|1|1|2|0|121; (*GB) gi|297737072|emb|CBI26273.3| (e_value=7e-48) unnamed protein product [Vitis vinifera];; (*TAIR) AT3G22540.1 (e_value=3e-40) | Symbols: | Protein of unknown function (DUF1677) | chr3:7984233-7984565 REVERSE LENGTH=110;; (*ITAG) Solyc09g082190.1.1 (e_value=2e-57) evidence_code:10F0H1E1IEG genomic_reference:SL2.40ch09 gene_region:63394455-63394805 transcript_region:SL2.40ch0…	6.34004	14.05	1	0	1	6	121	13.7607	8.29443
NbS00041372g0009.1 protein AED:0.23 eAED:0.24 QI:0	0.5 0|1|0.5|0.66|3|0|137; (*SWP) sp|P26573|RBS8_NICPL (e_value=7e-74) Ribulose bisphosphate carboxylase small chain 8B, chloroplastic OS=Nicotiana plumbaginifolia GN=RBCS-8B PE=3 SV=1;; (*TAIR) AT5G38420.1 (e_value=6e-57) | Symbols: | Ribulose bisphosphate carboxylase (small chain) family protein | chr5:15381203-15381978 REVERSE LENGTH=181;; (*ITAG) Solyc02g063150.2.1 (e_value=3e-73) genomic_refe…	26.1334	26.28	1	0	2	6	137	15.2384	5.45264
NbS00021169g0201.1 protein AED:0.16 eAED:0.16 QI:270	0.81 0.75|0.91|0.90|0.83|12|571|386	23.2842	20.21	1	3	5	6	386	41.8555	6.43018
NbS00006577g0027.1 protein AED:0.07 eAED:0.07 QI:142	1 0.87|1|1|1|8|0|492; (*GB) gi|211906480|gb|ACJ11733.1| (e_value=0.0) catalase [Gossypium hirsutum];; (*SWP) sp|P49317|CATA3_NICPL (e_value=0.0) Catalase isozyme 3 OS=Nicotiana plumbaginifolia GN=CAT3 PE=2 SV=1;; (*TAIR) AT4G35090.1 (e_value=0.0) | Symbols: CAT2 | catalase 2 | chr4:16700937-16703215 REVERSE LENGTH=492;; (*ITAG) Solyc04g082460.2.1 (e_value=0.0) genomic_reference:SL2.40ch04 gene_re…	21.7797	8.94	1	0	3	6	492	56.8982	7.23975
NbS00029393g0012.1 protein AED:0.08 eAED:0.08 QI:319	0.42 0.37|1|1|1|8|307|444; (*GB) gi|12643757|sp|Q40460.1|RCA1_TOBAC (e_value=0.0) RecName: Full=Ribulose bisphosphate carboxylase/oxygenase activase 1, chloroplastic; Short=RA 1; Short=RuBisCO activase 1; Flags: Precursor;; (*SWP) sp|Q40460|RCA1_TOBAC (e_value=0.0) Ribulose bisphosphate carboxylase/oxygenase activase 1, chloroplastic OS=Nicotiana tabacum PE=1 SV=1;; (*TAIR) AT2G39730.1 (e_value=0…	24.5341	14.86	1	1	4	6	444	49.059	8.11865
NbS00037852g0006.1 protein AED:0.20 eAED:0.21 QI:0	1 0.75|1|1|1|4|0|180; (*GB) gi|132118|sp|P26573.1|RBS8_NICPL (e_value=7e-123) RecName: Full=Ribulose bisphosphate carboxylase small chain 8B, chloroplastic; Short=RuBisCO small subunit 8B; Flags: Precursor;; (*SWP) sp|P26573|RBS8_NICPL (e_value=2e-124) Ribulose bisphosphate carboxylase small chain 8B, chloroplastic OS=Nicotiana plumbaginifolia GN=RBCS-8B PE=3 SV=1;; (*TAIR) AT5G38410.1 (e_value=9…	26.1334	20	1	0	2	6	180	20.3482	8.1333
NbS00019623g0001.1 protein AED:0.21 eAED:0.21 QI:0	1 0.5|1|1|1|2|0|447; (*GB) gi|3869088|dbj|BAA34348.1| (e_value=0.0) elongation factor-1 alpha [Nicotiana paniculata];; (*SWP) sp|P17786|EF1A_SOLLC (e_value=0.0) Elongation factor 1-alpha OS=Solanum lycopersicum PE=2 SV=1;; (*TAIR) AT5G60390.3 (e_value=0.0) | Symbols: | GTP binding Elongation factor Tu family protein | chr5:24289226-24290675 FORWARD LENGTH=449;; (*ITAG) Solyc06g009970.2.1 (e_value…	21.3622	15.88	1	0	3	5	447	49.2327	9.11475
NbS00029322g0004.1 protein AED:0.28 eAED:0.28 QI:355	1 0.88|1|1|1|9|0|269; (*GB) gi|56562175|emb|CAH60890.1| (e_value=3e-172) carbonic anhydrase [Solanum lycopersicum];; (*SWP) sp|P27141|CAHC_TOBAC (e_value=3e-127) Carbonic anhydrase, chloroplastic OS=Nicotiana tabacum PE=2 SV=1;; (*TAIR) AT5G14740.1 (e_value=9e-124) | Symbols: CA2, CA18, BETA CA2 | carbonic anhydrase 2 | chr5:4758257-4762382 FORWARD LENGTH=331;; (*ITAG) Solyc05g005490.2.1 (e_value…	23.4383	13.01	1	0	2	5	269	29.486	5.87158
NbS00030899g0004.1 protein AED:0.06 eAED:0.06 QI:160	1 1|1|1|1|7|210|292; (*SWP) sp|Q5ZLS7|GLYR1_CHICK (e_value=1e-82) Putative oxidoreductase GLYR1 OS=Gallus gallus GN=GLYR1 PE=2 SV=1;; (*TAIR) AT3G25530.1 (e_value=5e-160) | Symbols: GHBDH, ATGHBDH, GLYR1, GR1 | glyoxylate reductase 1 | chr3:9271949-9273514 REVERSE LENGTH=289;; (*ITAG) Solyc09g018790.2.1 (e_value=0.0) genomic_reference:SL2.40ch09 gene_region:17001628-17004264 transcript_region:SL2…	21.5474	24.32	1	2	4	5	292	30.7686	7.02002
NbS00008076g0120.1 protein AED:0.35 eAED:0.35 QI:304	1 0.88|1|1|1|9|0|302	23.4383	11.59	1	0	2	5	302	33.2079	7.38623
NbS00024768g0017.1 protein AED:0.14 eAED:0.15 QI:0	0 0.33|1|0|0|6|0|911; (*GB) gi|297849086|ref|XP_002892424.1| (e_value=0.0) T6D22.2 [Arabidopsis lyrata subsp. lyrata];; (*SWP) sp|P17786|EF1A_SOLLC (e_value=0.0) Elongation factor 1-alpha OS=Solanum lycopersicum PE=2 SV=1;; (*TAIR) AT5G60390.3 (e_value=0.0) | Symbols: | GTP binding Elongation factor Tu family protein | chr5:24289226-24290675 FORWARD LENGTH=449;; (*ITAG) Solyc06g009970.2.1 (e_valu…	21.3622	15.59	1	0	3	5	911	100.334	9.08545
NbS00056913g0003.1	protein	10.0577	12.16	1	1	1	5	148	17.0358	9.80322
NbS00031918g0001.1 protein AED:0.15 eAED:0.16 QI:312	1 0.66|1|0.5|0.33|3|0|471; (*GB) gi|255549070|ref|XP_002515591.1| (e_value=3e-174) Inner membrane protein yrbE, putative [Ricinus communis];; (*SWP) sp|Q8L4R0|TGD1_ARATH (e_value=3e-169) Protein TRIGALACTOSYLDIACYLGLYCEROL 1, chloroplastic OS=Arabidopsis thaliana GN=TGD1 PE=1 SV=1;; (*TAIR) AT1G19800.1 (e_value=2e-170) | Symbols: TGD1 | trigalactosyldiacylglycerol 1 | chr1:6846812-6847954 FORWARD…	13.0239	7.01	1	1	2	4	471	50.0222	8.26514
NbC24305910g0003.1 protein AED:0.03 eAED:0.03 QI:0	1 0.5|1|1|1|2|0|101; (*GB) gi|12643758|sp|Q40565.1|RCA2_TOBAC (e_value=6e-65) RecName: Full=Ribulose bisphosphate carboxylase/oxygenase activase 2, chloroplastic; Short=RA 2; Short=RuBisCO activase 2; Flags: Precursor;; (*SWP) sp|Q40565|RCA2_TOBAC (e_value=2e-66) Ribulose bisphosphate carboxylase/oxygenase activase 2, chloroplastic OS=Nicotiana tabacum GN=RCA PE=2 SV=1;; (*TAIR) AT2G39730.3 (e_va…	15.828	31.68	1	0	2	4	101	11.2838	4.60205
NbS00032475g0008.1 protein AED:0.09 eAED:0.10 QI:0	1 0.62|1|1|1|8|0|366; (*GB) gi|350536711|ref|NP_001234005.1| (e_value=0.0) glyoxisomal malate dehydrogenase [Solanum lycopersicum];; (*SWP) sp|P19446|MDHG_CITLA (e_value=0.0) Malate dehydrogenase, glyoxysomal OS=Citrullus lanatus PE=1 SV=1;; (*TAIR) AT2G22780.1 (e_value=0.0) | Symbols: PMDH1 | peroxisomal NAD-malate dehydrogenase 1 | chr2:9689995-9691923 REVERSE LENGTH=354;; (*ITAG) Solyc01g10648…	16.5177	17.49	1	1	3	4	366	38.264	7.78174
NbS00031520g0009.1 protein AED:0.26 eAED:0.26 QI:0	1 0.9|1|0.77|0.9|10|433|457; (*GB) gi|357507681|ref|XP_003624129.1| (e_value=1e-173) ABC transporter [Medicago truncatula];; (*SWP) sp|Q9AT00|AB13I_ARATH (e_value=1e-168) Protein TRIGALACTOSYLDIACYLGLYCEROL 3, chloroplastic OS=Arabidopsis thaliana GN=TGD3 PE=1 SV=1;; (*TAIR) AT1G65410.1 (e_value=8e-170) | Symbols: ATNAP11, TGD3, NAP11 | non-intrinsic ABC protein 11 | chr1:24295362-24297332 FORWAR…	19.1997	13.35	1	1	3	4	457	50.1541	7.07861
NbS00004370g0039.1 protein AED:0.02 eAED:0.02 QI:0	0 0|1|1|1|2|0|209; (*GB) gi|78191406|gb|ABB29924.1| (e_value=7e-74) ripening regulated protein DDTFR10-like [Solanum tuberosum];; (*SWP) sp|P48006|EF1D1_ARATH (e_value=6e-73) Elongation factor 1-delta 1 OS=Arabidopsis thaliana GN=At1g30230 PE=2 SV=2;; (*TAIR) AT1G30230.1 (e_value=4e-74) | Symbols: | Glutathione S-transferase, C-terminal-like;Translation elongation factor EF1B/ribosomal protein S6…	14.2994	10.53	1	0	2	4	209	22.8413	4.38623
NbS00032627g0002.1 protein AED:0.20 eAED:0.26 QI:0	0 0|1|0|0|3|0|136; (*GB) gi|388512221|gb|AFK44172.1| (e_value=5e-45) unknown [Medicago truncatula];; (*SWP) sp|P93447|EF1D_PIMBR (e_value=8e-45) Elongation factor 1-delta OS=Pimpinella brachycarpa PE=2 SV=3;; (*TAIR) AT1G30230.1 (e_value=7e-39) | Symbols: | Glutathione S-transferase, C-terminal-like;Translation elongation factor EF1B/ribosomal protein S6 | chr1:10639286-10640515 FORWARD LENGTH=23…	18.3731	13.24	1	0	2	4	136	15.0128	5.65576
NbS00016188g0007.1 protein AED:0.10 eAED:0.12 QI:0	0 0|0.66|1|1|3|0|467; (*GB) gi|359476350|ref|XP_002283782.2| (e_value=0.0) PREDICTED: E3 ubiquitin-protein ligase HERC2-like [Vitis vinifera];; (*SWP) sp|Q15034|HERC3_HUMAN (e_value=7e-17) Probable E3 ubiquitin-protein ligase HERC3 OS=Homo sapiens GN=HERC3 PE=1 SV=1;; (*TAIR) AT5G11580.1 (e_value=5e-142) | Symbols: | Regulator of chromosome condensation (RCC1) family protein | chr5:3718913-372112…	18.3389	6.42	1	0	3	4	467	50.5549	5.17334
NbS00059392g0002.1 protein AED:0.41 eAED:0.41 QI:47	0.5 0.33|1|1|1|3|0|190; (*SWP) sp|Q9FJX3|VDAC2_ARATH (e_value=1e-44) Mitochondrial outer membrane protein porin 2 OS=Arabidopsis thaliana GN=VDAC2 PE=1 SV=1;; (*TAIR) AT5G67500.1 (e_value=9e-46) | Symbols: VDAC2, ATVDAC2 | voltage dependent anion channel 2 | chr5:26935223-26937123 FORWARD LENGTH=276;; (*ITAG) Solyc02g092440.2.1 (e_value=2e-73) genomic_reference:SL2.40ch02 gene_region:48072629-480…	4.42733	12.63	1	0	1	4	190	20.781	9.05615
NbS00060738g0002.1 protein AED:0.07 eAED:0.09 QI:0	0.33 0.25|1|1|1|4|0|458; (*SWP) sp|P43643|EF1A_TOBAC (e_value=0.0) Elongation factor 1-alpha OS=Nicotiana tabacum PE=2 SV=1;; (*TAIR) AT5G60390.3 (e_value=0.0) | Symbols: | GTP binding Elongation factor Tu family protein | chr5:24289226-24290675 FORWARD LENGTH=449;; (*ITAG) Solyc11g069700.1.1 (e_value=0.0) evidence_code:10F1H1E1IEG genomic_reference:SL2.40ch11 gene_region:51391850-51393513 transc…	15.9906	7.64	1	0	2	4	458	50.5034	9.0708
NbS00037026g0004.1 protein AED:0.17 eAED:0.17 QI:0	1 0.5|1|1|1|2|0|447; (*GB) gi|3869088|dbj|BAA34348.1| (e_value=0.0) elongation factor-1 alpha [Nicotiana paniculata];; (*SWP) sp|P43643|EF1A_TOBAC (e_value=0.0) Elongation factor 1-alpha OS=Nicotiana tabacum PE=2 SV=1;; (*TAIR) AT5G60390.3 (e_value=0.0) | Symbols: | GTP binding Elongation factor Tu family protein | chr5:24289226-24290675 FORWARD LENGTH=449;; (*ITAG) Solyc11g069700.1.1 (e_value=0.…	15.9906	7.83	1	0	2	4	447	49.2447	9.12939
NbS00002507g0009.1	protein	3.47249	8.3	1	0	1	4	229	26.9688	11.2095
NbS00026425g0011.1 protein AED:0.06 eAED:0.06 QI:0	1 0.85|1|1|1|7|0|268; (*GB) gi|21912927|emb|CAC84143.2| (e_value=5e-147) thioredoxin peroxidase [Nicotiana tabacum];; (*SWP) sp|Q9C5R8|BAS1B_ARATH (e_value=9e-135) 2-Cys peroxiredoxin BAS1-like, chloroplastic OS=Arabidopsis thaliana GN=At5g06290 PE=2 SV=3;; (*TAIR) AT5G06290.1 (e_value=7e-136) | Symbols: 2-Cys Prx B, 2CPB | 2-cysteine peroxiredoxin B | chr5:1919380-1921211 FORWARD LENGTH=273;; (*…	11.163	17.54	1	0	3	3	268	29.4951	7.79639
NbS00039057g0010.1 protein AED:0.31 eAED:0.31 QI:0	1 0.66|1|1|1|3|0|406; (*GB) gi|1707878|sp|P54260.1|GCST_SOLTU (e_value=0.0) RecName: Full=Aminomethyltransferase, mitochondrial; AltName: Full=Glycine cleavage system T protein; Short=GCVT; Flags: Precursor;; (*SWP) sp|P54260|GCST_SOLTU (e_value=0.0) Aminomethyltransferase, mitochondrial OS=Solanum tuberosum GN=GDCST PE=2 SV=1;; (*TAIR) AT1G11860.3 (e_value=0.0) | Symbols: | Glycine cleavage T-pr…	12.48	10.34	1	0	2	3	406	44.2087	8.57275
NbS00026055g0002.1 protein AED:0.04 eAED:0.06 QI:0	-1 0|1|-1|1|1|0|373; (*GB) gi|1864017|dbj|BAA09709.1| (e_value=0.0) elongation factor-1 alpha [Nicotiana tabacum];; (*SWP) sp|P43643|EF1A_TOBAC (e_value=0.0) Elongation factor 1-alpha OS=Nicotiana tabacum PE=2 SV=1;; (*TAIR) AT5G60390.3 (e_value=0.0) | Symbols: | GTP binding Elongation factor Tu family protein | chr5:24289226-24290675 FORWARD LENGTH=449;; (*ITAG) Solyc11g069700.1.1 (e_value=0.0) …	12.0946	12.6	1	0	2	3	373	40.5943	9.21729
NbS00004956g0015.1 protein AED:0.25 eAED:0.30 QI:0	0 0|1|0|0|2|0|84; (*GB) gi|42718201|gb|AAS38532.1| (e_value=7e-41) ribulose-1,5-bisphosphate carboxylase/oxygenase large subunit [Hygrolembidium acrocladum];; (*SWP) sp|Q05984|RBL_APOCA (e_value=4e-41) Ribulose bisphosphate carboxylase large chain (Fragment) OS=Apocynum cannabinum GN=rbcL PE=3 SV=1;; (*ITAG) ATCG00490.1 (e_value=7e-41) | Symbols: RBCL | ribulose-bisphosphate carboxylases | chrC:5…	10.2534	30.95	1	2	2	3	84	9.71123	9.83252
NbS00002520g0008.1 protein AED:0.16 eAED:0.17 QI:128	1 0.75|1|1|1|4|0|340; (*GB) gi|384038823|gb|AFH58002.1| (e_value=0.0) chloroplast PsbP2 precursor [Nicotiana benthamiana];; (*SWP) sp|P18212|PSBP2_TOBAC (e_value=0.0) Oxygen-evolving enhancer protein 2-2, chloroplastic OS=Nicotiana tabacum GN=PSBP2 PE=1 SV=2;; (*TAIR) AT1G06680.1 (e_value=5e-137) | Symbols: PSBP-1, OEE2, PSII-P, OE23 | photosystem II subunit P-1 | chr1:2047940-2049186 FORWARD LEN…	13.3383	10.29	1	0	2	3	340	37.5433	9.59814
NbS00009348g0010.1 protein AED:0.28 eAED:0.28 QI:0	0.8 0.72|0.81|1|1|11|0|545; (*GB) gi|225429422|ref|XP_002276103.1| (e_value=0.0) PREDICTED: clathrin interactor EPSIN 1-like isoform 1 [Vitis vinifera];; (*SWP) sp|Q8VY07|EPN1_ARATH (e_value=4e-169) Clathrin interactor EPSIN 1 OS=Arabidopsis thaliana GN=EPSIN1 PE=1 SV=1;; (*TAIR) AT5G11710.1 (e_value=3e-170) | Symbols: | ENTH/VHS family protein | chr5:3772981-3776316 FORWARD LENGTH=560;; (*ITAG) …	11.9728	2.75	1	0	1	3	545	59.1612	5.74463
NbS00010498g0007.1 protein AED:0.12 eAED:0.12 QI:0	1 1|1|0.5|1|3|646|228; (*GB) gi|384038831|gb|AFH58006.1| (e_value=5e-128) chloroplast PsbQ2 precursor [Nicotiana benthamiana];; (*SWP) sp|P12301|PSBQ_SPIOL (e_value=1e-78) Oxygen-evolving enhancer protein 3, chloroplastic OS=Spinacia oleracea GN=PSBQ PE=1 SV=1;; (*TAIR) AT4G05180.1 (e_value=4e-79) | Symbols: PSBQ, PSBQ-2, PSII-Q | photosystem II subunit Q-2 | chr4:2672093-2673170 REVERSE LENGTH=2…	11.3202	21.93	1	0	3	3	228	24.1739	9.71533
NbS00034885g0004.1 protein AED:0.02 eAED:0.02 QI:0	0.33 0.25|0.75|0.66|0.5|4|0|779; (*GB) gi|388540218|gb|AFK64817.1| (e_value=0.0) translation elongation factor 2 [Prunus persica];; (*SWP) sp|O23755|EF2_BETVU (e_value=0.0) Elongation factor 2 OS=Beta vulgaris PE=2 SV=1;; (*TAIR) AT3G12915.2 (e_value=0.0) | Symbols: | Ribosomal protein S5/Elongation factor G/III/V family protein | chr3:4112999-4115708 FORWARD LENGTH=767;; (*ITAG) Solyc08g062910.2…	13.5653	8.47	1	0	3	3	779	86.6247	6.17627
NbS00016832g0010.1 protein AED:0.10 eAED:0.11 QI:0	0.5 0.33|1|0.5|0.33|3|0|902; (*GB) gi|255544686|ref|XP_002513404.1| (e_value=0.0) eukaryotic translation elongation factor, putative [Ricinus communis];; (*SWP) sp|O23755|EF2_BETVU (e_value=0.0) Elongation factor 2 OS=Beta vulgaris PE=2 SV=1;; (*TAIR) AT1G56070.1 (e_value=0.0) | Symbols: LOS1 | Ribosomal protein S5/Elongation factor G/III/V family protein | chr1:20968245-20971077 REVERSE LENGTH=8…	13.5653	7.32	1	0	3	3	902	100.739	5.85889
NbS00060223g0005.1 protein AED:0.15 eAED:0.15 QI:0	0.81 0.5|0.83|1|1|12|0|698; (*GB) gi|22326733|ref|NP_196732.2| (e_value=6e-132) clathrin interactor EPSIN 1 [Arabidopsis thaliana];; (*SWP) sp|Q8VY07|EPN1_ARATH (e_value=2e-133) Clathrin interactor EPSIN 1 OS=Arabidopsis thaliana GN=EPSIN1 PE=1 SV=1;; (*TAIR) AT5G11710.1 (e_value=1e-134) | Symbols: | ENTH/VHS family protein | chr5:3772981-3776316 FORWARD LENGTH=560;; (*ITAG) Solyc08g065890.2.1 (e…	11.9728	2.15	1	0	1	3	698	74.9955	6.1001
NbS00031448g0006.1 protein AED:0.22 eAED:0.24 QI:0	0.4 0.33|1|1|1|6|0|464; (*GB) gi|224138316|ref|XP_002326572.1| (e_value=0.0) predicted protein [Populus trichocarpa];; (*SWP) sp|P25697|KPPR_ARATH (e_value=0.0) Phosphoribulokinase, chloroplastic OS=Arabidopsis thaliana GN=At1g32060 PE=1 SV=1;; (*TAIR) AT1G32060.1 (e_value=0.0) | Symbols: PRK | phosphoribulokinase | chr1:11532668-11534406 FORWARD LENGTH=395;; (*ITAG) Solyc08g076220.2.1 (e_value=0…	13.8359	16.16	1	0	2	3	464	51.6715	6.22705
NbS00007372g0013.1 protein AED:0.21 eAED:0.21 QI:0	0 0|1|0.5|0.66|3|0|494; (*GB) gi|1864017|dbj|BAA09709.1| (e_value=0.0) elongation factor-1 alpha [Nicotiana tabacum];; (*SWP) sp|P43643|EF1A_TOBAC (e_value=0.0) Elongation factor 1-alpha OS=Nicotiana tabacum PE=2 SV=1;; (*TAIR) AT5G60390.3 (e_value=0.0) | Symbols: | GTP binding Elongation factor Tu family protein | chr5:24289226-24290675 FORWARD LENGTH=449;; (*ITAG) Solyc11g069700.1.1 (e_value=0.…	12.0946	11.74	1	0	2	3	494	54.4186	9.15869
NbS00030487g0018.1 protein AED:0.08 eAED:0.11 QI:0	1 0.5|1|1|1|2|0|876; (*GB) gi|388540218|gb|AFK64817.1| (e_value=0.0) translation elongation factor 2 [Prunus persica];; (*SWP) sp|O23755|EF2_BETVU (e_value=0.0) Elongation factor 2 OS=Beta vulgaris PE=2 SV=1;; (*TAIR) AT1G56070.1 (e_value=0.0) | Symbols: LOS1 | Ribosomal protein S5/Elongation factor G/III/V family protein | chr1:20968245-20971077 REVERSE LENGTH=843;; (*ITAG) Solyc08g062920.2.1 (e…	13.5653	7.53	1	0	3	3	876	97.7123	6.15088
NbS00008727g0006.1 protein AED:0.32 eAED:0.35 QI:0	0.77 0.6|0.8|1|1|10|0|596; (*GB) gi|225429422|ref|XP_002276103.1| (e_value=0.0) PREDICTED: clathrin interactor EPSIN 1-like isoform 1 [Vitis vinifera];; (*SWP) sp|Q8VY07|EPN1_ARATH (e_value=9e-154) Clathrin interactor EPSIN 1 OS=Arabidopsis thaliana GN=EPSIN1 PE=1 SV=1;; (*TAIR) AT5G11710.1 (e_value=7e-155) | Symbols: | ENTH/VHS family protein | chr5:3772981-3776316 FORWARD LENGTH=560;; (*ITAG) S…	11.9728	2.52	1	0	1	3	596	64.7281	5.96045
NbS00019252g0008.1 protein AED:0.21 eAED:0.21 QI:0	1 0|1|1|1|2|0|291; (*GB) gi|255587510|ref|XP_002534297.1| (e_value=3e-133) conserved hypothetical protein [Ricinus communis];; (*SWP) sp|Q9LTR2|TGD2_ARATH (e_value=1e-124) Protein TRIGALACTOSYLDIACYLGLYCEROL 2, chloroplastic OS=Arabidopsis thaliana GN=TGD2 PE=1 SV=1;; (*TAIR) AT3G20320.1 (e_value=1e-125) | Symbols: TGD2 | trigalactosyldiacylglycerol2 | chr3:7087657-7089640 REVERSE LENGTH=381;; (*…	13.7858	10.31	1	0	2	3	291	32.1672	9.46631
NbS00019252g0009.1 protein AED:0.69 eAED:0.69 QI:0	0.2 0|0.5|1|1|6|0|195; (*GB) gi|388514885|gb|AFK45504.1| (e_value=6e-49) unknown [Lotus japonicus];; (*SWP) sp|Q9LTR2|TGD2_ARATH (e_value=1e-43) Protein TRIGALACTOSYLDIACYLGLYCEROL 2, chloroplastic OS=Arabidopsis thaliana GN=TGD2 PE=1 SV=1;; (*TAIR) AT3G20320.1 (e_value=9e-45) | Symbols: TGD2 | trigalactosyldiacylglycerol2 | chr3:7087657-7089640 REVERSE LENGTH=381;; (*ITAG) Solyc02g082030.2.1 (e_…	11.1403	17.95	1	2	3	3	195	22.1974	5.2749
NbS00046064g0005.1 protein AED:0.20 eAED:0.20 QI:0	0 0.33|1|0.5|0.66|3|0|311; (*GB) gi|255549070|ref|XP_002515591.1| (e_value=2e-158) Inner membrane protein yrbE, putative [Ricinus communis];; (*SWP) sp|Q8L4R0|TGD1_ARATH (e_value=9e-159) Protein TRIGALACTOSYLDIACYLGLYCEROL 1, chloroplastic OS=Arabidopsis thaliana GN=TGD1 PE=1 SV=1;; (*TAIR) AT1G19800.1 (e_value=7e-160) | Symbols: TGD1 | trigalactosyldiacylglycerol 1 | chr1:6846812-6847954 FORWARD…	9.83417	4.5	1	0	1	3	311	33.1157	9.49561
NbS00013563g0003.1 protein AED:0.34 eAED:0.34 QI:0	0.66 0.5|1|1|1|4|0|212; (*GB) gi|384038829|gb|AFH58005.1| (e_value=4e-111) chloroplast PsbQ1 precursor [Nicotiana benthamiana];; (*SWP) sp|Q41932|PSBQ2_ARATH (e_value=5e-62) Oxygen-evolving enhancer protein 3-2, chloroplastic OS=Arabidopsis thaliana GN=PSBQ2 PE=1 SV=2;; (*TAIR) AT4G05180.1 (e_value=4e-63) | Symbols: PSBQ, PSBQ-2, PSII-Q | photosystem II subunit Q-2 | chr4:2672093-2673170 REVERSE …	11.3202	23.58	1	0	3	3	212	22.2388	9.5542
NbS00013023g0001.1 protein AED:0.21 eAED:0.21 QI:0	1 0.66|1|1|1|3|0|406; (*GB) gi|1707878|sp|P54260.1|GCST_SOLTU (e_value=0.0) RecName: Full=Aminomethyltransferase, mitochondrial; AltName: Full=Glycine cleavage system T protein; Short=GCVT; Flags: Precursor;; (*SWP) sp|P54260|GCST_SOLTU (e_value=0.0) Aminomethyltransferase, mitochondrial OS=Solanum tuberosum GN=GDCST PE=2 SV=1;; (*TAIR) AT1G11860.3 (e_value=0.0) | Symbols: | Glycine cleavage T-pr…	12.48	10.34	1	0	2	3	406	44.1507	8.57275
NbS00023178g0001.1 protein AED:0.03 eAED:0.03 QI:0	0 0|1|1|1|3|0|413; (*SWP) sp|Q40034|EF1A2_HORVU (e_value=0.0) Elongation factor 1-alpha OS=Hordeum vulgare GN=BLT63 PE=1 SV=1;; (*TAIR) AT5G60390.3 (e_value=0.0) | Symbols: | GTP binding Elongation factor Tu family protein | chr5:24289226-24290675 FORWARD LENGTH=449;; (*ITAG) Solyc11g069700.1.1 (e_value=0.0) evidence_code:10F1H1E1IEG genomic_reference:SL2.40ch11 gene_region:51391850-51393513 tran…	12.0946	11.38	1	0	2	3	413	45.0585	9.12939
NbS00002298g0008.1 protein AED:0.21 eAED:0.21 QI:0	0.87 0.55|1|1|1|9|0|332; (*SWP) sp|P19446|MDHG_CITLA (e_value=0.0) Malate dehydrogenase, glyoxysomal OS=Citrullus lanatus PE=1 SV=1;; (*TAIR) AT2G22780.1 (e_value=0.0) | Symbols: PMDH1 | peroxisomal NAD-malate dehydrogenase 1 | chr2:9689995-9691923 REVERSE LENGTH=354;; (*ITAG) Solyc01g106480.2.1 (e_value=0.0) genomic_reference:SL2.40ch01 gene_region:86121621-86124841 transcript_region:SL2.40ch01:…	10.8797	9.34	1	0	2	3	332	34.8443	7.62061
NbS00027208g0004.1 protein AED:0.25 eAED:0.25 QI:225	0.66 0.75|1|0.66|0.5|4|191|545; (*SWP) sp|P0DH90|FRIGI_ARATH (e_value=5e-19) Protein FRIGIDA OS=Arabidopsis thaliana GN=FRI PE=2 SV=1;; (*TAIR) AT5G48385.1 (e_value=0.0) | Symbols: | FRIGIDA-like protein | chr5:19609471-19611712 FORWARD LENGTH=558;; (*ITAG) Solyc06g082930.2.1 (e_value=0.0) genomic_reference:SL2.40ch06 gene_region:44846738-44850138 transcript_region:SL2.40ch06:44846738..44850138+ …	4.57747	3.85	1	0	1	3	545	60.9132	6.39209
NbS00056952g0009.1 protein AED:0.20 eAED:0.20 QI:226	0.90 0.75|1|0.81|0.91|12|0|585; (*SWP) sp|Q8VY07|EPN1_ARATH (e_value=7e-149) Clathrin interactor EPSIN 1 OS=Arabidopsis thaliana GN=EPSIN1 PE=1 SV=1;; (*TAIR) AT5G11710.1 (e_value=5e-150) | Symbols: | ENTH/VHS family protein | chr5:3772981-3776316 FORWARD LENGTH=560;; (*ITAG) Solyc08g065890.2.1 (e_value=0.0) genomic_reference:SL2.40ch08 gene_region:51436135-51445764 transcript_region:SL2.40ch08:5…	11.9728	2.56	1	0	1	3	585	62.6067	5.2876
NbS00010737g0014.1 protein AED:0.30 eAED:0.30 QI:416	0.76 0.85|1|0.92|0.85|14|146|436; (*GB) gi|224102443|ref|XP_002312679.1| (e_value=0.0) predicted protein [Populus trichocarpa];; (*SWP) sp|Q9S7E9|GGT2_ARATH (e_value=0.0) Glutamate--glyoxylate aminotransferase 2 OS=Arabidopsis thaliana GN=GGAT2 PE=1 SV=1;; (*TAIR) AT1G70580.4 (e_value=0.0) | Symbols: AOAT2, GGT2 | alanine-2-oxoglutarate aminotransferase 2 | chr1:26613222-26615845 FORWARD LENGTH=4…	13.0438	14.68	1	0	3	3	436	48.6039	7.73779
NbS00028820g0007.1 protein AED:0.28 eAED:0.28 QI:0	0.66 0.5|1|1|1|4|0|251; (*GB) gi|384038821|gb|AFH58001.1| (e_value=4e-173) chloroplast PsbP1 precursor [Nicotiana benthamiana];; (*SWP) sp|P18212|PSBP2_TOBAC (e_value=5e-172) Oxygen-evolving enhancer protein 2-2, chloroplastic OS=Nicotiana tabacum GN=PSBP2 PE=1 SV=2;; (*TAIR) AT1G06680.1 (e_value=9e-113) | Symbols: PSBP-1, OEE2, PSII-P, OE23 | photosystem II subunit P-1 | chr1:2047940-2049186 FOR…	13.3383	13.94	1	0	2	3	251	27.396	8.22119
NbS00007805g0017.1 protein AED:0.20 eAED:0.20 QI:0	1 0.6|1|1|1|5|0|406; (*GB) gi|255555933|ref|XP_002519002.1| (e_value=0.0) phosphoribulose kinase, putative [Ricinus communis];; (*SWP) sp|P26302|KPPR_WHEAT (e_value=0.0) Phosphoribulokinase, chloroplastic OS=Triticum aestivum PE=2 SV=1;; (*TAIR) AT1G32060.1 (e_value=0.0) | Symbols: PRK | phosphoribulokinase | chr1:11532668-11534406 FORWARD LENGTH=395;; (*ITAG) Solyc08g076220.2.1 (e_value=0.0) gen…	13.8359	11.82	1	0	2	3	406	45.121	6.37939
NbS00024768g0013.1 protein AED:0.17 eAED:0.19 QI:3	0.33 0|1|0.66|0.75|4|0|443; (*GB) gi|3869088|dbj|BAA34348.1| (e_value=0.0) elongation factor-1 alpha [Nicotiana paniculata];; (*SWP) sp|P17786|EF1A_SOLLC (e_value=0.0) Elongation factor 1-alpha OS=Solanum lycopersicum PE=2 SV=1;; (*TAIR) AT5G60390.3 (e_value=0.0) | Symbols: | GTP binding Elongation factor Tu family protein | chr5:24289226-24290675 FORWARD LENGTH=449;; (*ITAG) Solyc11g069700.1.1 (…	12.0946	10.61	1	0	2	3	443	49.0047	9.18799
NbS00004074g0001.1 protein ; (*GB) gi	78191406 gb|ABB29924.1| (e_value=5e-32) ripening regulated protein DDTFR10-like [Solanum tuberosum];; (*SWP) sp|P29545|EF1B_ORYSJ (e_value=3e-32) Elongation factor 1-beta OS=Oryza sativa subsp. japonica GN=Os07g0662500 PE=1 SV=3;; (*TAIR) AT2G18110.1 (e_value=5e-30) | Symbols: | Translation elongation factor EF1B/ribosomal protein S6 family protein | chr2:7872636-7873713 FORWARD LENGTH=231;; (*IT…	10.8128	17.57	1	0	1	3	74	8.32527	4.65283
NbS00001965g0003.1 protein ; (*GB) gi	78191406 gb|ABB29924.1| (e_value=8e-28) ripening regulated protein DDTFR10-like [Solanum tuberosum];; (*SWP) sp|P29545|EF1B_ORYSJ (e_value=5e-28) Elongation factor 1-beta OS=Oryza sativa subsp. japonica GN=Os07g0662500 PE=1 SV=3;; (*TAIR) AT2G18110.1 (e_value=5e-26) | Symbols: | Translation elongation factor EF1B/ribosomal protein S6 family protein | chr2:7872636-7873713 FORWARD LENGTH=231;; (*IT…	10.8128	17.57	1	0	1	3	74	8.48632	4.61475
NbS00001472g0003.1 protein ; (*GB) gi	78191406 gb|ABB29924.1| (e_value=2e-30) ripening regulated protein DDTFR10-like [Solanum tuberosum];; (*SWP) sp|P29545|EF1B_ORYSJ (e_value=1e-30) Elongation factor 1-beta OS=Oryza sativa subsp. japonica GN=Os07g0662500 PE=1 SV=3;; (*TAIR) AT2G18110.1 (e_value=1e-28) | Symbols: | Translation elongation factor EF1B/ribosomal protein S6 family protein | chr2:7872636-7873713 FORWARD LENGTH=231;; (*IT…	10.8128	9.49	1	0	1	3	137	15.5409	5.03369
NbS00038253g0009.1 protein ; (*GB) gi	113205384 gb|ABI34371.1| (e_value=5e-19) Gag/pol polyprotein, 3'-partial, putative [Solanum demissum];	3.06174	15.95	1	1	1	3	163	17.2077	5.56689
NbC25737543g0001.1 protein AED:0.07 eAED:0.09 QI:24	1 0.6|1|1|1|5|0|279; (*GB) gi|10798652|emb|CAC12826.1| (e_value=0.0) malate dehydrogenase [Nicotiana tabacum];; (*SWP) sp|O24047|MDHC_MESCR (e_value=0.0) Malate dehydrogenase, cytoplasmic OS=Mesembryanthemum crystallinum GN=MDH PE=2 SV=1;; (*TAIR) AT1G04410.1 (e_value=0.0) | Symbols: | Lactate/malate dehydrogenase family protein | chr1:1189418-1191267 REVERSE LENGTH=332;; (*ITAG) Solyc09g090140.2…	8.60992	10.04	1	0	2	2	279	29.7152	6.78564
NbS00003396g0015.1 protein AED:0.18 eAED:0.18 QI:157	0.83 0.85|1|0.83|0.71|7|100|278; (*GB) gi|350538457|ref|NP_001233832.1| (e_value=8e-130) succinic semialdehyde reductase isofom1 [Solanum lycopersicum];; (*SWP) sp|Q5ZLS7|GLYR1_CHICK (e_value=1e-51) Putative oxidoreductase GLYR1 OS=Gallus gallus GN=GLYR1 PE=2 SV=1;; (*TAIR) AT3G25530.1 (e_value=6e-114) | Symbols: GHBDH, ATGHBDH, GLYR1, GR1 | glyoxylate reductase 1 | chr3:9271949-9273514 REVERSE L…	10.0107	11.15	1	0	2	2	278	29.6364	8.99756
NbS00047525g0001.1 protein AED:0.35 eAED:0.49 QI:0	0.66 0.25|1|1|1|4|0|178; (*GB) gi|327198779|emb|CBL43264.1| (e_value=1e-113) glyceraldehyde-3-phosphate dehydrogenase [Solanum tuberosum];; (*SWP) sp|P12859|G3PB_PEA (e_value=2e-100) Glyceraldehyde-3-phosphate dehydrogenase B, chloroplastic OS=Pisum sativum GN=GAPB PE=2 SV=2;; (*TAIR) AT1G42970.1 (e_value=1e-94) | Symbols: GAPB | glyceraldehyde-3-phosphate dehydrogenase B subunit | chr1:16127552-…	6.96936	15.73	1	0	2	2	178	19.3692	9.74463
NbS00026410g0007.1 protein AED:0.24 eAED:0.24 QI:439	0.84 0.78|1|0.69|0.64|14|0|448; (*GB) gi|225470587|ref|XP_002273994.1| (e_value=0.0) PREDICTED: alanine aminotransferase 2 isoform 1 [Vitis vinifera];; (*SWP) sp|Q9S7E9|GGT2_ARATH (e_value=0.0) Glutamate--glyoxylate aminotransferase 2 OS=Arabidopsis thaliana GN=GGAT2 PE=1 SV=1;; (*TAIR) AT1G70580.4 (e_value=0.0) | Symbols: AOAT2, GGT2 | alanine-2-oxoglutarate aminotransferase 2 | chr1:26613222-26…	9.02565	10.27	1	0	2	2	448	50.0626	7.41553
NbS00028064g0012.1 protein AED:0.27 eAED:0.27 QI:0	1 0.8|1|1|1|5|0|398; (*GB) gi|4827253|dbj|BAA77603.1| (e_value=0.0) plastidic aldolase [Nicotiana paniculata];; (*SWP) sp|Q944G9|ALFC2_ARATH (e_value=0.0) Probable fructose-bisphosphate aldolase 2, chloroplastic OS=Arabidopsis thaliana GN=FBA2 PE=1 SV=2;; (*TAIR) AT4G38970.1 (e_value=0.0) | Symbols: FBA2 | fructose-bisphosphate aldolase 2 | chr4:18163714-18165659 REVERSE LENGTH=398;; (*ITAG) Soly…	6.2768	7.04	1	1	2	2	398	42.775	7.26904
NbS00025595g0014.1 protein AED:0.12 eAED:0.12 QI:0	1 0.84|1|1|0.92|13|0|736; (*GB) gi|356502567|ref|XP_003520090.1| (e_value=0.0) PREDICTED: phosphate transporter PHO1 homolog 10-like [Glycine max];; (*SWP) sp|Q6R8G0|PHO1A_ARATH (e_value=0.0) Phosphate transporter PHO1 homolog 10 OS=Arabidopsis thaliana GN=PHO1-H10 PE=2 SV=1;; (*TAIR) AT1G69480.1 (e_value=0.0) | Symbols: | EXS (ERD1/XPR1/SYG1) family protein | chr1:26114187-26117479 REVERSE LENGT…	3.15714	2.58	1	0	1	2	736	85.6374	8.89502
NbS00050305g0001.1 protein AED:0.46 eAED:0.46 QI:72	0.8 0.5|0.83|1|1|6|0|173; (*GB) gi|21912927|emb|CAC84143.2| (e_value=4e-123) thioredoxin peroxidase [Nicotiana tabacum];; (*SWP) sp|Q6ER94|BAS1_ORYSJ (e_value=1e-119) 2-Cys peroxiredoxin BAS1, chloroplastic OS=Oryza sativa subsp. japonica GN=BAS1 PE=1 SV=1;; (*TAIR) AT5G06290.1 (e_value=2e-120) | Symbols: 2-Cys Prx B, 2CPB | 2-cysteine peroxiredoxin B | chr5:1919380-1921211 FORWARD LENGTH=273;; (…	7.35025	17.92	1	0	2	2	173	19.409	5.21143
NbC23969391g0001.1 protein AED:0.00 eAED:0.00 QI:0	-1 0|1|-1|1|1|0|102; (*GB) gi|10798636|emb|CAC12818.1| (e_value=9e-71) elongation factor 2 [Nicotiana tabacum];; (*SWP) sp|O23755|EF2_BETVU (e_value=3e-62) Elongation factor 2 OS=Beta vulgaris PE=2 SV=1;; (*TAIR) AT1G56070.1 (e_value=1e-62) | Symbols: LOS1 | Ribosomal protein S5/Elongation factor G/III/V family protein | chr1:20968245-20971077 REVERSE LENGTH=843;; (*ITAG) Solyc08g062920.2.1 (e_va…	9.22234	42.16	1	0	2	2	102	11.2999	8.17725
NbC25292626g0004.1 protein AED:0.08 eAED:0.08 QI:0	1 0.5|1|1|1|4|0|159; (*GB) gi|132118|sp|P26573.1|RBS8_NICPL (e_value=2e-112) RecName: Full=Ribulose bisphosphate carboxylase small chain 8B, chloroplastic; Short=RuBisCO small subunit 8B; Flags: Precursor;; (*SWP) sp|P26573|RBS8_NICPL (e_value=7e-114) Ribulose bisphosphate carboxylase small chain 8B, chloroplastic OS=Nicotiana plumbaginifolia GN=RBCS-8B PE=3 SV=1;; (*TAIR) AT5G38410.1 (e_value=3e…	7.07697	9.43	1	0	1	2	159	18.2181	7.1958
NbS00022684g0008.1 protein AED:0.15 eAED:0.15 QI:0	0.77 0.78|1|0.94|0.89|19|372|1168; (*GB) gi|3334200|sp|O49954.1|GCSP_SOLTU (e_value=0.0) RecName: Full=Glycine dehydrogenase [decarboxylating], mitochondrial; AltName: Full=Glycine cleavage system P protein; AltName: Full=Glycine decarboxylase; Flags: Precursor;; (*SWP) sp|O49954|GCSP_SOLTU (e_value=0.0) Glycine dehydrogenase [decarboxylating], mitochondrial OS=Solanum tuberosum GN=GDCSP PE=2 SV=…	6.50169	2.65	1	0	2	2	1168	127.96	6.7417
NbS00002358g0009.1 protein AED:0.18 eAED:0.18 QI:271	0.77 0.7|0.9|0.88|0.9|10|485|340; (*GB) gi|1389654|dbj|BAA12918.1| (e_value=5e-98) cytosolic ascorbate peroxidase [Nicotiana tabacum];; (*SWP) sp|P48534|APX1_PEA (e_value=5e-86) L-ascorbate peroxidase, cytosolic OS=Pisum sativum GN=APX1 PE=1 SV=2;; (*TAIR) AT1G07890.8 (e_value=2e-84) | Symbols: APX1, MEE6, CS1, ATAPX1, ATAPX01 | ascorbate peroxidase 1 | chr1:2438005-2439435 FORWARD LENGTH=250;; (…	7.89882	9.41	1	0	2	2	340	37.3201	5.84619
NbS00000516g0017.1 protein AED:0.13 eAED:0.13 QI:312	0.5 0.4|1|0.25|0.2|5|0|324; (*GB) gi|225430726|ref|XP_002265804.1| (e_value=4e-158) PREDICTED: tubby-like F-box protein 5-like [Vitis vinifera];; (*SWP) sp|Q6Z2G9|TLP5_ORYSJ (e_value=3e-108) Tubby-like F-box protein 5 OS=Oryza sativa subsp. japonica GN=TULP5 PE=2 SV=1;; (*TAIR) AT2G18280.2 (e_value=1e-106) | Symbols: AtTLP2, TLP2 | tubby like protein 2 | chr2:7946754-7948176 FORWARD LENGTH=394;; …	4.74522	6.79	1	0	1	2	324	36.5267	9.39307
NbS00024304g0002.1 protein AED:0.23 eAED:0.23 QI:0	-1 0|1|-1|1|1|0|374; (*GB) gi|225440055|ref|XP_002282259.1| (e_value=6e-144) PREDICTED: uncharacterized protein LOC100260255 [Vitis vinifera];; (*SWP) sp|A7MAZ4|TAF8_BOVIN (e_value=5e-16) Transcription initiation factor TFIID subunit 8 OS=Bos taurus GN=TAF8 PE=2 SV=1;; (*TAIR) AT4G34340.1 (e_value=2e-87) | Symbols: TAF8 | TBP-associated factor 8 | chr4:16426771-16427832 REVERSE LENGTH=353;; (*ITA…	3.16859	4.81	1	0	1	2	374	41.387	5.60498
NbS00020069g0017.1 protein AED:0.25 eAED:0.25 QI:293	1 0.95|1|0.90|1|22|0|1139; (*GB) gi|193290694|gb|ACF17655.1| (e_value=0.0) putative ferredoxin-dependent glutamate synthase 1 [Capsicum annuum];; (*SWP) sp|Q9ZNZ7|GLTB1_ARATH (e_value=0.0) Ferredoxin-dependent glutamate synthase 1, chloroplastic OS=Arabidopsis thaliana GN=GLU1 PE=1 SV=2;; (*TAIR) AT5G04140.1 (e_value=0.0) | Symbols: GLU1, GLS1, GLUS, FD-GOGAT | glutamate synthase 1 | chr5:1130031…	8.35879	1.49	1	1	1	2	1139	125.364	8.20654
NbS00025428g0018.1 protein AED:0.15 eAED:0.15 QI:0	0.75 0.61|1|0.66|0.61|13|0|433; (*GB) gi|15223186|ref|NP_177215.1| (e_value=0.0) alanine-2-oxoglutarate aminotransferase 2 [Arabidopsis thaliana];; (*SWP) sp|Q9S7E9|GGT2_ARATH (e_value=0.0) Glutamate--glyoxylate aminotransferase 2 OS=Arabidopsis thaliana GN=GGAT2 PE=1 SV=1;; (*TAIR) AT1G70580.4 (e_value=0.0) | Symbols: AOAT2, GGT2 | alanine-2-oxoglutarate aminotransferase 2 | chr1:26613222-266158…	7.60942	8.31	1	0	2	2	433	48.0924	5.92236
NbS00014581g0001.1 protein AED:0.17 eAED:0.17 QI:214	0.83 0.71|1|0.83|0.71|7|0|390; (*GB) gi|4827251|dbj|BAA77604.1| (e_value=0.0) plastidic aldolase NPALDP1 [Nicotiana paniculata];; (*SWP) sp|Q944G9|ALFC2_ARATH (e_value=0.0) Probable fructose-bisphosphate aldolase 2, chloroplastic OS=Arabidopsis thaliana GN=FBA2 PE=1 SV=2;; (*TAIR) AT4G38970.1 (e_value=0.0) | Symbols: FBA2 | fructose-bisphosphate aldolase 2 | chr4:18163714-18165659 REVERSE LENGTH=…	7.73357	10.51	1	0	2	2	390	41.9365	6.56592
NbS00008988g0005.1 protein AED:0.26 eAED:0.28 QI:0	0 0|0.75|1|1|4|0|96; (*GB) gi|363806792|ref|NP_001242027.1| (e_value=1e-50) uncharacterized protein LOC100803623 [Glycine max];; (*SWP) sp|P49200|RS201_ARATH (e_value=2e-47) 40S ribosomal protein S20-1 OS=Arabidopsis thaliana GN=RPS20A PE=1 SV=2;; (*TAIR) AT5G62300.2 (e_value=2e-48) | Symbols: | Ribosomal protein S10p/S20e family protein | chr5:25021388-25022235 REVERSE LENGTH=124;; (*ITAG) Solyc…	6.8983	18.75	1	1	1	2	96	10.6547	9.33447
NbS00044024g0004.1 protein AED:0.01 eAED:0.01 QI:0	1 1|1|1|1|7|357|341; (*GB) gi|21912927|emb|CAC84143.2| (e_value=1e-144) thioredoxin peroxidase [Nicotiana tabacum];; (*SWP) sp|Q6ER94|BAS1_ORYSJ (e_value=7e-133) 2-Cys peroxiredoxin BAS1, chloroplastic OS=Oryza sativa subsp. japonica GN=BAS1 PE=1 SV=1;; (*TAIR) AT5G06290.1 (e_value=8e-134) | Symbols: 2-Cys Prx B, 2CPB | 2-cysteine peroxiredoxin B | chr5:1919380-1921211 FORWARD LENGTH=273;; (*ITAG…	7.55546	8.8	1	0	2	2	341	37.9705	7.7085
NbS00029524g0008.1 protein AED:0.17 eAED:0.17 QI:131	0.92 0.93|1|0.64|0.73|15|333|634; (*GB) gi|225428568|ref|XP_002284662.1| (e_value=3e-168) PREDICTED: protein TIC 62, chloroplastic isoform 1 [Vitis vinifera];; (*SWP) sp|Q8SKU2|TIC62_PEA (e_value=3e-144) Protein TIC 62, chloroplastic OS=Pisum sativum GN=TIC62 PE=1 SV=2;; (*TAIR) AT3G18890.1 (e_value=2e-141) | Symbols: | NAD(P)-binding Rossmann-fold superfamily protein | chr3:6511169-6514729 FORWA…	8.64785	3.47	1	0	1	2	634	67.5014	5.56689
NbS00015227g0002.1 protein AED:0.14 eAED:0.16 QI:0	-1 0|1|-1|1|1|0|171; (*GB) gi|237783971|gb|ACR19782.1| (e_value=5e-91) ATP synthase CF1 beta subunit [Nolana galapagensis];; (*SWP) sp|P26530|ATPB_NICRU (e_value=9e-90) ATP synthase subunit beta, chloroplastic OS=Nicotiana rustica GN=atpB PE=3 SV=1;; (*ITAG) ATCG00480.1 (e_value=3e-88) | Symbols: ATPB, PB | ATP synthase subunit beta | chrC:52660-54156 REVERSE LENGTH=498;; (*ITAG) Solyc01g007320.2…	7.79926	11.11	1	1	1	2	171	18.8247	5.36377
NbS00031956g0002.1 protein AED:0.19 eAED:0.33 QI:0	0 0|0.5|1|0|2|0|96; (*ITAG) Solyc04g007350.2.1 (e_value=1e-14) genomic_reference:SL2.40ch04 gene_region:1056015-1057246 transcript_region:SL2.40ch04:1056015..1057246- functional_description:"Unknown Protein (AHRD V1); contains Interpro domain(s) IPR012438 Protein of unknown function DUF1639 ";	4.41822	27.08	1	0	1	2	96	10.2342	10.3452
NbS00004103g0013.1 protein AED:0.09 eAED:0.12 QI:0	0.75 0.44|1|0.75|0.66|9|0|847; (*GB) gi|224066797|ref|XP_002302220.1| (e_value=0.0) predicted protein [Populus trichocarpa];; (*SWP) sp|Q9C5W3|NADK2_ARATH (e_value=0.0) NAD kinase 2, chloroplastic OS=Arabidopsis thaliana GN=NADK2 PE=1 SV=1;; (*TAIR) AT1G21640.1 (e_value=0.0) | Symbols: NADK2, ATNADK2 | NAD kinase 2 | chr1:7588726-7592669 FORWARD LENGTH=985;; (*ITAG) Solyc11g005100.1.1 (e_value=0.…	3.40317	2.13	1	0	1	2	847	93.631	6.26514
NbS00028170g0001.1 protein AED:0.08 eAED:0.08 QI:118	0.71 0.75|1|0.85|0.75|8|386|442; (*GB) gi|12643757|sp|Q40460.1|RCA1_TOBAC (e_value=0.0) RecName: Full=Ribulose bisphosphate carboxylase/oxygenase activase 1, chloroplastic; Short=RA 1; Short=RuBisCO activase 1; Flags: Precursor;; (*SWP) sp|Q40460|RCA1_TOBAC (e_value=0.0) Ribulose bisphosphate carboxylase/oxygenase activase 1, chloroplastic OS=Nicotiana tabacum PE=1 SV=1;; (*TAIR) AT2G39730.3 (e_v…	8.88824	4.3	1	0	1	2	442	48.9219	7.89893
NbS00004219g0021.1 protein AED:0.09 eAED:0.09 QI:0	0.66 0.57|1|0.83|0.85|7|0|463; (*GB) gi|354464671|gb|AER26531.1| (e_value=0.0) fructose 1,6 bisphosphate aldolase class 1 [Carica papaya];; (*SWP) sp|Q944G9|ALFC2_ARATH (e_value=0.0) Probable fructose-bisphosphate aldolase 2, chloroplastic OS=Arabidopsis thaliana GN=FBA2 PE=1 SV=2;; (*TAIR) AT4G38970.1 (e_value=0.0) | Symbols: FBA2 | fructose-bisphosphate aldolase 2 | chr4:18163714-18165659 REVER…	7.73357	8.86	1	0	2	2	463	49.7408	8.49951
NbS00034416g0005.1 protein AED:0.15 eAED:0.48 QI:0	0 0|1|0|0|5|0|377; (*GB) gi|312370165|gb|ADQ74440.1| (e_value=5e-71) ribulose-1,5-bisphosphate carboxylase/oxygenase large subunit [Physochlaina praealta];; (*SWP) sp|P04992|RBL_PETHY (e_value=3e-70) Ribulose bisphosphate carboxylase large chain OS=Petunia hybrida GN=rbcL PE=1 SV=1;; (*ITAG) ATCG00490.1 (e_value=2e-66) | Symbols: RBCL | ribulose-bisphosphate carboxylases | chrC:54958-56397 FORWAR…	6.80807	2.65	1	1	1	2	377	43.492	6.80029
NbS00042812g0008.1 protein AED:0.19 eAED:0.19 QI:0	1 1|1|1|1|4|386|180; (*GB) gi|132118|sp|P26573.1|RBS8_NICPL (e_value=3e-119) RecName: Full=Ribulose bisphosphate carboxylase small chain 8B, chloroplastic; Short=RuBisCO small subunit 8B; Flags: Precursor;; (*SWP) sp|P26573|RBS8_NICPL (e_value=8e-121) Ribulose bisphosphate carboxylase small chain 8B, chloroplastic OS=Nicotiana plumbaginifolia GN=RBCS-8B PE=3 SV=1;; (*TAIR) AT5G38410.1 (e_value=2e…	7.07697	8.33	1	0	1	2	180	20.2341	7.76709
NbS00042047g0015.1 protein AED:0.19 eAED:0.19 QI:212	1 0.83|1|1|1|6|0|395; (*GB) gi|4827251|dbj|BAA77604.1| (e_value=0.0) plastidic aldolase NPALDP1 [Nicotiana paniculata];; (*SWP) sp|Q944G9|ALFC2_ARATH (e_value=0.0) Probable fructose-bisphosphate aldolase 2, chloroplastic OS=Arabidopsis thaliana GN=FBA2 PE=1 SV=2;; (*TAIR) AT4G38970.1 (e_value=0.0) | Symbols: FBA2 | fructose-bisphosphate aldolase 2 | chr4:18163714-18165659 REVERSE LENGTH=398;; (*I…	7.73357	10.38	1	0	2	2	395	42.5269	7.72314
NbS00007016g0020.1 protein AED:0.12 eAED:0.12 QI:0	0.8 0.66|1|0.8|0.83|6|0|391; (*GB) gi|4827251|dbj|BAA77604.1| (e_value=0.0) plastidic aldolase NPALDP1 [Nicotiana paniculata];; (*SWP) sp|Q944G9|ALFC2_ARATH (e_value=0.0) Probable fructose-bisphosphate aldolase 2, chloroplastic OS=Arabidopsis thaliana GN=FBA2 PE=1 SV=2;; (*TAIR) AT4G38970.1 (e_value=0.0) | Symbols: FBA2 | fructose-bisphosphate aldolase 2 | chr4:18163714-18165659 REVERSE LENGTH=39…	7.73357	10.49	1	0	2	2	391	42.2128	7.26904
NbS00006173g0018.1 protein AED:0.15 eAED:0.15 QI:177	1 0.93|1|0.92|0.93|15|375|649; (*SWP) sp|Q8SKU2|TIC62_PEA (e_value=6e-150) Protein TIC 62, chloroplastic OS=Pisum sativum GN=TIC62 PE=1 SV=2;; (*TAIR) AT3G18890.1 (e_value=5e-146) | Symbols: | NAD(P)-binding Rossmann-fold superfamily protein | chr3:6511169-6514729 FORWARD LENGTH=641;; (*ITAG) Solyc10g051110.1.1 (e_value=0.0) evidence_code:10F1H1E1IEG genomic_reference:SL2.40ch10 gene_region:46996…	8.64785	3.39	1	0	1	2	649	68.9926	6.7124
NbS00013654g0003.1 protein AED:0.09 eAED:0.09 QI:0	0.33 0.25|0.75|1|1|4|0|327; (*SWP) sp|Q9FE01|APX2_ORYSJ (e_value=9e-139) L-ascorbate peroxidase 2, cytosolic OS=Oryza sativa subsp. japonica GN=APX2 PE=1 SV=1;; (*TAIR) AT1G07890.8 (e_value=4e-139) | Symbols: APX1, MEE6, CS1, ATAPX1, ATAPX01 | ascorbate peroxidase 1 | chr1:2438005-2439435 FORWARD LENGTH=250;; (*ITAG) Solyc06g005150.2.1 (e_value=4e-154) genomic_reference:SL2.40ch06 gene_region:170…	7.89882	9.79	1	0	2	2	327	36.0881	6.62451
NbS00013764g0007.1 protein AED:0.11 eAED:0.11 QI:116	0.85 0.87|1|0.85|0.75|8|606|455; (*GB) gi|1705613|sp|P49319.2|CATA1_TOBAC (e_value=0.0) RecName: Full=Catalase isozyme 1; AltName: Full=Salicylic acid-binding protein; Short=SABP;; (*SWP) sp|P49319|CATA1_TOBAC (e_value=0.0) Catalase isozyme 1 OS=Nicotiana tabacum GN=CAT-1 PE=1 SV=2;; (*TAIR) AT4G35090.1 (e_value=0.0) | Symbols: CAT2 | catalase 2 | chr4:16700937-16703215 REVERSE LENGTH=492;; (*ITA…	10.1589	11.21	1	2	2	2	455	52.6781	6.85889
NbS00035212g0002.1 protein AED:0.35 eAED:0.35 QI:308	0.72 0.75|0.83|0.90|0.83|12|0|348; (*GB) gi|1389654|dbj|BAA12918.1| (e_value=1e-167) cytosolic ascorbate peroxidase [Nicotiana tabacum];; (*SWP) sp|Q9FE01|APX2_ORYSJ (e_value=3e-144) L-ascorbate peroxidase 2, cytosolic OS=Oryza sativa subsp. japonica GN=APX2 PE=1 SV=1;; (*TAIR) AT1G07890.6 (e_value=2e-144) | Symbols: APX1, MEE6, CS1, ATAPX1, ATAPX01 | ascorbate peroxidase 1 | chr1:2438005-2439349…	7.89882	9.2	1	0	2	2	348	38.7749	7.18115
NbS00010076g0009.1 protein AED:0.28 eAED:0.32 QI:0	0.4 0.33|1|0.8|0.83|6|0|279; (*GB) gi|120665|sp|P09044.1|G3PB_TOBAC (e_value=5e-121) RecName: Full=Glyceraldehyde-3-phosphate dehydrogenase B, chloroplastic; AltName: Full=NADP-dependent glyceraldehydephosphate dehydrogenase subunit B; Flags: Precursor;; (*SWP) sp|P09044|G3PB_TOBAC (e_value=2e-122) Glyceraldehyde-3-phosphate dehydrogenase B, chloroplastic (Fragment) OS=Nicotiana tabacum GN=GAPB P…	6.96936	10.04	1	0	2	2	279	30.0329	8.77783
NbS00008477g0016.1 protein AED:0.03 eAED:0.03 QI:254	0.66 0.75|1|1|1|4|244|929; (*GB) gi|225448966|ref|XP_002273083.1| (e_value=0.0) PREDICTED: lysine-specific histone demethylase 1 homolog 3-like [Vitis vinifera];; (*SWP) sp|Q9CAE3|LDL3_ARATH (e_value=0.0) Lysine-specific histone demethylase 1 homolog 3 OS=Arabidopsis thaliana GN=FLD PE=1 SV=1;; (*TAIR) AT3G10390.1 (e_value=0.0) | Symbols: FLD | Flavin containing amine oxidoreductase family protei…	4.6353	2.8	1	0	1	2	929	100.337	8.63135
NbS00022787g0008.1 protein AED:0.33 eAED:0.33 QI:0	1 0.85|1|1|1|7|0|270; (*GB) gi|21912927|emb|CAC84143.2| (e_value=0.0) thioredoxin peroxidase [Nicotiana tabacum];; (*SWP) sp|Q9C5R8|BAS1B_ARATH (e_value=2e-139) 2-Cys peroxiredoxin BAS1-like, chloroplastic OS=Arabidopsis thaliana GN=At5g06290 PE=2 SV=3;; (*TAIR) AT5G06290.1 (e_value=2e-140) | Symbols: 2-Cys Prx B, 2CPB | 2-cysteine peroxiredoxin B | chr5:1919380-1921211 FORWARD LENGTH=273;; (*ITA…	7.35025	11.48	1	0	2	2	270	29.8814	8.03076
NbS00010341g0003.1 protein AED:0.16 eAED:0.16 QI:162	1 0.75|1|1|1|4|0|585; (*GB) gi|46367705|dbj|BAD15365.1| (e_value=0.0) nitrite reductase [Nicotiana tabacum];; (*SWP) sp|P38500|NIR_BETPN (e_value=0.0) Ferredoxin--nitrite reductase, chloroplastic OS=Betula pendula GN=NIR1 PE=2 SV=1;; (*TAIR) AT2G15620.1 (e_value=0.0) | Symbols: NIR1, NIR, ATHNIR | nitrite reductase 1 | chr2:6810552-6812666 FORWARD LENGTH=586;; (*ITAG) Solyc10g050890.1.1 (e_value=…	4.41934	4.1	1	0	1	2	585	65.5557	7.10791
NbS00029676g0001.1	protein	4.51313	8.28	1	0	1	2	302	32.65	5.19873
NbS00016217g0009.1	protein	4.51313	7.44	1	0	1	2	336	36.469	5.13525		127

## Sheet: ntg purif 3
Non-transgenic plants: purification 3, technical repetitions 1 & 2 combined; PSM above 1
Accession	Description	Score	Coverage	# Proteins	# Unique Peptides	# Peptides	# PSMs	# AAs	MW [kDa]	calc. pI
FLAG	peptide	4377.95	100	1	5	5	931	23	2.86014	4.50049
NbS00006811g0211.1 protein AED:0.22 eAED:0.23 QI:0	0.6 0.36|1|0.7|0.54|11|0|778	83.7452	27.12	1	2	10	21	778	89.4914	6.97607
NbS00005651g0008.1 protein AED:0.24 eAED:0.24 QI:27	0.62 0.33|1|0.5|0.44|9|0|470; (*GB) gi|175363751|gb|ACB72462.1| (e_value=0.0) elongation factor 1 gamma-like protein [Nicotiana tabacum];; (*SWP) sp|Q6YW46|EF1G2_ORYSJ (e_value=0.0) Elongation factor 1-gamma 2 OS=Oryza sativa subsp. japonica GN=Os02g0220500 PE=2 SV=2;; (*TAIR) AT1G09640.1 (e_value=0.0) | Symbols: | Translation elongation factor EF1B, gamma chain | chr1:3120162-3122152 FORWARD LEN…	80.0838	27.45	1	1	9	20	470	53.3683	6.26514
NbS00015969g0002.1 protein AED:0.18 eAED:0.18 QI:201	0.71 0.75|1|1|1|8|0|442; (*GB) gi|175363751|gb|ACB72462.1| (e_value=0.0) elongation factor 1 gamma-like protein [Nicotiana tabacum];; (*SWP) sp|Q6YW46|EF1G2_ORYSJ (e_value=0.0) Elongation factor 1-gamma 2 OS=Oryza sativa subsp. japonica GN=Os02g0220500 PE=2 SV=2;; (*TAIR) AT1G09640.1 (e_value=0.0) | Symbols: | Translation elongation factor EF1B, gamma chain | chr1:3120162-3122152 FORWARD LENGTH=4…	76.4299	26.02	1	0	8	19	442	50.5489	7.00537
NbS00035989g0001.1 protein AED:0.13 eAED:0.13 QI:0	0 0|0.25|1|1|4|0|537; (*GB) gi|359476350|ref|XP_002283782.2| (e_value=0.0) PREDICTED: E3 ubiquitin-protein ligase HERC2-like [Vitis vinifera];; (*SWP) sp|Q6PAV2|HERC4_MOUSE (e_value=3e-23) Probable E3 ubiquitin-protein ligase HERC4 OS=Mus musculus GN=Herc4 PE=2 SV=2;; (*TAIR) AT5G11580.1 (e_value=7e-180) | Symbols: | Regulator of chromosome condensation (RCC1) family protein | chr5:3718913-372112…	77.184	18.06	1	3	5	16	537	58.0527	5.35107
NbS00007385g0004.1 protein AED:0.12 eAED:0.12 QI:0	0.66 0.85|1|0.83|0.71|7|661|227; (*GB) gi|78191406|gb|ABB29924.1| (e_value=4e-82) ripening regulated protein DDTFR10-like [Solanum tuberosum];; (*SWP) sp|P48006|EF1D1_ARATH (e_value=5e-76) Elongation factor 1-delta 1 OS=Arabidopsis thaliana GN=At1g30230 PE=2 SV=2;; (*TAIR) AT1G30230.1 (e_value=4e-77) | Symbols: | Glutathione S-transferase, C-terminal-like;Translation elongation factor EF1B/riboso…	62.8534	33.48	1	2	6	15	227	24.5701	4.42432
NbS00008464g0006.1 protein AED:0.18 eAED:0.18 QI:156	1 1|1|1|1|6|393|226; (*GB) gi|76161000|gb|ABA40463.1| (e_value=1e-101) elongation factor-like protein [Solanum tuberosum];; (*SWP) sp|P29545|EF1B_ORYSJ (e_value=2e-82) Elongation factor 1-beta OS=Oryza sativa subsp. japonica GN=Os07g0662500 PE=1 SV=3;; (*TAIR) AT5G12110.1 (e_value=8e-83) | Symbols: | Glutathione S-transferase, C-terminal-like;Translation elongation factor EF1B/ribosomal protein S…	59.8688	41.15	1	2	6	14	226	24.4763	4.65283
NbS00043955g0003.1 protein AED:0.15 eAED:0.16 QI:0	0.8 0.66|1|1|1|6|0|264; (*GB) gi|78191406|gb|ABB29924.1| (e_value=9e-89) ripening regulated protein DDTFR10-like [Solanum tuberosum];; (*SWP) sp|P48006|EF1D1_ARATH (e_value=1e-80) Elongation factor 1-delta 1 OS=Arabidopsis thaliana GN=At1g30230 PE=2 SV=2;; (*TAIR) AT1G30230.2 (e_value=5e-83) | Symbols: | Glutathione S-transferase, C-terminal-like;Translation elongation factor EF1B/ribosomal prote…	49.347	40.15	1	5	8	13	264	28.9295	4.62744
NbS00000030g0010.1 protein AED:0.12 eAED:0.13 QI:247	1 0.84|1|0.91|0.84|13|0|959; (*GB) gi|255583860|ref|XP_002532681.1| (e_value=2e-97) Epsin-2, putative [Ricinus communis];; (*SWP) sp|Q67YI9|EPN2_ARATH (e_value=1e-90) Clathrin interactor EPSIN 2 OS=Arabidopsis thaliana GN=EPSIN2 PE=1 SV=1;; (*TAIR) AT2G43160.4 (e_value=5e-94) | Symbols: | ENTH/VHS family protein | chr2:17948884-17952920 FORWARD LENGTH=646;; (*ITAG) Solyc12g098740.1.1 (e_value=0.0…	46.1543	12.41	1	2	8	12	959	100.578	6.55127
NbS00030810g0011.1 protein AED:0.13 eAED:0.14 QI:250	1 0.84|1|0.75|0.76|13|0|927; (*GB) gi|255583860|ref|XP_002532681.1| (e_value=2e-98) Epsin-2, putative [Ricinus communis];; (*SWP) sp|Q67YI9|EPN2_ARATH (e_value=2e-91) Clathrin interactor EPSIN 2 OS=Arabidopsis thaliana GN=EPSIN2 PE=1 SV=1;; (*TAIR) AT2G43160.1 (e_value=1e-92) | Symbols: | ENTH/VHS family protein | chr2:17948884-17953267 FORWARD LENGTH=895;; (*ITAG) Solyc12g098740.1.1 (e_value=0.0…	42.2241	12.84	1	2	7	11	927	97.7553	6.27783
NbS00024241g0007.1 protein AED:0.18 eAED:0.18 QI:32	0.75 0.6|1|0.25|0.4|5|0|323; (*GB) gi|225443389|ref|XP_002266915.1| (e_value=1e-115) PREDICTED: GDSL esterase/lipase At1g29670 [Vitis vinifera];; (*SWP) sp|Q9C7N4|GDL15_ARATH (e_value=7e-98) GDSL esterase/lipase At1g29670 OS=Arabidopsis thaliana GN=At1g29670 PE=2 SV=1;; (*TAIR) AT1G29670.1 (e_value=6e-99) | Symbols: | GDSL-like Lipase/Acylhydrolase superfamily protein | chr1:10375843-10377717 FOR…	4.5159	6.81	1	0	1	10	323	36.0701	7.06396
NbS00037512g0009.1 protein AED:0.23 eAED:0.23 QI:153	1 1|1|1|1|6|290|226; (*GB) gi|76161000|gb|ABA40463.1| (e_value=1e-101) elongation factor-like protein [Solanum tuberosum];; (*SWP) sp|P29545|EF1B_ORYSJ (e_value=1e-80) Elongation factor 1-beta OS=Oryza sativa subsp. japonica GN=Os07g0662500 PE=1 SV=3;; (*TAIR) AT5G19510.1 (e_value=6e-79) | Symbols: | Translation elongation factor EF1B/ribosomal protein S6 family protein | chr5:6581854-6583137 REV…	42.7901	34.96	1	1	5	10	226	24.3633	4.71631
NbS00027208g0004.1 protein AED:0.25 eAED:0.25 QI:225	0.66 0.75|1|0.66|0.5|4|191|545; (*SWP) sp|P0DH90|FRIGI_ARATH (e_value=5e-19) Protein FRIGIDA OS=Arabidopsis thaliana GN=FRI PE=2 SV=1;; (*TAIR) AT5G48385.1 (e_value=0.0) | Symbols: | FRIGIDA-like protein | chr5:19609471-19611712 FORWARD LENGTH=558;; (*ITAG) Solyc06g082930.2.1 (e_value=0.0) genomic_reference:SL2.40ch06 gene_region:44846738-44850138 transcript_region:SL2.40ch06:44846738..44850138+ …	16.9838	3.85	1	1	1	9	545	60.9132	6.39209
NbS00004370g0039.1 protein AED:0.02 eAED:0.02 QI:0	0 0|1|1|1|2|0|209; (*GB) gi|78191406|gb|ABB29924.1| (e_value=7e-74) ripening regulated protein DDTFR10-like [Solanum tuberosum];; (*SWP) sp|P48006|EF1D1_ARATH (e_value=6e-73) Elongation factor 1-delta 1 OS=Arabidopsis thaliana GN=At1g30230 PE=2 SV=2;; (*TAIR) AT1G30230.1 (e_value=4e-74) | Symbols: | Glutathione S-transferase, C-terminal-like;Translation elongation factor EF1B/ribosomal protein S6…	25.1411	26.32	1	1	3	7	209	22.8413	4.38623
NbS00028604g0004.1 protein AED:0.13 eAED:0.13 QI:77	0.91 0.92|1|0.83|0.92|13|0|1022; (*GB) gi|224077052|ref|XP_002305110.1| (e_value=0.0) predicted protein [Populus trichocarpa];; (*SWP) sp|Q61107|GBP4_MOUSE (e_value=9e-39) Guanylate-binding protein 4 OS=Mus musculus GN=Gbp4 PE=1 SV=1;; (*TAIR) AT5G46070.1 (e_value=0.0) | Symbols: | Guanylate-binding family protein | chr5:18683468-18688397 FORWARD LENGTH=1082;; (*ITAG) Solyc02g077600.2.1 (e_value=…	4.17346	2.05	1	0	1	7	1022	115.541	7.59131
NbS00034319g0004.1 protein AED:0.24 eAED:0.24 QI:388	0.75 0.8|1|0.75|0.6|5|0|320; (*GB) gi|350535901|ref|NP_001234475.1| (e_value=0.0) xyloglucan endotransglucosylase-hydrolase XTH7 [Solanum lycopersicum];; (*SWP) sp|Q8LF99|XTH6_ARATH (e_value=4e-167) Probable xyloglucan endotransglucosylase/hydrolase protein 6 OS=Arabidopsis thaliana GN=XTH6 PE=2 SV=2;; (*TAIR) AT5G65730.1 (e_value=3e-168) | Symbols: XTH6 | xyloglucan endotransglucosylase/hydrolas…	29.6838	22.81	1	0	4	7	320	36.773	7.98682
NbS00014547g0107.1 protein AED:0.18 eAED:0.19 QI:0	1 0.33|1|1|1|3|0|238	24.989	23.53	1	0	3	6	238	27.3391	6.78564
NbS00047700g0013.1 protein AED:0.19 eAED:0.19 QI:131	0.6 0.63|1|0.8|0.54|11|307|726; (*GB) gi|12643758|sp|Q40565.1|RCA2_TOBAC (e_value=0.0) RecName: Full=Ribulose bisphosphate carboxylase/oxygenase activase 2, chloroplastic; Short=RA 2; Short=RuBisCO activase 2; Flags: Precursor;; (*SWP) sp|Q40565|RCA2_TOBAC (e_value=0.0) Ribulose bisphosphate carboxylase/oxygenase activase 2, chloroplastic OS=Nicotiana tabacum GN=RCA PE=2 SV=1;; (*TAIR) AT2G39730.…	23.5413	11.98	1	0	3	6	726	80.8172	8.63135
NbS00009714g0011.1 protein AED:0.20 eAED:0.20 QI:131	0.83 0.71|1|0.83|0.57|7|463|410; (*SWP) sp|Q40565|RCA2_TOBAC (e_value=0.0) Ribulose bisphosphate carboxylase/oxygenase activase 2, chloroplastic OS=Nicotiana tabacum GN=RCA PE=2 SV=1;; (*TAIR) AT2G39730.2 (e_value=0.0) | Symbols: RCA | rubisco activase | chr2:16571046-16573345 REVERSE LENGTH=446;; (*ITAG) Solyc10g086580.1.1 (e_value=0.0) evidence_code:10F0H1E1IEG genomic_reference:SL2.40ch10 gene…	23.6033	12.44	1	1	3	6	410	45.255	7.73779
NbS00027839g0004.1 protein AED:0.00 eAED:0.01 QI:0	1 0.5|1|1|1|2|0|185; (*GB) gi|78191406|gb|ABB29924.1| (e_value=4e-68) ripening regulated protein DDTFR10-like [Solanum tuberosum];; (*SWP) sp|Q9SI20|EF1D2_ARATH (e_value=2e-64) Elongation factor 1-delta 2 OS=Arabidopsis thaliana GN=At2g18110 PE=2 SV=1;; (*TAIR) AT2G18110.1 (e_value=1e-65) | Symbols: | Translation elongation factor EF1B/ribosomal protein S6 family protein | chr2:7872636-7873713 FO…	22.7228	16.22	1	0	2	6	185	20.04	4.50049
NbS00058856g0002.1 protein AED:0.17 eAED:0.17 QI:0	0.5 0|0.66|1|1|3|0|73; (*GB) gi|175363751|gb|ACB72462.1| (e_value=4e-31) elongation factor 1 gamma-like protein [Nicotiana tabacum];; (*SWP) sp|Q6YW46|EF1G2_ORYSJ (e_value=1e-30) Elongation factor 1-gamma 2 OS=Oryza sativa subsp. japonica GN=Os02g0220500 PE=2 SV=2;; (*TAIR) AT1G57720.2 (e_value=4e-26) | Symbols: | Translation elongation factor EF1B, gamma chain | chr1:21377873-21380114 FORWARD LE…	25.2536	41.1	1	0	2	6	73	7.87013	8.47021
NbS00008374g0002.1	protein	19.5284	6.08	1	1	1	6	296	31.9267	5.50342
NbS00022532g0009.1 protein AED:0.11 eAED:0.11 QI:0	1 1|1|0.75|0.6|5|383|388; (*GB) gi|255587510|ref|XP_002534297.1| (e_value=0.0) conserved hypothetical protein [Ricinus communis];; (*SWP) sp|Q9LTR2|TGD2_ARATH (e_value=0.0) Protein TRIGALACTOSYLDIACYLGLYCEROL 2, chloroplastic OS=Arabidopsis thaliana GN=TGD2 PE=1 SV=1;; (*TAIR) AT3G20320.1 (e_value=0.0) | Symbols: TGD2 | trigalactosyldiacylglycerol2 | chr3:7087657-7089640 REVERSE LENGTH=381;; (*IT…	20.5152	15.98	1	3	4	5	388	42.92	9.1001
NbS00052846g0002.1 protein AED:0.07 eAED:0.07 QI:187	1 1|1|1|1|4|546|288; (*GB) gi|350535901|ref|NP_001234475.1| (e_value=0.0) xyloglucan endotransglucosylase-hydrolase XTH7 [Solanum lycopersicum];; (*SWP) sp|Q8LF99|XTH6_ARATH (e_value=6e-166) Probable xyloglucan endotransglucosylase/hydrolase protein 6 OS=Arabidopsis thaliana GN=XTH6 PE=2 SV=2;; (*TAIR) AT5G65730.1 (e_value=5e-167) | Symbols: XTH6 | xyloglucan endotransglucosylase/hydrolase 6 | ch…	18.2099	21.53	1	2	4	5	288	32.8121	7.13721
NbS00016882g0029.1 protein AED:0.15 eAED:0.26 QI:0	0.16 0.14|1|0.16|0.28|7|75|376; (*SWP) sp|P25776|ORYA_ORYSJ (e_value=7e-44) Oryzain alpha chain OS=Oryza sativa subsp. japonica GN=Os04g0650000 PE=1 SV=2;; (*TAIR) AT1G09850.1 (e_value=1e-46) | Symbols: XBCP3 | xylem bark cysteine peptidase 3 | chr1:3201848-3203875 FORWARD LENGTH=437;; (*ITAG) Solyc02g076690.2.1 (e_value=2e-101) genomic_reference:SL2.40ch02 gene_region:36411106-36413774 transcrip…	6.47352	5.05	1	0	1	5	376	43.1412	6.72705
NbS00008477g0016.1 protein AED:0.03 eAED:0.03 QI:254	0.66 0.75|1|1|1|4|244|929; (*GB) gi|225448966|ref|XP_002273083.1| (e_value=0.0) PREDICTED: lysine-specific histone demethylase 1 homolog 3-like [Vitis vinifera];; (*SWP) sp|Q9CAE3|LDL3_ARATH (e_value=0.0) Lysine-specific histone demethylase 1 homolog 3 OS=Arabidopsis thaliana GN=FLD PE=1 SV=1;; (*TAIR) AT3G10390.1 (e_value=0.0) | Symbols: FLD | Flavin containing amine oxidoreductase family protei…	8.53847	2.8	1	0	1	5	929	100.337	8.63135
NbC24305910g0003.1 protein AED:0.03 eAED:0.03 QI:0	1 0.5|1|1|1|2|0|101; (*GB) gi|12643758|sp|Q40565.1|RCA2_TOBAC (e_value=6e-65) RecName: Full=Ribulose bisphosphate carboxylase/oxygenase activase 2, chloroplastic; Short=RA 2; Short=RuBisCO activase 2; Flags: Precursor;; (*SWP) sp|Q40565|RCA2_TOBAC (e_value=2e-66) Ribulose bisphosphate carboxylase/oxygenase activase 2, chloroplastic OS=Nicotiana tabacum GN=RCA PE=2 SV=1;; (*TAIR) AT2G39730.3 (e_va…	14.7021	31.68	1	0	2	4	101	11.2838	4.60205
NbS00016159g0006.1 protein AED:0.34 eAED:0.36 QI:356	0.57 0.5|1|0.71|0.62|8|0|302; (*GB) gi|115473|sp|P27141.1|CAHC_TOBAC (e_value=3e-179) RecName: Full=Carbonic anhydrase, chloroplastic; AltName: Full=Carbonate dehydratase; Flags: Precursor;; (*SWP) sp|P27141|CAHC_TOBAC (e_value=1e-180) Carbonic anhydrase, chloroplastic OS=Nicotiana tabacum PE=2 SV=1;; (*TAIR) AT3G01500.3 (e_value=9e-122) | Symbols: CA1 | carbonic anhydrase 1 | chr3:195173-197873 …	17.1138	18.21	1	2	3	4	302	32.4737	7.48877
NbS00029322g0004.1 protein AED:0.28 eAED:0.28 QI:355	1 0.88|1|1|1|9|0|269; (*GB) gi|56562175|emb|CAH60890.1| (e_value=3e-172) carbonic anhydrase [Solanum lycopersicum];; (*SWP) sp|P27141|CAHC_TOBAC (e_value=3e-127) Carbonic anhydrase, chloroplastic OS=Nicotiana tabacum PE=2 SV=1;; (*TAIR) AT5G14740.1 (e_value=9e-124) | Symbols: CA2, CA18, BETA CA2 | carbonic anhydrase 2 | chr5:4758257-4762382 FORWARD LENGTH=331;; (*ITAG) Solyc05g005490.2.1 (e_value…	17.6375	13.01	1	0	2	4	269	29.486	5.87158
NbS00003380g0115.1 protein AED:0.12 eAED:0.12 QI:355	0.66 0.85|1|0.33|0.42|7|134|238	17.6375	14.71	1	0	2	4	238	25.8865	8.95361
NbS00044990g0002.1 protein AED:0.04 eAED:0.04 QI:333	0.66 0.57|1|1|1|7|326|449; (*SWP) sp|Q40460|RCA1_TOBAC (e_value=0.0) Ribulose bisphosphate carboxylase/oxygenase activase 1, chloroplastic OS=Nicotiana tabacum PE=1 SV=1;; (*TAIR) AT2G39730.1 (e_value=0.0) | Symbols: RCA | rubisco activase | chr2:16570951-16573345 REVERSE LENGTH=474;; (*ITAG) Solyc09g011080.2.1 (e_value=0.0) genomic_reference:SL2.40ch09 gene_region:4413327-4416467 transcript_regi…	14.9426	10.91	1	0	3	4	449	49.4282	7.82568
NbS00001653g0010.1 protein AED:0.25 eAED:0.26 QI:164	0.92 0.8|1|0.78|0.73|15|33|834; (*GB) gi|225437987|ref|XP_002272685.1| (e_value=0.0) PREDICTED: pre-mRNA-processing factor 39-like [Vitis vinifera];; (*SWP) sp|Q4KLU2|PRP39_XENLA (e_value=1e-74) Pre-mRNA-processing factor 39 OS=Xenopus laevis GN=prpf39 PE=2 SV=1;; (*TAIR) AT1G04080.1 (e_value=0.0) | Symbols: PRP39 | Tetratricopeptide repeat (TPR)-like superfamily protein | chr1:1051803-1056550 FO…	15.8848	8.63	1	2	3	4	834	91.7772	4.85596
NbS00029393g0012.1 protein AED:0.08 eAED:0.08 QI:319	0.42 0.37|1|1|1|8|307|444; (*GB) gi|12643757|sp|Q40460.1|RCA1_TOBAC (e_value=0.0) RecName: Full=Ribulose bisphosphate carboxylase/oxygenase activase 1, chloroplastic; Short=RA 1; Short=RuBisCO activase 1; Flags: Precursor;; (*SWP) sp|Q40460|RCA1_TOBAC (e_value=0.0) Ribulose bisphosphate carboxylase/oxygenase activase 1, chloroplastic OS=Nicotiana tabacum PE=1 SV=1;; (*TAIR) AT2G39730.1 (e_value=0…	14.9426	11.04	1	0	3	4	444	49.059	8.11865
NbS00008076g0120.1 protein AED:0.35 eAED:0.35 QI:304	1 0.88|1|1|1|9|0|302	17.6375	11.59	1	0	2	4	302	33.2079	7.38623
NbS00012757g0002.1 protein ; (*GB) gi	224143524 ref|XP_002324985.1| (e_value=1e-35) predicted protein [Populus trichocarpa];; (*TAIR) AT3G29300.1 (e_value=4e-12) | Symbols: | unknown protein; FUNCTIONS IN: molecular_function unknown; INVOLVED IN: biological_process unknown; LOCATED IN: endomembrane system; EXPRESSED IN: 12 plant structures; EXPRESSED DURING: 6 growth stages; Has 451 Blast hits to 349 proteins in 91 species: Archae - …	3.24601	8.84	1	0	1	4	249	26.9576	7.13721
NbS00001480g0102.1	protein	3.24601	12.09	1	0	1	4	182	19.6839	7.2251
NbS00000314g0014.1 protein AED:0.06 eAED:0.06 QI:0	0.8 0.68|0.96|0.86|0.88|51|606|3678; (*GB) gi|297736774|emb|CBI25975.3| (e_value=0.0) unnamed protein product [Vitis vinifera];; (*SWP) sp|Q709C8|VP13C_HUMAN (e_value=4e-26) Vacuolar protein sorting-associated protein 13C OS=Homo sapiens GN=VPS13C PE=1 SV=1;; (*TAIR) AT1G48090.1 (e_value=0.0) | Symbols: | calcium-dependent lipid-binding family protein | chr1:17732582-17758194 REVERSE LENGTH=4146;…	8.32529	0.46	1	1	1	3	3678	408.643	6.53662
NbS00025638g0008.1 protein AED:0.16 eAED:0.16 QI:54	1 0.77|1|0.87|1|9|318|755; (*GB) gi|225456501|ref|XP_002280957.1| (e_value=0.0) PREDICTED: glycyl-tRNA synthetase 1, mitochondrial-like [Vitis vinifera];; (*SWP) sp|O23627|SYGM1_ARATH (e_value=0.0) Glycine--tRNA ligase 1, mitochondrial OS=Arabidopsis thaliana GN=GLYRS-1 PE=2 SV=1;; (*TAIR) AT1G29880.1 (e_value=0.0) | Symbols: | glycyl-tRNA synthetase / glycine--tRNA ligase | chr1:10459662-1046278…	4.14742	3.31	1	0	1	3	755	84.4192	7.13721
NbS00008988g0005.1 protein AED:0.26 eAED:0.28 QI:0	0 0|0.75|1|1|4|0|96; (*GB) gi|363806792|ref|NP_001242027.1| (e_value=1e-50) uncharacterized protein LOC100803623 [Glycine max];; (*SWP) sp|P49200|RS201_ARATH (e_value=2e-47) 40S ribosomal protein S20-1 OS=Arabidopsis thaliana GN=RPS20A PE=1 SV=2;; (*TAIR) AT5G62300.2 (e_value=2e-48) | Symbols: | Ribosomal protein S10p/S20e family protein | chr5:25021388-25022235 REVERSE LENGTH=124;; (*ITAG) Solyc…	10.0379	18.75	1	1	1	3	96	10.6547	9.33447
NbS00003947g0013.1 protein AED:0.06 eAED:0.06 QI:477	1 0.8|1|0.75|0.6|5|0|136; (*GB) gi|359475590|ref|XP_002264303.2| (e_value=2e-76) PREDICTED: uncharacterized protein LOC100257829 [Vitis vinifera];; (*TAIR) AT5G64460.8 (e_value=4e-71) | Symbols: | Phosphoglycerate mutase family protein | chr5:25773009-25775104 REVERSE LENGTH=282;; (*ITAG) Solyc04g076830.2.1 (e_value=2e-63) genomic_reference:SL2.40ch04 gene_region:59295163-59304028 transcript_regi…	9.78946	36.03	1	1	3	3	136	15.1676	7.97217
NbS00032627g0002.1 protein AED:0.20 eAED:0.26 QI:0	0 0|1|0|0|3|0|136; (*GB) gi|388512221|gb|AFK44172.1| (e_value=5e-45) unknown [Medicago truncatula];; (*SWP) sp|P93447|EF1D_PIMBR (e_value=8e-45) Elongation factor 1-delta OS=Pimpinella brachycarpa PE=2 SV=3;; (*TAIR) AT1G30230.1 (e_value=7e-39) | Symbols: | Glutathione S-transferase, C-terminal-like;Translation elongation factor EF1B/ribosomal protein S6 | chr1:10639286-10640515 FORWARD LENGTH=23…	12.6216	12.5	1	0	1	3	136	15.0128	5.65576
NbS00019252g0008.1 protein AED:0.21 eAED:0.21 QI:0	1 0|1|1|1|2|0|291; (*GB) gi|255587510|ref|XP_002534297.1| (e_value=3e-133) conserved hypothetical protein [Ricinus communis];; (*SWP) sp|Q9LTR2|TGD2_ARATH (e_value=1e-124) Protein TRIGALACTOSYLDIACYLGLYCEROL 2, chloroplastic OS=Arabidopsis thaliana GN=TGD2 PE=1 SV=1;; (*TAIR) AT3G20320.1 (e_value=1e-125) | Symbols: TGD2 | trigalactosyldiacylglycerol2 | chr3:7087657-7089640 REVERSE LENGTH=381;; (*…	10.7528	9.28	1	1	2	3	291	32.1672	9.46631
NbS00016188g0007.1 protein AED:0.10 eAED:0.12 QI:0	0 0|0.66|1|1|3|0|467; (*GB) gi|359476350|ref|XP_002283782.2| (e_value=0.0) PREDICTED: E3 ubiquitin-protein ligase HERC2-like [Vitis vinifera];; (*SWP) sp|Q15034|HERC3_HUMAN (e_value=7e-17) Probable E3 ubiquitin-protein ligase HERC3 OS=Homo sapiens GN=HERC3 PE=1 SV=1;; (*TAIR) AT5G11580.1 (e_value=5e-142) | Symbols: | Regulator of chromosome condensation (RCC1) family protein | chr5:3718913-372112…	14.7184	6.21	1	0	2	3	467	50.5549	5.17334
NbS00001183g0003.1 protein AED:0.12 eAED:0.12 QI:392	0.83 0.92|1|0.91|0.92|13|225|468; (*SWP) sp|Q8L7B2|SCP20_ARATH (e_value=0.0) Serine carboxypeptidase-like 20 OS=Arabidopsis thaliana GN=SCPL20 PE=2 SV=2;; (*TAIR) AT4G12910.1 (e_value=0.0) | Symbols: scpl20 | serine carboxypeptidase-like 20 | chr4:7550576-7553051 REVERSE LENGTH=497;; (*ITAG) Solyc06g083030.2.1 (e_value=0.0) genomic_reference:SL2.40ch06 gene_region:44876797-44881413 transcript_reg…	10.8045	6.41	1	1	2	3	468	52.9574	6.13818
NbS00032803g0004.1 protein AED:0.22 eAED:0.27 QI:0	0.5 0.28|1|0.5|0.71|7|0|285; (*GB) gi|293332789|ref|NP_001169463.1| (e_value=3e-106) uncharacterized protein LOC100383334 [Zea mays];; (*SWP) sp|P37287|PIGA_HUMAN (e_value=3e-32) Phosphatidylinositol N-acetylglucosaminyltransferase subunit A OS=Homo sapiens GN=PIGA PE=1 SV=1;; (*TAIR) AT3G45100.2 (e_value=2e-60) | Symbols: SETH2 | UDP-Glycosyltransferase superfamily protein | chr3:16504648-165068…	8.72622	7.72	1	0	1	3	285	32.6639	9.01221
NbS00011968g0004.1 protein AED:0.34 eAED:0.35 QI:67	0.38 0.28|0.92|0.30|0.57|14|0|545; (*GB) gi|255577116|ref|XP_002529442.1| (e_value=0.0) glycosyltransferase, putative [Ricinus communis];; (*SWP) sp|P37287|PIGA_HUMAN (e_value=8e-148) Phosphatidylinositol N-acetylglucosaminyltransferase subunit A OS=Homo sapiens GN=PIGA PE=1 SV=1;; (*TAIR) AT3G45100.2 (e_value=0.0) | Symbols: SETH2 | UDP-Glycosyltransferase superfamily protein | chr3:16504648-165…	8.72622	4.04	1	0	1	3	545	61.487	8.63135
NbS00004074g0001.1 protein ; (*GB) gi	78191406 gb|ABB29924.1| (e_value=5e-32) ripening regulated protein DDTFR10-like [Solanum tuberosum];; (*SWP) sp|P29545|EF1B_ORYSJ (e_value=3e-32) Elongation factor 1-beta OS=Oryza sativa subsp. japonica GN=Os07g0662500 PE=1 SV=3;; (*TAIR) AT2G18110.1 (e_value=5e-30) | Symbols: | Translation elongation factor EF1B/ribosomal protein S6 family protein | chr2:7872636-7873713 FORWARD LENGTH=231;; (*IT…	10.1011	17.57	1	0	1	3	74	8.32527	4.65283
NbS00001965g0003.1 protein ; (*GB) gi	78191406 gb|ABB29924.1| (e_value=8e-28) ripening regulated protein DDTFR10-like [Solanum tuberosum];; (*SWP) sp|P29545|EF1B_ORYSJ (e_value=5e-28) Elongation factor 1-beta OS=Oryza sativa subsp. japonica GN=Os07g0662500 PE=1 SV=3;; (*TAIR) AT2G18110.1 (e_value=5e-26) | Symbols: | Translation elongation factor EF1B/ribosomal protein S6 family protein | chr2:7872636-7873713 FORWARD LENGTH=231;; (*IT…	10.1011	17.57	1	0	1	3	74	8.48632	4.61475
NbS00001472g0003.1 protein ; (*GB) gi	78191406 gb|ABB29924.1| (e_value=2e-30) ripening regulated protein DDTFR10-like [Solanum tuberosum];; (*SWP) sp|P29545|EF1B_ORYSJ (e_value=1e-30) Elongation factor 1-beta OS=Oryza sativa subsp. japonica GN=Os07g0662500 PE=1 SV=3;; (*TAIR) AT2G18110.1 (e_value=1e-28) | Symbols: | Translation elongation factor EF1B/ribosomal protein S6 family protein | chr2:7872636-7873713 FORWARD LENGTH=231;; (*IT…	10.1011	9.49	1	0	1	3	137	15.5409	5.03369
NbS00031918g0001.1 protein AED:0.15 eAED:0.16 QI:312	1 0.66|1|0.5|0.33|3|0|471; (*GB) gi|255549070|ref|XP_002515591.1| (e_value=3e-174) Inner membrane protein yrbE, putative [Ricinus communis];; (*SWP) sp|Q8L4R0|TGD1_ARATH (e_value=3e-169) Protein TRIGALACTOSYLDIACYLGLYCEROL 1, chloroplastic OS=Arabidopsis thaliana GN=TGD1 PE=1 SV=1;; (*TAIR) AT1G19800.1 (e_value=2e-170) | Symbols: TGD1 | trigalactosyldiacylglycerol 1 | chr1:6846812-6847954 FORWARD…	6.68267	5.94	1	1	2	2	471	50.0222	8.26514
NbS00024629g0018.1 protein AED:0.24 eAED:0.24 QI:96	0.66 0.5|1|0.33|0.25|4|0|206; (*GB) gi|40748265|gb|AAR89617.1| (e_value=1e-138) 40S ribosomal protein S5 [Capsicum annuum];; (*SWP) sp|P51427|RS52_ARATH (e_value=4e-120) 40S ribosomal protein S5-2 OS=Arabidopsis thaliana GN=RPS5B PE=1 SV=2;; (*TAIR) AT3G11940.2 (e_value=3e-121) | Symbols: ATRPS5A, AML1, RPS5A | ribosomal protein 5A | chr3:3778175-3779354 REVERSE LENGTH=207;; (*ITAG) Solyc10g07862…	6.48273	13.59	1	0	2	2	206	22.9399	9.18799
NbS00035760g0016.1 protein AED:0.11 eAED:0.11 QI:93	0.75 0.6|1|0.75|0.8|5|403|207; (*GB) gi|40748265|gb|AAR89617.1| (e_value=4e-140) 40S ribosomal protein S5 [Capsicum annuum];; (*SWP) sp|P51427|RS52_ARATH (e_value=8e-122) 40S ribosomal protein S5-2 OS=Arabidopsis thaliana GN=RPS5B PE=1 SV=2;; (*TAIR) AT3G11940.2 (e_value=6e-123) | Symbols: ATRPS5A, AML1, RPS5A | ribosomal protein 5A | chr3:3778175-3779354 REVERSE LENGTH=207;; (*ITAG) Solyc10g0786…	6.48273	13.53	1	0	2	2	207	23.1101	9.45166
NbS00011165g0113.1 protein AED:0.03 eAED:0.03 QI:141	0.66 0.75|1|0.66|0.5|4|369|294	6.48273	9.52	1	0	2	2	294	33.6706	9.61279
NbS00029699g0003.1 protein AED:0.25 eAED:0.25 QI:0	-1 0|1|-1|1|1|0|144; (*GB) gi|113205233|gb|AAT39304.2| (e_value=2e-44) Transposon MuDR mudrA-like protein, putative [Solanum demissum];; (*ITAG) Solyc04g050450.1.1 (e_value=1e-27) evidence_code:10F0H0E0IEG genomic_reference:SL2.40ch04 gene_region:46388272-46390482 transcript_region:SL2.40ch04:46388272..46390482- functional_description:"Mutator-like transposase-like (AHRD V1 *-*- Q9FH11_ARATH); co…	3.33813	14.58	1	0	1	2	144	16.5987	9.90576
NbS00003420g0016.1 protein AED:0.15 eAED:0.15 QI:81	1 1|1|0.8|1|6|333|237; (*GB) gi|358248410|ref|NP_001239621.1| (e_value=5e-156) uncharacterized protein LOC100808705 [Glycine max];; (*SWP) sp|Q9SIP7|RS31_ARATH (e_value=2e-146) 40S ribosomal protein S3-1 OS=Arabidopsis thaliana GN=RPS3A PE=1 SV=1;; (*TAIR) AT2G31610.1 (e_value=2e-147) | Symbols: | Ribosomal protein S3 family protein | chr2:13450384-13451669 FORWARD LENGTH=250;; (*ITAG) Solyc07g04…	9.26113	7.17	1	0	1	2	237	26.4161	9.49561
NbS00054406g0002.1 protein AED:0.02 eAED:0.02 QI:0	-1 0|1|-1|1|1|0|139; (*GB) gi|40748265|gb|AAR89617.1| (e_value=2e-71) 40S ribosomal protein S5 [Capsicum annuum];; (*SWP) sp|Q9ZUT9|RS51_ARATH (e_value=8e-71) 40S ribosomal protein S5-1 OS=Arabidopsis thaliana GN=RPS5A PE=1 SV=1;; (*TAIR) AT2G37270.2 (e_value=6e-72) | Symbols: ATRPS5B, RPS5B | ribosomal protein 5B | chr2:15647883-15649042 REVERSE LENGTH=207;; (*ITAG) Solyc10g078620.1.1 (e_value=5…	6.48273	20.14	1	0	2	2	139	15.5132	10.1841
NbS00020081g0001.1 protein AED:0.24 eAED:0.24 QI:0	-1 0|1|-1|1|1|0|186; (*GB) gi|548746|sp|P36688.1|RK12_NICSY (e_value=9e-93) RecName: Full=50S ribosomal protein L12, chloroplastic; AltName: Full=CL12; Flags: Precursor;; (*SWP) sp|P36688|RK12_NICSY (e_value=3e-94) 50S ribosomal protein L12, chloroplastic OS=Nicotiana sylvestris PE=2 SV=1;; (*TAIR) AT3G27830.1 (e_value=3e-58) | Symbols: RPL12-A, RPL12 | ribosomal protein L12-A | chr3:10318576-103…	7.8712	8.06	1	0	1	2	186	19.7017	6.22705
NbS00027735g0001.1 protein AED:0.18 eAED:0.18 QI:0	0 0|0.5|1|1|2|0|633; (*GB) gi|123650|sp|P09189.1|HSP7C_PETHY (e_value=0.0) RecName: Full=Heat shock cognate 70 kDa protein;; (*SWP) sp|P09189|HSP7C_PETHY (e_value=0.0) Heat shock cognate 70 kDa protein OS=Petunia hybrida GN=HSP70 PE=2 SV=1;; (*TAIR) AT3G12580.1 (e_value=0.0) | Symbols: HSP70, ATHSP70 | heat shock protein 70 | chr3:3991487-3993689 REVERSE LENGTH=650;; (*ITAG) Solyc11g066100.1.1 (e…	8.22525	4.42	1	0	2	2	633	69.8924	5.35107
NbS00001364g0011.1 protein AED:0.17 eAED:0.17 QI:0	0 0|1|0.33|0.5|4|0|305; (*GB) gi|242072786|ref|XP_002446329.1| (e_value=3e-167) hypothetical protein SORBIDRAFT_06g014400 [Sorghum bicolor];; (*SWP) sp|P09189|HSP7C_PETHY (e_value=4e-141) Heat shock cognate 70 kDa protein OS=Petunia hybrida GN=HSP70 PE=2 SV=1;; (*TAIR) AT3G12580.1 (e_value=8e-141) | Symbols: HSP70, ATHSP70 | heat shock protein 70 | chr3:3991487-3993689 REVERSE LENGTH=650;; (*ITAG…	8.22525	9.18	1	0	2	2	305	33.3061	5.73193
NbS00009348g0010.1 protein AED:0.28 eAED:0.28 QI:0	0.8 0.72|0.81|1|1|11|0|545; (*GB) gi|225429422|ref|XP_002276103.1| (e_value=0.0) PREDICTED: clathrin interactor EPSIN 1-like isoform 1 [Vitis vinifera];; (*SWP) sp|Q8VY07|EPN1_ARATH (e_value=4e-169) Clathrin interactor EPSIN 1 OS=Arabidopsis thaliana GN=EPSIN1 PE=1 SV=1;; (*TAIR) AT5G11710.1 (e_value=3e-170) | Symbols: | ENTH/VHS family protein | chr5:3772981-3776316 FORWARD LENGTH=560;; (*ITAG) …	7.70922	2.75	1	0	1	2	545	59.1612	5.74463
NbS00026427g0002.1 protein AED:0.27 eAED:0.27 QI:0	-1 0|1|-1|1|1|0|531; (*GB) gi|19878|emb|CAA44820.1| (e_value=0.0) heat shock protein 70 [Nicotiana tabacum];; (*SWP) sp|P26413|HSP70_SOYBN (e_value=0.0) Heat shock 70 kDa protein OS=Glycine max GN=HSP70 PE=3 SV=1;; (*TAIR) AT3G12580.1 (e_value=0.0) | Symbols: HSP70, ATHSP70 | heat shock protein 70 | chr3:3991487-3993689 REVERSE LENGTH=650;; (*ITAG) Solyc03g117630.1.1 (e_value=0.0) evidence_code:1…	8.22525	5.27	1	0	2	2	531	58.721	5.69385
NbS00009983g0008.1 protein AED:0.11 eAED:0.11 QI:0	0 0|1|0|0.5|2|0|384; (*GB) gi|108864705|gb|ABG22608.1| (e_value=0.0) Heat shock cognate 70 kDa protein, putative, expressed [Oryza sativa Japonica Group];; (*SWP) sp|P27322|HSP72_SOLLC (e_value=0.0) Heat shock cognate 70 kDa protein 2 OS=Solanum lycopersicum GN=HSC-2 PE=2 SV=1;; (*TAIR) AT3G12580.1 (e_value=0.0) | Symbols: HSP70, ATHSP70 | heat shock protein 70 | chr3:3991487-3993689 REVERSE LENG…	8.22525	7.29	1	0	2	2	384	41.8595	5.8208
NbS00021599g0011.1 protein AED:0.04 eAED:0.04 QI:345	1 1|1|1|1|5|164|209; (*GB) gi|225444367|ref|XP_002266933.1| (e_value=3e-33) PREDICTED: uncharacterized protein LOC100258839 [Vitis vinifera];; (*TAIR) AT4G28556.1 (e_value=3e-22) | Symbols: RIC7 | PAK-box/P21-Rho-binding family protein | chr4:14114754-14115795 FORWARD LENGTH=216;; (*ITAG) Solyc02g080230.2.1 (e_value=2e-60) genomic_reference:SL2.40ch02 gene_region:39084532-39087315 transcript_regi…	3.14593	10.53	1	0	1	2	209	22.7076	9.90576
NbS00035854g0012.1 protein AED:0.09 eAED:0.09 QI:143	1 0.85|1|0.83|0.71|7|0|260; (*GB) gi|225444782|ref|XP_002279950.1| (e_value=5e-151) PREDICTED: 40S ribosomal protein S3-3 [Vitis vinifera];; (*SWP) sp|Q9FJA6|RS33_ARATH (e_value=4e-145) 40S ribosomal protein S3-3 OS=Arabidopsis thaliana GN=RPS3C PE=1 SV=1;; (*TAIR) AT5G35530.1 (e_value=3e-146) | Symbols: | Ribosomal protein S3 family protein | chr5:13710355-13712192 REVERSE LENGTH=248;; (*ITAG) S…	9.26113	6.54	1	0	1	2	260	28.8164	9.87646
NbS00018316g0001.1 protein AED:0.07 eAED:0.09 QI:0	-1 0|1|-1|1|1|0|509; (*GB) gi|392465167|dbj|BAM24707.1| (e_value=0.0) Heat shock protein 70 [Nicotiana tabacum];; (*SWP) sp|P27322|HSP72_SOLLC (e_value=0.0) Heat shock cognate 70 kDa protein 2 OS=Solanum lycopersicum GN=HSC-2 PE=2 SV=1;; (*TAIR) AT3G12580.1 (e_value=0.0) | Symbols: HSP70, ATHSP70 | heat shock protein 70 | chr3:3991487-3993689 REVERSE LENGTH=650;; (*ITAG) Solyc09g010630.2.1 (e_val…	8.22525	5.5	1	0	2	2	509	55.7935	5.08447
NbS00007091g0006.1 protein AED:0.23 eAED:0.23 QI:0	1 1|1|0.85|1|8|366|240; (*GB) gi|224139604|ref|XP_002323190.1| (e_value=1e-130) predicted protein [Populus trichocarpa];; (*SWP) sp|Q5SSH8|NEUFC_MOUSE (e_value=1e-50) Neuferricin OS=Mus musculus GN=Cyb5d2 PE=1 SV=1;; (*TAIR) AT4G14965.1 (e_value=3e-123) | Symbols: AtMAPR4, MAPR4 | membrane-associated progesterone binding protein 4 | chr4:8551356-8553368 FORWARD LENGTH=245;; (*ITAG) Solyc07g044830…	3.10385	5.83	1	0	1	2	240	26.6724	7.66455
NbS00040361g0003.1 protein AED:0.12 eAED:0.12 QI:520	0 0.5|1|0|0.5|2|0|477; (*GB) gi|38325815|gb|AAR17080.1| (e_value=0.0) heat shock protein 70-3 [Nicotiana tabacum];; (*SWP) sp|P22953|HSP7A_ARATH (e_value=0.0) Heat shock 70 kDa protein 1 OS=Arabidopsis thaliana GN=HSP70-1 PE=1 SV=3;; (*TAIR) AT5G02500.1 (e_value=0.0) | Symbols: HSC70-1, HSP70-1, AT-HSC70-1, HSC70 | heat shock cognate protein 70-1 | chr5:554055-556334 REVERSE LENGTH=651;; (*ITAG) …	8.22525	5.87	1	0	2	2	477	52.4976	5.14795
NbS00000485g0008.1 protein AED:0.27 eAED:0.27 QI:81	1 1|1|0.8|0.83|6|329|238; (*GB) gi|225442156|ref|XP_002275541.1| (e_value=6e-155) PREDICTED: 40S ribosomal protein S3-3 [Vitis vinifera];; (*SWP) sp|Q9FJA6|RS33_ARATH (e_value=7e-146) 40S ribosomal protein S3-3 OS=Arabidopsis thaliana GN=RPS3C PE=1 SV=1;; (*TAIR) AT5G35530.1 (e_value=5e-147) | Symbols: | Ribosomal protein S3 family protein | chr5:13710355-13712192 REVERSE LENGTH=248;; (*ITAG) Sol…	9.26113	7.14	1	0	1	2	238	26.5452	9.5835
NbS00001479g0023.1 protein AED:0.25 eAED:0.25 QI:348	0.84 0.78|0.92|0.61|0.64|14|0|863; (*GB) gi|56744193|dbj|BAD81036.1| (e_value=0.0) potassium channel TORK1 [Nicotiana tabacum];; (*SWP) sp|Q9M8S6|SKOR_ARATH (e_value=0.0) Potassium channel SKOR OS=Arabidopsis thaliana GN=SKOR PE=1 SV=1;; (*TAIR) AT3G02850.1 (e_value=0.0) | Symbols: SKOR | STELAR K+ outward rectifier | chr3:619701-623473 REVERSE LENGTH=828;; (*ITAG) Solyc05g051220.2.1 (e_value=0.0…	6.50948	3.59	1	1	2	2	863	98.6848	7.51807
NbS00038610g0006.1 protein AED:0.03 eAED:0.03 QI:43	1 1|1|0.88|0.84|19|411|2414; (*GB) gi|225459056|ref|XP_002285638.1| (e_value=0.0) PREDICTED: uncharacterized protein LOC100254031 isoform 1 [Vitis vinifera];; (*TAIR) AT1G58250.1 (e_value=0.0) | Symbols: SAB | Golgi-body localisation protein domain ;RNA pol II promoter Fmp27 protein domain | chr1:21587317-21601373 REVERSE LENGTH=2607;; (*ITAG) Solyc12g088010.1.1 (e_value=0.0) evidence_code:10F0H1…	3.25762	0.75	1	0	1	2	2414	270.496	8.44092
NbS00060223g0005.1 protein AED:0.15 eAED:0.15 QI:0	0.81 0.5|0.83|1|1|12|0|698; (*GB) gi|22326733|ref|NP_196732.2| (e_value=6e-132) clathrin interactor EPSIN 1 [Arabidopsis thaliana];; (*SWP) sp|Q8VY07|EPN1_ARATH (e_value=2e-133) Clathrin interactor EPSIN 1 OS=Arabidopsis thaliana GN=EPSIN1 PE=1 SV=1;; (*TAIR) AT5G11710.1 (e_value=1e-134) | Symbols: | ENTH/VHS family protein | chr5:3772981-3776316 FORWARD LENGTH=560;; (*ITAG) Solyc08g065890.2.1 (e…	7.70922	2.15	1	0	1	2	698	74.9955	6.1001
NbS00037714g0003.1 protein AED:0.12 eAED:0.12 QI:0	0 0|0.75|1|1|4|0|487; (*GB) gi|38325815|gb|AAR17080.1| (e_value=0.0) heat shock protein 70-3 [Nicotiana tabacum];; (*SWP) sp|P27322|HSP72_SOLLC (e_value=0.0) Heat shock cognate 70 kDa protein 2 OS=Solanum lycopersicum GN=HSC-2 PE=2 SV=1;; (*TAIR) AT3G12580.1 (e_value=0.0) | Symbols: HSP70, ATHSP70 | heat shock protein 70 | chr3:3991487-3993689 REVERSE LENGTH=650;; (*ITAG) Solyc06g076020.2.1 (e_va…	8.22525	5.75	1	0	2	2	487	53.1682	5.23682
NbS00024851g0115.1 protein AED:0.35 eAED:0.35 QI:8	0.75 0.6|1|1|0.8|5|0|166	6.66838	20.48	1	0	2	2	166	18.6655	7.26904
NbS00014457g0013.1 protein AED:0.24 eAED:0.24 QI:0	0.66 0.28|1|1|1|7|558|682; (*GB) gi|359485945|ref|XP_002265987.2| (e_value=8e-65) PREDICTED: uncharacterized protein LOC100241871 [Vitis vinifera];; (*TAIR) AT1G36990.1 (e_value=1e-30) | Symbols: | unknown protein; LOCATED IN: chloroplast; EXPRESSED IN: 24 plant structures; EXPRESSED DURING: 14 growth stages; BEST Arabidopsis thaliana protein match is: unknown protein (TAIR:AT4G08510.1); Has 5029…	3.12175	2.35	1	0	1	2	682	74.2193	9.67139
NbS00028170g0001.1 protein AED:0.08 eAED:0.08 QI:118	0.71 0.75|1|0.85|0.75|8|386|442; (*GB) gi|12643757|sp|Q40460.1|RCA1_TOBAC (e_value=0.0) RecName: Full=Ribulose bisphosphate carboxylase/oxygenase activase 1, chloroplastic; Short=RA 1; Short=RuBisCO activase 1; Flags: Precursor;; (*SWP) sp|Q40460|RCA1_TOBAC (e_value=0.0) Ribulose bisphosphate carboxylase/oxygenase activase 1, chloroplastic OS=Nicotiana tabacum PE=1 SV=1;; (*TAIR) AT2G39730.3 (e_v…	8.4455	4.3	1	0	1	2	442	48.9219	7.89893
NbS00008727g0006.1 protein AED:0.32 eAED:0.35 QI:0	0.77 0.6|0.8|1|1|10|0|596; (*GB) gi|225429422|ref|XP_002276103.1| (e_value=0.0) PREDICTED: clathrin interactor EPSIN 1-like isoform 1 [Vitis vinifera];; (*SWP) sp|Q8VY07|EPN1_ARATH (e_value=9e-154) Clathrin interactor EPSIN 1 OS=Arabidopsis thaliana GN=EPSIN1 PE=1 SV=1;; (*TAIR) AT5G11710.1 (e_value=7e-155) | Symbols: | ENTH/VHS family protein | chr5:3772981-3776316 FORWARD LENGTH=560;; (*ITAG) S…	7.70922	2.52	1	0	1	2	596	64.7281	5.96045
NbS00003570g0008.1 protein AED:0.13 eAED:0.14 QI:0	0 0|0.6|0.5|0.6|5|0|237; (*GB) gi|40748265|gb|AAR89617.1| (e_value=1e-130) 40S ribosomal protein S5 [Capsicum annuum];; (*SWP) sp|P51427|RS52_ARATH (e_value=1e-112) 40S ribosomal protein S5-2 OS=Arabidopsis thaliana GN=RPS5B PE=1 SV=2;; (*TAIR) AT3G11940.2 (e_value=1e-113) | Symbols: ATRPS5A, AML1, RPS5A | ribosomal protein 5A | chr3:3778175-3779354 REVERSE LENGTH=207;; (*ITAG) Solyc10g078620.1.1…	6.48273	11.81	1	0	2	2	237	26.643	9.5835
NbS00055607g0001.1 protein AED:0.24 eAED:0.24 QI:133	0.66 0.5|1|1|1|4|361|222; (*GB) gi|40748265|gb|AAR89617.1| (e_value=5e-117) 40S ribosomal protein S5 [Capsicum annuum];; (*SWP) sp|P51427|RS52_ARATH (e_value=1e-109) 40S ribosomal protein S5-2 OS=Arabidopsis thaliana GN=RPS5B PE=1 SV=2;; (*TAIR) AT3G11940.2 (e_value=1e-110) | Symbols: ATRPS5A, AML1, RPS5A | ribosomal protein 5A | chr3:3778175-3779354 REVERSE LENGTH=207;; (*ITAG) Solyc11g042610.1.…	6.48273	18.47	1	0	2	2	222	24.757	9.72998
NbS00032073g0002.1 protein AED:0.30 eAED:0.30 QI:0	-1 0|1|-1|1|1|0|482; (*GB) gi|19878|emb|CAA44820.1| (e_value=0.0) heat shock protein 70 [Nicotiana tabacum];; (*SWP) sp|P26413|HSP70_SOYBN (e_value=0.0) Heat shock 70 kDa protein OS=Glycine max GN=HSP70 PE=3 SV=1;; (*TAIR) AT1G16030.1 (e_value=0.0) | Symbols: Hsp70b | heat shock protein 70B | chr1:5502386-5504326 REVERSE LENGTH=646;; (*ITAG) Solyc03g117630.1.1 (e_value=0.0) evidence_code:10F0H1E1…	8.22525	5.81	1	0	2	2	482	52.911	5.2749
NbS00003380g0001.1 protein AED:0.00 eAED:0.00 QI:0	-1 0|1|-1|1|1|0|186; (*GB) gi|20020|emb|CAA44226.1| (e_value=5e-90) ribosomal protein L12-1a [Nicotiana tabacum];; (*SWP) sp|P24929|RK12_TOBAC (e_value=2e-91) 50S ribosomal protein L12, chloroplastic OS=Nicotiana tabacum GN=RPL12 PE=1 SV=1;; (*TAIR) AT3G27850.1 (e_value=1e-58) | Symbols: RPL12-C | ribosomal protein L12-C | chr3:10324905-10325468 FORWARD LENGTH=187;; (*ITAG) Solyc02g086730.1.1 (e_…	7.8712	8.06	1	0	1	2	186	19.6766	6.81494
NbS00025223g0018.1 protein AED:0.09 eAED:0.10 QI:0	0 0|0.6|0.75|0.6|5|0|591; (*GB) gi|108864706|gb|ABG22609.1| (e_value=0.0) Heat shock cognate 70 kDa protein, putative, expressed [Oryza sativa Japonica Group];; (*SWP) sp|P27322|HSP72_SOLLC (e_value=0.0) Heat shock cognate 70 kDa protein 2 OS=Solanum lycopersicum GN=HSC-2 PE=2 SV=1;; (*TAIR) AT5G02500.1 (e_value=0.0) | Symbols: HSC70-1, HSP70-1, AT-HSC70-1, HSC70 | heat shock cognate protein 70-1…	8.22525	4.74	1	0	2	2	591	65.0252	5.31299
NbS00012584g0001.1 protein AED:0.12 eAED:0.12 QI:0	-1 0|1|-1|1|1|0|370; (*GB) gi|231610|sp|P29790.1|ATPG_TOBAC (e_value=0.0) RecName: Full=ATP synthase gamma chain, chloroplastic; AltName: Full=F-ATPase gamma subunit; Flags: Precursor;; (*SWP) sp|P29790|ATPG_TOBAC (e_value=0.0) ATP synthase gamma chain, chloroplastic OS=Nicotiana tabacum GN=ATPC PE=1 SV=1;; (*TAIR) AT4G04640.1 (e_value=0.0) | Symbols: ATPC1 | ATPase, F1 complex, gamma subunit pro…	6.56746	7.03	1	0	2	2	370	40.6725	7.76709
NbS00023165g0008.1 protein AED:0.11 eAED:0.12 QI:0	0 0|1|0|0.5|2|0|394; (*GB) gi|231610|sp|P29790.1|ATPG_TOBAC (e_value=0.0) RecName: Full=ATP synthase gamma chain, chloroplastic; AltName: Full=F-ATPase gamma subunit; Flags: Precursor;; (*SWP) sp|P29790|ATPG_TOBAC (e_value=0.0) ATP synthase gamma chain, chloroplastic OS=Nicotiana tabacum GN=ATPC PE=1 SV=1;; (*TAIR) AT4G04640.1 (e_value=0.0) | Symbols: ATPC1 | ATPase, F1 complex, gamma subunit pro…	6.56746	6.6	1	0	2	2	394	43.2246	7.63525
NbS00014660g0003.1 protein AED:0.02 eAED:0.02 QI:1180	0.8 0.66|1|1|1|6|526|677; (*TAIR) AT1G36990.1 (e_value=8e-16) | Symbols: | unknown protein; LOCATED IN: chloroplast; EXPRESSED IN: 24 plant structures; EXPRESSED DURING: 14 growth stages; BEST Arabidopsis thaliana protein match is: unknown protein (TAIR:AT4G08510.1); Has 5029 Blast hits to 1779 proteins in 339 species: Archae - 2; Bacteria - 1372; Metazoa - 990; Fungi - 933; Plants - 111; Viruses…	3.12175	2.36	1	0	1	2	677	72.9838	9.36377
NbS00001169g0153.1 protein AED:0.25 eAED:0.25 QI:0	0.5 0.4|1|1|1|5|0|341	7.29086	9.38	1	0	2	2	341	36.277	9.05615
NbS00014241g0002.1 protein AED:0.09 eAED:0.09 QI:0	0 0|1|0|0|2|0|201; (*SWP) sp|P00823|ATPA_TOBAC (e_value=5e-67) ATP synthase subunit alpha, chloroplastic OS=Nicotiana tabacum GN=atpA PE=2 SV=2;; (*ITAG) ATCG00120.1 (e_value=1e-61) | Symbols: ATPA | ATP synthase subunit alpha | chrC:9938-11461 REVERSE LENGTH=507;; (*ITAG) Solyc10g044540.1.1 (e_value=7e-30) evidence_code:10F0H1E0IEG genomic_reference:SL2.40ch10 gene_region:22275795-22277735 trans…	6.9167	17.41	1	1	2	2	201	21.8327	5.71924
NbS00004802g0023.1 protein AED:0.18 eAED:0.35 QI:18	0 0|1|0.14|0|8|0|2205; (*SWP) sp|Q39214|RPM1_ARATH (e_value=5e-87) Disease resistance protein RPM1 OS=Arabidopsis thaliana GN=RPM1 PE=1 SV=1;; (*TAIR) AT3G07040.1 (e_value=4e-88) | Symbols: RPM1, RPS3 | NB-ARC domain-containing disease resistance protein | chr3:2226244-2229024 REVERSE LENGTH=926;; (*ITAG) Solyc11g010160.1.1 (e_value=0.0) evidence_code:10F0H1E1IEG genomic_reference:SL2.40ch11 gene…	4.06285	1.45	1	0	1	2	2205	252.261	8.06006
NbS00056952g0009.1 protein AED:0.20 eAED:0.20 QI:226	0.90 0.75|1|0.81|0.91|12|0|585; (*SWP) sp|Q8VY07|EPN1_ARATH (e_value=7e-149) Clathrin interactor EPSIN 1 OS=Arabidopsis thaliana GN=EPSIN1 PE=1 SV=1;; (*TAIR) AT5G11710.1 (e_value=5e-150) | Symbols: | ENTH/VHS family protein | chr5:3772981-3776316 FORWARD LENGTH=560;; (*ITAG) Solyc08g065890.2.1 (e_value=0.0) genomic_reference:SL2.40ch08 gene_region:51436135-51445764 transcript_region:SL2.40ch08:5…	7.70922	2.56	1	0	1	2	585	62.6067	5.2876
NbS00028915g0023.1 protein AED:0.26 eAED:0.27 QI:377	0.72 0.75|1|0.63|0.75|12|0|465; (*SWP) sp|Q8L7B2|SCP20_ARATH (e_value=0.0) Serine carboxypeptidase-like 20 OS=Arabidopsis thaliana GN=SCPL20 PE=2 SV=2;; (*TAIR) AT4G12910.1 (e_value=0.0) | Symbols: scpl20 | serine carboxypeptidase-like 20 | chr4:7550576-7553051 REVERSE LENGTH=497;; (*ITAG) Solyc06g083030.2.1 (e_value=0.0) genomic_reference:SL2.40ch06 gene_region:44876797-44881413 transcript_regio…	7.44595	2.8	1	0	1	2	465	52.8253	5.59229
NbS00022307g0013.1 protein AED:0.22 eAED:0.22 QI:0	0 0|1|0.66|0.5|4|0|536; (*GB) gi|108864705|gb|ABG22608.1| (e_value=0.0) Heat shock cognate 70 kDa protein, putative, expressed [Oryza sativa Japonica Group];; (*SWP) sp|P27322|HSP72_SOLLC (e_value=0.0) Heat shock cognate 70 kDa protein 2 OS=Solanum lycopersicum GN=HSC-2 PE=2 SV=1;; (*TAIR) AT5G02500.1 (e_value=0.0) | Symbols: HSC70-1, HSP70-1, AT-HSC70-1, HSC70 | heat shock cognate protein 70-1 |…	8.22525	5.22	1	0	2	2	536	58.2745	5.14795
NbS00016136g0003.1 protein AED:0.24 eAED:0.24 QI:0	0 0|1|1|1|3|0|533; (*GB) gi|392465167|dbj|BAM24707.1| (e_value=0.0) Heat shock protein 70 [Nicotiana tabacum];; (*SWP) sp|P27322|HSP72_SOLLC (e_value=0.0) Heat shock cognate 70 kDa protein 2 OS=Solanum lycopersicum GN=HSC-2 PE=2 SV=1;; (*TAIR) AT5G02500.1 (e_value=0.0) | Symbols: HSC70-1, HSP70-1, AT-HSC70-1, HSC70 | heat shock cognate protein 70-1 | chr5:554055-556334 REVERSE LENGTH=651;; (*ITAG…	8.22525	5.25	1	0	2	2	533	58.4223	4.86865
NbS00019521g0023.1 protein AED:0.11 eAED:0.11 QI:0	0.5 0.2|1|1|1|5|0|330; (*GB) gi|356561317|ref|XP_003548929.1| (e_value=9e-130) PREDICTED: LOW QUALITY PROTEIN: glyceraldehyde-3-phosphate dehydrogenase A, chloroplastic-like [Glycine max];; (*SWP) sp|P09043|G3PA_TOBAC (e_value=6e-117) Glyceraldehyde-3-phosphate dehydrogenase A, chloroplastic (Fragment) OS=Nicotiana tabacum GN=GAPA PE=2 SV=1;; (*TAIR) AT1G12900.1 (e_value=5e-95) | Symbols: GAPA-2 …	7.29086	9.7	1	0	2	2	330	34.8983	7.32764
NbS00017354g0008.1 protein AED:0.29 eAED:0.29 QI:0	1 0.84|1|0.83|0.92|13|33|796; (*GB) gi|225437987|ref|XP_002272685.1| (e_value=0.0) PREDICTED: pre-mRNA-processing factor 39-like [Vitis vinifera];; (*SWP) sp|Q4KLU2|PRP39_XENLA (e_value=3e-82) Pre-mRNA-processing factor 39 OS=Xenopus laevis GN=prpf39 PE=2 SV=1;; (*TAIR) AT1G04080.1 (e_value=0.0) | Symbols: PRP39 | Tetratricopeptide repeat (TPR)-like superfamily protein | chr1:1051803-1056550 FORW…	6.84888	2.39	1	0	1	2	796	87.6193	4.86865
NbS00046497g0001.1 protein ; (*GB) gi	147866249 emb|CAN82045.1| (e_value=2e-40) hypothetical protein VITISV_026200 [Vitis vinifera];; (*TAIR) AT5G64460.5 (e_value=3e-39) | Symbols: | Phosphoglycerate mutase family protein | chr5:25773009-25774672 REVERSE LENGTH=201;; (*ITAG) Solyc04g076830.2.1 (e_value=5e-36) genomic_reference:SL2.40ch04 gene_region:59295163-59304028 transcript_region:SL2.40ch04:59295163..59304028- functional_descrip…	7.2338	12.71	1	1	1	2	118	13.3247	6.75635
NbC26241325g0002.1 protein ; (*GB) gi	255587675 ref|XP_002534352.1| (e_value=9e-37) GTP cyclohydrolase II, putative [Ricinus communis];; (*SWP) sp|P47924|RIBBA_ARATH (e_value=1e-26) Riboflavin biosynthesis protein ribBA, chloroplastic OS=Arabidopsis thaliana GN=RIBBA PE=2 SV=2;; (*TAIR) AT5G59750.2 (e_value=3e-32) | Symbols: | DHBP synthase RibB-like alpha/beta domain;GTP cyclohydrolase II | chr5:24073397-24075411 FORWARD LENGTH=543;…	6.12476	16.3	1	1	1	2	92	10.2435	10.2427		95
FLAG	peptide	4201.82	100	1	5	5	893	23	2.86014	4.50049
NbS00005651g0008.1 protein AED:0.24 eAED:0.24 QI:27	0.62 0.33|1|0.5|0.44|9|0|470; (*GB) gi|175363751|gb|ACB72462.1| (e_value=0.0) elongation factor 1 gamma-like protein [Nicotiana tabacum];; (*SWP) sp|Q6YW46|EF1G2_ORYSJ (e_value=0.0) Elongation factor 1-gamma 2 OS=Oryza sativa subsp. japonica GN=Os02g0220500 PE=2 SV=2;; (*TAIR) AT1G09640.1 (e_value=0.0) | Symbols: | Translation elongation factor EF1B, gamma chain | chr1:3120162-3122152 FORWARD LEN…	79.4591	27.45	1	2	9	20	470	53.3683	6.26514
NbS00006811g0211.1 protein AED:0.22 eAED:0.23 QI:0	0.6 0.36|1|0.7|0.54|11|0|778	72.7214	21.85	1	1	8	18	778	89.4914	6.97607
NbS00015969g0002.1 protein AED:0.18 eAED:0.18 QI:201	0.71 0.75|1|1|1|8|0|442; (*GB) gi|175363751|gb|ACB72462.1| (e_value=0.0) elongation factor 1 gamma-like protein [Nicotiana tabacum];; (*SWP) sp|Q6YW46|EF1G2_ORYSJ (e_value=0.0) Elongation factor 1-gamma 2 OS=Oryza sativa subsp. japonica GN=Os02g0220500 PE=2 SV=2;; (*TAIR) AT1G09640.1 (e_value=0.0) | Symbols: | Translation elongation factor EF1B, gamma chain | chr1:3120162-3122152 FORWARD LENGTH=4…	68.6129	22.62	1	0	7	17	442	50.5489	7.00537
NbS00043955g0003.1 protein AED:0.15 eAED:0.16 QI:0	0.8 0.66|1|1|1|6|0|264; (*GB) gi|78191406|gb|ABB29924.1| (e_value=9e-89) ripening regulated protein DDTFR10-like [Solanum tuberosum];; (*SWP) sp|P48006|EF1D1_ARATH (e_value=1e-80) Elongation factor 1-delta 1 OS=Arabidopsis thaliana GN=At1g30230 PE=2 SV=2;; (*TAIR) AT1G30230.2 (e_value=5e-83) | Symbols: | Glutathione S-transferase, C-terminal-like;Translation elongation factor EF1B/ribosomal prote…	62.0459	40.15	1	5	8	17	264	28.9295	4.62744
NbS00035989g0001.1 protein AED:0.13 eAED:0.13 QI:0	0 0|0.25|1|1|4|0|537; (*GB) gi|359476350|ref|XP_002283782.2| (e_value=0.0) PREDICTED: E3 ubiquitin-protein ligase HERC2-like [Vitis vinifera];; (*SWP) sp|Q6PAV2|HERC4_MOUSE (e_value=3e-23) Probable E3 ubiquitin-protein ligase HERC4 OS=Mus musculus GN=Herc4 PE=2 SV=2;; (*TAIR) AT5G11580.1 (e_value=7e-180) | Symbols: | Regulator of chromosome condensation (RCC1) family protein | chr5:3718913-372112…	76.0085	29.42	1	5	7	16	537	58.0527	5.35107
NbS00008464g0006.1 protein AED:0.18 eAED:0.18 QI:156	1 1|1|1|1|6|393|226; (*GB) gi|76161000|gb|ABA40463.1| (e_value=1e-101) elongation factor-like protein [Solanum tuberosum];; (*SWP) sp|P29545|EF1B_ORYSJ (e_value=2e-82) Elongation factor 1-beta OS=Oryza sativa subsp. japonica GN=Os07g0662500 PE=1 SV=3;; (*TAIR) AT5G12110.1 (e_value=8e-83) | Symbols: | Glutathione S-transferase, C-terminal-like;Translation elongation factor EF1B/ribosomal protein S…	66.4627	41.15	1	2	6	15	226	24.4763	4.65283
NbS00007385g0004.1 protein AED:0.12 eAED:0.12 QI:0	0.66 0.85|1|0.83|0.71|7|661|227; (*GB) gi|78191406|gb|ABB29924.1| (e_value=4e-82) ripening regulated protein DDTFR10-like [Solanum tuberosum];; (*SWP) sp|P48006|EF1D1_ARATH (e_value=5e-76) Elongation factor 1-delta 1 OS=Arabidopsis thaliana GN=At1g30230 PE=2 SV=2;; (*TAIR) AT1G30230.1 (e_value=4e-77) | Symbols: | Glutathione S-transferase, C-terminal-like;Translation elongation factor EF1B/riboso…	58.2767	33.48	1	2	6	14	227	24.5701	4.42432
NbS00000030g0010.1 protein AED:0.12 eAED:0.13 QI:247	1 0.84|1|0.91|0.84|13|0|959; (*GB) gi|255583860|ref|XP_002532681.1| (e_value=2e-97) Epsin-2, putative [Ricinus communis];; (*SWP) sp|Q67YI9|EPN2_ARATH (e_value=1e-90) Clathrin interactor EPSIN 2 OS=Arabidopsis thaliana GN=EPSIN2 PE=1 SV=1;; (*TAIR) AT2G43160.4 (e_value=5e-94) | Symbols: | ENTH/VHS family protein | chr2:17948884-17952920 FORWARD LENGTH=646;; (*ITAG) Solyc12g098740.1.1 (e_value=0.0…	46.7536	10.11	1	2	6	11	959	100.578	6.55127
NbS00030810g0011.1 protein AED:0.13 eAED:0.14 QI:250	1 0.84|1|0.75|0.76|13|0|927; (*GB) gi|255583860|ref|XP_002532681.1| (e_value=2e-98) Epsin-2, putative [Ricinus communis];; (*SWP) sp|Q67YI9|EPN2_ARATH (e_value=2e-91) Clathrin interactor EPSIN 2 OS=Arabidopsis thaliana GN=EPSIN2 PE=1 SV=1;; (*TAIR) AT2G43160.1 (e_value=1e-92) | Symbols: | ENTH/VHS family protein | chr2:17948884-17953267 FORWARD LENGTH=895;; (*ITAG) Solyc12g098740.1.1 (e_value=0.0…	45.202	11.87	1	4	7	11	927	97.7553	6.27783
NbS00037512g0009.1 protein AED:0.23 eAED:0.23 QI:153	1 1|1|1|1|6|290|226; (*GB) gi|76161000|gb|ABA40463.1| (e_value=1e-101) elongation factor-like protein [Solanum tuberosum];; (*SWP) sp|P29545|EF1B_ORYSJ (e_value=1e-80) Elongation factor 1-beta OS=Oryza sativa subsp. japonica GN=Os07g0662500 PE=1 SV=3;; (*TAIR) AT5G19510.1 (e_value=6e-79) | Symbols: | Translation elongation factor EF1B/ribosomal protein S6 family protein | chr5:6581854-6583137 REV…	46.5684	29.2	1	1	5	11	226	24.3633	4.71631
NbS00010002g0116.1 protein AED:0.01 eAED:0.01 QI:0	1 1|1|1|1|2|198|170	3.18022	10.59	1	0	1	7	170	18.3096	5.37646
NbS00002507g0009.1	protein	7.10749	8.3	1	0	1	7	229	26.9688	11.2095
NbS00004370g0039.1 protein AED:0.02 eAED:0.02 QI:0	0 0|1|1|1|2|0|209; (*GB) gi|78191406|gb|ABB29924.1| (e_value=7e-74) ripening regulated protein DDTFR10-like [Solanum tuberosum];; (*SWP) sp|P48006|EF1D1_ARATH (e_value=6e-73) Elongation factor 1-delta 1 OS=Arabidopsis thaliana GN=At1g30230 PE=2 SV=2;; (*TAIR) AT1G30230.1 (e_value=4e-74) | Symbols: | Glutathione S-transferase, C-terminal-like;Translation elongation factor EF1B/ribosomal protein S6…	22.8363	26.32	1	1	3	6	209	22.8413	4.38623
NbS00027839g0004.1 protein AED:0.00 eAED:0.01 QI:0	1 0.5|1|1|1|2|0|185; (*GB) gi|78191406|gb|ABB29924.1| (e_value=4e-68) ripening regulated protein DDTFR10-like [Solanum tuberosum];; (*SWP) sp|Q9SI20|EF1D2_ARATH (e_value=2e-64) Elongation factor 1-delta 2 OS=Arabidopsis thaliana GN=At2g18110 PE=2 SV=1;; (*TAIR) AT2G18110.1 (e_value=1e-65) | Symbols: | Translation elongation factor EF1B/ribosomal protein S6 family protein | chr2:7872636-7873713 FO…	22.1424	16.22	1	0	2	6	185	20.04	4.50049
NbS00016159g0006.1 protein AED:0.34 eAED:0.36 QI:356	0.57 0.5|1|0.71|0.62|8|0|302; (*GB) gi|115473|sp|P27141.1|CAHC_TOBAC (e_value=3e-179) RecName: Full=Carbonic anhydrase, chloroplastic; AltName: Full=Carbonate dehydratase; Flags: Precursor;; (*SWP) sp|P27141|CAHC_TOBAC (e_value=1e-180) Carbonic anhydrase, chloroplastic OS=Nicotiana tabacum PE=2 SV=1;; (*TAIR) AT3G01500.3 (e_value=9e-122) | Symbols: CA1 | carbonic anhydrase 1 | chr3:195173-197873 …	21.3482	18.21	1	2	3	5	302	32.4737	7.48877
NbS00027208g0004.1 protein AED:0.25 eAED:0.25 QI:225	0.66 0.75|1|0.66|0.5|4|191|545; (*SWP) sp|P0DH90|FRIGI_ARATH (e_value=5e-19) Protein FRIGIDA OS=Arabidopsis thaliana GN=FRI PE=2 SV=1;; (*TAIR) AT5G48385.1 (e_value=0.0) | Symbols: | FRIGIDA-like protein | chr5:19609471-19611712 FORWARD LENGTH=558;; (*ITAG) Solyc06g082930.2.1 (e_value=0.0) genomic_reference:SL2.40ch06 gene_region:44846738-44850138 transcript_region:SL2.40ch06:44846738..44850138+ …	12.925	3.85	1	1	1	5	545	60.9132	6.39209
NbS00000867g0125.1	protein	6.59657	13.19	1	0	1	5	144	15.604	10.1108
NbS00008988g0005.1 protein AED:0.26 eAED:0.28 QI:0	0 0|0.75|1|1|4|0|96; (*GB) gi|363806792|ref|NP_001242027.1| (e_value=1e-50) uncharacterized protein LOC100803623 [Glycine max];; (*SWP) sp|P49200|RS201_ARATH (e_value=2e-47) 40S ribosomal protein S20-1 OS=Arabidopsis thaliana GN=RPS20A PE=1 SV=2;; (*TAIR) AT5G62300.2 (e_value=2e-48) | Symbols: | Ribosomal protein S10p/S20e family protein | chr5:25021388-25022235 REVERSE LENGTH=124;; (*ITAG) Solyc…	12.4872	18.75	1	1	1	4	96	10.6547	9.33447
NbS00047700g0013.1 protein AED:0.19 eAED:0.19 QI:131	0.6 0.63|1|0.8|0.54|11|307|726; (*GB) gi|12643758|sp|Q40565.1|RCA2_TOBAC (e_value=0.0) RecName: Full=Ribulose bisphosphate carboxylase/oxygenase activase 2, chloroplastic; Short=RA 2; Short=RuBisCO activase 2; Flags: Precursor;; (*SWP) sp|Q40565|RCA2_TOBAC (e_value=0.0) Ribulose bisphosphate carboxylase/oxygenase activase 2, chloroplastic OS=Nicotiana tabacum GN=RCA PE=2 SV=1;; (*TAIR) AT2G39730.…	15.7044	11.98	1	0	3	4	726	80.8172	8.63135
NbS00032627g0002.1 protein AED:0.20 eAED:0.26 QI:0	0 0|1|0|0|3|0|136; (*GB) gi|388512221|gb|AFK44172.1| (e_value=5e-45) unknown [Medicago truncatula];; (*SWP) sp|P93447|EF1D_PIMBR (e_value=8e-45) Elongation factor 1-delta OS=Pimpinella brachycarpa PE=2 SV=3;; (*TAIR) AT1G30230.1 (e_value=7e-39) | Symbols: | Glutathione S-transferase, C-terminal-like;Translation elongation factor EF1B/ribosomal protein S6 | chr1:10639286-10640515 FORWARD LENGTH=23…	15.1388	12.5	1	0	1	4	136	15.0128	5.65576
NbS00015227g0002.1 protein AED:0.14 eAED:0.16 QI:0	-1 0|1|-1|1|1|0|171; (*GB) gi|237783971|gb|ACR19782.1| (e_value=5e-91) ATP synthase CF1 beta subunit [Nolana galapagensis];; (*SWP) sp|P26530|ATPB_NICRU (e_value=9e-90) ATP synthase subunit beta, chloroplastic OS=Nicotiana rustica GN=atpB PE=3 SV=1;; (*ITAG) ATCG00480.1 (e_value=3e-88) | Symbols: ATPB, PB | ATP synthase subunit beta | chrC:52660-54156 REVERSE LENGTH=498;; (*ITAG) Solyc01g007320.2…	13.4734	11.11	1	1	1	4	171	18.8247	5.36377
NbS00022532g0009.1 protein AED:0.11 eAED:0.11 QI:0	1 1|1|0.75|0.6|5|383|388; (*GB) gi|255587510|ref|XP_002534297.1| (e_value=0.0) conserved hypothetical protein [Ricinus communis];; (*SWP) sp|Q9LTR2|TGD2_ARATH (e_value=0.0) Protein TRIGALACTOSYLDIACYLGLYCEROL 2, chloroplastic OS=Arabidopsis thaliana GN=TGD2 PE=1 SV=1;; (*TAIR) AT3G20320.1 (e_value=0.0) | Symbols: TGD2 | trigalactosyldiacylglycerol2 | chr3:7087657-7089640 REVERSE LENGTH=381;; (*IT…	18.8139	17.53	1	2	4	4	388	42.92	9.1001
NbS00009714g0011.1 protein AED:0.20 eAED:0.20 QI:131	0.83 0.71|1|0.83|0.57|7|463|410; (*SWP) sp|Q40565|RCA2_TOBAC (e_value=0.0) Ribulose bisphosphate carboxylase/oxygenase activase 2, chloroplastic OS=Nicotiana tabacum GN=RCA PE=2 SV=1;; (*TAIR) AT2G39730.2 (e_value=0.0) | Symbols: RCA | rubisco activase | chr2:16571046-16573345 REVERSE LENGTH=446;; (*ITAG) Solyc10g086580.1.1 (e_value=0.0) evidence_code:10F0H1E1IEG genomic_reference:SL2.40ch10 gene…	15.2789	12.44	1	1	3	4	410	45.255	7.73779
NbS00016882g0029.1 protein AED:0.15 eAED:0.26 QI:0	0.16 0.14|1|0.16|0.28|7|75|376; (*SWP) sp|P25776|ORYA_ORYSJ (e_value=7e-44) Oryzain alpha chain OS=Oryza sativa subsp. japonica GN=Os04g0650000 PE=1 SV=2;; (*TAIR) AT1G09850.1 (e_value=1e-46) | Symbols: XBCP3 | xylem bark cysteine peptidase 3 | chr1:3201848-3203875 FORWARD LENGTH=437;; (*ITAG) Solyc02g076690.2.1 (e_value=2e-101) genomic_reference:SL2.40ch02 gene_region:36411106-36413774 transcrip…	6.40174	5.05	1	1	1	4	376	43.1412	6.72705
NbS00044990g0002.1 protein AED:0.04 eAED:0.04 QI:333	0.66 0.57|1|1|1|7|326|449; (*SWP) sp|Q40460|RCA1_TOBAC (e_value=0.0) Ribulose bisphosphate carboxylase/oxygenase activase 1, chloroplastic OS=Nicotiana tabacum PE=1 SV=1;; (*TAIR) AT2G39730.1 (e_value=0.0) | Symbols: RCA | rubisco activase | chr2:16570951-16573345 REVERSE LENGTH=474;; (*ITAG) Solyc09g011080.2.1 (e_value=0.0) genomic_reference:SL2.40ch09 gene_region:4413327-4416467 transcript_regi…	15.2639	14.7	1	1	4	4	449	49.4282	7.82568
NbS00000844g0016.1 protein AED:0.30 eAED:0.32 QI:0	0.78 0.8|1|0.71|0.86|15|187|746; (*SWP) sp|Q05609|CTR1_ARATH (e_value=5e-68) Serine/threonine-protein kinase CTR1 OS=Arabidopsis thaliana GN=CTR1 PE=1 SV=1;; (*TAIR) AT2G31010.2 (e_value=0.0) | Symbols: | Protein kinase superfamily protein | chr2:13194939-13199642 FORWARD LENGTH=775;; (*ITAG) Solyc02g076780.2.1 (e_value=0.0) genomic_reference:SL2.40ch02 gene_region:36457518-36480448 transcript_re…	3.38606	2.68	1	0	1	4	746	83.4256	7.50342
NbS00001653g0010.1 protein AED:0.25 eAED:0.26 QI:164	0.92 0.8|1|0.78|0.73|15|33|834; (*GB) gi|225437987|ref|XP_002272685.1| (e_value=0.0) PREDICTED: pre-mRNA-processing factor 39-like [Vitis vinifera];; (*SWP) sp|Q4KLU2|PRP39_XENLA (e_value=1e-74) Pre-mRNA-processing factor 39 OS=Xenopus laevis GN=prpf39 PE=2 SV=1;; (*TAIR) AT1G04080.1 (e_value=0.0) | Symbols: PRP39 | Tetratricopeptide repeat (TPR)-like superfamily protein | chr1:1051803-1056550 FO…	16.2272	8.51	1	1	3	4	834	91.7772	4.85596
NbS00029393g0012.1 protein AED:0.08 eAED:0.08 QI:319	0.42 0.37|1|1|1|8|307|444; (*GB) gi|12643757|sp|Q40460.1|RCA1_TOBAC (e_value=0.0) RecName: Full=Ribulose bisphosphate carboxylase/oxygenase activase 1, chloroplastic; Short=RA 1; Short=RuBisCO activase 1; Flags: Precursor;; (*SWP) sp|Q40460|RCA1_TOBAC (e_value=0.0) Ribulose bisphosphate carboxylase/oxygenase activase 1, chloroplastic OS=Nicotiana tabacum PE=1 SV=1;; (*TAIR) AT2G39730.1 (e_value=0…	15.3766	14.86	1	1	4	4	444	49.059	8.11865
NbS00058856g0002.1 protein AED:0.17 eAED:0.17 QI:0	0.5 0|0.66|1|1|3|0|73; (*GB) gi|175363751|gb|ACB72462.1| (e_value=4e-31) elongation factor 1 gamma-like protein [Nicotiana tabacum];; (*SWP) sp|Q6YW46|EF1G2_ORYSJ (e_value=1e-30) Elongation factor 1-gamma 2 OS=Oryza sativa subsp. japonica GN=Os02g0220500 PE=2 SV=2;; (*TAIR) AT1G57720.2 (e_value=4e-26) | Symbols: | Translation elongation factor EF1B, gamma chain | chr1:21377873-21380114 FORWARD LE…	17.3815	41.1	1	0	2	4	73	7.87013	8.47021
NbS00031150g0005.1	protein	4.6218	18.87	1	0	1	4	159	17.9063	10.1987
NbS00048911g0003.1 protein AED:0.23 eAED:0.23 QI:377	1 1|1|0.87|0.88|9|407|363; (*GB) gi|225459415|ref|XP_002285820.1| (e_value=0.0) PREDICTED: transcription factor TGA4 [Vitis vinifera];; (*SWP) sp|Q39237|TGA1_ARATH (e_value=9e-153) Transcription factor TGA1 OS=Arabidopsis thaliana GN=TGA1 PE=1 SV=2;; (*TAIR) AT5G65210.5 (e_value=7e-154) | Symbols: TGA1 | bZIP transcription factor family protein | chr5:26059031-26060749 FORWARD LENGTH=368;; (*ITAG…	4.49933	7.16	1	0	1	3	363	41.1555	7.48877
NbC24305910g0003.1 protein AED:0.03 eAED:0.03 QI:0	1 0.5|1|1|1|2|0|101; (*GB) gi|12643758|sp|Q40565.1|RCA2_TOBAC (e_value=6e-65) RecName: Full=Ribulose bisphosphate carboxylase/oxygenase activase 2, chloroplastic; Short=RA 2; Short=RuBisCO activase 2; Flags: Precursor;; (*SWP) sp|Q40565|RCA2_TOBAC (e_value=2e-66) Ribulose bisphosphate carboxylase/oxygenase activase 2, chloroplastic OS=Nicotiana tabacum GN=RCA PE=2 SV=1;; (*TAIR) AT2G39730.3 (e_va…	11.034	31.68	1	0	2	3	101	11.2838	4.60205
NbS00020081g0001.1 protein AED:0.24 eAED:0.24 QI:0	-1 0|1|-1|1|1|0|186; (*GB) gi|548746|sp|P36688.1|RK12_NICSY (e_value=9e-93) RecName: Full=50S ribosomal protein L12, chloroplastic; AltName: Full=CL12; Flags: Precursor;; (*SWP) sp|P36688|RK12_NICSY (e_value=3e-94) 50S ribosomal protein L12, chloroplastic OS=Nicotiana sylvestris PE=2 SV=1;; (*TAIR) AT3G27830.1 (e_value=3e-58) | Symbols: RPL12-A, RPL12 | ribosomal protein L12-A | chr3:10318576-103…	13.2432	33.87	1	1	3	3	186	19.7017	6.22705
NbS00012784g0015.1 protein AED:0.24 eAED:0.24 QI:310	0.71 0.75|0.87|0.85|0.87|8|0|437; (*GB) gi|2459684|gb|AAB71764.1| (e_value=0.0) catalase 1 [Nicotiana tabacum];; (*SWP) sp|P49315|CATA1_NICPL (e_value=0.0) Catalase isozyme 1 (Fragment) OS=Nicotiana plumbaginifolia GN=CAT1 PE=2 SV=1;; (*TAIR) AT4G35090.1 (e_value=0.0) | Symbols: CAT2 | catalase 2 | chr4:16700937-16703215 REVERSE LENGTH=492;; (*ITAG) Solyc02g082760.2.1 (e_value=0.0) genomic_refere…	10.7763	14.42	1	0	3	3	437	50.8199	7.02002
NbS00006116g0019.1 protein AED:0.27 eAED:0.27 QI:568	1 1|1|1|1|7|0|473; (*GB) gi|219560127|gb|ACL27272.1| (e_value=0.0) catalase [Nicotiana benthamiana];; (*SWP) sp|P49315|CATA1_NICPL (e_value=0.0) Catalase isozyme 1 (Fragment) OS=Nicotiana plumbaginifolia GN=CAT1 PE=2 SV=1;; (*TAIR) AT4G35090.1 (e_value=0.0) | Symbols: CAT2 | catalase 2 | chr4:16700937-16703215 REVERSE LENGTH=492;; (*ITAG) Solyc02g082760.2.1 (e_value=0.0) genomic_reference:SL2.40c…	10.7763	13.32	1	0	3	3	473	54.75	6.96143
NbS00003947g0013.1 protein AED:0.06 eAED:0.06 QI:477	1 0.8|1|0.75|0.6|5|0|136; (*GB) gi|359475590|ref|XP_002264303.2| (e_value=2e-76) PREDICTED: uncharacterized protein LOC100257829 [Vitis vinifera];; (*TAIR) AT5G64460.8 (e_value=4e-71) | Symbols: | Phosphoglycerate mutase family protein | chr5:25773009-25775104 REVERSE LENGTH=282;; (*ITAG) Solyc04g076830.2.1 (e_value=2e-63) genomic_reference:SL2.40ch04 gene_region:59295163-59304028 transcript_regi…	10.2993	24.26	1	1	2	3	136	15.1676	7.97217
NbS00038610g0006.1 protein AED:0.03 eAED:0.03 QI:43	1 1|1|0.88|0.84|19|411|2414; (*GB) gi|225459056|ref|XP_002285638.1| (e_value=0.0) PREDICTED: uncharacterized protein LOC100254031 isoform 1 [Vitis vinifera];; (*TAIR) AT1G58250.1 (e_value=0.0) | Symbols: SAB | Golgi-body localisation protein domain ;RNA pol II promoter Fmp27 protein domain | chr1:21587317-21601373 REVERSE LENGTH=2607;; (*ITAG) Solyc12g088010.1.1 (e_value=0.0) evidence_code:10F0H1…	3.59429	0.75	1	0	1	3	2414	270.496	8.44092
NbS00029322g0004.1 protein AED:0.28 eAED:0.28 QI:355	1 0.88|1|1|1|9|0|269; (*GB) gi|56562175|emb|CAH60890.1| (e_value=3e-172) carbonic anhydrase [Solanum lycopersicum];; (*SWP) sp|P27141|CAHC_TOBAC (e_value=3e-127) Carbonic anhydrase, chloroplastic OS=Nicotiana tabacum PE=2 SV=1;; (*TAIR) AT5G14740.1 (e_value=9e-124) | Symbols: CA2, CA18, BETA CA2 | carbonic anhydrase 2 | chr5:4758257-4762382 FORWARD LENGTH=331;; (*ITAG) Solyc05g005490.2.1 (e_value…	14.1061	13.01	1	0	2	3	269	29.486	5.87158
NbS00055824g0013.1 protein AED:0.22 eAED:0.27 QI:0	0 0|1|0.33|0.25|4|0|820; (*GB) gi|224141047|ref|XP_002323886.1| (e_value=8e-14) predicted protein [Populus trichocarpa];; (*TAIR) AT5G15430.1 (e_value=9e-11) | Symbols: | Plant calmodulin-binding protein-related | chr5:5010180-5011616 FORWARD LENGTH=478;; (*ITAG) Solyc06g069620.1.1 (e_value=3e-22) evidence_code:10F0H0E1IEG genomic_reference:SL2.40ch06 gene_region:39745485-39746951 transcript_regi…	3.26868	2.56	1	0	1	3	820	90.6405	10.4331
NbS00019252g0008.1 protein AED:0.21 eAED:0.21 QI:0	1 0|1|1|1|2|0|291; (*GB) gi|255587510|ref|XP_002534297.1| (e_value=3e-133) conserved hypothetical protein [Ricinus communis];; (*SWP) sp|Q9LTR2|TGD2_ARATH (e_value=1e-124) Protein TRIGALACTOSYLDIACYLGLYCEROL 2, chloroplastic OS=Arabidopsis thaliana GN=TGD2 PE=1 SV=1;; (*TAIR) AT3G20320.1 (e_value=1e-125) | Symbols: TGD2 | trigalactosyldiacylglycerol2 | chr3:7087657-7089640 REVERSE LENGTH=381;; (*…	12.8318	15.12	1	1	3	3	291	32.1672	9.46631
NbS00052846g0002.1 protein AED:0.07 eAED:0.07 QI:187	1 1|1|1|1|4|546|288; (*GB) gi|350535901|ref|NP_001234475.1| (e_value=0.0) xyloglucan endotransglucosylase-hydrolase XTH7 [Solanum lycopersicum];; (*SWP) sp|Q8LF99|XTH6_ARATH (e_value=6e-166) Probable xyloglucan endotransglucosylase/hydrolase protein 6 OS=Arabidopsis thaliana GN=XTH6 PE=2 SV=2;; (*TAIR) AT5G65730.1 (e_value=5e-167) | Symbols: XTH6 | xyloglucan endotransglucosylase/hydrolase 6 | ch…	12.3567	17.71	1	2	3	3	288	32.8121	7.13721
NbS00003380g0001.1 protein AED:0.00 eAED:0.00 QI:0	-1 0|1|-1|1|1|0|186; (*GB) gi|20020|emb|CAA44226.1| (e_value=5e-90) ribosomal protein L12-1a [Nicotiana tabacum];; (*SWP) sp|P24929|RK12_TOBAC (e_value=2e-91) 50S ribosomal protein L12, chloroplastic OS=Nicotiana tabacum GN=RPL12 PE=1 SV=1;; (*TAIR) AT3G27850.1 (e_value=1e-58) | Symbols: RPL12-C | ribosomal protein L12-C | chr3:10324905-10325468 FORWARD LENGTH=187;; (*ITAG) Solyc02g086730.1.1 (e_…	13.1476	33.87	1	1	3	3	186	19.6766	6.81494
NbS00003380g0115.1 protein AED:0.12 eAED:0.12 QI:355	0.66 0.85|1|0.33|0.42|7|134|238	14.1061	14.71	1	0	2	3	238	25.8865	8.95361
NbS00016188g0007.1 protein AED:0.10 eAED:0.12 QI:0	0 0|0.66|1|1|3|0|467; (*GB) gi|359476350|ref|XP_002283782.2| (e_value=0.0) PREDICTED: E3 ubiquitin-protein ligase HERC2-like [Vitis vinifera];; (*SWP) sp|Q15034|HERC3_HUMAN (e_value=7e-17) Probable E3 ubiquitin-protein ligase HERC3 OS=Homo sapiens GN=HERC3 PE=1 SV=1;; (*TAIR) AT5G11580.1 (e_value=5e-142) | Symbols: | Regulator of chromosome condensation (RCC1) family protein | chr5:3718913-372112…	13.5541	6.21	1	0	2	3	467	50.5549	5.17334
NbS00001169g0153.1 protein AED:0.25 eAED:0.25 QI:0	0.5 0.4|1|1|1|5|0|341	10.8004	8.5	1	0	2	3	341	36.277	9.05615
NbS00034319g0004.1 protein AED:0.24 eAED:0.24 QI:388	0.75 0.8|1|0.75|0.6|5|0|320; (*GB) gi|350535901|ref|NP_001234475.1| (e_value=0.0) xyloglucan endotransglucosylase-hydrolase XTH7 [Solanum lycopersicum];; (*SWP) sp|Q8LF99|XTH6_ARATH (e_value=4e-167) Probable xyloglucan endotransglucosylase/hydrolase protein 6 OS=Arabidopsis thaliana GN=XTH6 PE=2 SV=2;; (*TAIR) AT5G65730.1 (e_value=3e-168) | Symbols: XTH6 | xyloglucan endotransglucosylase/hydrolas…	12.5814	16.88	1	0	3	3	320	36.773	7.98682
NbS00032803g0004.1 protein AED:0.22 eAED:0.27 QI:0	0.5 0.28|1|0.5|0.71|7|0|285; (*GB) gi|293332789|ref|NP_001169463.1| (e_value=3e-106) uncharacterized protein LOC100383334 [Zea mays];; (*SWP) sp|P37287|PIGA_HUMAN (e_value=3e-32) Phosphatidylinositol N-acetylglucosaminyltransferase subunit A OS=Homo sapiens GN=PIGA PE=1 SV=1;; (*TAIR) AT3G45100.2 (e_value=2e-60) | Symbols: SETH2 | UDP-Glycosyltransferase superfamily protein | chr3:16504648-165068…	9.42567	7.72	1	0	1	3	285	32.6639	9.01221
NbS00011968g0004.1 protein AED:0.34 eAED:0.35 QI:67	0.38 0.28|0.92|0.30|0.57|14|0|545; (*GB) gi|255577116|ref|XP_002529442.1| (e_value=0.0) glycosyltransferase, putative [Ricinus communis];; (*SWP) sp|P37287|PIGA_HUMAN (e_value=8e-148) Phosphatidylinositol N-acetylglucosaminyltransferase subunit A OS=Homo sapiens GN=PIGA PE=1 SV=1;; (*TAIR) AT3G45100.2 (e_value=0.0) | Symbols: SETH2 | UDP-Glycosyltransferase superfamily protein | chr3:16504648-165…	9.42567	4.04	1	0	1	3	545	61.487	8.63135
NbS00008076g0120.1 protein AED:0.35 eAED:0.35 QI:304	1 0.88|1|1|1|9|0|302	14.1061	11.59	1	0	2	3	302	33.2079	7.38623
NbS00019521g0023.1 protein AED:0.11 eAED:0.11 QI:0	0.5 0.2|1|1|1|5|0|330; (*GB) gi|356561317|ref|XP_003548929.1| (e_value=9e-130) PREDICTED: LOW QUALITY PROTEIN: glyceraldehyde-3-phosphate dehydrogenase A, chloroplastic-like [Glycine max];; (*SWP) sp|P09043|G3PA_TOBAC (e_value=6e-117) Glyceraldehyde-3-phosphate dehydrogenase A, chloroplastic (Fragment) OS=Nicotiana tabacum GN=GAPA PE=2 SV=1;; (*TAIR) AT1G12900.1 (e_value=5e-95) | Symbols: GAPA-2 …	10.8004	8.79	1	0	2	3	330	34.8983	7.32764
NbS00013723g0013.1 protein AED:0.06 eAED:0.07 QI:0	1 0|1|1|1|2|0|1017; (*GB) gi|225458603|ref|XP_002282770.1| (e_value=0.0) PREDICTED: protein WEAK CHLOROPLAST MOVEMENT UNDER BLUE LIGHT 1-like [Vitis vinifera];; (*SWP) sp|O48724|WEB1_ARATH (e_value=0.0) Protein WEAK CHLOROPLAST MOVEMENT UNDER BLUE LIGHT 1 OS=Arabidopsis thaliana GN=WEB1 PE=1 SV=1;; (*TAIR) AT2G26570.1 (e_value=0.0) | Symbols: WEB1 | Plant protein of unknown function (DUF827) | ch…	3.55137	2.06	1	0	1	3	1017	111.334	5.26221
NbS00046497g0001.1 protein ; (*GB) gi	147866249 emb|CAN82045.1| (e_value=2e-40) hypothetical protein VITISV_026200 [Vitis vinifera];; (*TAIR) AT5G64460.5 (e_value=3e-39) | Symbols: | Phosphoglycerate mutase family protein | chr5:25773009-25774672 REVERSE LENGTH=201;; (*ITAG) Solyc04g076830.2.1 (e_value=5e-36) genomic_reference:SL2.40ch04 gene_region:59295163-59304028 transcript_region:SL2.40ch04:59295163..59304028- functional_descrip…	10.9576	22.03	1	2	2	3	118	13.3247	6.75635
NbS00015038g0018.1 protein AED:0.11 eAED:0.11 QI:147	0.85 0.75|1|0.85|0.87|8|321|476; (*GB) gi|211906480|gb|ACJ11733.1| (e_value=0.0) catalase [Gossypium hirsutum];; (*SWP) sp|P17598|CATA1_GOSHI (e_value=0.0) Catalase isozyme 1 OS=Gossypium hirsutum GN=CAT1 PE=2 SV=2;; (*TAIR) AT4G35090.1 (e_value=0.0) | Symbols: CAT2 | catalase 2 | chr4:16700937-16703215 REVERSE LENGTH=492;; (*ITAG) Solyc04g082460.2.1 (e_value=0.0) genomic_reference:SL2.40ch04 gen…	6.27346	6.51	1	0	2	2	476	54.9784	7.2251
NbS00010087g0101.1 protein AED:0.24 eAED:0.26 QI:0	-1 0|1|-1|1|1|0|348	7.58955	10.92	1	0	2	2	348	37.692	4.70361
NbS00014547g0107.1 protein AED:0.18 eAED:0.19 QI:0	1 0.33|1|1|1|3|0|238	8.12332	15.55	1	0	2	2	238	27.3391	6.78564
NbS00000314g0014.1 protein AED:0.06 eAED:0.06 QI:0	0.8 0.68|0.96|0.86|0.88|51|606|3678; (*GB) gi|297736774|emb|CBI25975.3| (e_value=0.0) unnamed protein product [Vitis vinifera];; (*SWP) sp|Q709C8|VP13C_HUMAN (e_value=4e-26) Vacuolar protein sorting-associated protein 13C OS=Homo sapiens GN=VPS13C PE=1 SV=1;; (*TAIR) AT1G48090.1 (e_value=0.0) | Symbols: | calcium-dependent lipid-binding family protein | chr1:17732582-17758194 REVERSE LENGTH=4146;…	4.46438	0.46	1	0	1	2	3678	408.643	6.53662
NbS00015353g0017.1 protein AED:0.37 eAED:0.38 QI:0	0.42 0.12|0.87|0.42|0.5|8|0|368; (*GB) gi|168038086|ref|XP_001771533.1| (e_value=3e-122) predicted protein [Physcomitrella patens subsp. patens];; (*SWP) sp|P46942|DB10_NICSY (e_value=3e-118) ATP-dependent RNA helicase-like protein DB10 OS=Nicotiana sylvestris PE=2 SV=1;; (*TAIR) AT3G01540.4 (e_value=6e-103) | Symbols: DRH1, ATDRH1 | DEAD box RNA helicase 1 | chr3:213077-216142 REVERSE LENGTH=619…	3.10813	5.43	1	0	1	2	368	40.6248	7.79639
NbS00031520g0009.1 protein AED:0.26 eAED:0.26 QI:0	1 0.9|1|0.77|0.9|10|433|457; (*GB) gi|357507681|ref|XP_003624129.1| (e_value=1e-173) ABC transporter [Medicago truncatula];; (*SWP) sp|Q9AT00|AB13I_ARATH (e_value=1e-168) Protein TRIGALACTOSYLDIACYLGLYCEROL 3, chloroplastic OS=Arabidopsis thaliana GN=TGD3 PE=1 SV=1;; (*TAIR) AT1G65410.1 (e_value=8e-170) | Symbols: ATNAP11, TGD3, NAP11 | non-intrinsic ABC protein 11 | chr1:24295362-24297332 FORWAR…	8.86729	10.07	1	1	2	2	457	50.1541	7.07861
NbS00039744g0003.1 protein AED:0.25 eAED:0.32 QI:0	0 0|0.75|1|1|4|0|618; (*GB) gi|123620|sp|P27322.1|HSP72_SOLLC (e_value=0.0) RecName: Full=Heat shock cognate 70 kDa protein 2;; (*SWP) sp|P27322|HSP72_SOLLC (e_value=0.0) Heat shock cognate 70 kDa protein 2 OS=Solanum lycopersicum GN=HSC-2 PE=2 SV=1;; (*TAIR) AT3G12580.1 (e_value=0.0) | Symbols: HSP70, ATHSP70 | heat shock protein 70 | chr3:3991487-3993689 REVERSE LENGTH=650;; (*ITAG) Solyc10g086…	7.58955	6.15	1	0	2	2	618	67.3714	5.24951
NbS00009348g0010.1 protein AED:0.28 eAED:0.28 QI:0	0.8 0.72|0.81|1|1|11|0|545; (*GB) gi|225429422|ref|XP_002276103.1| (e_value=0.0) PREDICTED: clathrin interactor EPSIN 1-like isoform 1 [Vitis vinifera];; (*SWP) sp|Q8VY07|EPN1_ARATH (e_value=4e-169) Clathrin interactor EPSIN 1 OS=Arabidopsis thaliana GN=EPSIN1 PE=1 SV=1;; (*TAIR) AT5G11710.1 (e_value=3e-170) | Symbols: | ENTH/VHS family protein | chr5:3772981-3776316 FORWARD LENGTH=560;; (*ITAG) …	8.20884	2.75	1	0	1	2	545	59.1612	5.74463
NbS00026427g0002.1 protein AED:0.27 eAED:0.27 QI:0	-1 0|1|-1|1|1|0|531; (*GB) gi|19878|emb|CAA44820.1| (e_value=0.0) heat shock protein 70 [Nicotiana tabacum];; (*SWP) sp|P26413|HSP70_SOYBN (e_value=0.0) Heat shock 70 kDa protein OS=Glycine max GN=HSP70 PE=3 SV=1;; (*TAIR) AT3G12580.1 (e_value=0.0) | Symbols: HSP70, ATHSP70 | heat shock protein 70 | chr3:3991487-3993689 REVERSE LENGTH=650;; (*ITAG) Solyc03g117630.1.1 (e_value=0.0) evidence_code:1…	7.52751	7.16	1	0	2	2	531	58.721	5.69385
NbS00009983g0008.1 protein AED:0.11 eAED:0.11 QI:0	0 0|1|0|0.5|2|0|384; (*GB) gi|108864705|gb|ABG22608.1| (e_value=0.0) Heat shock cognate 70 kDa protein, putative, expressed [Oryza sativa Japonica Group];; (*SWP) sp|P27322|HSP72_SOLLC (e_value=0.0) Heat shock cognate 70 kDa protein 2 OS=Solanum lycopersicum GN=HSC-2 PE=2 SV=1;; (*TAIR) AT3G12580.1 (e_value=0.0) | Symbols: HSP70, ATHSP70 | heat shock protein 70 | chr3:3991487-3993689 REVERSE LENG…	7.58955	9.9	1	0	2	2	384	41.8595	5.8208
NbS00018316g0001.1 protein AED:0.07 eAED:0.09 QI:0	-1 0|1|-1|1|1|0|509; (*GB) gi|392465167|dbj|BAM24707.1| (e_value=0.0) Heat shock protein 70 [Nicotiana tabacum];; (*SWP) sp|P27322|HSP72_SOLLC (e_value=0.0) Heat shock cognate 70 kDa protein 2 OS=Solanum lycopersicum GN=HSC-2 PE=2 SV=1;; (*TAIR) AT3G12580.1 (e_value=0.0) | Symbols: HSP70, ATHSP70 | heat shock protein 70 | chr3:3991487-3993689 REVERSE LENGTH=650;; (*ITAG) Solyc09g010630.2.1 (e_val…	7.58955	7.47	1	0	2	2	509	55.7935	5.08447
NbS00018747g0002.1 protein AED:0.28 eAED:0.28 QI:0	0 0.5|1|1|1|2|0|479; (*GB) gi|242072786|ref|XP_002446329.1| (e_value=0.0) hypothetical protein SORBIDRAFT_06g014400 [Sorghum bicolor];; (*SWP) sp|P27322|HSP72_SOLLC (e_value=0.0) Heat shock cognate 70 kDa protein 2 OS=Solanum lycopersicum GN=HSC-2 PE=2 SV=1;; (*TAIR) AT3G12580.1 (e_value=0.0) | Symbols: HSP70, ATHSP70 | heat shock protein 70 | chr3:3991487-3993689 REVERSE LENGTH=650;; (*ITAG) Sol…	7.58955	7.93	1	0	2	2	479	52.9349	5.49072
NbS00040361g0003.1 protein AED:0.12 eAED:0.12 QI:520	0 0.5|1|0|0.5|2|0|477; (*GB) gi|38325815|gb|AAR17080.1| (e_value=0.0) heat shock protein 70-3 [Nicotiana tabacum];; (*SWP) sp|P22953|HSP7A_ARATH (e_value=0.0) Heat shock 70 kDa protein 1 OS=Arabidopsis thaliana GN=HSP70-1 PE=1 SV=3;; (*TAIR) AT5G02500.1 (e_value=0.0) | Symbols: HSC70-1, HSP70-1, AT-HSC70-1, HSC70 | heat shock cognate protein 70-1 | chr5:554055-556334 REVERSE LENGTH=651;; (*ITAG) …	7.58955	7.97	1	0	2	2	477	52.4976	5.14795
NbS00060223g0005.1 protein AED:0.15 eAED:0.15 QI:0	0.81 0.5|0.83|1|1|12|0|698; (*GB) gi|22326733|ref|NP_196732.2| (e_value=6e-132) clathrin interactor EPSIN 1 [Arabidopsis thaliana];; (*SWP) sp|Q8VY07|EPN1_ARATH (e_value=2e-133) Clathrin interactor EPSIN 1 OS=Arabidopsis thaliana GN=EPSIN1 PE=1 SV=1;; (*TAIR) AT5G11710.1 (e_value=1e-134) | Symbols: | ENTH/VHS family protein | chr5:3772981-3776316 FORWARD LENGTH=560;; (*ITAG) Solyc08g065890.2.1 (e…	8.20884	2.15	1	0	1	2	698	74.9955	6.1001
NbS00037714g0003.1 protein AED:0.12 eAED:0.12 QI:0	0 0|0.75|1|1|4|0|487; (*GB) gi|38325815|gb|AAR17080.1| (e_value=0.0) heat shock protein 70-3 [Nicotiana tabacum];; (*SWP) sp|P27322|HSP72_SOLLC (e_value=0.0) Heat shock cognate 70 kDa protein 2 OS=Solanum lycopersicum GN=HSC-2 PE=2 SV=1;; (*TAIR) AT3G12580.1 (e_value=0.0) | Symbols: HSP70, ATHSP70 | heat shock protein 70 | chr3:3991487-3993689 REVERSE LENGTH=650;; (*ITAG) Solyc06g076020.2.1 (e_va…	7.99266	7.8	1	1	2	2	487	53.1682	5.23682
NbS00024851g0115.1 protein AED:0.35 eAED:0.35 QI:8	0.75 0.6|1|1|0.8|5|0|166	7.11488	10.84	1	0	1	2	166	18.6655	7.26904
NbS00011757g0115.1 protein AED:0.33 eAED:0.33 QI:0	0.57 0.37|1|0.85|0.75|8|0|590	3.10813	3.39	1	0	1	2	590	64.3165	9.34912
NbS00019367g0016.1 protein AED:0.34 eAED:0.34 QI:139	0.92 0.92|1|0.61|0.57|14|1269|382; (*GB) gi|311780299|gb|ADQ08688.1| (e_value=0.0) NAC transcription factor [Nicotiana tabacum];; (*SWP) sp|Q9C598|NAC81_ARATH (e_value=1e-113) Protein ATAF2 OS=Arabidopsis thaliana GN=NAC081 PE=1 SV=1;; (*TAIR) AT5G08790.1 (e_value=8e-115) | Symbols: ATAF2, anac081 | NAC (No Apical Meristem) domain transcriptional regulator superfamily protein | chr5:2859113-28601…	3.13096	4.97	1	0	1	2	382	43.6727	6.55127
NbS00008727g0006.1 protein AED:0.32 eAED:0.35 QI:0	0.77 0.6|0.8|1|1|10|0|596; (*GB) gi|225429422|ref|XP_002276103.1| (e_value=0.0) PREDICTED: clathrin interactor EPSIN 1-like isoform 1 [Vitis vinifera];; (*SWP) sp|Q8VY07|EPN1_ARATH (e_value=9e-154) Clathrin interactor EPSIN 1 OS=Arabidopsis thaliana GN=EPSIN1 PE=1 SV=1;; (*TAIR) AT5G11710.1 (e_value=7e-155) | Symbols: | ENTH/VHS family protein | chr5:3772981-3776316 FORWARD LENGTH=560;; (*ITAG) S…	8.20884	2.52	1	0	1	2	596	64.7281	5.96045
NbS00019252g0009.1 protein AED:0.69 eAED:0.69 QI:0	0.2 0|0.5|1|1|6|0|195; (*GB) gi|388514885|gb|AFK45504.1| (e_value=6e-49) unknown [Lotus japonicus];; (*SWP) sp|Q9LTR2|TGD2_ARATH (e_value=1e-43) Protein TRIGALACTOSYLDIACYLGLYCEROL 2, chloroplastic OS=Arabidopsis thaliana GN=TGD2 PE=1 SV=1;; (*TAIR) AT3G20320.1 (e_value=9e-45) | Symbols: TGD2 | trigalactosyldiacylglycerol2 | chr3:7087657-7089640 REVERSE LENGTH=381;; (*ITAG) Solyc02g082030.2.1 (e_…	9.21497	9.74	1	1	1	2	195	22.1974	5.2749
NbS00003826g0005.1 protein AED:0.03 eAED:0.03 QI:80	0.87 0.88|1|0.87|0.88|9|279|511; (*GB) gi|1345684|sp|P49317.1|CATA3_NICPL (e_value=0.0) RecName: Full=Catalase isozyme 3;; (*SWP) sp|P49317|CATA3_NICPL (e_value=0.0) Catalase isozyme 3 OS=Nicotiana plumbaginifolia GN=CAT3 PE=2 SV=1;; (*TAIR) AT4G35090.1 (e_value=0.0) | Symbols: CAT2 | catalase 2 | chr4:16700937-16703215 REVERSE LENGTH=492;; (*ITAG) Solyc04g082460.2.1 (e_value=0.0) genomic_referen…	6.27346	6.07	1	0	2	2	511	59.1855	7.48877
NbS00032073g0002.1 protein AED:0.30 eAED:0.30 QI:0	-1 0|1|-1|1|1|0|482; (*GB) gi|19878|emb|CAA44820.1| (e_value=0.0) heat shock protein 70 [Nicotiana tabacum];; (*SWP) sp|P26413|HSP70_SOYBN (e_value=0.0) Heat shock 70 kDa protein OS=Glycine max GN=HSP70 PE=3 SV=1;; (*TAIR) AT1G16030.1 (e_value=0.0) | Symbols: Hsp70b | heat shock protein 70B | chr1:5502386-5504326 REVERSE LENGTH=646;; (*ITAG) Solyc03g117630.1.1 (e_value=0.0) evidence_code:10F0H1E1…	7.52751	7.88	1	0	2	2	482	52.911	5.2749
NbS00025223g0018.1 protein AED:0.09 eAED:0.10 QI:0	0 0|0.6|0.75|0.6|5|0|591; (*GB) gi|108864706|gb|ABG22609.1| (e_value=0.0) Heat shock cognate 70 kDa protein, putative, expressed [Oryza sativa Japonica Group];; (*SWP) sp|P27322|HSP72_SOLLC (e_value=0.0) Heat shock cognate 70 kDa protein 2 OS=Solanum lycopersicum GN=HSC-2 PE=2 SV=1;; (*TAIR) AT5G02500.1 (e_value=0.0) | Symbols: HSC70-1, HSP70-1, AT-HSC70-1, HSC70 | heat shock cognate protein 70-1…	7.58955	6.43	1	0	2	2	591	65.0252	5.31299
NbS00003134g0011.1 protein AED:0.32 eAED:0.33 QI:0	0.75 0.33|0.88|0.75|0.66|9|0|720; (*SWP) sp|P46942|DB10_NICSY (e_value=0.0) ATP-dependent RNA helicase-like protein DB10 OS=Nicotiana sylvestris PE=2 SV=1;; (*TAIR) AT3G01540.1 (e_value=0.0) | Symbols: DRH1, ATDRH1 | DEAD box RNA helicase 1 | chr3:213077-216142 REVERSE LENGTH=618;; (*ITAG) Solyc12g035130.1.1 (e_value=0.0) evidence_code:10F0H1E1IEG genomic_reference:SL2.40ch12 gene_region:23233712…	3.10813	2.78	1	0	1	2	720	79.1582	9.36377
NbS00010881g0013.1 protein AED:0.15 eAED:0.15 QI:82	0.87 0.77|1|0.87|0.88|9|280|472; (*SWP) sp|P49317|CATA3_NICPL (e_value=0.0) Catalase isozyme 3 OS=Nicotiana plumbaginifolia GN=CAT3 PE=2 SV=1;; (*TAIR) AT4G35090.1 (e_value=0.0) | Symbols: CAT2 | catalase 2 | chr4:16700937-16703215 REVERSE LENGTH=492;; (*ITAG) Solyc04g082460.2.1 (e_value=0.0) genomic_reference:SL2.40ch04 gene_region:63696861-63701335 transcript_region:SL2.40ch04:63696861..6370133…	6.27346	6.57	1	0	2	2	472	54.5062	7.66455
NbS00056952g0009.1 protein AED:0.20 eAED:0.20 QI:226	0.90 0.75|1|0.81|0.91|12|0|585; (*SWP) sp|Q8VY07|EPN1_ARATH (e_value=7e-149) Clathrin interactor EPSIN 1 OS=Arabidopsis thaliana GN=EPSIN1 PE=1 SV=1;; (*TAIR) AT5G11710.1 (e_value=5e-150) | Symbols: | ENTH/VHS family protein | chr5:3772981-3776316 FORWARD LENGTH=560;; (*ITAG) Solyc08g065890.2.1 (e_value=0.0) genomic_reference:SL2.40ch08 gene_region:51436135-51445764 transcript_region:SL2.40ch08:5…	8.20884	2.56	1	0	1	2	585	62.6067	5.2876
NbS00001183g0003.1 protein AED:0.12 eAED:0.12 QI:392	0.83 0.92|1|0.91|0.92|13|225|468; (*SWP) sp|Q8L7B2|SCP20_ARATH (e_value=0.0) Serine carboxypeptidase-like 20 OS=Arabidopsis thaliana GN=SCPL20 PE=2 SV=2;; (*TAIR) AT4G12910.1 (e_value=0.0) | Symbols: scpl20 | serine carboxypeptidase-like 20 | chr4:7550576-7553051 REVERSE LENGTH=497;; (*ITAG) Solyc06g083030.2.1 (e_value=0.0) genomic_reference:SL2.40ch06 gene_region:44876797-44881413 transcript_reg…	6.69054	2.78	1	0	1	2	468	52.9574	6.13818
NbS00028915g0023.1 protein AED:0.26 eAED:0.27 QI:377	0.72 0.75|1|0.63|0.75|12|0|465; (*SWP) sp|Q8L7B2|SCP20_ARATH (e_value=0.0) Serine carboxypeptidase-like 20 OS=Arabidopsis thaliana GN=SCPL20 PE=2 SV=2;; (*TAIR) AT4G12910.1 (e_value=0.0) | Symbols: scpl20 | serine carboxypeptidase-like 20 | chr4:7550576-7553051 REVERSE LENGTH=497;; (*ITAG) Solyc06g083030.2.1 (e_value=0.0) genomic_reference:SL2.40ch06 gene_region:44876797-44881413 transcript_regio…	6.69054	2.8	1	0	1	2	465	52.8253	5.59229
NbS00040007g0006.1 protein AED:0.10 eAED:0.10 QI:17	0.75 0.77|1|1|1|9|0|722; (*GB) gi|225464805|ref|XP_002268635.1| (e_value=0.0) PREDICTED: probable S-acyltransferase At4g15080-like isoform 1 [Vitis vinifera];; (*SWP) sp|Q8L5Y5|ZDH17_ARATH (e_value=0.0) Probable S-acyltransferase At4g15080 OS=Arabidopsis thaliana GN=At4g15080 PE=1 SV=1;; (*TAIR) AT4G15080.1 (e_value=0.0) | Symbols: | DHHC-type zinc finger family protein | chr4:8609085-8612229 REV…	3.29545	2.91	1	0	1	2	722	78.6565	8.33838
NbS00022307g0013.1 protein AED:0.22 eAED:0.22 QI:0	0 0|1|0.66|0.5|4|0|536; (*GB) gi|108864705|gb|ABG22608.1| (e_value=0.0) Heat shock cognate 70 kDa protein, putative, expressed [Oryza sativa Japonica Group];; (*SWP) sp|P27322|HSP72_SOLLC (e_value=0.0) Heat shock cognate 70 kDa protein 2 OS=Solanum lycopersicum GN=HSC-2 PE=2 SV=1;; (*TAIR) AT5G02500.1 (e_value=0.0) | Symbols: HSC70-1, HSP70-1, AT-HSC70-1, HSC70 | heat shock cognate protein 70-1 |…	7.58955	7.09	1	0	2	2	536	58.2745	5.14795
NbS00006577g0027.1 protein AED:0.07 eAED:0.07 QI:142	1 0.87|1|1|1|8|0|492; (*GB) gi|211906480|gb|ACJ11733.1| (e_value=0.0) catalase [Gossypium hirsutum];; (*SWP) sp|P49317|CATA3_NICPL (e_value=0.0) Catalase isozyme 3 OS=Nicotiana plumbaginifolia GN=CAT3 PE=2 SV=1;; (*TAIR) AT4G35090.1 (e_value=0.0) | Symbols: CAT2 | catalase 2 | chr4:16700937-16703215 REVERSE LENGTH=492;; (*ITAG) Solyc04g082460.2.1 (e_value=0.0) genomic_reference:SL2.40ch04 gene_re…	6.27346	6.3	1	0	2	2	492	56.8982	7.23975
NbS00016136g0003.1 protein AED:0.24 eAED:0.24 QI:0	0 0|1|1|1|3|0|533; (*GB) gi|392465167|dbj|BAM24707.1| (e_value=0.0) Heat shock protein 70 [Nicotiana tabacum];; (*SWP) sp|P27322|HSP72_SOLLC (e_value=0.0) Heat shock cognate 70 kDa protein 2 OS=Solanum lycopersicum GN=HSC-2 PE=2 SV=1;; (*TAIR) AT5G02500.1 (e_value=0.0) | Symbols: HSC70-1, HSP70-1, AT-HSC70-1, HSC70 | heat shock cognate protein 70-1 | chr5:554055-556334 REVERSE LENGTH=651;; (*ITAG…	7.58955	7.13	1	0	2	2	533	58.4223	4.86865
NbS00017354g0008.1 protein AED:0.29 eAED:0.29 QI:0	1 0.84|1|0.83|0.92|13|33|796; (*GB) gi|225437987|ref|XP_002272685.1| (e_value=0.0) PREDICTED: pre-mRNA-processing factor 39-like [Vitis vinifera];; (*SWP) sp|Q4KLU2|PRP39_XENLA (e_value=3e-82) Pre-mRNA-processing factor 39 OS=Xenopus laevis GN=prpf39 PE=2 SV=1;; (*TAIR) AT1G04080.1 (e_value=0.0) | Symbols: PRP39 | Tetratricopeptide repeat (TPR)-like superfamily protein | chr1:1051803-1056550 FORW…	6.76185	4.52	1	0	2	2	796	87.6193	4.86865
NbS00004074g0001.1 protein ; (*GB) gi	78191406 gb|ABB29924.1| (e_value=5e-32) ripening regulated protein DDTFR10-like [Solanum tuberosum];; (*SWP) sp|P29545|EF1B_ORYSJ (e_value=3e-32) Elongation factor 1-beta OS=Oryza sativa subsp. japonica GN=Os07g0662500 PE=1 SV=3;; (*TAIR) AT2G18110.1 (e_value=5e-30) | Symbols: | Translation elongation factor EF1B/ribosomal protein S6 family protein | chr2:7872636-7873713 FORWARD LENGTH=231;; (*IT…	7.00363	17.57	1	0	1	2	74	8.32527	4.65283
NbS00008374g0002.1	protein	6.30983	6.08	1	1	1	2	296	31.9267	5.50342
NbS00001965g0003.1 protein ; (*GB) gi	78191406 gb|ABB29924.1| (e_value=8e-28) ripening regulated protein DDTFR10-like [Solanum tuberosum];; (*SWP) sp|P29545|EF1B_ORYSJ (e_value=5e-28) Elongation factor 1-beta OS=Oryza sativa subsp. japonica GN=Os07g0662500 PE=1 SV=3;; (*TAIR) AT2G18110.1 (e_value=5e-26) | Symbols: | Translation elongation factor EF1B/ribosomal protein S6 family protein | chr2:7872636-7873713 FORWARD LENGTH=231;; (*IT…	7.00363	17.57	1	0	1	2	74	8.48632	4.61475
NbS00001472g0003.1 protein ; (*GB) gi	78191406 gb|ABB29924.1| (e_value=2e-30) ripening regulated protein DDTFR10-like [Solanum tuberosum];; (*SWP) sp|P29545|EF1B_ORYSJ (e_value=1e-30) Elongation factor 1-beta OS=Oryza sativa subsp. japonica GN=Os07g0662500 PE=1 SV=3;; (*TAIR) AT2G18110.1 (e_value=1e-28) | Symbols: | Translation elongation factor EF1B/ribosomal protein S6 family protein | chr2:7872636-7873713 FORWARD LENGTH=231;; (*IT…	7.00363	9.49	1	0	1	2	137	15.5409	5.03369
NbS00006846g0006.1	protein	3.50327	14.29	1	0	1	2	133	14.5724	5.19873		91

## Sheet: ntg purif 4
Non-transgenic plants: purification 4, technical repetitions 1 & 2 combined; PSM above 1
Accession	Description	Score	Coverage	# Proteins	# Unique Peptides	# Peptides	# PSMs	# AAs	MW [kDa]	calc. pI
FLAG	peptide	1807.6	100	1	5	5	427	23	2.86014	4.50049
NbS00005651g0008.1 protein AED:0.24 eAED:0.24 QI:27	0.62 0.33|1|0.5|0.44|9|0|470; (*GB) gi|175363751|gb|ACB72462.1| (e_value=0.0) elongation factor 1 gamma-like protein [Nicotiana tabacum];; (*SWP) sp|Q6YW46|EF1G2_ORYSJ (e_value=0.0) Elongation factor 1-gamma 2 OS=Oryza sativa subsp. japonica GN=Os02g0220500 PE=2 SV=2;; (*TAIR) AT1G09640.1 (e_value=0.0) | Symbols: | Translation elongation factor EF1B, gamma chain | chr1:3120162-3122152 FORWARD LEN…	95.0828	27.45	1	2	10	24	470	53.3683	6.26514
NbS00006811g0211.1 protein AED:0.22 eAED:0.23 QI:0	0.6 0.36|1|0.7|0.54|11|0|778	87.8279	23.14	1	2	10	23	778	89.4914	6.97607
NbS00015969g0002.1 protein AED:0.18 eAED:0.18 QI:201	0.71 0.75|1|1|1|8|0|442; (*GB) gi|175363751|gb|ACB72462.1| (e_value=0.0) elongation factor 1 gamma-like protein [Nicotiana tabacum];; (*SWP) sp|Q6YW46|EF1G2_ORYSJ (e_value=0.0) Elongation factor 1-gamma 2 OS=Oryza sativa subsp. japonica GN=Os02g0220500 PE=2 SV=2;; (*TAIR) AT1G09640.1 (e_value=0.0) | Symbols: | Translation elongation factor EF1B, gamma chain | chr1:3120162-3122152 FORWARD LENGTH=4…	77.1101	22.62	1	0	8	20	442	50.5489	7.00537
NbS00008464g0006.1 protein AED:0.18 eAED:0.18 QI:156	1 1|1|1|1|6|393|226; (*GB) gi|76161000|gb|ABA40463.1| (e_value=1e-101) elongation factor-like protein [Solanum tuberosum];; (*SWP) sp|P29545|EF1B_ORYSJ (e_value=2e-82) Elongation factor 1-beta OS=Oryza sativa subsp. japonica GN=Os07g0662500 PE=1 SV=3;; (*TAIR) AT5G12110.1 (e_value=8e-83) | Symbols: | Glutathione S-transferase, C-terminal-like;Translation elongation factor EF1B/ribosomal protein S…	59.792	45.58	1	3	7	15	226	24.4763	4.65283
NbS00037512g0009.1 protein AED:0.23 eAED:0.23 QI:153	1 1|1|1|1|6|290|226; (*GB) gi|76161000|gb|ABA40463.1| (e_value=1e-101) elongation factor-like protein [Solanum tuberosum];; (*SWP) sp|P29545|EF1B_ORYSJ (e_value=1e-80) Elongation factor 1-beta OS=Oryza sativa subsp. japonica GN=Os07g0662500 PE=1 SV=3;; (*TAIR) AT5G19510.1 (e_value=6e-79) | Symbols: | Translation elongation factor EF1B/ribosomal protein S6 family protein | chr5:6581854-6583137 REV…	56.9076	42.48	1	3	7	15	226	24.3633	4.71631
NbS00000030g0010.1 protein AED:0.12 eAED:0.13 QI:247	1 0.84|1|0.91|0.84|13|0|959; (*GB) gi|255583860|ref|XP_002532681.1| (e_value=2e-97) Epsin-2, putative [Ricinus communis];; (*SWP) sp|Q67YI9|EPN2_ARATH (e_value=1e-90) Clathrin interactor EPSIN 2 OS=Arabidopsis thaliana GN=EPSIN2 PE=1 SV=1;; (*TAIR) AT2G43160.4 (e_value=5e-94) | Symbols: | ENTH/VHS family protein | chr2:17948884-17952920 FORWARD LENGTH=646;; (*ITAG) Solyc12g098740.1.1 (e_value=0.0…	51.9469	11.26	1	2	7	13	959	100.578	6.55127
NbS00030810g0011.1 protein AED:0.13 eAED:0.14 QI:250	1 0.84|1|0.75|0.76|13|0|927; (*GB) gi|255583860|ref|XP_002532681.1| (e_value=2e-98) Epsin-2, putative [Ricinus communis];; (*SWP) sp|Q67YI9|EPN2_ARATH (e_value=2e-91) Clathrin interactor EPSIN 2 OS=Arabidopsis thaliana GN=EPSIN2 PE=1 SV=1;; (*TAIR) AT2G43160.1 (e_value=1e-92) | Symbols: | ENTH/VHS family protein | chr2:17948884-17953267 FORWARD LENGTH=895;; (*ITAG) Solyc12g098740.1.1 (e_value=0.0…	52.7552	13.27	1	4	8	13	927	97.7553	6.27783
NbS00007385g0004.1 protein AED:0.12 eAED:0.12 QI:0	0.66 0.85|1|0.83|0.71|7|661|227; (*GB) gi|78191406|gb|ABB29924.1| (e_value=4e-82) ripening regulated protein DDTFR10-like [Solanum tuberosum];; (*SWP) sp|P48006|EF1D1_ARATH (e_value=5e-76) Elongation factor 1-delta 1 OS=Arabidopsis thaliana GN=At1g30230 PE=2 SV=2;; (*TAIR) AT1G30230.1 (e_value=4e-77) | Symbols: | Glutathione S-transferase, C-terminal-like;Translation elongation factor EF1B/riboso…	58.0705	33.48	1	2	6	13	227	24.5701	4.42432
NbS00043955g0003.1 protein AED:0.15 eAED:0.16 QI:0	0.8 0.66|1|1|1|6|0|264; (*GB) gi|78191406|gb|ABB29924.1| (e_value=9e-89) ripening regulated protein DDTFR10-like [Solanum tuberosum];; (*SWP) sp|P48006|EF1D1_ARATH (e_value=1e-80) Elongation factor 1-delta 1 OS=Arabidopsis thaliana GN=At1g30230 PE=2 SV=2;; (*TAIR) AT1G30230.2 (e_value=5e-83) | Symbols: | Glutathione S-transferase, C-terminal-like;Translation elongation factor EF1B/ribosomal prote…	54.6868	40.15	1	4	7	13	264	28.9295	4.62744
NbS00028064g0012.1 protein AED:0.27 eAED:0.27 QI:0	1 0.8|1|1|1|5|0|398; (*GB) gi|4827253|dbj|BAA77603.1| (e_value=0.0) plastidic aldolase [Nicotiana paniculata];; (*SWP) sp|Q944G9|ALFC2_ARATH (e_value=0.0) Probable fructose-bisphosphate aldolase 2, chloroplastic OS=Arabidopsis thaliana GN=FBA2 PE=1 SV=2;; (*TAIR) AT4G38970.1 (e_value=0.0) | Symbols: FBA2 | fructose-bisphosphate aldolase 2 | chr4:18163714-18165659 REVERSE LENGTH=398;; (*ITAG) Soly…	38.9482	24.37	1	1	6	10	398	42.775	7.26904
NbS00016159g0006.1 protein AED:0.34 eAED:0.36 QI:356	0.57 0.5|1|0.71|0.62|8|0|302; (*GB) gi|115473|sp|P27141.1|CAHC_TOBAC (e_value=3e-179) RecName: Full=Carbonic anhydrase, chloroplastic; AltName: Full=Carbonate dehydratase; Flags: Precursor;; (*SWP) sp|P27141|CAHC_TOBAC (e_value=1e-180) Carbonic anhydrase, chloroplastic OS=Nicotiana tabacum PE=2 SV=1;; (*TAIR) AT3G01500.3 (e_value=9e-122) | Symbols: CA1 | carbonic anhydrase 1 | chr3:195173-197873 …	42.5735	34.77	1	3	6	10	302	32.4737	7.48877
NbS00004219g0021.1 protein AED:0.09 eAED:0.09 QI:0	0.66 0.57|1|0.83|0.85|7|0|463; (*GB) gi|354464671|gb|AER26531.1| (e_value=0.0) fructose 1,6 bisphosphate aldolase class 1 [Carica papaya];; (*SWP) sp|Q944G9|ALFC2_ARATH (e_value=0.0) Probable fructose-bisphosphate aldolase 2, chloroplastic OS=Arabidopsis thaliana GN=FBA2 PE=1 SV=2;; (*TAIR) AT4G38970.1 (e_value=0.0) | Symbols: FBA2 | fructose-bisphosphate aldolase 2 | chr4:18163714-18165659 REVER…	40.0994	21.81	1	0	6	10	463	49.7408	8.49951
NbS00007016g0020.1 protein AED:0.12 eAED:0.12 QI:0	0.8 0.66|1|0.8|0.83|6|0|391; (*GB) gi|4827251|dbj|BAA77604.1| (e_value=0.0) plastidic aldolase NPALDP1 [Nicotiana paniculata];; (*SWP) sp|Q944G9|ALFC2_ARATH (e_value=0.0) Probable fructose-bisphosphate aldolase 2, chloroplastic OS=Arabidopsis thaliana GN=FBA2 PE=1 SV=2;; (*TAIR) AT4G38970.1 (e_value=0.0) | Symbols: FBA2 | fructose-bisphosphate aldolase 2 | chr4:18163714-18165659 REVERSE LENGTH=39…	40.0994	25.83	1	0	6	10	391	42.2128	7.26904
NbS00006116g0019.1 protein AED:0.27 eAED:0.27 QI:568	1 1|1|1|1|7|0|473; (*GB) gi|219560127|gb|ACL27272.1| (e_value=0.0) catalase [Nicotiana benthamiana];; (*SWP) sp|P49315|CATA1_NICPL (e_value=0.0) Catalase isozyme 1 (Fragment) OS=Nicotiana plumbaginifolia GN=CAT1 PE=2 SV=1;; (*TAIR) AT4G35090.1 (e_value=0.0) | Symbols: CAT2 | catalase 2 | chr4:16700937-16703215 REVERSE LENGTH=492;; (*ITAG) Solyc02g082760.2.1 (e_value=0.0) genomic_reference:SL2.40c…	31.9837	20.3	1	0	7	9	473	54.75	6.96143
NbS00022486g0001.1 protein AED:0.21 eAED:0.21 QI:0	1 0.66|1|1|1|3|0|181; (*GB) gi|132118|sp|P26573.1|RBS8_NICPL (e_value=4e-116) RecName: Full=Ribulose bisphosphate carboxylase small chain 8B, chloroplastic; Short=RuBisCO small subunit 8B; Flags: Precursor;; (*SWP) sp|P26573|RBS8_NICPL (e_value=1e-117) Ribulose bisphosphate carboxylase small chain 8B, chloroplastic OS=Nicotiana plumbaginifolia GN=RBCS-8B PE=3 SV=1;; (*TAIR) AT5G38410.1 (e_value=4…	38.0135	39.78	1	0	5	9	181	20.257	7.1958
NbS00028679g0001.1 protein AED:0.08 eAED:0.08 QI:281	0.88 0.9|1|0.88|0.8|10|299|305; (*GB) gi|255542956|ref|XP_002512541.1| (e_value=0.0) NAD dependent epimerase/dehydratase, putative [Ricinus communis];; (*SWP) sp|Q9SA52|CP41B_ARATH (e_value=0.0) Chloroplast stem-loop binding protein of 41 kDa b, chloroplastic OS=Arabidopsis thaliana GN=CSP41B PE=1 SV=1;; (*TAIR) AT1G09340.1 (e_value=0.0) | Symbols: CRB, CSP41B, HIP1.3 | chloroplast RNA binding | …	36.0497	33.11	1	2	6	9	305	34.3075	5.87158
NbS00027369g0007.1 protein AED:0.16 eAED:0.16 QI:0	1 0.66|1|1|1|3|0|181; (*GB) gi|132118|sp|P26573.1|RBS8_NICPL (e_value=2e-114) RecName: Full=Ribulose bisphosphate carboxylase small chain 8B, chloroplastic; Short=RuBisCO small subunit 8B; Flags: Precursor;; (*SWP) sp|P26573|RBS8_NICPL (e_value=5e-116) Ribulose bisphosphate carboxylase small chain 8B, chloroplastic OS=Nicotiana plumbaginifolia GN=RBCS-8B PE=3 SV=1;; (*TAIR) AT5G38410.1 (e_value=3…	38.0135	39.78	1	0	5	9	181	20.227	7.76709
NbS00041372g0008.1 protein AED:0.22 eAED:0.22 QI:8	0.66 0.5|1|1|1|4|0|197; (*SWP) sp|P26573|RBS8_NICPL (e_value=5e-110) Ribulose bisphosphate carboxylase small chain 8B, chloroplastic OS=Nicotiana plumbaginifolia GN=RBCS-8B PE=3 SV=1;; (*TAIR) AT5G38410.1 (e_value=1e-87) | Symbols: | Ribulose bisphosphate carboxylase (small chain) family protein | chr5:15377501-15378306 REVERSE LENGTH=181;; (*ITAG) Solyc02g085950.2.1 (e_value=3e-108) genomic_refe…	38.0135	36.55	1	0	5	9	197	22.0999	5.99854
NbS00027201g0002.1 protein AED:0.33 eAED:0.33 QI:0	1 0.75|1|1|1|4|0|180; (*GB) gi|59800169|sp|P69249.1|RBS_TOBAC (e_value=9e-123) RecName: Full=Ribulose bisphosphate carboxylase small chain, chloroplastic; Short=RuBisCO small subunit; AltName: Full=TSSU3-8; Flags: Precursor;; (*SWP) sp|P69249|RBS_TOBAC (e_value=3e-124) Ribulose bisphosphate carboxylase small chain, chloroplastic OS=Nicotiana tabacum GN=RBCS PE=1 SV=1;; (*TAIR) AT5G38410.1 (e_valu…	32.9666	30	1	0	4	8	180	20.3292	7.78174
NbS00009638g0019.1 protein AED:0.11 eAED:0.11 QI:333	1 1|1|1|1|3|176|181; (*GB) gi|132118|sp|P26573.1|RBS8_NICPL (e_value=6e-118) RecName: Full=Ribulose bisphosphate carboxylase small chain 8B, chloroplastic; Short=RuBisCO small subunit 8B; Flags: Precursor;; (*SWP) sp|P26573|RBS8_NICPL (e_value=2e-119) Ribulose bisphosphate carboxylase small chain 8B, chloroplastic OS=Nicotiana plumbaginifolia GN=RBCS-8B PE=3 SV=1;; (*TAIR) AT5G38410.1 (e_value=7e…	32.9666	29.83	1	0	4	8	181	20.3561	7.35693
NbS00036785g0006.1 protein AED:0.27 eAED:0.32 QI:267	0.88 0.8|1|0.77|0.6|10|263|336; (*GB) gi|356572914|ref|XP_003554610.1| (e_value=0.0) PREDICTED: uncharacterized protein At1g09340, chloroplastic-like [Glycine max];; (*SWP) sp|Q9SA52|CP41B_ARATH (e_value=0.0) Chloroplast stem-loop binding protein of 41 kDa b, chloroplastic OS=Arabidopsis thaliana GN=CSP41B PE=1 SV=1;; (*TAIR) AT1G09340.1 (e_value=0.0) | Symbols: CRB, CSP41B, HIP1.3 | chloroplast …	31.405	25.89	1	1	5	8	336	38.0215	7.56201
NbS00006821g0002.1 protein AED:0.20 eAED:0.20 QI:0	0.5 0.57|1|1|1|7|278|508; (*SWP) sp|Q42961|PGKH_TOBAC (e_value=0.0) Phosphoglycerate kinase, chloroplastic OS=Nicotiana tabacum PE=2 SV=1;; (*TAIR) AT1G56190.1 (e_value=0.0) | Symbols: | Phosphoglycerate kinase family protein | chr1:21028403-21030454 FORWARD LENGTH=478;; (*ITAG) Solyc07g066610.2.1 (e_value=0.0) genomic_reference:SL2.40ch07 gene_region:65209792-65212260 transcript_region:SL2.40ch0…	31.4542	18.31	1	2	5	8	508	53.2513	7.21045
NbS00041372g0009.1 protein AED:0.23 eAED:0.24 QI:0	0.5 0|1|0.5|0.66|3|0|137; (*SWP) sp|P26573|RBS8_NICPL (e_value=7e-74) Ribulose bisphosphate carboxylase small chain 8B, chloroplastic OS=Nicotiana plumbaginifolia GN=RBCS-8B PE=3 SV=1;; (*TAIR) AT5G38420.1 (e_value=6e-57) | Symbols: | Ribulose bisphosphate carboxylase (small chain) family protein | chr5:15381203-15381978 REVERSE LENGTH=181;; (*ITAG) Solyc02g063150.2.1 (e_value=3e-73) genomic_refe…	32.7657	35.04	1	0	4	8	137	15.2384	5.45264
NbS00007805g0017.1 protein AED:0.20 eAED:0.20 QI:0	1 0.6|1|1|1|5|0|406; (*GB) gi|255555933|ref|XP_002519002.1| (e_value=0.0) phosphoribulose kinase, putative [Ricinus communis];; (*SWP) sp|P26302|KPPR_WHEAT (e_value=0.0) Phosphoribulokinase, chloroplastic OS=Triticum aestivum PE=2 SV=1;; (*TAIR) AT1G32060.1 (e_value=0.0) | Symbols: PRK | phosphoribulokinase | chr1:11532668-11534406 FORWARD LENGTH=395;; (*ITAG) Solyc08g076220.2.1 (e_value=0.0) gen…	31.537	23.15	1	1	5	8	406	45.121	6.37939
NbS00008558g0004.1 protein AED:0.13 eAED:0.13 QI:0	1 0.8|1|1|1|5|0|398; (*GB) gi|4827253|dbj|BAA77603.1| (e_value=0.0) plastidic aldolase [Nicotiana paniculata];; (*SWP) sp|Q944G9|ALFC2_ARATH (e_value=0.0) Probable fructose-bisphosphate aldolase 2, chloroplastic OS=Arabidopsis thaliana GN=FBA2 PE=1 SV=2;; (*TAIR) AT4G38970.1 (e_value=0.0) | Symbols: FBA2 | fructose-bisphosphate aldolase 2 | chr4:18163714-18165659 REVERSE LENGTH=398;; (*ITAG) Soly…	32.0437	20.6	1	0	5	8	398	42.787	7.26904
NbC25292626g0004.1 protein AED:0.08 eAED:0.08 QI:0	1 0.5|1|1|1|4|0|159; (*GB) gi|132118|sp|P26573.1|RBS8_NICPL (e_value=2e-112) RecName: Full=Ribulose bisphosphate carboxylase small chain 8B, chloroplastic; Short=RuBisCO small subunit 8B; Flags: Precursor;; (*SWP) sp|P26573|RBS8_NICPL (e_value=7e-114) Ribulose bisphosphate carboxylase small chain 8B, chloroplastic OS=Nicotiana plumbaginifolia GN=RBCS-8B PE=3 SV=1;; (*TAIR) AT5G38410.1 (e_value=3e…	27.6781	37.74	1	0	4	7	159	18.2181	7.1958
NbS00012784g0015.1 protein AED:0.24 eAED:0.24 QI:310	0.71 0.75|0.87|0.85|0.87|8|0|437; (*GB) gi|2459684|gb|AAB71764.1| (e_value=0.0) catalase 1 [Nicotiana tabacum];; (*SWP) sp|P49315|CATA1_NICPL (e_value=0.0) Catalase isozyme 1 (Fragment) OS=Nicotiana plumbaginifolia GN=CAT1 PE=2 SV=1;; (*TAIR) AT4G35090.1 (e_value=0.0) | Symbols: CAT2 | catalase 2 | chr4:16700937-16703215 REVERSE LENGTH=492;; (*ITAG) Solyc02g082760.2.1 (e_value=0.0) genomic_refere…	24.2135	14.65	1	0	5	7	437	50.8199	7.02002
NbS00010498g0007.1 protein AED:0.12 eAED:0.12 QI:0	1 1|1|0.5|1|3|646|228; (*GB) gi|384038831|gb|AFH58006.1| (e_value=5e-128) chloroplast PsbQ2 precursor [Nicotiana benthamiana];; (*SWP) sp|P12301|PSBQ_SPIOL (e_value=1e-78) Oxygen-evolving enhancer protein 3, chloroplastic OS=Spinacia oleracea GN=PSBQ PE=1 SV=1;; (*TAIR) AT4G05180.1 (e_value=4e-79) | Symbols: PSBQ, PSBQ-2, PSII-Q | photosystem II subunit Q-2 | chr4:2672093-2673170 REVERSE LENGTH=2…	25.7757	21.93	1	0	3	7	228	24.1739	9.71533
NbS00047700g0013.1 protein AED:0.19 eAED:0.19 QI:131	0.6 0.63|1|0.8|0.54|11|307|726; (*GB) gi|12643758|sp|Q40565.1|RCA2_TOBAC (e_value=0.0) RecName: Full=Ribulose bisphosphate carboxylase/oxygenase activase 2, chloroplastic; Short=RA 2; Short=RuBisCO activase 2; Flags: Precursor;; (*SWP) sp|Q40565|RCA2_TOBAC (e_value=0.0) Ribulose bisphosphate carboxylase/oxygenase activase 2, chloroplastic OS=Nicotiana tabacum GN=RCA PE=2 SV=1;; (*TAIR) AT2G39730.…	26.2867	16.12	1	0	4	7	726	80.8172	8.63135
NbS00031448g0006.1 protein AED:0.22 eAED:0.24 QI:0	0.4 0.33|1|1|1|6|0|464; (*GB) gi|224138316|ref|XP_002326572.1| (e_value=0.0) predicted protein [Populus trichocarpa];; (*SWP) sp|P25697|KPPR_ARATH (e_value=0.0) Phosphoribulokinase, chloroplastic OS=Arabidopsis thaliana GN=At1g32060 PE=1 SV=1;; (*TAIR) AT1G32060.1 (e_value=0.0) | Symbols: PRK | phosphoribulokinase | chr1:11532668-11534406 FORWARD LENGTH=395;; (*ITAG) Solyc08g076220.2.1 (e_value=0…	28.5503	23.49	1	0	4	7	464	51.6715	6.22705
NbS00013563g0003.1 protein AED:0.34 eAED:0.34 QI:0	0.66 0.5|1|1|1|4|0|212; (*GB) gi|384038829|gb|AFH58005.1| (e_value=4e-111) chloroplast PsbQ1 precursor [Nicotiana benthamiana];; (*SWP) sp|Q41932|PSBQ2_ARATH (e_value=5e-62) Oxygen-evolving enhancer protein 3-2, chloroplastic OS=Arabidopsis thaliana GN=PSBQ2 PE=1 SV=2;; (*TAIR) AT4G05180.1 (e_value=4e-63) | Symbols: PSBQ, PSBQ-2, PSII-Q | photosystem II subunit Q-2 | chr4:2672093-2673170 REVERSE …	25.7757	23.58	1	0	3	7	212	22.2388	9.5542
NbS00042812g0008.1 protein AED:0.19 eAED:0.19 QI:0	1 1|1|1|1|4|386|180; (*GB) gi|132118|sp|P26573.1|RBS8_NICPL (e_value=3e-119) RecName: Full=Ribulose bisphosphate carboxylase small chain 8B, chloroplastic; Short=RuBisCO small subunit 8B; Flags: Precursor;; (*SWP) sp|P26573|RBS8_NICPL (e_value=8e-121) Ribulose bisphosphate carboxylase small chain 8B, chloroplastic OS=Nicotiana plumbaginifolia GN=RBCS-8B PE=3 SV=1;; (*TAIR) AT5G38410.1 (e_value=2e…	27.6781	33.33	1	0	4	7	180	20.2341	7.76709
NbS00042047g0015.1 protein AED:0.19 eAED:0.19 QI:212	1 0.83|1|1|1|6|0|395; (*GB) gi|4827251|dbj|BAA77604.1| (e_value=0.0) plastidic aldolase NPALDP1 [Nicotiana paniculata];; (*SWP) sp|Q944G9|ALFC2_ARATH (e_value=0.0) Probable fructose-bisphosphate aldolase 2, chloroplastic OS=Arabidopsis thaliana GN=FBA2 PE=1 SV=2;; (*TAIR) AT4G38970.1 (e_value=0.0) | Symbols: FBA2 | fructose-bisphosphate aldolase 2 | chr4:18163714-18165659 REVERSE LENGTH=398;; (*I…	28.5209	20.51	1	0	4	7	395	42.5269	7.72314
NbS00027670g0006.1 protein AED:0.24 eAED:0.24 QI:614	0.93 0.93|1|1|1|16|163|536; (*SWP) sp|P50433|GLYM_SOLTU (e_value=0.0) Serine hydroxymethyltransferase, mitochondrial OS=Solanum tuberosum PE=2 SV=1;; (*TAIR) AT4G37930.1 (e_value=0.0) | Symbols: SHM1, STM, SHMT1 | serine transhydroxymethyltransferase 1 | chr4:17831891-17834742 REVERSE LENGTH=517;; (*ITAG) Solyc02g091560.2.1 (e_value=0.0) genomic_reference:SL2.40ch02 gene_region:47400296-47406791 …	27.6438	9.33	1	0	3	7	536	58.9532	8.19189
NbS00009714g0011.1 protein AED:0.20 eAED:0.20 QI:131	0.83 0.71|1|0.83|0.57|7|463|410; (*SWP) sp|Q40565|RCA2_TOBAC (e_value=0.0) Ribulose bisphosphate carboxylase/oxygenase activase 2, chloroplastic OS=Nicotiana tabacum GN=RCA PE=2 SV=1;; (*TAIR) AT2G39730.2 (e_value=0.0) | Symbols: RCA | rubisco activase | chr2:16571046-16573345 REVERSE LENGTH=446;; (*ITAG) Solyc10g086580.1.1 (e_value=0.0) evidence_code:10F0H1E1IEG genomic_reference:SL2.40ch10 gene…	26.3619	16.1	1	1	4	7	410	45.255	7.73779
NbS00001169g0153.1 protein AED:0.25 eAED:0.25 QI:0	0.5 0.4|1|1|1|5|0|341	26.1624	25.51	1	0	6	7	341	36.277	9.05615
NbS00037852g0006.1 protein AED:0.20 eAED:0.21 QI:0	1 0.75|1|1|1|4|0|180; (*GB) gi|132118|sp|P26573.1|RBS8_NICPL (e_value=7e-123) RecName: Full=Ribulose bisphosphate carboxylase small chain 8B, chloroplastic; Short=RuBisCO small subunit 8B; Flags: Precursor;; (*SWP) sp|P26573|RBS8_NICPL (e_value=2e-124) Ribulose bisphosphate carboxylase small chain 8B, chloroplastic OS=Nicotiana plumbaginifolia GN=RBCS-8B PE=3 SV=1;; (*TAIR) AT5G38410.1 (e_value=9…	29.5557	20	1	0	3	7	180	20.3482	8.1333
NbS00001859g0006.1 protein AED:0.10 eAED:0.10 QI:0	0.42 0.5|1|0.85|0.75|8|0|558; (*GB) gi|313585890|gb|ADR71054.1| (e_value=0.0) phosphoglycerate kinase [Nicotiana benthamiana];; (*SWP) sp|Q42961|PGKH_TOBAC (e_value=0.0) Phosphoglycerate kinase, chloroplastic OS=Nicotiana tabacum PE=2 SV=1;; (*TAIR) AT1G56190.1 (e_value=0.0) | Symbols: | Phosphoglycerate kinase family protein | chr1:21028403-21030454 FORWARD LENGTH=478;; (*ITAG) Solyc07g066610.2.…	24.185	12.37	1	0	4	6	558	58.5741	7.06396
NbS00050305g0001.1 protein AED:0.46 eAED:0.46 QI:72	0.8 0.5|0.83|1|1|6|0|173; (*GB) gi|21912927|emb|CAC84143.2| (e_value=4e-123) thioredoxin peroxidase [Nicotiana tabacum];; (*SWP) sp|Q6ER94|BAS1_ORYSJ (e_value=1e-119) 2-Cys peroxiredoxin BAS1, chloroplastic OS=Oryza sativa subsp. japonica GN=BAS1 PE=1 SV=1;; (*TAIR) AT5G06290.1 (e_value=2e-120) | Symbols: 2-Cys Prx B, 2CPB | 2-cysteine peroxiredoxin B | chr5:1919380-1921211 FORWARD LENGTH=273;; (…	19.9572	41.04	1	0	4	6	173	19.409	5.21143
NbS00026425g0011.1 protein AED:0.06 eAED:0.06 QI:0	1 0.85|1|1|1|7|0|268; (*GB) gi|21912927|emb|CAC84143.2| (e_value=5e-147) thioredoxin peroxidase [Nicotiana tabacum];; (*SWP) sp|Q9C5R8|BAS1B_ARATH (e_value=9e-135) 2-Cys peroxiredoxin BAS1-like, chloroplastic OS=Arabidopsis thaliana GN=At5g06290 PE=2 SV=3;; (*TAIR) AT5G06290.1 (e_value=7e-136) | Symbols: 2-Cys Prx B, 2CPB | 2-cysteine peroxiredoxin B | chr5:1919380-1921211 FORWARD LENGTH=273;; (*…	20.7568	23.51	1	0	4	6	268	29.4951	7.79639
NbS00019623g0001.1 protein AED:0.21 eAED:0.21 QI:0	1 0.5|1|1|1|2|0|447; (*GB) gi|3869088|dbj|BAA34348.1| (e_value=0.0) elongation factor-1 alpha [Nicotiana paniculata];; (*SWP) sp|P17786|EF1A_SOLLC (e_value=0.0) Elongation factor 1-alpha OS=Solanum lycopersicum PE=2 SV=1;; (*TAIR) AT5G60390.3 (e_value=0.0) | Symbols: | GTP binding Elongation factor Tu family protein | chr5:24289226-24290675 FORWARD LENGTH=449;; (*ITAG) Solyc06g009970.2.1 (e_value…	23.9126	15.88	1	0	3	6	447	49.2327	9.11475
NbS00002520g0008.1 protein AED:0.16 eAED:0.17 QI:128	1 0.75|1|1|1|4|0|340; (*GB) gi|384038823|gb|AFH58002.1| (e_value=0.0) chloroplast PsbP2 precursor [Nicotiana benthamiana];; (*SWP) sp|P18212|PSBP2_TOBAC (e_value=0.0) Oxygen-evolving enhancer protein 2-2, chloroplastic OS=Nicotiana tabacum GN=PSBP2 PE=1 SV=2;; (*TAIR) AT1G06680.1 (e_value=5e-137) | Symbols: PSBP-1, OEE2, PSII-P, OE23 | photosystem II subunit P-1 | chr1:2047940-2049186 FORWARD LEN…	26.9021	16.18	1	0	3	6	340	37.5433	9.59814
NbS00014581g0001.1 protein AED:0.17 eAED:0.17 QI:214	0.83 0.71|1|0.83|0.71|7|0|390; (*GB) gi|4827251|dbj|BAA77604.1| (e_value=0.0) plastidic aldolase NPALDP1 [Nicotiana paniculata];; (*SWP) sp|Q944G9|ALFC2_ARATH (e_value=0.0) Probable fructose-bisphosphate aldolase 2, chloroplastic OS=Arabidopsis thaliana GN=FBA2 PE=1 SV=2;; (*TAIR) AT4G38970.1 (e_value=0.0) | Symbols: FBA2 | fructose-bisphosphate aldolase 2 | chr4:18163714-18165659 REVERSE LENGTH=…	25.2176	16.92	1	0	3	6	390	41.9365	6.56592
NbS00027134g0004.1 protein AED:0.02 eAED:0.02 QI:0	1 0.5|1|1|1|2|0|374; (*GB) gi|384038819|gb|AFH58000.1| (e_value=0.0) chloroplast PsbO4 precursor [Nicotiana benthamiana];; (*SWP) sp|Q40459|PSBO_TOBAC (e_value=0.0) Oxygen-evolving enhancer protein 1, chloroplastic OS=Nicotiana tabacum GN=PSBO PE=2 SV=1;; (*TAIR) AT3G50820.1 (e_value=0.0) | Symbols: PSBO2, PSBO-2, OEC33 | photosystem II subunit O-2 | chr3:18891008-18892311 REVERSE LENGTH=331;; (*…	25.4695	24.33	1	0	4	6	374	39.5341	5.24951
NbS00035989g0001.1 protein AED:0.13 eAED:0.13 QI:0	0 0|0.25|1|1|4|0|537; (*GB) gi|359476350|ref|XP_002283782.2| (e_value=0.0) PREDICTED: E3 ubiquitin-protein ligase HERC2-like [Vitis vinifera];; (*SWP) sp|Q6PAV2|HERC4_MOUSE (e_value=3e-23) Probable E3 ubiquitin-protein ligase HERC4 OS=Mus musculus GN=Herc4 PE=2 SV=2;; (*TAIR) AT5G11580.1 (e_value=7e-180) | Symbols: | Regulator of chromosome condensation (RCC1) family protein | chr5:3718913-372112…	28.5952	14.53	1	2	3	6	537	58.0527	5.35107
NbS00003826g0005.1 protein AED:0.03 eAED:0.03 QI:80	0.87 0.88|1|0.87|0.88|9|279|511; (*GB) gi|1345684|sp|P49317.1|CATA3_NICPL (e_value=0.0) RecName: Full=Catalase isozyme 3;; (*SWP) sp|P49317|CATA3_NICPL (e_value=0.0) Catalase isozyme 3 OS=Nicotiana plumbaginifolia GN=CAT3 PE=2 SV=1;; (*TAIR) AT4G35090.1 (e_value=0.0) | Symbols: CAT2 | catalase 2 | chr4:16700937-16703215 REVERSE LENGTH=492;; (*ITAG) Solyc04g082460.2.1 (e_value=0.0) genomic_referen…	22.3166	12.52	1	0	4	6	511	59.1855	7.48877
NbS00010881g0013.1 protein AED:0.15 eAED:0.15 QI:82	0.87 0.77|1|0.87|0.88|9|280|472; (*SWP) sp|P49317|CATA3_NICPL (e_value=0.0) Catalase isozyme 3 OS=Nicotiana plumbaginifolia GN=CAT3 PE=2 SV=1;; (*TAIR) AT4G35090.1 (e_value=0.0) | Symbols: CAT2 | catalase 2 | chr4:16700937-16703215 REVERSE LENGTH=492;; (*ITAG) Solyc04g082460.2.1 (e_value=0.0) genomic_reference:SL2.40ch04 gene_region:63696861-63701335 transcript_region:SL2.40ch04:63696861..6370133…	22.3166	13.56	1	0	4	6	472	54.5062	7.66455
NbS00010454g0009.1 protein AED:0.20 eAED:0.20 QI:0	1 0.5|1|1|1|2|0|333; (*SWP) sp|Q40459|PSBO_TOBAC (e_value=0.0) Oxygen-evolving enhancer protein 1, chloroplastic OS=Nicotiana tabacum GN=PSBO PE=2 SV=1;; (*TAIR) AT5G66570.1 (e_value=0.0) | Symbols: PSBO-1, OEE1, OEE33, OE33, PSBO1, MSP-1 | PS II oxygen-evolving complex 1 | chr5:26568744-26570124 FORWARD LENGTH=332;; (*ITAG) Solyc02g090030.2.1 (e_value=0.0) genomic_reference:SL2.40ch02 gene_regio…	25.4695	27.33	1	0	4	6	333	35.372	5.49072
NbS00058856g0002.1 protein AED:0.17 eAED:0.17 QI:0	0.5 0|0.66|1|1|3|0|73; (*GB) gi|175363751|gb|ACB72462.1| (e_value=4e-31) elongation factor 1 gamma-like protein [Nicotiana tabacum];; (*SWP) sp|Q6YW46|EF1G2_ORYSJ (e_value=1e-30) Elongation factor 1-gamma 2 OS=Oryza sativa subsp. japonica GN=Os02g0220500 PE=2 SV=2;; (*TAIR) AT1G57720.2 (e_value=4e-26) | Symbols: | Translation elongation factor EF1B, gamma chain | chr1:21377873-21380114 FORWARD LE…	25.5744	41.1	1	0	2	6	73	7.87013	8.47021
NbS00022787g0008.1 protein AED:0.33 eAED:0.33 QI:0	1 0.85|1|1|1|7|0|270; (*GB) gi|21912927|emb|CAC84143.2| (e_value=0.0) thioredoxin peroxidase [Nicotiana tabacum];; (*SWP) sp|Q9C5R8|BAS1B_ARATH (e_value=2e-139) 2-Cys peroxiredoxin BAS1-like, chloroplastic OS=Arabidopsis thaliana GN=At5g06290 PE=2 SV=3;; (*TAIR) AT5G06290.1 (e_value=2e-140) | Symbols: 2-Cys Prx B, 2CPB | 2-cysteine peroxiredoxin B | chr5:1919380-1921211 FORWARD LENGTH=273;; (*ITA…	19.9572	26.3	1	0	4	6	270	29.8814	8.03076
NbS00028820g0007.1 protein AED:0.28 eAED:0.28 QI:0	0.66 0.5|1|1|1|4|0|251; (*GB) gi|384038821|gb|AFH58001.1| (e_value=4e-173) chloroplast PsbP1 precursor [Nicotiana benthamiana];; (*SWP) sp|P18212|PSBP2_TOBAC (e_value=5e-172) Oxygen-evolving enhancer protein 2-2, chloroplastic OS=Nicotiana tabacum GN=PSBP2 PE=1 SV=2;; (*TAIR) AT1G06680.1 (e_value=9e-113) | Symbols: PSBP-1, OEE2, PSII-P, OE23 | photosystem II subunit P-1 | chr1:2047940-2049186 FOR…	26.9021	21.91	1	0	3	6	251	27.396	8.22119
NbS00024768g0017.1 protein AED:0.14 eAED:0.15 QI:0	0 0.33|1|0|0|6|0|911; (*GB) gi|297849086|ref|XP_002892424.1| (e_value=0.0) T6D22.2 [Arabidopsis lyrata subsp. lyrata];; (*SWP) sp|P17786|EF1A_SOLLC (e_value=0.0) Elongation factor 1-alpha OS=Solanum lycopersicum PE=2 SV=1;; (*TAIR) AT5G60390.3 (e_value=0.0) | Symbols: | GTP binding Elongation factor Tu family protein | chr5:24289226-24290675 FORWARD LENGTH=449;; (*ITAG) Solyc06g009970.2.1 (e_valu…	23.9126	15.59	1	0	3	6	911	100.334	9.08545
NbS00015038g0018.1 protein AED:0.11 eAED:0.11 QI:147	0.85 0.75|1|0.85|0.87|8|321|476; (*GB) gi|211906480|gb|ACJ11733.1| (e_value=0.0) catalase [Gossypium hirsutum];; (*SWP) sp|P17598|CATA1_GOSHI (e_value=0.0) Catalase isozyme 1 OS=Gossypium hirsutum GN=CAT1 PE=2 SV=2;; (*TAIR) AT4G35090.1 (e_value=0.0) | Symbols: CAT2 | catalase 2 | chr4:16700937-16703215 REVERSE LENGTH=492;; (*ITAG) Solyc04g082460.2.1 (e_value=0.0) genomic_reference:SL2.40ch04 gen…	17.4756	9.24	1	0	3	5	476	54.9784	7.2251
NbS00033331g0008.1 protein AED:0.30 eAED:0.30 QI:475	0.77 0.8|1|0.77|0.7|10|324|419; (*GB) gi|327198779|emb|CBL43264.1| (e_value=0.0) glyceraldehyde-3-phosphate dehydrogenase [Solanum tuberosum];; (*SWP) sp|P12859|G3PB_PEA (e_value=0.0) Glyceraldehyde-3-phosphate dehydrogenase B, chloroplastic OS=Pisum sativum GN=GAPB PE=2 SV=2;; (*TAIR) AT1G42970.1 (e_value=0.0) | Symbols: GAPB | glyceraldehyde-3-phosphate dehydrogenase B subunit | chr1:16127552-1…	15.718	10.5	1	0	4	5	419	44.7468	7.85498
NbS00010232g0013.1 protein AED:0.16 eAED:0.16 QI:0	1 1|1|1|1|3|0|258; (*GB) gi|12230584|sp|Q08935.1|ROC1_NICSY (e_value=1e-107) RecName: Full=29 kDa ribonucleoprotein A, chloroplastic; AltName: Full=CP29A; Flags: Precursor;; (*SWP) sp|Q08935|ROC1_NICSY (e_value=4e-109) 29 kDa ribonucleoprotein A, chloroplastic OS=Nicotiana sylvestris PE=2 SV=1;; (*TAIR) AT2G37220.1 (e_value=2e-79) | Symbols: | RNA-binding (RRM/RBD/RNP motifs) family protein | chr…	19.6082	23.26	1	1	3	5	258	28.0437	4.69092
NbS00039057g0010.1 protein AED:0.31 eAED:0.31 QI:0	1 0.66|1|1|1|3|0|406; (*GB) gi|1707878|sp|P54260.1|GCST_SOLTU (e_value=0.0) RecName: Full=Aminomethyltransferase, mitochondrial; AltName: Full=Glycine cleavage system T protein; Short=GCVT; Flags: Precursor;; (*SWP) sp|P54260|GCST_SOLTU (e_value=0.0) Aminomethyltransferase, mitochondrial OS=Solanum tuberosum GN=GDCST PE=2 SV=1;; (*TAIR) AT1G11860.3 (e_value=0.0) | Symbols: | Glycine cleavage T-pr…	19.3601	19.21	1	0	4	5	406	44.2087	8.57275
NbS00022684g0008.1 protein AED:0.15 eAED:0.15 QI:0	0.77 0.78|1|0.94|0.89|19|372|1168; (*GB) gi|3334200|sp|O49954.1|GCSP_SOLTU (e_value=0.0) RecName: Full=Glycine dehydrogenase [decarboxylating], mitochondrial; AltName: Full=Glycine cleavage system P protein; AltName: Full=Glycine decarboxylase; Flags: Precursor;; (*SWP) sp|O49954|GCSP_SOLTU (e_value=0.0) Glycine dehydrogenase [decarboxylating], mitochondrial OS=Solanum tuberosum GN=GDCSP PE=2 SV=…	18.6801	4.88	1	0	4	5	1168	127.96	6.7417
NbS00019758g0008.1 protein AED:0.06 eAED:0.06 QI:0	1 0.8|1|1|1|5|0|401; (*GB) gi|365222886|gb|AEW69795.1| (e_value=0.0) Hop-interacting protein THI032 [Solanum lycopersicum];; (*SWP) sp|Q56YA5|SGAT_ARATH (e_value=0.0) Serine--glyoxylate aminotransferase OS=Arabidopsis thaliana GN=AGT1 PE=1 SV=2;; (*TAIR) AT2G13360.2 (e_value=0.0) | Symbols: AGT, AGT1, SGAT | alanine:glyoxylate aminotransferase | chr2:5539417-5540902 REVERSE LENGTH=401;; (*ITAG) S…	20.5522	17.96	1	0	4	5	401	43.891	8.04541
NbS00008911g0002.1 protein AED:0.35 eAED:0.35 QI:460	0.77 0.7|1|1|1|10|229|443; (*GB) gi|327198779|emb|CBL43264.1| (e_value=0.0) glyceraldehyde-3-phosphate dehydrogenase [Solanum tuberosum];; (*SWP) sp|P12859|G3PB_PEA (e_value=0.0) Glyceraldehyde-3-phosphate dehydrogenase B, chloroplastic OS=Pisum sativum GN=GAPB PE=2 SV=2;; (*TAIR) AT1G42970.1 (e_value=0.0) | Symbols: GAPB | glyceraldehyde-3-phosphate dehydrogenase B subunit | chr1:16127552-161295…	15.718	9.93	1	0	4	5	443	47.0822	8.04541
NbS00023401g0007.1 protein AED:0.16 eAED:0.16 QI:0	1 0.66|1|1|1|3|0|277; (*GB) gi|12230584|sp|Q08935.1|ROC1_NICSY (e_value=2e-104) RecName: Full=29 kDa ribonucleoprotein A, chloroplastic; AltName: Full=CP29A; Flags: Precursor;; (*SWP) sp|Q08935|ROC1_NICSY (e_value=6e-106) 29 kDa ribonucleoprotein A, chloroplastic OS=Nicotiana sylvestris PE=2 SV=1;; (*TAIR) AT2G37220.1 (e_value=6e-75) | Symbols: | RNA-binding (RRM/RBD/RNP motifs) family protein | …	19.8515	21.66	1	1	3	5	277	29.9505	4.55127
NbS00004472g0004.1 protein AED:0.05 eAED:0.05 QI:0	0.8 0.5|1|1|1|6|0|488; (*GB) gi|365222886|gb|AEW69795.1| (e_value=0.0) Hop-interacting protein THI032 [Solanum lycopersicum];; (*SWP) sp|Q56YA5|SGAT_ARATH (e_value=4e-176) Serine--glyoxylate aminotransferase OS=Arabidopsis thaliana GN=AGT1 PE=1 SV=2;; (*TAIR) AT2G13360.2 (e_value=3e-177) | Symbols: AGT, AGT1, SGAT | alanine:glyoxylate aminotransferase | chr2:5539417-5540902 REVERSE LENGTH=401;; (…	20.5522	21.52	1	0	4	5	488	53.4911	8.33838
NbS00003380g0115.1 protein AED:0.12 eAED:0.12 QI:355	0.66 0.85|1|0.33|0.42|7|134|238	23.0022	28.99	1	0	4	5	238	25.8865	8.95361
NbS00032545g0003.1 protein AED:0.18 eAED:0.18 QI:0	1 0.5|1|1|1|2|0|332; (*GB) gi|384038813|gb|AFH57997.1| (e_value=0.0) chloroplast PsbO1 precursor [Nicotiana benthamiana];; (*SWP) sp|Q40459|PSBO_TOBAC (e_value=0.0) Oxygen-evolving enhancer protein 1, chloroplastic OS=Nicotiana tabacum GN=PSBO PE=2 SV=1;; (*TAIR) AT3G50820.1 (e_value=0.0) | Symbols: PSBO2, PSBO-2, OEC33 | photosystem II subunit O-2 | chr3:18891008-18892311 REVERSE LENGTH=331;; (*…	21.6381	21.08	1	0	3	5	332	35.1769	5.66846
NbS00013023g0001.1 protein AED:0.21 eAED:0.21 QI:0	1 0.66|1|1|1|3|0|406; (*GB) gi|1707878|sp|P54260.1|GCST_SOLTU (e_value=0.0) RecName: Full=Aminomethyltransferase, mitochondrial; AltName: Full=Glycine cleavage system T protein; Short=GCVT; Flags: Precursor;; (*SWP) sp|P54260|GCST_SOLTU (e_value=0.0) Aminomethyltransferase, mitochondrial OS=Solanum tuberosum GN=GDCST PE=2 SV=1;; (*TAIR) AT1G11860.3 (e_value=0.0) | Symbols: | Glycine cleavage T-pr…	19.3601	19.21	1	0	4	5	406	44.1507	8.57275
NbS00052944g0006.1 protein AED:0.04 eAED:0.04 QI:222	0.75 0.66|1|0.75|0.77|9|0|727; (*SWP) sp|Q02028|HSP7S_PEA (e_value=0.0) Stromal 70 kDa heat shock-related protein, chloroplastic OS=Pisum sativum GN=HSP70 PE=2 SV=1;; (*TAIR) AT4G24280.1 (e_value=0.0) | Symbols: cpHsc70-1 | chloroplast heat shock protein 70-1 | chr4:12590094-12593437 FORWARD LENGTH=718;; (*ITAG) Solyc01g103450.2.1 (e_value=0.0) genomic_reference:SL2.40ch01 gene_region:83821528-83…	18.0201	8.8	1	1	4	5	727	77.3519	5.30029
NbS00060738g0002.1 protein AED:0.07 eAED:0.09 QI:0	0.33 0.25|1|1|1|4|0|458; (*SWP) sp|P43643|EF1A_TOBAC (e_value=0.0) Elongation factor 1-alpha OS=Nicotiana tabacum PE=2 SV=1;; (*TAIR) AT5G60390.3 (e_value=0.0) | Symbols: | GTP binding Elongation factor Tu family protein | chr5:24289226-24290675 FORWARD LENGTH=449;; (*ITAG) Solyc11g069700.1.1 (e_value=0.0) evidence_code:10F1H1E1IEG genomic_reference:SL2.40ch11 gene_region:51391850-51393513 transc…	18.8447	7.64	1	0	2	5	458	50.5034	9.0708
NbS00046993g0004.1 protein AED:0.27 eAED:0.28 QI:266	0.73 0.68|1|0.86|0.81|16|137|602; (*SWP) sp|P50433|GLYM_SOLTU (e_value=0.0) Serine hydroxymethyltransferase, mitochondrial OS=Solanum tuberosum PE=2 SV=1;; (*TAIR) AT4G37930.1 (e_value=0.0) | Symbols: SHM1, STM, SHMT1 | serine transhydroxymethyltransferase 1 | chr4:17831891-17834742 REVERSE LENGTH=517;; (*ITAG) Solyc02g091560.2.1 (e_value=0.0) genomic_reference:SL2.40ch02 gene_region:47400296-474…	21.0661	5.81	1	0	2	5	602	66.9713	8.45557
NbS00037026g0004.1 protein AED:0.17 eAED:0.17 QI:0	1 0.5|1|1|1|2|0|447; (*GB) gi|3869088|dbj|BAA34348.1| (e_value=0.0) elongation factor-1 alpha [Nicotiana paniculata];; (*SWP) sp|P43643|EF1A_TOBAC (e_value=0.0) Elongation factor 1-alpha OS=Nicotiana tabacum PE=2 SV=1;; (*TAIR) AT5G60390.3 (e_value=0.0) | Symbols: | GTP binding Elongation factor Tu family protein | chr5:24289226-24290675 FORWARD LENGTH=449;; (*ITAG) Solyc11g069700.1.1 (e_value=0.…	18.8447	7.83	1	0	2	5	447	49.2447	9.12939
NbS00006577g0027.1 protein AED:0.07 eAED:0.07 QI:142	1 0.87|1|1|1|8|0|492; (*GB) gi|211906480|gb|ACJ11733.1| (e_value=0.0) catalase [Gossypium hirsutum];; (*SWP) sp|P49317|CATA3_NICPL (e_value=0.0) Catalase isozyme 3 OS=Nicotiana plumbaginifolia GN=CAT3 PE=2 SV=1;; (*TAIR) AT4G35090.1 (e_value=0.0) | Symbols: CAT2 | catalase 2 | chr4:16700937-16703215 REVERSE LENGTH=492;; (*ITAG) Solyc04g082460.2.1 (e_value=0.0) genomic_reference:SL2.40ch04 gene_re…	17.4756	8.94	1	0	3	5	492	56.8982	7.23975
NbS00027839g0004.1 protein AED:0.00 eAED:0.01 QI:0	1 0.5|1|1|1|2|0|185; (*GB) gi|78191406|gb|ABB29924.1| (e_value=4e-68) ripening regulated protein DDTFR10-like [Solanum tuberosum];; (*SWP) sp|Q9SI20|EF1D2_ARATH (e_value=2e-64) Elongation factor 1-delta 2 OS=Arabidopsis thaliana GN=At2g18110 PE=2 SV=1;; (*TAIR) AT2G18110.1 (e_value=1e-65) | Symbols: | Translation elongation factor EF1B/ribosomal protein S6 family protein | chr2:7872636-7873713 FO…	20.3678	16.22	1	0	2	5	185	20.04	4.50049
NbS00019521g0023.1 protein AED:0.11 eAED:0.11 QI:0	0.5 0.2|1|1|1|5|0|330; (*GB) gi|356561317|ref|XP_003548929.1| (e_value=9e-130) PREDICTED: LOW QUALITY PROTEIN: glyceraldehyde-3-phosphate dehydrogenase A, chloroplastic-like [Glycine max];; (*SWP) sp|P09043|G3PA_TOBAC (e_value=6e-117) Glyceraldehyde-3-phosphate dehydrogenase A, chloroplastic (Fragment) OS=Nicotiana tabacum GN=GAPA PE=2 SV=1;; (*TAIR) AT1G12900.1 (e_value=5e-95) | Symbols: GAPA-2 …	19.4456	21.82	1	0	5	5	330	34.8983	7.32764
NbC25737543g0001.1 protein AED:0.07 eAED:0.09 QI:24	1 0.6|1|1|1|5|0|279; (*GB) gi|10798652|emb|CAC12826.1| (e_value=0.0) malate dehydrogenase [Nicotiana tabacum];; (*SWP) sp|O24047|MDHC_MESCR (e_value=0.0) Malate dehydrogenase, cytoplasmic OS=Mesembryanthemum crystallinum GN=MDH PE=2 SV=1;; (*TAIR) AT1G04410.1 (e_value=0.0) | Symbols: | Lactate/malate dehydrogenase family protein | chr1:1189418-1191267 REVERSE LENGTH=332;; (*ITAG) Solyc09g090140.2…	15.0674	13.26	1	1	3	4	279	29.7152	6.78564
NbS00019305g0027.1 protein AED:0.37 eAED:0.37 QI:0	1 0.88|1|1|1|9|0|556; (*GB) gi|3676296|gb|AAD03392.1| (e_value=0.0) mitochondrial ATPase beta subunit [Nicotiana sylvestris];; (*SWP) sp|P17614|ATPBM_NICPL (e_value=0.0) ATP synthase subunit beta, mitochondrial OS=Nicotiana plumbaginifolia GN=ATPB PE=1 SV=1;; (*TAIR) AT5G08680.1 (e_value=0.0) | Symbols: | ATP synthase alpha/beta family protein | chr5:2821992-2824683 FORWARD LENGTH=559;; (*ITAG) S…	13.9957	13.13	1	2	4	4	556	59.6582	6.34131
NbC24305910g0003.1 protein AED:0.03 eAED:0.03 QI:0	1 0.5|1|1|1|2|0|101; (*GB) gi|12643758|sp|Q40565.1|RCA2_TOBAC (e_value=6e-65) RecName: Full=Ribulose bisphosphate carboxylase/oxygenase activase 2, chloroplastic; Short=RA 2; Short=RuBisCO activase 2; Flags: Precursor;; (*SWP) sp|Q40565|RCA2_TOBAC (e_value=2e-66) Ribulose bisphosphate carboxylase/oxygenase activase 2, chloroplastic OS=Nicotiana tabacum GN=RCA PE=2 SV=1;; (*TAIR) AT2G39730.3 (e_va…	14.7157	31.68	1	0	2	4	101	11.2838	4.60205
NbS00019085g0006.1 protein AED:0.21 eAED:0.21 QI:205	1 1|1|1|1|3|512|143; (*GB) gi|2499967|sp|Q41229.1|PSAEB_NICSY (e_value=3e-57) RecName: Full=Photosystem I reaction center subunit IV B, chloroplastic; Short=PSI-E B; Contains: RecName: Full=Photosystem I reaction center subunit IV B isoform 2; Flags: Precursor;; (*SWP) sp|Q41229|PSAEB_NICSY (e_value=1e-58) Photosystem I reaction center subunit IV B, chloroplastic OS=Nicotiana sylvestris GN=PSAEB …	16.4362	24.48	1	0	2	4	143	15.2057	9.61279
NbS00032475g0008.1 protein AED:0.09 eAED:0.10 QI:0	1 0.62|1|1|1|8|0|366; (*GB) gi|350536711|ref|NP_001234005.1| (e_value=0.0) glyoxisomal malate dehydrogenase [Solanum lycopersicum];; (*SWP) sp|P19446|MDHG_CITLA (e_value=0.0) Malate dehydrogenase, glyoxysomal OS=Citrullus lanatus PE=1 SV=1;; (*TAIR) AT2G22780.1 (e_value=0.0) | Symbols: PMDH1 | peroxisomal NAD-malate dehydrogenase 1 | chr2:9689995-9691923 REVERSE LENGTH=354;; (*ITAG) Solyc01g10648…	14.6113	15.57	1	0	3	4	366	38.264	7.78174
NbS00003075g0011.1 protein AED:0.28 eAED:0.28 QI:0	1 0.66|1|1|1|3|0|143; (*GB) gi|2499967|sp|Q41229.1|PSAEB_NICSY (e_value=1e-59) RecName: Full=Photosystem I reaction center subunit IV B, chloroplastic; Short=PSI-E B; Contains: RecName: Full=Photosystem I reaction center subunit IV B isoform 2; Flags: Precursor;; (*SWP) sp|Q41229|PSAEB_NICSY (e_value=3e-61) Photosystem I reaction center subunit IV B, chloroplastic OS=Nicotiana sylvestris GN=PSAEB…	16.4362	24.48	1	0	2	4	143	15.2448	9.74463
NbS00044024g0004.1 protein AED:0.01 eAED:0.01 QI:0	1 1|1|1|1|7|357|341; (*GB) gi|21912927|emb|CAC84143.2| (e_value=1e-144) thioredoxin peroxidase [Nicotiana tabacum];; (*SWP) sp|Q6ER94|BAS1_ORYSJ (e_value=7e-133) 2-Cys peroxiredoxin BAS1, chloroplastic OS=Oryza sativa subsp. japonica GN=BAS1 PE=1 SV=1;; (*TAIR) AT5G06290.1 (e_value=8e-134) | Symbols: 2-Cys Prx B, 2CPB | 2-cysteine peroxiredoxin B | chr5:1919380-1921211 FORWARD LENGTH=273;; (*ITAG…	14.36	13.49	1	0	3	4	341	37.9705	7.7085
NbS00029684g0026.1 protein AED:0.02 eAED:0.02 QI:225	1 0.87|1|1|1|8|0|707; (*GB) gi|166919372|gb|ABZ04081.1| (e_value=0.0) chloroplast heat shock protein 70-2 [Ipomoea nil];; (*SWP) sp|Q02028|HSP7S_PEA (e_value=0.0) Stromal 70 kDa heat shock-related protein, chloroplastic OS=Pisum sativum GN=HSP70 PE=2 SV=1;; (*TAIR) AT4G24280.1 (e_value=0.0) | Symbols: cpHsc70-1 | chloroplast heat shock protein 70-1 | chr4:12590094-12593437 FORWARD LENGTH=718;; (*…	14.4943	6.93	1	0	3	4	707	75.198	5.42725
NbS00059813g0007.1 protein AED:0.10 eAED:0.10 QI:0	1 1|1|0.4|0.33|6|1866|292; (*GB) gi|1350821|sp|P49314.1|ROC2_NICPL (e_value=5e-145) RecName: Full=31 kDa ribonucleoprotein, chloroplastic; AltName: Full=CP-RBP31; Flags: Precursor;; (*SWP) sp|P49314|ROC2_NICPL (e_value=2e-146) 31 kDa ribonucleoprotein, chloroplastic OS=Nicotiana plumbaginifolia PE=2 SV=1;; (*TAIR) AT2G37220.1 (e_value=2e-90) | Symbols: | RNA-binding (RRM/RBD/RNP motifs) family pr…	13.5669	14.38	1	0	3	4	292	31.2884	5.10986
NbS00009114g0013.1 protein AED:0.11 eAED:0.11 QI:130	0.9 0.90|1|0.7|0.72|11|421|478; (*GB) gi|42539899|gb|AAS18877.1| (e_value=0.0) SNF1-related protein kinase alpha subunit [Nicotiana attenuata];; (*SWP) sp|Q38997|KIN10_ARATH (e_value=0.0) SNF1-related protein kinase catalytic subunit alpha KIN10 OS=Arabidopsis thaliana GN=KIN10 PE=1 SV=2;; (*TAIR) AT3G01090.2 (e_value=0.0) | Symbols: AKIN10, KIN10 | SNF1 kinase homolog 10 | chr3:31437-34143 REVER…	3.22395	4.18	1	0	1	4	478	54.4521	8.76318
NbS00007101g0012.1 protein AED:0.11 eAED:0.11 QI:0	0.85 0.8|1|1|1|15|492|1014; (*GB) gi|3334200|sp|O49954.1|GCSP_SOLTU (e_value=0.0) RecName: Full=Glycine dehydrogenase [decarboxylating], mitochondrial; AltName: Full=Glycine cleavage system P protein; AltName: Full=Glycine decarboxylase; Flags: Precursor;; (*SWP) sp|O49954|GCSP_SOLTU (e_value=0.0) Glycine dehydrogenase [decarboxylating], mitochondrial OS=Solanum tuberosum GN=GDCSP PE=2 SV=1;; (*T…	14.66	5.72	1	1	4	4	1014	110.536	7.21045
NbS00020341g0006.1 protein AED:0.17 eAED:0.17 QI:143	1 1|1|0.9|0.81|11|408|511; (*GB) gi|42539899|gb|AAS18877.1| (e_value=0.0) SNF1-related protein kinase alpha subunit [Nicotiana attenuata];; (*SWP) sp|Q38997|KIN10_ARATH (e_value=0.0) SNF1-related protein kinase catalytic subunit alpha KIN10 OS=Arabidopsis thaliana GN=KIN10 PE=1 SV=2;; (*TAIR) AT3G01090.2 (e_value=0.0) | Symbols: AKIN10, KIN10 | SNF1 kinase homolog 10 | chr3:31437-34143 REVERSE LE…	3.22395	3.91	1	0	1	4	511	58.067	8.52881
NbS00000211g0112.1 protein AED:0.16 eAED:0.16 QI:0	0.88 0.8|1|0.88|0.8|10|0|389	17.8839	16.71	1	1	4	4	389	43.097	8.38232
NbS00027208g0004.1 protein AED:0.25 eAED:0.25 QI:225	0.66 0.75|1|0.66|0.5|4|191|545; (*SWP) sp|P0DH90|FRIGI_ARATH (e_value=5e-19) Protein FRIGIDA OS=Arabidopsis thaliana GN=FRI PE=2 SV=1;; (*TAIR) AT5G48385.1 (e_value=0.0) | Symbols: | FRIGIDA-like protein | chr5:19609471-19611712 FORWARD LENGTH=558;; (*ITAG) Solyc06g082930.2.1 (e_value=0.0) genomic_reference:SL2.40ch06 gene_region:44846738-44850138 transcript_region:SL2.40ch06:44846738..44850138+ …	8.2885	3.85	1	0	1	4	545	60.9132	6.39209
NbS00014241g0002.1 protein AED:0.09 eAED:0.09 QI:0	0 0|1|0|0|2|0|201; (*SWP) sp|P00823|ATPA_TOBAC (e_value=5e-67) ATP synthase subunit alpha, chloroplastic OS=Nicotiana tabacum GN=atpA PE=2 SV=2;; (*ITAG) ATCG00120.1 (e_value=1e-61) | Symbols: ATPA | ATP synthase subunit alpha | chrC:9938-11461 REVERSE LENGTH=507;; (*ITAG) Solyc10g044540.1.1 (e_value=7e-30) evidence_code:10F0H1E0IEG genomic_reference:SL2.40ch10 gene_region:22275795-22277735 trans…	13.1459	17.41	1	1	2	4	201	21.8327	5.71924
NbS00019818g0001.1 protein AED:0.28 eAED:0.28 QI:0	1 0.5|1|1|1|2|0|332; (*GB) gi|384038815|gb|AFH57998.1| (e_value=0.0) chloroplast PsbO2 precursor [Nicotiana benthamiana];; (*SWP) sp|Q40459|PSBO_TOBAC (e_value=0.0) Oxygen-evolving enhancer protein 1, chloroplastic OS=Nicotiana tabacum GN=PSBO PE=2 SV=1;; (*TAIR) AT3G50820.1 (e_value=0.0) | Symbols: PSBO2, PSBO-2, OEC33 | photosystem II subunit O-2 | chr3:18891008-18892311 REVERSE LENGTH=331;; (*…	15.5587	11.45	1	0	2	4	332	35.1759	5.65576
NbC23666742g0001.1 protein ; (*GB) gi	61697115 gb|AAX53163.1| (e_value=8e-52) chloroplast photosynthetic oxygen-evolving protein 33 kDa subunit [Nicotiana benthamiana];; (*SWP) sp|Q40459|PSBO_TOBAC (e_value=3e-53) Oxygen-evolving enhancer protein 1, chloroplastic OS=Nicotiana tabacum GN=PSBO PE=2 SV=1;; (*TAIR) AT3G50820.1 (e_value=1e-49) | Symbols: PSBO2, PSBO-2, OEC33 | photosystem II subunit O-2 | chr3:18891008-18892311 REVERSE LE…	15.5587	45.78	1	0	2	4	83	9.07557	4.61475
NbS00010452g0020.1 protein AED:0.01 eAED:0.01 QI:266	1 1|1|0.75|0.6|5|353|268; (*GB) gi|384038827|gb|AFH58004.1| (e_value=0.0) chloroplast PsbP4 precursor [Nicotiana benthamiana];; (*SWP) sp|Q7DM39|PSBP1_TOBAC (e_value=4e-177) Oxygen-evolving enhancer protein 2-1, chloroplastic OS=Nicotiana tabacum GN=PSBP1 PE=3 SV=2;; (*TAIR) AT1G06680.1 (e_value=7e-144) | Symbols: PSBP-1, OEE2, PSII-P, OE23 | photosystem II subunit P-1 | chr1:2047940-2049186 FORW…	12.8257	18.28	1	1	2	3	268	28.5353	7.84033
NbS00000250g0010.1 protein AED:0.23 eAED:0.23 QI:0	0.83 0.78|0.89|0.77|0.78|19|437|448; (*GB) gi|238814974|gb|ACR56690.1| (e_value=0.0) enolase [Nicotiana tabacum];; (*SWP) sp|P26300|ENO_SOLLC (e_value=0.0) Enolase OS=Solanum lycopersicum GN=PGH1 PE=2 SV=1;; (*TAIR) AT2G36530.1 (e_value=0.0) | Symbols: LOS2, ENO2 | Enolase | chr2:15321081-15323786 REVERSE LENGTH=444;; (*ITAG) Solyc09g009020.2.1 (e_value=0.0) genomic_reference:SL2.40ch09 gene_regi…	12.2957	8.93	1	0	2	3	448	48.2226	5.94775
NbS00054316g0001.1 protein AED:0.14 eAED:0.14 QI:0	1 0.5|1|1|1|2|0|152; (*GB) gi|469070|dbj|BAA03741.1| (e_value=2e-50) RNA-binding glycine-rich protein-1a [Nicotiana sylvestris];; (*SWP) sp|Q03878|GRP1_DAUCA (e_value=1e-47) Glycine-rich RNA-binding protein OS=Daucus carota PE=2 SV=1;; (*TAIR) AT2G21660.2 (e_value=4e-44) | Symbols: ATGRP7, CCR2 | cold, circadian rhythm, and rna binding 2 | chr2:9265477-9266316 REVERSE LENGTH=159;; (*ITAG) Solyc01…	9.98936	27.63	1	0	2	3	152	15.3581	5.65576
NbS00026102g0006.1 protein AED:0.19 eAED:0.19 QI:0	0.86 0.87|1|0.93|0.87|16|429|461; (*GB) gi|238814974|gb|ACR56690.1| (e_value=0.0) enolase [Nicotiana tabacum];; (*SWP) sp|P26300|ENO_SOLLC (e_value=0.0) Enolase OS=Solanum lycopersicum GN=PGH1 PE=2 SV=1;; (*TAIR) AT2G36530.1 (e_value=0.0) | Symbols: LOS2, ENO2 | Enolase | chr2:15321081-15323786 REVERSE LENGTH=444;; (*ITAG) Solyc09g009020.2.1 (e_value=0.0) genomic_reference:SL2.40ch09 gene_region:…	12.2957	8.68	1	0	2	3	461	49.8497	6.65381
NbS00042478g0005.1 protein AED:0.25 eAED:0.25 QI:312	1 1|1|0.93|0.93|16|436|518; (*GB) gi|1707998|sp|P50433.1|GLYM_SOLTU (e_value=0.0) RecName: Full=Serine hydroxymethyltransferase, mitochondrial; Short=SHMT; AltName: Full=Glycine hydroxymethyltransferase; AltName: Full=Serine methylase; Flags: Precursor;; (*SWP) sp|P50433|GLYM_SOLTU (e_value=0.0) Serine hydroxymethyltransferase, mitochondrial OS=Solanum tuberosum PE=2 SV=1;; (*TAIR) AT4G37930.1 (e…	9.58309	5.6	1	0	2	3	518	57.3237	8.60205
NbS00026055g0002.1 protein AED:0.04 eAED:0.06 QI:0	-1 0|1|-1|1|1|0|373; (*GB) gi|1864017|dbj|BAA09709.1| (e_value=0.0) elongation factor-1 alpha [Nicotiana tabacum];; (*SWP) sp|P43643|EF1A_TOBAC (e_value=0.0) Elongation factor 1-alpha OS=Nicotiana tabacum PE=2 SV=1;; (*TAIR) AT5G60390.3 (e_value=0.0) | Symbols: | GTP binding Elongation factor Tu family protein | chr5:24289226-24290675 FORWARD LENGTH=449;; (*ITAG) Solyc11g069700.1.1 (e_value=0.0) …	11.6127	12.6	1	0	2	3	373	40.5943	9.21729
NbS00004370g0039.1 protein AED:0.02 eAED:0.02 QI:0	0 0|1|1|1|2|0|209; (*GB) gi|78191406|gb|ABB29924.1| (e_value=7e-74) ripening regulated protein DDTFR10-like [Solanum tuberosum];; (*SWP) sp|P48006|EF1D1_ARATH (e_value=6e-73) Elongation factor 1-delta 1 OS=Arabidopsis thaliana GN=At1g30230 PE=2 SV=2;; (*TAIR) AT1G30230.1 (e_value=4e-74) | Symbols: | Glutathione S-transferase, C-terminal-like;Translation elongation factor EF1B/ribosomal protein S6…	10.9501	10.53	1	0	2	3	209	22.8413	4.38623
NbS00026427g0002.1 protein AED:0.27 eAED:0.27 QI:0	-1 0|1|-1|1|1|0|531; (*GB) gi|19878|emb|CAA44820.1| (e_value=0.0) heat shock protein 70 [Nicotiana tabacum];; (*SWP) sp|P26413|HSP70_SOYBN (e_value=0.0) Heat shock 70 kDa protein OS=Glycine max GN=HSP70 PE=3 SV=1;; (*TAIR) AT3G12580.1 (e_value=0.0) | Symbols: HSP70, ATHSP70 | heat shock protein 70 | chr3:3991487-3993689 REVERSE LENGTH=650;; (*ITAG) Solyc03g117630.1.1 (e_value=0.0) evidence_code:1…	11.7817	10.17	1	0	3	3	531	58.721	5.69385
NbS00009983g0008.1 protein AED:0.11 eAED:0.11 QI:0	0 0|1|0|0.5|2|0|384; (*GB) gi|108864705|gb|ABG22608.1| (e_value=0.0) Heat shock cognate 70 kDa protein, putative, expressed [Oryza sativa Japonica Group];; (*SWP) sp|P27322|HSP72_SOLLC (e_value=0.0) Heat shock cognate 70 kDa protein 2 OS=Solanum lycopersicum GN=HSC-2 PE=2 SV=1;; (*TAIR) AT3G12580.1 (e_value=0.0) | Symbols: HSP70, ATHSP70 | heat shock protein 70 | chr3:3991487-3993689 REVERSE LENG…	11.946	14.06	1	0	3	3	384	41.8595	5.8208
NbS00058299g0004.1 protein AED:0.06 eAED:0.06 QI:199	1 1|1|0.9|0.81|11|1188|325; (*GB) gi|76556494|emb|CAJ32462.1| (e_value=0.0) putative cytosolic cysteine synthase 7 [Nicotiana tabacum];; (*SWP) sp|O81154|CYSK_SOLTU (e_value=0.0) Cysteine synthase OS=Solanum tuberosum PE=2 SV=1;; (*TAIR) AT4G14880.4 (e_value=8e-171) | Symbols: OASA1 | O-acetylserine (thiol) lyase (OAS-TL) isoform A1 | chr4:8518209-8520050 REVERSE LENGTH=322;; (*ITAG) Solyc09g0820…	11.7193	15.08	1	0	3	3	325	34.203	5.60498
NbS00027807g0002.1 protein AED:0.05 eAED:0.05 QI:0	1 0.5|1|0|0|2|953|413; (*GB) gi|68566313|sp|Q40450.2|EFTUA_NICSY (e_value=0.0) RecName: Full=Elongation factor TuA, chloroplastic; Short=EF-TuA; Flags: Precursor;; (*SWP) sp|P68158|EFTU_TOBAC (e_value=0.0) Elongation factor Tu, chloroplastic OS=Nicotiana tabacum GN=TUFA PE=3 SV=1;; (*TAIR) AT4G20360.1 (e_value=0.0) | Symbols: ATRAB8D, ATRABE1B, RABE1b | RAB GTPase homolog E1B | chr4:10990036-1099…	11.2817	7.75	1	2	2	3	413	45.1462	5.75732
NbS00018316g0001.1 protein AED:0.07 eAED:0.09 QI:0	-1 0|1|-1|1|1|0|509; (*GB) gi|392465167|dbj|BAM24707.1| (e_value=0.0) Heat shock protein 70 [Nicotiana tabacum];; (*SWP) sp|P27322|HSP72_SOLLC (e_value=0.0) Heat shock cognate 70 kDa protein 2 OS=Solanum lycopersicum GN=HSC-2 PE=2 SV=1;; (*TAIR) AT3G12580.1 (e_value=0.0) | Symbols: HSP70, ATHSP70 | heat shock protein 70 | chr3:3991487-3993689 REVERSE LENGTH=650;; (*ITAG) Solyc09g010630.2.1 (e_val…	11.946	10.61	1	0	3	3	509	55.7935	5.08447
NbS00040361g0003.1 protein AED:0.12 eAED:0.12 QI:520	0 0.5|1|0|0.5|2|0|477; (*GB) gi|38325815|gb|AAR17080.1| (e_value=0.0) heat shock protein 70-3 [Nicotiana tabacum];; (*SWP) sp|P22953|HSP7A_ARATH (e_value=0.0) Heat shock 70 kDa protein 1 OS=Arabidopsis thaliana GN=HSP70-1 PE=1 SV=3;; (*TAIR) AT5G02500.1 (e_value=0.0) | Symbols: HSC70-1, HSP70-1, AT-HSC70-1, HSC70 | heat shock cognate protein 70-1 | chr5:554055-556334 REVERSE LENGTH=651;; (*ITAG) …	11.946	11.32	1	0	3	3	477	52.4976	5.14795
NbS00032627g0002.1 protein AED:0.20 eAED:0.26 QI:0	0 0|1|0|0|3|0|136; (*GB) gi|388512221|gb|AFK44172.1| (e_value=5e-45) unknown [Medicago truncatula];; (*SWP) sp|P93447|EF1D_PIMBR (e_value=8e-45) Elongation factor 1-delta OS=Pimpinella brachycarpa PE=2 SV=3;; (*TAIR) AT1G30230.1 (e_value=7e-39) | Symbols: | Glutathione S-transferase, C-terminal-like;Translation elongation factor EF1B/ribosomal protein S6 | chr1:10639286-10640515 FORWARD LENGTH=23…	13.1466	12.5	1	0	1	3	136	15.0128	5.65576
NbS00029322g0004.1 protein AED:0.28 eAED:0.28 QI:355	1 0.88|1|1|1|9|0|269; (*GB) gi|56562175|emb|CAH60890.1| (e_value=3e-172) carbonic anhydrase [Solanum lycopersicum];; (*SWP) sp|P27141|CAHC_TOBAC (e_value=3e-127) Carbonic anhydrase, chloroplastic OS=Nicotiana tabacum PE=2 SV=1;; (*TAIR) AT5G14740.1 (e_value=9e-124) | Symbols: CA2, CA18, BETA CA2 | carbonic anhydrase 2 | chr5:4758257-4762382 FORWARD LENGTH=331;; (*ITAG) Solyc05g005490.2.1 (e_value…	15.35	13.01	1	0	2	3	269	29.486	5.87158
NbS00029128g0009.1 protein AED:0.23 eAED:0.23 QI:0	0.75 0.66|1|0.87|0.77|9|1155|348; (*GB) gi|6899972|emb|CAB71293.1| (e_value=0.0) chloroplast ferredoxin-NADP+ oxidoreductase precursor [Capsicum annuum];; (*SWP) sp|O04977|FENR1_TOBAC (e_value=0.0) Ferredoxin--NADP reductase, leaf-type isozyme, chloroplastic OS=Nicotiana tabacum GN=PETH PE=2 SV=1;; (*TAIR) AT1G20020.2 (e_value=0.0) | Symbols: ATLFNR2 | ferredoxin-NADP(+)-oxidoreductase 2 | chr1:6…	14.3639	14.08	1	0	3	3	348	38.979	8.68994
NbS00007372g0013.1 protein AED:0.21 eAED:0.21 QI:0	0 0|1|0.5|0.66|3|0|494; (*GB) gi|1864017|dbj|BAA09709.1| (e_value=0.0) elongation factor-1 alpha [Nicotiana tabacum];; (*SWP) sp|P43643|EF1A_TOBAC (e_value=0.0) Elongation factor 1-alpha OS=Nicotiana tabacum PE=2 SV=1;; (*TAIR) AT5G60390.3 (e_value=0.0) | Symbols: | GTP binding Elongation factor Tu family protein | chr5:24289226-24290675 FORWARD LENGTH=449;; (*ITAG) Solyc11g069700.1.1 (e_value=0.…	11.6127	11.74	1	0	2	3	494	54.4186	9.15869
NbS00034054g0003.1 protein AED:0.10 eAED:0.18 QI:6	1 0|1|1|1|2|60|155; (*GB) gi|111162637|gb|ABH07505.1| (e_value=7e-52) glycine-rich RNA-binding protein [Nicotiana attenuata];; (*SWP) sp|Q03878|GRP1_DAUCA (e_value=2e-48) Glycine-rich RNA-binding protein OS=Daucus carota PE=2 SV=1;; (*TAIR) AT2G21660.2 (e_value=2e-44) | Symbols: ATGRP7, CCR2 | cold, circadian rhythm, and rna binding 2 | chr2:9265477-9266316 REVERSE LENGTH=159;; (*ITAG) Solyc01g10…	9.98936	27.1	1	0	2	3	155	15.5571	5.65576
NbS00034416g0005.1 protein AED:0.15 eAED:0.48 QI:0	0 0|1|0|0|5|0|377; (*GB) gi|312370165|gb|ADQ74440.1| (e_value=5e-71) ribulose-1,5-bisphosphate carboxylase/oxygenase large subunit [Physochlaina praealta];; (*SWP) sp|P04992|RBL_PETHY (e_value=3e-70) Ribulose bisphosphate carboxylase large chain OS=Petunia hybrida GN=rbcL PE=1 SV=1;; (*ITAG) ATCG00490.1 (e_value=2e-66) | Symbols: RBCL | ribulose-bisphosphate carboxylases | chrC:54958-56397 FORWAR…	10.027	4.77	1	1	2	3	377	43.492	6.80029
NbS00010545g0303.1 protein AED:0.34 eAED:0.34 QI:0	1 0.5|1|1|1|2|0|169	10.4233	17.75	1	0	2	3	169	16.9927	5.71924
NbS00032073g0002.1 protein AED:0.30 eAED:0.30 QI:0	-1 0|1|-1|1|1|0|482; (*GB) gi|19878|emb|CAA44820.1| (e_value=0.0) heat shock protein 70 [Nicotiana tabacum];; (*SWP) sp|P26413|HSP70_SOYBN (e_value=0.0) Heat shock 70 kDa protein OS=Glycine max GN=HSP70 PE=3 SV=1;; (*TAIR) AT1G16030.1 (e_value=0.0) | Symbols: Hsp70b | heat shock protein 70B | chr1:5502386-5504326 REVERSE LENGTH=646;; (*ITAG) Solyc03g117630.1.1 (e_value=0.0) evidence_code:10F0H1E1…	11.7817	11.2	1	0	3	3	482	52.911	5.2749
NbS00003380g0001.1 protein AED:0.00 eAED:0.00 QI:0	-1 0|1|-1|1|1|0|186; (*GB) gi|20020|emb|CAA44226.1| (e_value=5e-90) ribosomal protein L12-1a [Nicotiana tabacum];; (*SWP) sp|P24929|RK12_TOBAC (e_value=2e-91) 50S ribosomal protein L12, chloroplastic OS=Nicotiana tabacum GN=RPL12 PE=1 SV=1;; (*TAIR) AT3G27850.1 (e_value=1e-58) | Symbols: RPL12-C | ribosomal protein L12-C | chr3:10324905-10325468 FORWARD LENGTH=187;; (*ITAG) Solyc02g086730.1.1 (e_…	14.5475	33.87	1	1	3	3	186	19.6766	6.81494
NbS00025223g0018.1 protein AED:0.09 eAED:0.10 QI:0	0 0|0.6|0.75|0.6|5|0|591; (*GB) gi|108864706|gb|ABG22609.1| (e_value=0.0) Heat shock cognate 70 kDa protein, putative, expressed [Oryza sativa Japonica Group];; (*SWP) sp|P27322|HSP72_SOLLC (e_value=0.0) Heat shock cognate 70 kDa protein 2 OS=Solanum lycopersicum GN=HSC-2 PE=2 SV=1;; (*TAIR) AT5G02500.1 (e_value=0.0) | Symbols: HSC70-1, HSP70-1, AT-HSC70-1, HSC70 | heat shock cognate protein 70-1…	11.946	9.14	1	0	3	3	591	65.0252	5.31299
NbS00023178g0001.1 protein AED:0.03 eAED:0.03 QI:0	0 0|1|1|1|3|0|413; (*SWP) sp|Q40034|EF1A2_HORVU (e_value=0.0) Elongation factor 1-alpha OS=Hordeum vulgare GN=BLT63 PE=1 SV=1;; (*TAIR) AT5G60390.3 (e_value=0.0) | Symbols: | GTP binding Elongation factor Tu family protein | chr5:24289226-24290675 FORWARD LENGTH=449;; (*ITAG) Solyc11g069700.1.1 (e_value=0.0) evidence_code:10F1H1E1IEG genomic_reference:SL2.40ch11 gene_region:51391850-51393513 tran…	11.6127	11.38	1	0	2	3	413	45.0585	9.12939
NbS00011957g0108.1 protein AED:0.28 eAED:0.28 QI:179	1 1|1|0.88|0.9|10|666|387	12.5778	13.95	1	2	3	3	387	41.2345	5.50342
NbS00044990g0002.1 protein AED:0.04 eAED:0.04 QI:333	0.66 0.57|1|1|1|7|326|449; (*SWP) sp|Q40460|RCA1_TOBAC (e_value=0.0) Ribulose bisphosphate carboxylase/oxygenase activase 1, chloroplastic OS=Nicotiana tabacum PE=1 SV=1;; (*TAIR) AT2G39730.1 (e_value=0.0) | Symbols: RCA | rubisco activase | chr2:16570951-16573345 REVERSE LENGTH=474;; (*ITAG) Solyc09g011080.2.1 (e_value=0.0) genomic_reference:SL2.40ch09 gene_region:4413327-4416467 transcript_regi…	11.3978	10.91	1	0	3	3	449	49.4282	7.82568
NbS00025668g0009.1 protein AED:0.02 eAED:0.04 QI:0	1 0.66|1|0.8|0.83|6|0|451; (*SWP) sp|Q9LYA9|CP41A_ARATH (e_value=0.0) Chloroplast stem-loop binding protein of 41 kDa a, chloroplastic OS=Arabidopsis thaliana GN=CSP41A PE=1 SV=1;; (*TAIR) AT3G63140.1 (e_value=0.0) | Symbols: CSP41A | chloroplast stem-loop binding protein of 41 kDa | chr3:23327006-23328620 REVERSE LENGTH=406;; (*ITAG) Solyc09g065180.2.1 (e_value=0.0) genomic_reference:SL2.40ch09 …	10.8149	7.1	1	1	2	3	451	48.5566	7.79639
NbS00002298g0008.1 protein AED:0.21 eAED:0.21 QI:0	0.87 0.55|1|1|1|9|0|332; (*SWP) sp|P19446|MDHG_CITLA (e_value=0.0) Malate dehydrogenase, glyoxysomal OS=Citrullus lanatus PE=1 SV=1;; (*TAIR) AT2G22780.1 (e_value=0.0) | Symbols: PMDH1 | peroxisomal NAD-malate dehydrogenase 1 | chr2:9689995-9691923 REVERSE LENGTH=354;; (*ITAG) Solyc01g106480.2.1 (e_value=0.0) genomic_reference:SL2.40ch01 gene_region:86121621-86124841 transcript_region:SL2.40ch01:…	10.1201	9.34	1	0	2	3	332	34.8443	7.62061
NbS00022307g0013.1 protein AED:0.22 eAED:0.22 QI:0	0 0|1|0.66|0.5|4|0|536; (*GB) gi|108864705|gb|ABG22608.1| (e_value=0.0) Heat shock cognate 70 kDa protein, putative, expressed [Oryza sativa Japonica Group];; (*SWP) sp|P27322|HSP72_SOLLC (e_value=0.0) Heat shock cognate 70 kDa protein 2 OS=Solanum lycopersicum GN=HSC-2 PE=2 SV=1;; (*TAIR) AT5G02500.1 (e_value=0.0) | Symbols: HSC70-1, HSP70-1, AT-HSC70-1, HSC70 | heat shock cognate protein 70-1 |…	11.946	10.07	1	0	3	3	536	58.2745	5.14795
NbS00045171g0004.1 protein AED:0.08 eAED:0.08 QI:0	0.5 0.6|1|0.75|0.8|5|310|377; (*GB) gi|4827253|dbj|BAA77603.1| (e_value=0.0) plastidic aldolase [Nicotiana paniculata];; (*SWP) sp|Q944G9|ALFC2_ARATH (e_value=0.0) Probable fructose-bisphosphate aldolase 2, chloroplastic OS=Arabidopsis thaliana GN=FBA2 PE=1 SV=2;; (*TAIR) AT4G38970.1 (e_value=0.0) | Symbols: FBA2 | fructose-bisphosphate aldolase 2 | chr4:18163714-18165659 REVERSE LENGTH=398;; (*I…	10.8245	10.08	1	0	2	3	377	40.8478	5.98584
NbS00016136g0003.1 protein AED:0.24 eAED:0.24 QI:0	0 0|1|1|1|3|0|533; (*GB) gi|392465167|dbj|BAM24707.1| (e_value=0.0) Heat shock protein 70 [Nicotiana tabacum];; (*SWP) sp|P27322|HSP72_SOLLC (e_value=0.0) Heat shock cognate 70 kDa protein 2 OS=Solanum lycopersicum GN=HSC-2 PE=2 SV=1;; (*TAIR) AT5G02500.1 (e_value=0.0) | Symbols: HSC70-1, HSP70-1, AT-HSC70-1, HSC70 | heat shock cognate protein 70-1 | chr5:554055-556334 REVERSE LENGTH=651;; (*ITAG…	11.946	10.13	1	0	3	3	533	58.4223	4.86865
NbS00017751g0013.1 protein AED:0.33 eAED:0.33 QI:0	1 0.9|1|1|1|10|0|325; (*GB) gi|76556494|emb|CAJ32462.1| (e_value=0.0) putative cytosolic cysteine synthase 7 [Nicotiana tabacum];; (*SWP) sp|O81154|CYSK_SOLTU (e_value=0.0) Cysteine synthase OS=Solanum tuberosum PE=2 SV=1;; (*TAIR) AT4G14880.4 (e_value=8e-171) | Symbols: OASA1 | O-acetylserine (thiol) lyase (OAS-TL) isoform A1 | chr4:8518209-8520050 REVERSE LENGTH=322;; (*ITAG) Solyc09g082060.2.1…	11.7193	15.08	1	0	3	3	325	34.203	5.60498
NbS00027114g0020.1 protein AED:0.25 eAED:0.25 QI:0	0.5 0.33|0.66|0|0.33|3|0|161; (*GB) gi|469072|dbj|BAA03743.1| (e_value=9e-56) RNA-binding gricine-rich protein-1c [Nicotiana sylvestris];; (*SWP) sp|Q03878|GRP1_DAUCA (e_value=2e-46) Glycine-rich RNA-binding protein OS=Daucus carota PE=2 SV=1;; (*TAIR) AT2G21660.2 (e_value=6e-45) | Symbols: ATGRP7, CCR2 | cold, circadian rhythm, and rna binding 2 | chr2:9265477-9266316 REVERSE LENGTH=159;; (*ITAG…	10.4233	18.63	1	0	2	3	161	16.5658	6.16357
NbS00029393g0012.1 protein AED:0.08 eAED:0.08 QI:319	0.42 0.37|1|1|1|8|307|444; (*GB) gi|12643757|sp|Q40460.1|RCA1_TOBAC (e_value=0.0) RecName: Full=Ribulose bisphosphate carboxylase/oxygenase activase 1, chloroplastic; Short=RA 1; Short=RuBisCO activase 1; Flags: Precursor;; (*SWP) sp|Q40460|RCA1_TOBAC (e_value=0.0) Ribulose bisphosphate carboxylase/oxygenase activase 1, chloroplastic OS=Nicotiana tabacum PE=1 SV=1;; (*TAIR) AT2G39730.1 (e_value=0…	11.3978	11.04	1	0	3	3	444	49.059	8.11865
NbS00008076g0120.1 protein AED:0.35 eAED:0.35 QI:304	1 0.88|1|1|1|9|0|302	15.35	11.59	1	0	2	3	302	33.2079	7.38623
NbS00024768g0013.1 protein AED:0.17 eAED:0.19 QI:3	0.33 0|1|0.66|0.75|4|0|443; (*GB) gi|3869088|dbj|BAA34348.1| (e_value=0.0) elongation factor-1 alpha [Nicotiana paniculata];; (*SWP) sp|P17786|EF1A_SOLLC (e_value=0.0) Elongation factor 1-alpha OS=Solanum lycopersicum PE=2 SV=1;; (*TAIR) AT5G60390.3 (e_value=0.0) | Symbols: | GTP binding Elongation factor Tu family protein | chr5:24289226-24290675 FORWARD LENGTH=449;; (*ITAG) Solyc11g069700.1.1 (…	11.6127	10.61	1	0	2	3	443	49.0047	9.18799
NbS00050916g0002.1 protein ; (*GB) gi	356576833 ref|XP_003556534.1| (e_value=3e-31) PREDICTED: syntaxin-43-like [Glycine max];; (*SWP) sp|O65359|SYP41_ARATH (e_value=1e-30) Syntaxin-41 OS=Arabidopsis thaliana GN=SYP41 PE=1 SV=1;; (*TAIR) AT5G26980.2 (e_value=1e-31) | Symbols: SYP41, ATSYP41, ATTLG2A | syntaxin of plants 41 | chr5:9488724-9490604 REVERSE LENGTH=322;; (*ITAG) Solyc09g075530.2.1 (e_value=5e-56) genomic_reference:SL2.40c…	4.53765	10.48	1	0	1	3	210	23.6201	8.68994
NbS00007872g0028.1 protein AED:0.16 eAED:0.16 QI:209	1 0.92|1|1|1|13|0|576; (*GB) gi|355329948|dbj|BAL14273.1| (e_value=0.0) FK506-binding protein [Nicotiana tabacum];; (*SWP) sp|Q38931|FKB62_ARATH (e_value=0.0) Peptidyl-prolyl cis-trans isomerase FKBP62 OS=Arabidopsis thaliana GN=FKBP62 PE=1 SV=2;; (*TAIR) AT3G25230.1 (e_value=0.0) | Symbols: ROF1, ATFKBP62, FKBP62 | rotamase FKBP 1 | chr3:9188257-9191137 FORWARD LENGTH=551;; (*ITAG) Solyc06g08319…	7.51868	5.9	1	0	2	2	576	64.0447	5.18604
NbS00004261g0112.1 protein AED:0.31 eAED:0.34 QI:6	0.92 0.92|1|0.76|0.71|14|341|438	8.94161	8.45	1	0	2	2	438	48.5416	7.04932
NbS00010087g0101.1 protein AED:0.24 eAED:0.26 QI:0	-1 0|1|-1|1|1|0|348	7.79007	10.92	1	0	2	2	348	37.692	4.70361
NbS00027882g0011.1 protein AED:0.24 eAED:0.24 QI:0	1 1|1|0.88|1|10|348|579; (*GB) gi|27463709|gb|AAO15916.1| (e_value=0.0) neutral leucine aminopeptidase preprotein [Solanum lycopersicum];; (*SWP) sp|Q42876|AMPL2_SOLLC (e_value=0.0) Leucine aminopeptidase 2, chloroplastic OS=Solanum lycopersicum GN=LAPA2 PE=2 SV=1;; (*TAIR) AT4G30920.1 (e_value=0.0) | Symbols: | Cytosol aminopeptidase family protein | chr4:15046589-15049304 REVERSE LENGTH=583;; (…	7.14907	5.7	1	0	2	2	579	60.6483	7.32764
NbS00009739g0005.1 protein AED:0.12 eAED:0.15 QI:183	0.78 0.93|1|0.85|0.8|15|362|489; (*GB) gi|359495798|ref|XP_002262872.2| (e_value=0.0) PREDICTED: serine hydroxymethyltransferase, mitochondrial-like [Vitis vinifera];; (*SWP) sp|P34899|GLYM_PEA (e_value=0.0) Serine hydroxymethyltransferase, mitochondrial OS=Pisum sativum PE=1 SV=1;; (*TAIR) AT5G26780.1 (e_value=0.0) | Symbols: SHM2 | serine hydroxymethyltransferase 2 | chr5:9418299-9421725 FORWAR…	6.08216	5.93	1	0	2	2	489	53.8688	8.20654
NbS00031903g0002.1 protein AED:0.26 eAED:0.26 QI:0	-1 0|1|-1|1|1|0|301; (*GB) gi|225451024|ref|XP_002284899.1| (e_value=1e-72) PREDICTED: E3 ubiquitin-protein ligase ATL6 isoform 1 [Vitis vinifera];; (*SWP) sp|Q8LGA5|ATL31_ARATH (e_value=5e-56) E3 ubiquitin-protein ligase ATL31 OS=Arabidopsis thaliana GN=ATL31 PE=1 SV=2;; (*TAIR) AT5G27420.1 (e_value=4e-57) | Symbols: CNI1, ATL31 | carbon/nitrogen insensitive 1 | chr5:9684119-9685225 FORWARD LENG…	2.94906	7.31	1	0	1	2	301	33.8932	8.32373
NbS00008025g0011.1 protein AED:0.12 eAED:0.12 QI:211	1 1|1|1|1|2|502|149; (*GB) gi|346466069|gb|AEO32879.1| (e_value=1e-104) hypothetical protein [Amblyomma maculatum];; (*SWP) sp|P62201|CALM_LILLO (e_value=2e-105) Calmodulin OS=Lilium longiflorum PE=2 SV=2;; (*TAIR) AT3G43810.1 (e_value=2e-106) | Symbols: CAM7 | calmodulin 7 | chr3:15664619-15666355 REVERSE LENGTH=149;; (*ITAG) Solyc10g081170.1.1 (e_value=1e-106) evidence_code:10F1H1E1IEG genomic_…	6.55573	22.15	1	0	2	2	149	16.8369	4.27197
NbS00017344g0018.1 protein AED:0.28 eAED:0.28 QI:6	1 0.84|1|1|1|13|0|432; (*GB) gi|40457328|gb|AAR86719.1| (e_value=0.0) glutamine synthetase GS58 [Nicotiana attenuata];; (*SWP) sp|O22506|GLNA2_DAUCA (e_value=0.0) Glutamine synthetase, chloroplastic OS=Daucus carota GN=GLN2 PE=2 SV=1;; (*TAIR) AT5G35630.3 (e_value=0.0) | Symbols: GS2, GLN2, ATGSL1 | glutamine synthetase 2 | chr5:13831220-13833239 FORWARD LENGTH=430;; (*ITAG) Solyc01g080280.2.1 (e…	8.94161	8.56	1	0	2	2	432	47.483	7.1958
NbS00020081g0001.1 protein AED:0.24 eAED:0.24 QI:0	-1 0|1|-1|1|1|0|186; (*GB) gi|548746|sp|P36688.1|RK12_NICSY (e_value=9e-93) RecName: Full=50S ribosomal protein L12, chloroplastic; AltName: Full=CL12; Flags: Precursor;; (*SWP) sp|P36688|RK12_NICSY (e_value=3e-94) 50S ribosomal protein L12, chloroplastic OS=Nicotiana sylvestris PE=2 SV=1;; (*TAIR) AT3G27830.1 (e_value=3e-58) | Symbols: RPL12-A, RPL12 | ribosomal protein L12-A | chr3:10318576-103…	9.49449	17.74	1	0	2	2	186	19.7017	6.22705
NbS00002358g0009.1 protein AED:0.18 eAED:0.18 QI:271	0.77 0.7|0.9|0.88|0.9|10|485|340; (*GB) gi|1389654|dbj|BAA12918.1| (e_value=5e-98) cytosolic ascorbate peroxidase [Nicotiana tabacum];; (*SWP) sp|P48534|APX1_PEA (e_value=5e-86) L-ascorbate peroxidase, cytosolic OS=Pisum sativum GN=APX1 PE=1 SV=2;; (*TAIR) AT1G07890.8 (e_value=2e-84) | Symbols: APX1, MEE6, CS1, ATAPX1, ATAPX01 | ascorbate peroxidase 1 | chr1:2438005-2439435 FORWARD LENGTH=250;; (…	7.11352	9.41	1	0	2	2	340	37.3201	5.84619
NbS00014547g0107.1 protein AED:0.18 eAED:0.19 QI:0	1 0.33|1|1|1|3|0|238	8.01296	7.14	1	0	1	2	238	27.3391	6.78564
NbS00006140g0002.1 protein AED:0.16 eAED:0.16 QI:0	-1 0|1|-1|1|1|0|584; (*GB) gi|350535491|ref|NP_001234709.1| (e_value=0.0) peptide N-glycanase precursor [Solanum lycopersicum];; (*SWP) sp|P81898|PNAA_PRUDU (e_value=0.0) Peptide-N4-(N-acetyl-beta-glucosaminyl)asparagine amidase A OS=Prunus dulcis PE=1 SV=2;; (*TAIR) AT3G14920.1 (e_value=0.0) | Symbols: | Peptide-N4-(N-acetyl-beta-glucosaminyl)asparagine amidase A protein | chr3:5018275-5020104 F…	4.17003	5.14	1	0	1	2	584	66.0047	8.89502
NbS00020661g0001.1 protein AED:0.02 eAED:0.02 QI:277	1 1|1|0.8|0.66|6|838|257; (*GB) gi|224112569|ref|XP_002332745.1| (e_value=1e-166) predicted protein [Populus trichocarpa];; (*SWP) sp|O48905|MDHC_MEDSA (e_value=1e-164) Malate dehydrogenase, cytoplasmic OS=Medicago sativa GN=CMDH PE=2 SV=1;; (*TAIR) AT5G43330.1 (e_value=1e-162) | Symbols: | Lactate/malate dehydrogenase family protein | chr5:17390552-17392449 FORWARD LENGTH=332;; (*ITAG) Solyc09g0…	7.27644	4.67	1	0	1	2	257	27.4374	7.94287
NbS00037851g0005.1 protein AED:0.33 eAED:0.33 QI:228	0.5 0.33|1|0.5|0.66|3|242|149; (*GB) gi|346466069|gb|AEO32879.1| (e_value=7e-101) hypothetical protein [Amblyomma maculatum];; (*SWP) sp|P27164|CALM3_PETHY (e_value=5e-102) Calmodulin-related protein OS=Petunia hybrida GN=CAM53 PE=2 SV=2;; (*TAIR) AT2G27030.3 (e_value=1e-102) | Symbols: CAM5 | calmodulin 5 | chr2:11532069-11534176 FORWARD LENGTH=181;; (*ITAG) Solyc10g081170.1.1 (e_value=7e-103) e…	6.55573	22.15	1	0	2	2	149	16.7908	4.23389
NbS00020069g0017.1 protein AED:0.25 eAED:0.25 QI:293	1 0.95|1|0.90|1|22|0|1139; (*GB) gi|193290694|gb|ACF17655.1| (e_value=0.0) putative ferredoxin-dependent glutamate synthase 1 [Capsicum annuum];; (*SWP) sp|Q9ZNZ7|GLTB1_ARATH (e_value=0.0) Ferredoxin-dependent glutamate synthase 1, chloroplastic OS=Arabidopsis thaliana GN=GLU1 PE=1 SV=2;; (*TAIR) AT5G04140.1 (e_value=0.0) | Symbols: GLU1, GLS1, GLUS, FD-GOGAT | glutamate synthase 1 | chr5:1130031…	7.81968	2.63	1	2	2	2	1139	125.364	8.20654
NbS00039744g0003.1 protein AED:0.25 eAED:0.32 QI:0	0 0|0.75|1|1|4|0|618; (*GB) gi|123620|sp|P27322.1|HSP72_SOLLC (e_value=0.0) RecName: Full=Heat shock cognate 70 kDa protein 2;; (*SWP) sp|P27322|HSP72_SOLLC (e_value=0.0) Heat shock cognate 70 kDa protein 2 OS=Solanum lycopersicum GN=HSC-2 PE=2 SV=1;; (*TAIR) AT3G12580.1 (e_value=0.0) | Symbols: HSP70, ATHSP70 | heat shock protein 70 | chr3:3991487-3993689 REVERSE LENGTH=650;; (*ITAG) Solyc10g086…	7.79007	6.15	1	0	2	2	618	67.3714	5.24951
NbS00021293g0006.1 protein AED:0.03 eAED:0.04 QI:0	0.6 0.66|1|0.2|0.5|6|1086|278; (*GB) gi|1350821|sp|P49314.1|ROC2_NICPL (e_value=2e-114) RecName: Full=31 kDa ribonucleoprotein, chloroplastic; AltName: Full=CP-RBP31; Flags: Precursor;; (*SWP) sp|P49314|ROC2_NICPL (e_value=7e-116) 31 kDa ribonucleoprotein, chloroplastic OS=Nicotiana plumbaginifolia PE=2 SV=1;; (*TAIR) AT2G37220.1 (e_value=2e-64) | Symbols: | RNA-binding (RRM/RBD/RNP motifs) famil…	7.0068	10.43	1	0	2	2	278	29.948	5.38916
NbS00027735g0001.1 protein AED:0.18 eAED:0.18 QI:0	0 0|0.5|1|1|2|0|633; (*GB) gi|123650|sp|P09189.1|HSP7C_PETHY (e_value=0.0) RecName: Full=Heat shock cognate 70 kDa protein;; (*SWP) sp|P09189|HSP7C_PETHY (e_value=0.0) Heat shock cognate 70 kDa protein OS=Petunia hybrida GN=HSP70 PE=2 SV=1;; (*TAIR) AT3G12580.1 (e_value=0.0) | Symbols: HSP70, ATHSP70 | heat shock protein 70 | chr3:3991487-3993689 REVERSE LENGTH=650;; (*ITAG) Solyc11g066100.1.1 (e…	7.18257	4.42	1	0	2	2	633	69.8924	5.35107
NbS00001364g0011.1 protein AED:0.17 eAED:0.17 QI:0	0 0|1|0.33|0.5|4|0|305; (*GB) gi|242072786|ref|XP_002446329.1| (e_value=3e-167) hypothetical protein SORBIDRAFT_06g014400 [Sorghum bicolor];; (*SWP) sp|P09189|HSP7C_PETHY (e_value=4e-141) Heat shock cognate 70 kDa protein OS=Petunia hybrida GN=HSP70 PE=2 SV=1;; (*TAIR) AT3G12580.1 (e_value=8e-141) | Symbols: HSP70, ATHSP70 | heat shock protein 70 | chr3:3991487-3993689 REVERSE LENGTH=650;; (*ITAG…	7.18257	9.18	1	0	2	2	305	33.3061	5.73193
NbS00009348g0010.1 protein AED:0.28 eAED:0.28 QI:0	0.8 0.72|0.81|1|1|11|0|545; (*GB) gi|225429422|ref|XP_002276103.1| (e_value=0.0) PREDICTED: clathrin interactor EPSIN 1-like isoform 1 [Vitis vinifera];; (*SWP) sp|Q8VY07|EPN1_ARATH (e_value=4e-169) Clathrin interactor EPSIN 1 OS=Arabidopsis thaliana GN=EPSIN1 PE=1 SV=1;; (*TAIR) AT5G11710.1 (e_value=3e-170) | Symbols: | ENTH/VHS family protein | chr5:3772981-3776316 FORWARD LENGTH=560;; (*ITAG) …	8.13643	2.75	1	0	1	2	545	59.1612	5.74463
NbS00024535g0016.1 protein AED:0.23 eAED:0.23 QI:299	1 1|1|0.81|0.75|12|251|349; (*GB) gi|304368145|gb|ADM26718.1| (e_value=0.0) glycolate oxidase [Nicotiana benthamiana];; (*SWP) sp|P05414|GOX_SPIOL (e_value=0.0) Peroxisomal (S)-2-hydroxy-acid oxidase OS=Spinacia oleracea PE=1 SV=1;; (*TAIR) AT3G14420.2 (e_value=0.0) | Symbols: | Aldolase-type TIM barrel family protein | chr3:4821804-4823899 FORWARD LENGTH=367;; (*ITAG) Solyc07g056540.2.1 (e_value…	8.72545	4.58	1	0	1	2	349	38.1989	8.51416
NbS00044621g0001.1 protein AED:0.31 eAED:0.31 QI:0	-1 0|1|-1|1|1|0|172; (*GB) gi|169930141|gb|ACB05668.1| (e_value=4e-109) cyclophilin [Capsicum annuum];; (*SWP) sp|P21568|CYPH_SOLLC (e_value=7e-107) Peptidyl-prolyl cis-trans isomerase OS=Solanum lycopersicum GN=CYP PE=2 SV=1;; (*TAIR) AT2G21130.1 (e_value=5e-94) | Symbols: | Cyclophilin-like peptidyl-prolyl cis-trans isomerase family protein | chr2:9055619-9056143 REVERSE LENGTH=174;; (*ITAG) So…	7.91447	16.86	1	1	2	2	172	18.0909	8.45557
NbS00028089g0002.1 protein AED:0.42 eAED:0.42 QI:0	-1 0|1|-1|1|1|0|147; (*GB) gi|293335973|ref|NP_001167662.1| (e_value=5e-86) calmodulin [Zea mays];; (*SWP) sp|P17928|CALM_MEDSA (e_value=8e-87) Calmodulin OS=Medicago sativa GN=CAL1 PE=2 SV=2;; (*TAIR) AT3G43810.1 (e_value=7e-88) | Symbols: CAM7 | calmodulin 7 | chr3:15664619-15666355 REVERSE LENGTH=149;; (*ITAG) Solyc10g081170.1.1 (e_value=6e-88) evidence_code:10F1H1E1IEG genomic_reference:SL2.4…	6.55573	22.45	1	0	2	2	147	16.8151	4.48779
NbS00013798g0018.1 protein AED:0.47 eAED:0.47 QI:0	0 0|1|0|0.5|2|0|68; (*GB) gi|55977763|sp|P00823.2|ATPA_TOBAC (e_value=7e-32) RecName: Full=ATP synthase subunit alpha, chloroplastic; AltName: Full=ATP synthase F1 sector subunit alpha; AltName: Full=F-ATPase subunit alpha;; (*SWP) sp|P00823|ATPA_TOBAC (e_value=2e-33) ATP synthase subunit alpha, chloroplastic OS=Nicotiana tabacum GN=atpA PE=2 SV=2;; (*ITAG) ATCG00120.1 (e_value=1e-31) | Symbols: …	6.53095	19.12	1	0	1	2	68	7.19872	4.1958
NbS00024271g0019.1 protein AED:0.07 eAED:0.07 QI:0	0.83 0.57|1|0.83|0.71|7|0|423; (*GB) gi|32746733|gb|AAP87140.1| (e_value=0.0) mRNA-binding protein precursor, partial [Nicotiana tabacum];; (*SWP) sp|Q9LYA9|CP41A_ARATH (e_value=0.0) Chloroplast stem-loop binding protein of 41 kDa a, chloroplastic OS=Arabidopsis thaliana GN=CSP41A PE=1 SV=1;; (*TAIR) AT3G63140.1 (e_value=0.0) | Symbols: CSP41A | chloroplast stem-loop binding protein of 41 kDa | c…	7.54138	3.78	1	0	1	2	423	45.8103	7.89893
NbS00007132g0019.1 protein AED:0.25 eAED:0.25 QI:279	1 1|1|1|1|4|370|268; (*GB) gi|384038825|gb|AFH58003.1| (e_value=0.0) chloroplast PsbP3 precursor [Nicotiana benthamiana];; (*SWP) sp|Q7DM39|PSBP1_TOBAC (e_value=0.0) Oxygen-evolving enhancer protein 2-1, chloroplastic OS=Nicotiana tabacum GN=PSBP1 PE=3 SV=2;; (*TAIR) AT1G06680.1 (e_value=9e-147) | Symbols: PSBP-1, OEE2, PSII-P, OE23 | photosystem II subunit P-1 | chr1:2047940-2049186 FORWARD LENG…	8.62499	7.84	1	0	1	2	268	28.6023	7.32764
NbS00018747g0002.1 protein AED:0.28 eAED:0.28 QI:0	0 0.5|1|1|1|2|0|479; (*GB) gi|242072786|ref|XP_002446329.1| (e_value=0.0) hypothetical protein SORBIDRAFT_06g014400 [Sorghum bicolor];; (*SWP) sp|P27322|HSP72_SOLLC (e_value=0.0) Heat shock cognate 70 kDa protein 2 OS=Solanum lycopersicum GN=HSC-2 PE=2 SV=1;; (*TAIR) AT3G12580.1 (e_value=0.0) | Symbols: HSP70, ATHSP70 | heat shock protein 70 | chr3:3991487-3993689 REVERSE LENGTH=650;; (*ITAG) Sol…	7.79007	7.93	1	0	2	2	479	52.9349	5.49072
NbS00030443g0007.1 protein AED:0.21 eAED:0.21 QI:0	0 0|1|1|1|4|0|390; (*GB) gi|30025966|gb|AAP04522.1| (e_value=0.0) heat shock protein 70 [Nicotiana tabacum];; (*SWP) sp|Q9LHA8|HSP7D_ARATH (e_value=0.0) Heat shock 70 kDa protein 4 OS=Arabidopsis thaliana GN=HSP70-4 PE=1 SV=1;; (*TAIR) AT3G12580.1 (e_value=0.0) | Symbols: HSP70, ATHSP70 | heat shock protein 70 | chr3:3991487-3993689 REVERSE LENGTH=650;; (*ITAG) Solyc11g066060.1.1 (e_value=0.0) ev…	8.91939	10.77	1	0	2	2	390	42.9717	5.04639
NbS00014198g0009.1 protein AED:0.34 eAED:0.34 QI:244	0.83 0.73|1|0.88|0.78|19|0|804; (*GB) gi|225463508|ref|XP_002263911.1| (e_value=0.0) PREDICTED: uridine kinase-like protein 4 [Vitis vinifera];; (*SWP) sp|Q8VYB2|UKL3_ARATH (e_value=0.0) Uridine kinase-like protein 3 OS=Arabidopsis thaliana GN=UKL3 PE=1 SV=1;; (*TAIR) AT1G55810.3 (e_value=0.0) | Symbols: UKL3 | uridine kinase-like 3 | chr1:20861273-20864003 FORWARD LENGTH=466;; (*ITAG) Solyc07g06…	6.42742	1.62	1	0	1	2	804	88.4052	6.44287
NbS00005125g0015.1 protein AED:0.27 eAED:0.27 QI:600	0.91 0.84|1|0.83|0.69|13|286|356; (*GB) gi|304368145|gb|ADM26718.1| (e_value=0.0) glycolate oxidase [Nicotiana benthamiana];; (*SWP) sp|P05414|GOX_SPIOL (e_value=0.0) Peroxisomal (S)-2-hydroxy-acid oxidase OS=Spinacia oleracea PE=1 SV=1;; (*TAIR) AT3G14420.2 (e_value=0.0) | Symbols: | Aldolase-type TIM barrel family protein | chr3:4821804-4823899 FORWARD LENGTH=367;; (*ITAG) Solyc07g056540.2.1 (e…	8.72545	4.49	1	0	1	2	356	38.8065	9.27588
NbS00035605g0011.1 protein AED:0.20 eAED:0.20 QI:107	0.83 0.85|1|1|1|7|430|225; (*GB) gi|224139364|ref|XP_002323076.1| (e_value=9e-107) predicted protein [Populus trichocarpa];; (*SWP) sp|B0JHV3|EFP_MICAN (e_value=3e-67) Elongation factor P OS=Microcystis aeruginosa (strain NIES-843) GN=efp PE=3 SV=1;; (*TAIR) AT3G08740.1 (e_value=4e-100) | Symbols: | elongation factor P (EF-P) family protein | chr3:2654788-2656154 REVERSE LENGTH=236;; (*ITAG) Soly…	6.09486	4.89	1	1	1	2	225	25.0169	8.83643
NbS00060223g0005.1 protein AED:0.15 eAED:0.15 QI:0	0.81 0.5|0.83|1|1|12|0|698; (*GB) gi|22326733|ref|NP_196732.2| (e_value=6e-132) clathrin interactor EPSIN 1 [Arabidopsis thaliana];; (*SWP) sp|Q8VY07|EPN1_ARATH (e_value=2e-133) Clathrin interactor EPSIN 1 OS=Arabidopsis thaliana GN=EPSIN1 PE=1 SV=1;; (*TAIR) AT5G11710.1 (e_value=1e-134) | Symbols: | ENTH/VHS family protein | chr5:3772981-3776316 FORWARD LENGTH=560;; (*ITAG) Solyc08g065890.2.1 (e…	8.13643	2.15	1	0	1	2	698	74.9955	6.1001
NbS00037714g0003.1 protein AED:0.12 eAED:0.12 QI:0	0 0|0.75|1|1|4|0|487; (*GB) gi|38325815|gb|AAR17080.1| (e_value=0.0) heat shock protein 70-3 [Nicotiana tabacum];; (*SWP) sp|P27322|HSP72_SOLLC (e_value=0.0) Heat shock cognate 70 kDa protein 2 OS=Solanum lycopersicum GN=HSC-2 PE=2 SV=1;; (*TAIR) AT3G12580.1 (e_value=0.0) | Symbols: HSP70, ATHSP70 | heat shock protein 70 | chr3:3991487-3993689 REVERSE LENGTH=650;; (*ITAG) Solyc06g076020.2.1 (e_va…	7.18257	5.75	1	0	2	2	487	53.1682	5.23682
NbS00016386g0013.1 protein AED:0.06 eAED:0.06 QI:75	0.93 0.94|1|0.93|0.88|17|337|1001; (*GB) gi|359484919|ref|XP_002266524.2| (e_value=0.0) PREDICTED: superkiller viralicidic activity 2-like 2-like [Vitis vinifera];; (*SWP) sp|Q9CZU3|SK2L2_MOUSE (e_value=0.0) Superkiller viralicidic activity 2-like 2 OS=Mus musculus GN=Skiv2l2 PE=2 SV=1;; (*TAIR) AT2G06990.1 (e_value=0.0) | Symbols: HEN2 | RNA helicase, ATP-dependent, SK12/DOB1 protein | chr2:2895…	3.21432	2	1	0	1	2	1001	112.389	7.02002
NbS00001988g0014.1 protein AED:0.26 eAED:0.26 QI:0	0 0|0.5|1|1|2|0|97; (*GB) gi|313664501|gb|ADR72572.1| (e_value=1e-23) ribulose-1,5-bisphosphate carboxylase/oxygenase large subunit, partial [Solanum dulcamara];; (*SWP) sp|Q31672|RBL_ANTLU (e_value=1e-25) Ribulose bisphosphate carboxylase large chain (Fragment) OS=Antirhea lucida GN=rbcL PE=3 SV=1;; (*ITAG) ATCG00490.1 (e_value=3e-25) | Symbols: RBCL | ribulose-bisphosphate carboxylases | chrC:5…	8.48974	39.18	1	1	1	2	97	10.7474	5.85889
NbS00018786g0017.1 protein AED:0.66 eAED:0.68 QI:0	0.33 0.14|0.42|1|1|7|0|179; (*GB) gi|76556494|emb|CAJ32462.1| (e_value=1e-84) putative cytosolic cysteine synthase 7 [Nicotiana tabacum];; (*SWP) sp|O81154|CYSK_SOLTU (e_value=1e-79) Cysteine synthase OS=Solanum tuberosum PE=2 SV=1;; (*TAIR) AT4G14880.4 (e_value=3e-70) | Symbols: OASA1 | O-acetylserine (thiol) lyase (OAS-TL) isoform A1 | chr4:8518209-8520050 REVERSE LENGTH=322;; (*ITAG) Solyc09g0…	8.08277	20.11	1	0	2	2	179	18.5449	7.32764
NbS00024617g0001.1 protein AED:0.00 eAED:0.05 QI:0	1 0.5|1|0|0|2|224|115; (*ITAG) Solyc06g076790.1.1 (e_value=1e-28) evidence_code:10F1H0E1IEG genomic_reference:SL2.40ch06 gene_region:44091817-44092137 transcript_region:SL2.40ch06:44091817..44092137- functional_description:"Unknown Protein (AHRD V1)";	7.2279	20.87	1	0	2	2	115	12.0653	9.48096
NbS00015224g0103.1 protein AED:0.15 eAED:0.16 QI:0	0.87 0.88|1|0.81|0.82|17|389|610	6.08216	4.75	1	0	2	2	610	67.7653	9.37842
NbS00008727g0006.1 protein AED:0.32 eAED:0.35 QI:0	0.77 0.6|0.8|1|1|10|0|596; (*GB) gi|225429422|ref|XP_002276103.1| (e_value=0.0) PREDICTED: clathrin interactor EPSIN 1-like isoform 1 [Vitis vinifera];; (*SWP) sp|Q8VY07|EPN1_ARATH (e_value=9e-154) Clathrin interactor EPSIN 1 OS=Arabidopsis thaliana GN=EPSIN1 PE=1 SV=1;; (*TAIR) AT5G11710.1 (e_value=7e-155) | Symbols: | ENTH/VHS family protein | chr5:3772981-3776316 FORWARD LENGTH=560;; (*ITAG) S…	8.13643	2.52	1	0	1	2	596	64.7281	5.96045
NbS00029780g0017.1 protein AED:0.23 eAED:0.23 QI:198	1 1|1|0.57|0.62|8|269|248; (*GB) gi|359473789|ref|XP_002265030.2| (e_value=9e-115) PREDICTED: peptidyl-prolyl cis-trans isomerase CYP20-2, chloroplastic-like [Vitis vinifera];; (*SWP) sp|Q9ASS6|CP20B_ARATH (e_value=8e-104) Peptidyl-prolyl cis-trans isomerase CYP20-2, chloroplastic OS=Arabidopsis thaliana GN=CYP20-2 PE=1 SV=1;; (*TAIR) AT5G13120.2 (e_value=4e-105) | Symbols: CYP20-2 | cyclophilin …	8.36153	13.31	1	0	2	2	248	26.5576	9.27588
NbS00029780g0018.1 protein AED:0.46 eAED:0.55 QI:0	0.4 0.16|1|0.6|0.33|6|0|250; (*GB) gi|255547634|ref|XP_002514874.1| (e_value=5e-99) peptidyl-prolyl cis-trans isomerase, putative [Ricinus communis];; (*SWP) sp|Q9ASS6|CP20B_ARATH (e_value=2e-94) Peptidyl-prolyl cis-trans isomerase CYP20-2, chloroplastic OS=Arabidopsis thaliana GN=CYP20-2 PE=1 SV=1;; (*TAIR) AT5G13120.2 (e_value=1e-95) | Symbols: CYP20-2 | cyclophilin 20-2 | chr5:4162714-4164720 …	8.36153	13.2	1	0	2	2	250	27.404	8.79248
NbS00024531g0008.1 protein AED:0.29 eAED:0.29 QI:0	0.88 0.8|1|1|1|10|0|571; (*GB) gi|27463709|gb|AAO15916.1| (e_value=0.0) neutral leucine aminopeptidase preprotein [Solanum lycopersicum];; (*SWP) sp|Q42876|AMPL2_SOLLC (e_value=0.0) Leucine aminopeptidase 2, chloroplastic OS=Solanum lycopersicum GN=LAPA2 PE=2 SV=1;; (*TAIR) AT4G30920.1 (e_value=0.0) | Symbols: | Cytosol aminopeptidase family protein | chr4:15046589-15049304 REVERSE LENGTH=583;; (…	7.14907	5.78	1	0	2	2	571	59.961	7.34229
NbS00052846g0002.1 protein AED:0.07 eAED:0.07 QI:187	1 1|1|1|1|4|546|288; (*GB) gi|350535901|ref|NP_001234475.1| (e_value=0.0) xyloglucan endotransglucosylase-hydrolase XTH7 [Solanum lycopersicum];; (*SWP) sp|Q8LF99|XTH6_ARATH (e_value=6e-166) Probable xyloglucan endotransglucosylase/hydrolase protein 6 OS=Arabidopsis thaliana GN=XTH6 PE=2 SV=2;; (*TAIR) AT5G65730.1 (e_value=5e-167) | Symbols: XTH6 | xyloglucan endotransglucosylase/hydrolase 6 | ch…	6.6791	9.72	1	2	2	2	288	32.8121	7.13721
NbS00020973g0010.1 protein AED:0.23 eAED:0.23 QI:0	0.87 0.77|1|0.87|1|9|0|545; (*GB) gi|3676296|gb|AAD03392.1| (e_value=0.0) mitochondrial ATPase beta subunit [Nicotiana sylvestris];; (*SWP) sp|P17614|ATPBM_NICPL (e_value=0.0) ATP synthase subunit beta, mitochondrial OS=Nicotiana plumbaginifolia GN=ATPB PE=1 SV=1;; (*TAIR) AT5G08680.1 (e_value=0.0) | Symbols: | ATP synthase alpha/beta family protein | chr5:2821992-2824683 FORWARD LENGTH=559;; (*I…	6.73585	6.06	1	0	2	2	545	58.3385	6.48096
NbS00018036g0014.1 protein AED:0.05 eAED:0.05 QI:193	0.5 0.33|1|0.5|0.33|3|348|128; (*GB) gi|359479174|ref|XP_003632230.1| (e_value=1e-82) PREDICTED: calmodulin-related protein isoform 4 [Vitis vinifera];; (*SWP) sp|P48976|CALM_MALDO (e_value=8e-84) Calmodulin OS=Malus domestica GN=CAM PE=3 SV=2;; (*TAIR) AT3G43810.1 (e_value=6e-85) | Symbols: CAM7 | calmodulin 7 | chr3:15664619-15666355 REVERSE LENGTH=149;; (*ITAG) Solyc10g081170.1.1 (e_value=5e-8…	6.55573	25.78	1	0	2	2	128	14.5328	4.25928
NbS00012584g0001.1 protein AED:0.12 eAED:0.12 QI:0	-1 0|1|-1|1|1|0|370; (*GB) gi|231610|sp|P29790.1|ATPG_TOBAC (e_value=0.0) RecName: Full=ATP synthase gamma chain, chloroplastic; AltName: Full=F-ATPase gamma subunit; Flags: Precursor;; (*SWP) sp|P29790|ATPG_TOBAC (e_value=0.0) ATP synthase gamma chain, chloroplastic OS=Nicotiana tabacum GN=ATPC PE=1 SV=1;; (*TAIR) AT4G04640.1 (e_value=0.0) | Symbols: ATPC1 | ATPase, F1 complex, gamma subunit pro…	6.14486	7.03	1	0	2	2	370	40.6725	7.76709
NbS00014422g0001.1 protein AED:0.31 eAED:0.31 QI:0	-1 0|1|-1|1|1|0|172; (*GB) gi|169930141|gb|ACB05668.1| (e_value=5e-109) cyclophilin [Capsicum annuum];; (*SWP) sp|P21568|CYPH_SOLLC (e_value=2e-106) Peptidyl-prolyl cis-trans isomerase OS=Solanum lycopersicum GN=CYP PE=2 SV=1;; (*TAIR) AT2G21130.1 (e_value=2e-92) | Symbols: | Cyclophilin-like peptidyl-prolyl cis-trans isomerase family protein | chr2:9055619-9056143 REVERSE LENGTH=174;; (*ITAG) So…	6.64797	15.12	1	1	2	2	172	18.0329	8.45557
NbS00023165g0008.1 protein AED:0.11 eAED:0.12 QI:0	0 0|1|0|0.5|2|0|394; (*GB) gi|231610|sp|P29790.1|ATPG_TOBAC (e_value=0.0) RecName: Full=ATP synthase gamma chain, chloroplastic; AltName: Full=F-ATPase gamma subunit; Flags: Precursor;; (*SWP) sp|P29790|ATPG_TOBAC (e_value=0.0) ATP synthase gamma chain, chloroplastic OS=Nicotiana tabacum GN=ATPC PE=1 SV=1;; (*TAIR) AT4G04640.1 (e_value=0.0) | Symbols: ATPC1 | ATPase, F1 complex, gamma subunit pro…	6.14486	6.6	1	0	2	2	394	43.2246	7.63525
NbS00058166g0004.1 protein AED:0.26 eAED:0.26 QI:0	0.5 0.33|1|1|0.66|3|0|307; (*GB) gi|255557204|ref|XP_002519633.1| (e_value=0.0) fructose-bisphosphate aldolase, putative [Ricinus communis];; (*SWP) sp|P46256|ALF1_PEA (e_value=0.0) Fructose-bisphosphate aldolase, cytoplasmic isozyme 1 OS=Pisum sativum PE=2 SV=1;; (*TAIR) AT4G26530.2 (e_value=0.0) | Symbols: | Aldolase superfamily protein | chr4:13391566-13392937 FORWARD LENGTH=358;; (*ITAG) Soly…	6.42742	4.23	1	0	1	2	307	32.9512	6.56592
NbS00029815g0004.1 protein AED:0.17 eAED:0.18 QI:0	0.8 0.5|1|1|1|6|0|306; (*GB) gi|224086078|ref|XP_002307806.1| (e_value=2e-148) predicted protein [Populus trichocarpa];; (*SWP) sp|P12859|G3PB_PEA (e_value=5e-148) Glyceraldehyde-3-phosphate dehydrogenase B, chloroplastic OS=Pisum sativum GN=GAPB PE=2 SV=2;; (*TAIR) AT1G42970.1 (e_value=4e-145) | Symbols: GAPB | glyceraldehyde-3-phosphate dehydrogenase B subunit | chr1:16127552-16129584 FORWARD L…	6.7168	4.9	1	0	1	2	306	32.1446	5.70654
NbS00017090g0008.1 protein AED:0.14 eAED:0.14 QI:209	0.84 0.92|1|1|1|14|574|609; (*SWP) sp|Q38931|FKB62_ARATH (e_value=0.0) Peptidyl-prolyl cis-trans isomerase FKBP62 OS=Arabidopsis thaliana GN=FKBP62 PE=1 SV=2;; (*TAIR) AT3G25230.1 (e_value=0.0) | Symbols: ROF1, ATFKBP62, FKBP62 | rotamase FKBP 1 | chr3:9188257-9191137 FORWARD LENGTH=551;; (*ITAG) Solyc06g083190.2.1 (e_value=0.0) genomic_reference:SL2.40ch06 gene_region:45004847-45008910 transcrip…	7.51868	5.58	1	0	2	2	609	67.7515	5.47803
NbS00006011g0201.1 protein AED:0.00 eAED:0.00 QI:0	-1 0|1|-1|1|1|0|115	7.2279	20.87	1	0	2	2	115	12.1614	9.64209
NbC26109045g0003.1 protein AED:0.22 eAED:0.22 QI:57	0.33 0.5|1|0.33|0.5|4|290|523; (*SWP) sp|Q40392|TMVRN_NICGU (e_value=1e-14) TMV resistance protein N OS=Nicotiana glutinosa GN=N PE=1 SV=1;; (*TAIR) AT5G36930.1 (e_value=2e-28) | Symbols: | Disease resistance protein (TIR-NBS-LRR class) family | chr5:14567771-14571907 REVERSE LENGTH=1188;; (*ITAG) Solyc01g102880.1.1 (e_value=4e-162) evidence_code:10F0H1E0IEG genomic_reference:SL2.40ch01 gene_regi…	5.96246	3.63	1	1	1	2	523	59.1894	8.88037
NbS00020569g0013.1 protein AED:0.15 eAED:0.15 QI:301	1 0.87|1|1|1|8|0|394; (*SWP) sp|O20252|S17P_SPIOL (e_value=0.0) Sedoheptulose-1,7-bisphosphatase, chloroplastic OS=Spinacia oleracea PE=2 SV=1;; (*TAIR) AT3G55800.1 (e_value=0.0) | Symbols: SBPASE | sedoheptulose-bisphosphatase | chr3:20709640-20711421 FORWARD LENGTH=393;; (*ITAG) Solyc05g052600.2.1 (e_value=0.0) genomic_reference:SL2.40ch05 gene_region:61954189-61957576 transcript_region:SL2.40c…	7.87128	7.36	1	0	2	2	394	42.4045	5.80811
NbS00056952g0009.1 protein AED:0.20 eAED:0.20 QI:226	0.90 0.75|1|0.81|0.91|12|0|585; (*SWP) sp|Q8VY07|EPN1_ARATH (e_value=7e-149) Clathrin interactor EPSIN 1 OS=Arabidopsis thaliana GN=EPSIN1 PE=1 SV=1;; (*TAIR) AT5G11710.1 (e_value=5e-150) | Symbols: | ENTH/VHS family protein | chr5:3772981-3776316 FORWARD LENGTH=560;; (*ITAG) Solyc08g065890.2.1 (e_value=0.0) genomic_reference:SL2.40ch08 gene_region:51436135-51445764 transcript_region:SL2.40ch08:5…	8.13643	2.56	1	0	1	2	585	62.6067	5.2876
NbS00001183g0003.1 protein AED:0.12 eAED:0.12 QI:392	0.83 0.92|1|0.91|0.92|13|225|468; (*SWP) sp|Q8L7B2|SCP20_ARATH (e_value=0.0) Serine carboxypeptidase-like 20 OS=Arabidopsis thaliana GN=SCPL20 PE=2 SV=2;; (*TAIR) AT4G12910.1 (e_value=0.0) | Symbols: scpl20 | serine carboxypeptidase-like 20 | chr4:7550576-7553051 REVERSE LENGTH=497;; (*ITAG) Solyc06g083030.2.1 (e_value=0.0) genomic_reference:SL2.40ch06 gene_region:44876797-44881413 transcript_reg…	8.27248	5.13	1	0	1	2	468	52.9574	6.13818
NbS00028915g0023.1 protein AED:0.26 eAED:0.27 QI:377	0.72 0.75|1|0.63|0.75|12|0|465; (*SWP) sp|Q8L7B2|SCP20_ARATH (e_value=0.0) Serine carboxypeptidase-like 20 OS=Arabidopsis thaliana GN=SCPL20 PE=2 SV=2;; (*TAIR) AT4G12910.1 (e_value=0.0) | Symbols: scpl20 | serine carboxypeptidase-like 20 | chr4:7550576-7553051 REVERSE LENGTH=497;; (*ITAG) Solyc06g083030.2.1 (e_value=0.0) genomic_reference:SL2.40ch06 gene_region:44876797-44881413 transcript_regio…	8.27248	5.16	1	0	1	2	465	52.8253	5.59229
NbS00013654g0003.1 protein AED:0.09 eAED:0.09 QI:0	0.33 0.25|0.75|1|1|4|0|327; (*SWP) sp|Q9FE01|APX2_ORYSJ (e_value=9e-139) L-ascorbate peroxidase 2, cytosolic OS=Oryza sativa subsp. japonica GN=APX2 PE=1 SV=1;; (*TAIR) AT1G07890.8 (e_value=4e-139) | Symbols: APX1, MEE6, CS1, ATAPX1, ATAPX01 | ascorbate peroxidase 1 | chr1:2438005-2439435 FORWARD LENGTH=250;; (*ITAG) Solyc06g005150.2.1 (e_value=4e-154) genomic_reference:SL2.40ch06 gene_region:170…	7.11352	9.79	1	0	2	2	327	36.0881	6.62451
NbS00034319g0004.1 protein AED:0.24 eAED:0.24 QI:388	0.75 0.8|1|0.75|0.6|5|0|320; (*GB) gi|350535901|ref|NP_001234475.1| (e_value=0.0) xyloglucan endotransglucosylase-hydrolase XTH7 [Solanum lycopersicum];; (*SWP) sp|Q8LF99|XTH6_ARATH (e_value=4e-167) Probable xyloglucan endotransglucosylase/hydrolase protein 6 OS=Arabidopsis thaliana GN=XTH6 PE=2 SV=2;; (*TAIR) AT5G65730.1 (e_value=3e-168) | Symbols: XTH6 | xyloglucan endotransglucosylase/hydrolas…	8.01296	5.31	1	0	1	2	320	36.773	7.98682
NbS00025736g0004.1 protein AED:0.28 eAED:0.28 QI:605	0.91 0.84|1|0.83|0.76|13|359|356; (*GB) gi|304368145|gb|ADM26718.1| (e_value=0.0) glycolate oxidase [Nicotiana benthamiana];; (*SWP) sp|P05414|GOX_SPIOL (e_value=0.0) Peroxisomal (S)-2-hydroxy-acid oxidase OS=Spinacia oleracea PE=1 SV=1;; (*TAIR) AT3G14420.2 (e_value=0.0) | Symbols: | Aldolase-type TIM barrel family protein | chr3:4821804-4823899 FORWARD LENGTH=367;; (*ITAG) Solyc07g056540.2.1 (e…	8.72545	4.49	1	0	1	2	356	38.7925	9.27588
NbS00035212g0002.1 protein AED:0.35 eAED:0.35 QI:308	0.72 0.75|0.83|0.90|0.83|12|0|348; (*GB) gi|1389654|dbj|BAA12918.1| (e_value=1e-167) cytosolic ascorbate peroxidase [Nicotiana tabacum];; (*SWP) sp|Q9FE01|APX2_ORYSJ (e_value=3e-144) L-ascorbate peroxidase 2, cytosolic OS=Oryza sativa subsp. japonica GN=APX2 PE=1 SV=1;; (*TAIR) AT1G07890.6 (e_value=2e-144) | Symbols: APX1, MEE6, CS1, ATAPX1, ATAPX01 | ascorbate peroxidase 1 | chr1:2438005-2439349…	7.11352	9.2	1	0	2	2	348	38.7749	7.18115
NbS00040594g0021.1 protein AED:0.15 eAED:0.15 QI:144	0.75 0.66|1|0.62|0.44|9|0|384; (*GB) gi|350538149|ref|NP_001234585.1| (e_value=0.0) chloroplast sedoheptulose-1,7-bisphosphatase [Solanum lycopersicum];; (*SWP) sp|P46283|S17P_ARATH (e_value=0.0) Sedoheptulose-1,7-bisphosphatase, chloroplastic OS=Arabidopsis thaliana GN=At3g55800 PE=1 SV=1;; (*TAIR) AT3G55800.1 (e_value=0.0) | Symbols: SBPASE | sedoheptulose-bisphosphatase | chr3:20709640-2071142…	7.87128	7.55	1	0	2	2	384	41.233	6.26514
NbS00012575g0015.1 protein AED:0.14 eAED:0.14 QI:0	0.66 0.42|0.85|0.66|0.71|7|310|391; (*GB) gi|224112569|ref|XP_002332745.1| (e_value=4e-160) predicted protein [Populus trichocarpa];; (*SWP) sp|O48905|MDHC_MEDSA (e_value=6e-157) Malate dehydrogenase, cytoplasmic OS=Medicago sativa GN=CMDH PE=2 SV=1;; (*TAIR) AT1G04410.1 (e_value=2e-150) | Symbols: | Lactate/malate dehydrogenase family protein | chr1:1189418-1191267 REVERSE LENGTH=332;; (*ITAG) S…	7.27644	3.07	1	0	1	2	391	41.6291	5.2749
NbS00042936g0009.1 protein AED:0.26 eAED:0.26 QI:236	0.83 0.85|1|0.66|0.85|7|269|231; (*GB) gi|255547634|ref|XP_002514874.1| (e_value=7e-110) peptidyl-prolyl cis-trans isomerase, putative [Ricinus communis];; (*SWP) sp|Q9ASS6|CP20B_ARATH (e_value=8e-105) Peptidyl-prolyl cis-trans isomerase CYP20-2, chloroplastic OS=Arabidopsis thaliana GN=CYP20-2 PE=1 SV=1;; (*TAIR) AT5G13120.2 (e_value=5e-106) | Symbols: CYP20-2 | cyclophilin 20-2 | chr5:4162714-4…	8.36153	14.29	1	0	2	2	231	24.8396	8.80713
NbS00039233g0002.1 protein AED:0.00 eAED:0.00 QI:0	-1 0|1|-1|1|1|0|132; (*GB) gi|1617197|emb|CAA96569.1| (e_value=4e-83) CP12 [Nicotiana tabacum];; (*SWP) sp|Q9LZP9|CP122_ARATH (e_value=3e-39) Calvin cycle protein CP12-2, chloroplastic OS=Arabidopsis thaliana GN=CP12-2 PE=1 SV=1;; (*TAIR) AT3G62410.1 (e_value=3e-40) | Symbols: CP12-2, CP12 | CP12 domain-containing protein 2 | chr3:23091006-23091401 FORWARD LENGTH=131;; (*ITAG) Solyc06g009630.1.1 …	7.36486	32.58	1	1	2	2	132	14.339	5.17334
NbS00004074g0001.1 protein ; (*GB) gi	78191406 gb|ABB29924.1| (e_value=5e-32) ripening regulated protein DDTFR10-like [Solanum tuberosum];; (*SWP) sp|P29545|EF1B_ORYSJ (e_value=3e-32) Elongation factor 1-beta OS=Oryza sativa subsp. japonica GN=Os07g0662500 PE=1 SV=3;; (*TAIR) AT2G18110.1 (e_value=5e-30) | Symbols: | Translation elongation factor EF1B/ribosomal protein S6 family protein | chr2:7872636-7873713 FORWARD LENGTH=231;; (*IT…	7.22118	17.57	1	0	1	2	74	8.32527	4.65283
NbS00008374g0002.1	protein	6.01734	6.08	1	1	1	2	296	31.9267	5.50342
NbS00001965g0003.1 protein ; (*GB) gi	78191406 gb|ABB29924.1| (e_value=8e-28) ripening regulated protein DDTFR10-like [Solanum tuberosum];; (*SWP) sp|P29545|EF1B_ORYSJ (e_value=5e-28) Elongation factor 1-beta OS=Oryza sativa subsp. japonica GN=Os07g0662500 PE=1 SV=3;; (*TAIR) AT2G18110.1 (e_value=5e-26) | Symbols: | Translation elongation factor EF1B/ribosomal protein S6 family protein | chr2:7872636-7873713 FORWARD LENGTH=231;; (*IT…	7.22118	17.57	1	0	1	2	74	8.48632	4.61475
NbC23540242g0001.1 protein ; (*GB) gi	3334200 sp|O49954.1|GCSP_SOLTU (e_value=2e-27) RecName: Full=Glycine dehydrogenase [decarboxylating], mitochondrial; AltName: Full=Glycine cleavage system P protein; AltName: Full=Glycine decarboxylase; Flags: Precursor;; (*SWP) sp|O49954|GCSP_SOLTU (e_value=5e-29) Glycine dehydrogenase [decarboxylating], mitochondrial OS=Solanum tuberosum GN=GDCSP PE=2 SV=1;; (*TAIR) AT2G26080.1 (e_value=2e-25) …	7.3757	21.92	1	0	1	2	73	7.83618	8.1626
NbS00001472g0003.1 protein ; (*GB) gi	78191406 gb|ABB29924.1| (e_value=2e-30) ripening regulated protein DDTFR10-like [Solanum tuberosum];; (*SWP) sp|P29545|EF1B_ORYSJ (e_value=1e-30) Elongation factor 1-beta OS=Oryza sativa subsp. japonica GN=Os07g0662500 PE=1 SV=3;; (*TAIR) AT2G18110.1 (e_value=1e-28) | Symbols: | Translation elongation factor EF1B/ribosomal protein S6 family protein | chr2:7872636-7873713 FORWARD LENGTH=231;; (*IT…	7.22118	9.49	1	0	1	2	137	15.5409	5.03369
NbC23760399g0001.1 protein ; (*GB) gi	52000782 sp|Q04127.1|PSBP3_TOBAC (e_value=3e-42) RecName: Full=Oxygen-evolving enhancer protein 2-3, chloroplastic; Short=OEE2; AltName: Full=23 kDa subunit of oxygen evolving system of photosystem II; AltName: Full=23 kDa thylakoid membrane protein; AltName: Full=OEC 23 kDa subunit; Flags: Precursor;; (*SWP) sp|Q04127|PSBP3_TOBAC (e_value=1e-43) Oxygen-evolving enhancer protein 2-3, chloroplasti…	9.92742	29.85	1	0	1	2	67	7.58272	4.58936		197
FLAG	peptide	1828.69	100	1	6	6	436	23	2.86014	4.50049
NbS00006811g0211.1 protein AED:0.22 eAED:0.23 QI:0	0.6 0.36|1|0.7|0.54|11|0|778	110.864	25.71	1	3	11	27	778	89.4914	6.97607
NbS00005651g0008.1 protein AED:0.24 eAED:0.24 QI:27	0.62 0.33|1|0.5|0.44|9|0|470; (*GB) gi|175363751|gb|ACB72462.1| (e_value=0.0) elongation factor 1 gamma-like protein [Nicotiana tabacum];; (*SWP) sp|Q6YW46|EF1G2_ORYSJ (e_value=0.0) Elongation factor 1-gamma 2 OS=Oryza sativa subsp. japonica GN=Os02g0220500 PE=2 SV=2;; (*TAIR) AT1G09640.1 (e_value=0.0) | Symbols: | Translation elongation factor EF1B, gamma chain | chr1:3120162-3122152 FORWARD LEN…	92.051	27.02	1	2	10	23	470	53.3683	6.26514
NbS00015969g0002.1 protein AED:0.18 eAED:0.18 QI:201	0.71 0.75|1|1|1|8|0|442; (*GB) gi|175363751|gb|ACB72462.1| (e_value=0.0) elongation factor 1 gamma-like protein [Nicotiana tabacum];; (*SWP) sp|Q6YW46|EF1G2_ORYSJ (e_value=0.0) Elongation factor 1-gamma 2 OS=Oryza sativa subsp. japonica GN=Os02g0220500 PE=2 SV=2;; (*TAIR) AT1G09640.1 (e_value=0.0) | Symbols: | Translation elongation factor EF1B, gamma chain | chr1:3120162-3122152 FORWARD LENGTH=4…	80.5856	22.17	1	0	8	20	442	50.5489	7.00537
NbS00008464g0006.1 protein AED:0.18 eAED:0.18 QI:156	1 1|1|1|1|6|393|226; (*GB) gi|76161000|gb|ABA40463.1| (e_value=1e-101) elongation factor-like protein [Solanum tuberosum];; (*SWP) sp|P29545|EF1B_ORYSJ (e_value=2e-82) Elongation factor 1-beta OS=Oryza sativa subsp. japonica GN=Os07g0662500 PE=1 SV=3;; (*TAIR) AT5G12110.1 (e_value=8e-83) | Symbols: | Glutathione S-transferase, C-terminal-like;Translation elongation factor EF1B/ribosomal protein S…	81.8991	44.25	1	2	7	20	226	24.4763	4.65283
NbS00037512g0009.1 protein AED:0.23 eAED:0.23 QI:153	1 1|1|1|1|6|290|226; (*GB) gi|76161000|gb|ABA40463.1| (e_value=1e-101) elongation factor-like protein [Solanum tuberosum];; (*SWP) sp|P29545|EF1B_ORYSJ (e_value=1e-80) Elongation factor 1-beta OS=Oryza sativa subsp. japonica GN=Os07g0662500 PE=1 SV=3;; (*TAIR) AT5G19510.1 (e_value=6e-79) | Symbols: | Translation elongation factor EF1B/ribosomal protein S6 family protein | chr5:6581854-6583137 REV…	80.2993	50	1	3	7	20	226	24.3633	4.71631
NbS00007385g0004.1 protein AED:0.12 eAED:0.12 QI:0	0.66 0.85|1|0.83|0.71|7|661|227; (*GB) gi|78191406|gb|ABB29924.1| (e_value=4e-82) ripening regulated protein DDTFR10-like [Solanum tuberosum];; (*SWP) sp|P48006|EF1D1_ARATH (e_value=5e-76) Elongation factor 1-delta 1 OS=Arabidopsis thaliana GN=At1g30230 PE=2 SV=2;; (*TAIR) AT1G30230.1 (e_value=4e-77) | Symbols: | Glutathione S-transferase, C-terminal-like;Translation elongation factor EF1B/riboso…	78.4717	36.56	1	2	7	19	227	24.5701	4.42432
NbS00030810g0011.1 protein AED:0.13 eAED:0.14 QI:250	1 0.84|1|0.75|0.76|13|0|927; (*GB) gi|255583860|ref|XP_002532681.1| (e_value=2e-98) Epsin-2, putative [Ricinus communis];; (*SWP) sp|Q67YI9|EPN2_ARATH (e_value=2e-91) Clathrin interactor EPSIN 2 OS=Arabidopsis thaliana GN=EPSIN2 PE=1 SV=1;; (*TAIR) AT2G43160.1 (e_value=1e-92) | Symbols: | ENTH/VHS family protein | chr2:17948884-17953267 FORWARD LENGTH=895;; (*ITAG) Solyc12g098740.1.1 (e_value=0.0…	61.7795	12.62	1	3	8	15	927	97.7553	6.27783
NbS00022486g0001.1 protein AED:0.21 eAED:0.21 QI:0	1 0.66|1|1|1|3|0|181; (*GB) gi|132118|sp|P26573.1|RBS8_NICPL (e_value=4e-116) RecName: Full=Ribulose bisphosphate carboxylase small chain 8B, chloroplastic; Short=RuBisCO small subunit 8B; Flags: Precursor;; (*SWP) sp|P26573|RBS8_NICPL (e_value=1e-117) Ribulose bisphosphate carboxylase small chain 8B, chloroplastic OS=Nicotiana plumbaginifolia GN=RBCS-8B PE=3 SV=1;; (*TAIR) AT5G38410.1 (e_value=4…	63.6741	33.7	1	0	5	15	181	20.257	7.1958
NbS00004219g0021.1 protein AED:0.09 eAED:0.09 QI:0	0.66 0.57|1|0.83|0.85|7|0|463; (*GB) gi|354464671|gb|AER26531.1| (e_value=0.0) fructose 1,6 bisphosphate aldolase class 1 [Carica papaya];; (*SWP) sp|Q944G9|ALFC2_ARATH (e_value=0.0) Probable fructose-bisphosphate aldolase 2, chloroplastic OS=Arabidopsis thaliana GN=FBA2 PE=1 SV=2;; (*TAIR) AT4G38970.1 (e_value=0.0) | Symbols: FBA2 | fructose-bisphosphate aldolase 2 | chr4:18163714-18165659 REVER…	57.0646	26.13	1	0	8	15	463	49.7408	8.49951
NbS00027369g0007.1 protein AED:0.16 eAED:0.16 QI:0	1 0.66|1|1|1|3|0|181; (*GB) gi|132118|sp|P26573.1|RBS8_NICPL (e_value=2e-114) RecName: Full=Ribulose bisphosphate carboxylase small chain 8B, chloroplastic; Short=RuBisCO small subunit 8B; Flags: Precursor;; (*SWP) sp|P26573|RBS8_NICPL (e_value=5e-116) Ribulose bisphosphate carboxylase small chain 8B, chloroplastic OS=Nicotiana plumbaginifolia GN=RBCS-8B PE=3 SV=1;; (*TAIR) AT5G38410.1 (e_value=3…	63.6741	33.7	1	0	5	15	181	20.227	7.76709
NbS00043955g0003.1 protein AED:0.15 eAED:0.16 QI:0	0.8 0.66|1|1|1|6|0|264; (*GB) gi|78191406|gb|ABB29924.1| (e_value=9e-89) ripening regulated protein DDTFR10-like [Solanum tuberosum];; (*SWP) sp|P48006|EF1D1_ARATH (e_value=1e-80) Elongation factor 1-delta 1 OS=Arabidopsis thaliana GN=At1g30230 PE=2 SV=2;; (*TAIR) AT1G30230.2 (e_value=5e-83) | Symbols: | Glutathione S-transferase, C-terminal-like;Translation elongation factor EF1B/ribosomal prote…	60.8732	40.15	1	5	8	15	264	28.9295	4.62744
NbS00007016g0020.1 protein AED:0.12 eAED:0.12 QI:0	0.8 0.66|1|0.8|0.83|6|0|391; (*GB) gi|4827251|dbj|BAA77604.1| (e_value=0.0) plastidic aldolase NPALDP1 [Nicotiana paniculata];; (*SWP) sp|Q944G9|ALFC2_ARATH (e_value=0.0) Probable fructose-bisphosphate aldolase 2, chloroplastic OS=Arabidopsis thaliana GN=FBA2 PE=1 SV=2;; (*TAIR) AT4G38970.1 (e_value=0.0) | Symbols: FBA2 | fructose-bisphosphate aldolase 2 | chr4:18163714-18165659 REVERSE LENGTH=39…	57.0646	30.95	1	0	8	15	391	42.2128	7.26904
NbS00041372g0008.1 protein AED:0.22 eAED:0.22 QI:8	0.66 0.5|1|1|1|4|0|197; (*SWP) sp|P26573|RBS8_NICPL (e_value=5e-110) Ribulose bisphosphate carboxylase small chain 8B, chloroplastic OS=Nicotiana plumbaginifolia GN=RBCS-8B PE=3 SV=1;; (*TAIR) AT5G38410.1 (e_value=1e-87) | Symbols: | Ribulose bisphosphate carboxylase (small chain) family protein | chr5:15377501-15378306 REVERSE LENGTH=181;; (*ITAG) Solyc02g085950.2.1 (e_value=3e-108) genomic_refe…	63.6741	30.96	1	0	5	15	197	22.0999	5.99854
NbS00027201g0002.1 protein AED:0.33 eAED:0.33 QI:0	1 0.75|1|1|1|4|0|180; (*GB) gi|59800169|sp|P69249.1|RBS_TOBAC (e_value=9e-123) RecName: Full=Ribulose bisphosphate carboxylase small chain, chloroplastic; Short=RuBisCO small subunit; AltName: Full=TSSU3-8; Flags: Precursor;; (*SWP) sp|P69249|RBS_TOBAC (e_value=3e-124) Ribulose bisphosphate carboxylase small chain, chloroplastic OS=Nicotiana tabacum GN=RBCS PE=1 SV=1;; (*TAIR) AT5G38410.1 (e_valu…	55.1479	30	1	0	4	14	180	20.3292	7.78174
NbS00028064g0012.1 protein AED:0.27 eAED:0.27 QI:0	1 0.8|1|1|1|5|0|398; (*GB) gi|4827253|dbj|BAA77603.1| (e_value=0.0) plastidic aldolase [Nicotiana paniculata];; (*SWP) sp|Q944G9|ALFC2_ARATH (e_value=0.0) Probable fructose-bisphosphate aldolase 2, chloroplastic OS=Arabidopsis thaliana GN=FBA2 PE=1 SV=2;; (*TAIR) AT4G38970.1 (e_value=0.0) | Symbols: FBA2 | fructose-bisphosphate aldolase 2 | chr4:18163714-18165659 REVERSE LENGTH=398;; (*ITAG) Soly…	54.4873	31.16	1	1	8	14	398	42.775	7.26904
NbS00009638g0019.1 protein AED:0.11 eAED:0.11 QI:333	1 1|1|1|1|3|176|181; (*GB) gi|132118|sp|P26573.1|RBS8_NICPL (e_value=6e-118) RecName: Full=Ribulose bisphosphate carboxylase small chain 8B, chloroplastic; Short=RuBisCO small subunit 8B; Flags: Precursor;; (*SWP) sp|P26573|RBS8_NICPL (e_value=2e-119) Ribulose bisphosphate carboxylase small chain 8B, chloroplastic OS=Nicotiana plumbaginifolia GN=RBCS-8B PE=3 SV=1;; (*TAIR) AT5G38410.1 (e_value=7e…	55.1479	29.83	1	0	4	14	181	20.3561	7.35693
NbS00008558g0004.1 protein AED:0.13 eAED:0.13 QI:0	1 0.8|1|1|1|5|0|398; (*GB) gi|4827253|dbj|BAA77603.1| (e_value=0.0) plastidic aldolase [Nicotiana paniculata];; (*SWP) sp|Q944G9|ALFC2_ARATH (e_value=0.0) Probable fructose-bisphosphate aldolase 2, chloroplastic OS=Arabidopsis thaliana GN=FBA2 PE=1 SV=2;; (*TAIR) AT4G38970.1 (e_value=0.0) | Symbols: FBA2 | fructose-bisphosphate aldolase 2 | chr4:18163714-18165659 REVERSE LENGTH=398;; (*ITAG) Soly…	54.095	31.16	1	1	8	14	398	42.787	7.26904
NbS00016159g0006.1 protein AED:0.34 eAED:0.36 QI:356	0.57 0.5|1|0.71|0.62|8|0|302; (*GB) gi|115473|sp|P27141.1|CAHC_TOBAC (e_value=3e-179) RecName: Full=Carbonic anhydrase, chloroplastic; AltName: Full=Carbonate dehydratase; Flags: Precursor;; (*SWP) sp|P27141|CAHC_TOBAC (e_value=1e-180) Carbonic anhydrase, chloroplastic OS=Nicotiana tabacum PE=2 SV=1;; (*TAIR) AT3G01500.3 (e_value=9e-122) | Symbols: CA1 | carbonic anhydrase 1 | chr3:195173-197873 …	55.5961	34.77	1	3	6	13	302	32.4737	7.48877
NbS00000030g0010.1 protein AED:0.12 eAED:0.13 QI:247	1 0.84|1|0.91|0.84|13|0|959; (*GB) gi|255583860|ref|XP_002532681.1| (e_value=2e-97) Epsin-2, putative [Ricinus communis];; (*SWP) sp|Q67YI9|EPN2_ARATH (e_value=1e-90) Clathrin interactor EPSIN 2 OS=Arabidopsis thaliana GN=EPSIN2 PE=1 SV=1;; (*TAIR) AT2G43160.4 (e_value=5e-94) | Symbols: | ENTH/VHS family protein | chr2:17948884-17952920 FORWARD LENGTH=646;; (*ITAG) Solyc12g098740.1.1 (e_value=0.0…	49.7337	10.64	1	1	6	12	959	100.578	6.55127
NbS00006116g0019.1 protein AED:0.27 eAED:0.27 QI:568	1 1|1|1|1|7|0|473; (*GB) gi|219560127|gb|ACL27272.1| (e_value=0.0) catalase [Nicotiana benthamiana];; (*SWP) sp|P49315|CATA1_NICPL (e_value=0.0) Catalase isozyme 1 (Fragment) OS=Nicotiana plumbaginifolia GN=CAT1 PE=2 SV=1;; (*TAIR) AT4G35090.1 (e_value=0.0) | Symbols: CAT2 | catalase 2 | chr4:16700937-16703215 REVERSE LENGTH=492;; (*ITAG) Solyc02g082760.2.1 (e_value=0.0) genomic_reference:SL2.40c…	44.1464	20.93	1	0	7	12	473	54.75	6.96143
NbS00041372g0009.1 protein AED:0.23 eAED:0.24 QI:0	0.5 0|1|0.5|0.66|3|0|137; (*SWP) sp|P26573|RBS8_NICPL (e_value=7e-74) Ribulose bisphosphate carboxylase small chain 8B, chloroplastic OS=Nicotiana plumbaginifolia GN=RBCS-8B PE=3 SV=1;; (*TAIR) AT5G38420.1 (e_value=6e-57) | Symbols: | Ribulose bisphosphate carboxylase (small chain) family protein | chr5:15381203-15381978 REVERSE LENGTH=181;; (*ITAG) Solyc02g063150.2.1 (e_value=3e-73) genomic_refe…	48.877	26.28	1	0	3	12	137	15.2384	5.45264
NbS00037852g0006.1 protein AED:0.20 eAED:0.21 QI:0	1 0.75|1|1|1|4|0|180; (*GB) gi|132118|sp|P26573.1|RBS8_NICPL (e_value=7e-123) RecName: Full=Ribulose bisphosphate carboxylase small chain 8B, chloroplastic; Short=RuBisCO small subunit 8B; Flags: Precursor;; (*SWP) sp|P26573|RBS8_NICPL (e_value=2e-124) Ribulose bisphosphate carboxylase small chain 8B, chloroplastic OS=Nicotiana plumbaginifolia GN=RBCS-8B PE=3 SV=1;; (*TAIR) AT5G38410.1 (e_value=9…	48.877	20	1	0	3	12	180	20.3482	8.1333
NbS00042047g0015.1 protein AED:0.19 eAED:0.19 QI:212	1 0.83|1|1|1|6|0|395; (*GB) gi|4827251|dbj|BAA77604.1| (e_value=0.0) plastidic aldolase NPALDP1 [Nicotiana paniculata];; (*SWP) sp|Q944G9|ALFC2_ARATH (e_value=0.0) Probable fructose-bisphosphate aldolase 2, chloroplastic OS=Arabidopsis thaliana GN=FBA2 PE=1 SV=2;; (*TAIR) AT4G38970.1 (e_value=0.0) | Symbols: FBA2 | fructose-bisphosphate aldolase 2 | chr4:18163714-18165659 REVERSE LENGTH=398;; (*I…	40.0789	30.38	1	0	7	11	395	42.5269	7.72314
NbS00001169g0153.1 protein AED:0.25 eAED:0.25 QI:0	0.5 0.4|1|1|1|5|0|341	40.7575	25.51	1	0	6	11	341	36.277	9.05615
NbS00002973g0003.1 protein AED:0.28 eAED:0.28 QI:0	1 0.5|1|0|0.5|2|494|404; (*GB) gi|255570338|ref|XP_002526128.1| (e_value=1e-173) mitochondrial carrier protein, putative [Ricinus communis];; (*SWP) sp|Q9FHX2|MFL1_ARATH (e_value=2e-163) Protein MITOFERRINLIKE 1, chloroplastic OS=Arabidopsis thaliana GN=MFL1 PE=2 SV=1;; (*TAIR) AT5G42130.1 (e_value=2e-164) | Symbols: | Mitochondrial substrate carrier family protein | chr5:16835572-16836810 REVERS…	4.70862	8.91	1	0	1	10	404	43.4777	9.39307
NbS00022684g0008.1 protein AED:0.15 eAED:0.15 QI:0	0.77 0.78|1|0.94|0.89|19|372|1168; (*GB) gi|3334200|sp|O49954.1|GCSP_SOLTU (e_value=0.0) RecName: Full=Glycine dehydrogenase [decarboxylating], mitochondrial; AltName: Full=Glycine cleavage system P protein; AltName: Full=Glycine decarboxylase; Flags: Precursor;; (*SWP) sp|O49954|GCSP_SOLTU (e_value=0.0) Glycine dehydrogenase [decarboxylating], mitochondrial OS=Solanum tuberosum GN=GDCSP PE=2 SV=…	37.7173	5.91	1	0	5	10	1168	127.96	6.7417
NbS00019623g0001.1 protein AED:0.21 eAED:0.21 QI:0	1 0.5|1|1|1|2|0|447; (*GB) gi|3869088|dbj|BAA34348.1| (e_value=0.0) elongation factor-1 alpha [Nicotiana paniculata];; (*SWP) sp|P17786|EF1A_SOLLC (e_value=0.0) Elongation factor 1-alpha OS=Solanum lycopersicum PE=2 SV=1;; (*TAIR) AT5G60390.3 (e_value=0.0) | Symbols: | GTP binding Elongation factor Tu family protein | chr5:24289226-24290675 FORWARD LENGTH=449;; (*ITAG) Solyc06g009970.2.1 (e_value…	39.6598	24.61	1	0	6	10	447	49.2327	9.11475
NbS00012784g0015.1 protein AED:0.24 eAED:0.24 QI:310	0.71 0.75|0.87|0.85|0.87|8|0|437; (*GB) gi|2459684|gb|AAB71764.1| (e_value=0.0) catalase 1 [Nicotiana tabacum];; (*SWP) sp|P49315|CATA1_NICPL (e_value=0.0) Catalase isozyme 1 (Fragment) OS=Nicotiana plumbaginifolia GN=CAT1 PE=2 SV=1;; (*TAIR) AT4G35090.1 (e_value=0.0) | Symbols: CAT2 | catalase 2 | chr4:16700937-16703215 REVERSE LENGTH=492;; (*ITAG) Solyc02g082760.2.1 (e_value=0.0) genomic_refere…	35.3629	15.33	1	0	5	10	437	50.8199	7.02002
NbS00003826g0005.1 protein AED:0.03 eAED:0.03 QI:80	0.87 0.88|1|0.87|0.88|9|279|511; (*GB) gi|1345684|sp|P49317.1|CATA3_NICPL (e_value=0.0) RecName: Full=Catalase isozyme 3;; (*SWP) sp|P49317|CATA3_NICPL (e_value=0.0) Catalase isozyme 3 OS=Nicotiana plumbaginifolia GN=CAT3 PE=2 SV=1;; (*TAIR) AT4G35090.1 (e_value=0.0) | Symbols: CAT2 | catalase 2 | chr4:16700937-16703215 REVERSE LENGTH=492;; (*ITAG) Solyc04g082460.2.1 (e_value=0.0) genomic_referen…	37.1312	15.07	1	0	5	10	511	59.1855	7.48877
NbS00010881g0013.1 protein AED:0.15 eAED:0.15 QI:82	0.87 0.77|1|0.87|0.88|9|280|472; (*SWP) sp|P49317|CATA3_NICPL (e_value=0.0) Catalase isozyme 3 OS=Nicotiana plumbaginifolia GN=CAT3 PE=2 SV=1;; (*TAIR) AT4G35090.1 (e_value=0.0) | Symbols: CAT2 | catalase 2 | chr4:16700937-16703215 REVERSE LENGTH=492;; (*ITAG) Solyc04g082460.2.1 (e_value=0.0) genomic_reference:SL2.40ch04 gene_region:63696861-63701335 transcript_region:SL2.40ch04:63696861..6370133…	37.1312	16.31	1	0	5	10	472	54.5062	7.66455
NbS00006821g0002.1 protein AED:0.20 eAED:0.20 QI:0	0.5 0.57|1|1|1|7|278|508; (*SWP) sp|Q42961|PGKH_TOBAC (e_value=0.0) Phosphoglycerate kinase, chloroplastic OS=Nicotiana tabacum PE=2 SV=1;; (*TAIR) AT1G56190.1 (e_value=0.0) | Symbols: | Phosphoglycerate kinase family protein | chr1:21028403-21030454 FORWARD LENGTH=478;; (*ITAG) Solyc07g066610.2.1 (e_value=0.0) genomic_reference:SL2.40ch07 gene_region:65209792-65212260 transcript_region:SL2.40ch0…	38.1111	26.97	1	2	8	10	508	53.2513	7.21045
NbS00024768g0017.1 protein AED:0.14 eAED:0.15 QI:0	0 0.33|1|0|0|6|0|911; (*GB) gi|297849086|ref|XP_002892424.1| (e_value=0.0) T6D22.2 [Arabidopsis lyrata subsp. lyrata];; (*SWP) sp|P17786|EF1A_SOLLC (e_value=0.0) Elongation factor 1-alpha OS=Solanum lycopersicum PE=2 SV=1;; (*TAIR) AT5G60390.3 (e_value=0.0) | Symbols: | GTP binding Elongation factor Tu family protein | chr5:24289226-24290675 FORWARD LENGTH=449;; (*ITAG) Solyc06g009970.2.1 (e_valu…	39.6598	22.5	1	0	6	10	911	100.334	9.08545
NbS00019305g0027.1 protein AED:0.37 eAED:0.37 QI:0	1 0.88|1|1|1|9|0|556; (*GB) gi|3676296|gb|AAD03392.1| (e_value=0.0) mitochondrial ATPase beta subunit [Nicotiana sylvestris];; (*SWP) sp|P17614|ATPBM_NICPL (e_value=0.0) ATP synthase subunit beta, mitochondrial OS=Nicotiana plumbaginifolia GN=ATPB PE=1 SV=1;; (*TAIR) AT5G08680.1 (e_value=0.0) | Symbols: | ATP synthase alpha/beta family protein | chr5:2821992-2824683 FORWARD LENGTH=559;; (*ITAG) S…	33.7706	24.64	1	1	8	9	556	59.6582	6.34131
NbS00026425g0011.1 protein AED:0.06 eAED:0.06 QI:0	1 0.85|1|1|1|7|0|268; (*GB) gi|21912927|emb|CAC84143.2| (e_value=5e-147) thioredoxin peroxidase [Nicotiana tabacum];; (*SWP) sp|Q9C5R8|BAS1B_ARATH (e_value=9e-135) 2-Cys peroxiredoxin BAS1-like, chloroplastic OS=Arabidopsis thaliana GN=At5g06290 PE=2 SV=3;; (*TAIR) AT5G06290.1 (e_value=7e-136) | Symbols: 2-Cys Prx B, 2CPB | 2-cysteine peroxiredoxin B | chr5:1919380-1921211 FORWARD LENGTH=273;; (*…	31.3411	23.51	1	0	4	9	268	29.4951	7.79639
NbS00022075g0007.1 protein AED:0.06 eAED:0.07 QI:0	0 0|1|0|0|5|0|613; (*GB) gi|559237|gb|AAA98492.1| (e_value=1e-16) tyrosine-rich hydroxyproline-rich glycoprotein, partial [Petroselinum crispum];; (*ITAG) Solyc12g098780.1.1 (e_value=2e-25) evidence_code:10F0H0E0IEG genomic_reference:SL2.40ch12 gene_region:64512934-64514924 transcript_region:SL2.40ch12:64512934..64514924- go_terms:GO:0009664 functional_description:"Pistil extensin like protein (F…	4.37576	3.43	1	0	1	9	613	68.5009	9.59814
NbS00014581g0001.1 protein AED:0.17 eAED:0.17 QI:214	0.83 0.71|1|0.83|0.71|7|0|390; (*GB) gi|4827251|dbj|BAA77604.1| (e_value=0.0) plastidic aldolase NPALDP1 [Nicotiana paniculata];; (*SWP) sp|Q944G9|ALFC2_ARATH (e_value=0.0) Probable fructose-bisphosphate aldolase 2, chloroplastic OS=Arabidopsis thaliana GN=FBA2 PE=1 SV=2;; (*TAIR) AT4G38970.1 (e_value=0.0) | Symbols: FBA2 | fructose-bisphosphate aldolase 2 | chr4:18163714-18165659 REVERSE LENGTH=…	33.7374	26.92	1	0	6	9	390	41.9365	6.56592
NbS00027134g0004.1 protein AED:0.02 eAED:0.02 QI:0	1 0.5|1|1|1|2|0|374; (*GB) gi|384038819|gb|AFH58000.1| (e_value=0.0) chloroplast PsbO4 precursor [Nicotiana benthamiana];; (*SWP) sp|Q40459|PSBO_TOBAC (e_value=0.0) Oxygen-evolving enhancer protein 1, chloroplastic OS=Nicotiana tabacum GN=PSBO PE=2 SV=1;; (*TAIR) AT3G50820.1 (e_value=0.0) | Symbols: PSBO2, PSBO-2, OEC33 | photosystem II subunit O-2 | chr3:18891008-18892311 REVERSE LENGTH=331;; (*…	38.5503	24.33	1	0	4	9	374	39.5341	5.24951
NbS00007101g0012.1 protein AED:0.11 eAED:0.11 QI:0	0.85 0.8|1|1|1|15|492|1014; (*GB) gi|3334200|sp|O49954.1|GCSP_SOLTU (e_value=0.0) RecName: Full=Glycine dehydrogenase [decarboxylating], mitochondrial; AltName: Full=Glycine cleavage system P protein; AltName: Full=Glycine decarboxylase; Flags: Precursor;; (*SWP) sp|O49954|GCSP_SOLTU (e_value=0.0) Glycine dehydrogenase [decarboxylating], mitochondrial OS=Solanum tuberosum GN=GDCSP PE=2 SV=1;; (*T…	33.0873	6.11	1	1	5	9	1014	110.536	7.21045
NbS00000211g0112.1 protein AED:0.16 eAED:0.16 QI:0	0.88 0.8|1|0.88|0.8|10|0|389	38.7589	16.71	1	1	4	9	389	43.097	8.38232
NbS00010454g0009.1 protein AED:0.20 eAED:0.20 QI:0	1 0.5|1|1|1|2|0|333; (*SWP) sp|Q40459|PSBO_TOBAC (e_value=0.0) Oxygen-evolving enhancer protein 1, chloroplastic OS=Nicotiana tabacum GN=PSBO PE=2 SV=1;; (*TAIR) AT5G66570.1 (e_value=0.0) | Symbols: PSBO-1, OEE1, OEE33, OE33, PSBO1, MSP-1 | PS II oxygen-evolving complex 1 | chr5:26568744-26570124 FORWARD LENGTH=332;; (*ITAG) Solyc02g090030.2.1 (e_value=0.0) genomic_reference:SL2.40ch02 gene_regio…	38.5503	27.33	1	0	4	9	333	35.372	5.49072
NbS00060738g0002.1 protein AED:0.07 eAED:0.09 QI:0	0.33 0.25|1|1|1|4|0|458; (*SWP) sp|P43643|EF1A_TOBAC (e_value=0.0) Elongation factor 1-alpha OS=Nicotiana tabacum PE=2 SV=1;; (*TAIR) AT5G60390.3 (e_value=0.0) | Symbols: | GTP binding Elongation factor Tu family protein | chr5:24289226-24290675 FORWARD LENGTH=449;; (*ITAG) Solyc11g069700.1.1 (e_value=0.0) evidence_code:10F1H1E1IEG genomic_reference:SL2.40ch11 gene_region:51391850-51393513 transc…	35.4306	16.16	1	0	5	9	458	50.5034	9.0708
NbS00037026g0004.1 protein AED:0.17 eAED:0.17 QI:0	1 0.5|1|1|1|2|0|447; (*GB) gi|3869088|dbj|BAA34348.1| (e_value=0.0) elongation factor-1 alpha [Nicotiana paniculata];; (*SWP) sp|P43643|EF1A_TOBAC (e_value=0.0) Elongation factor 1-alpha OS=Nicotiana tabacum PE=2 SV=1;; (*TAIR) AT5G60390.3 (e_value=0.0) | Symbols: | GTP binding Elongation factor Tu family protein | chr5:24289226-24290675 FORWARD LENGTH=449;; (*ITAG) Solyc11g069700.1.1 (e_value=0.…	35.4306	16.55	1	0	5	9	447	49.2447	9.12939
NbS00019521g0023.1 protein AED:0.11 eAED:0.11 QI:0	0.5 0.2|1|1|1|5|0|330; (*GB) gi|356561317|ref|XP_003548929.1| (e_value=9e-130) PREDICTED: LOW QUALITY PROTEIN: glyceraldehyde-3-phosphate dehydrogenase A, chloroplastic-like [Glycine max];; (*SWP) sp|P09043|G3PA_TOBAC (e_value=6e-117) Glyceraldehyde-3-phosphate dehydrogenase A, chloroplastic (Fragment) OS=Nicotiana tabacum GN=GAPA PE=2 SV=1;; (*TAIR) AT1G12900.1 (e_value=5e-95) | Symbols: GAPA-2 …	34.4751	21.82	1	0	5	9	330	34.8983	7.32764
NbS00001859g0006.1 protein AED:0.10 eAED:0.10 QI:0	0.42 0.5|1|0.85|0.75|8|0|558; (*GB) gi|313585890|gb|ADR71054.1| (e_value=0.0) phosphoglycerate kinase [Nicotiana benthamiana];; (*SWP) sp|Q42961|PGKH_TOBAC (e_value=0.0) Phosphoglycerate kinase, chloroplastic OS=Nicotiana tabacum PE=2 SV=1;; (*TAIR) AT1G56190.1 (e_value=0.0) | Symbols: | Phosphoglycerate kinase family protein | chr1:21028403-21030454 FORWARD LENGTH=478;; (*ITAG) Solyc07g066610.2.…	28.6632	20.25	1	0	7	8	558	58.5741	7.06396
NbS00050305g0001.1 protein AED:0.46 eAED:0.46 QI:72	0.8 0.5|0.83|1|1|6|0|173; (*GB) gi|21912927|emb|CAC84143.2| (e_value=4e-123) thioredoxin peroxidase [Nicotiana tabacum];; (*SWP) sp|Q6ER94|BAS1_ORYSJ (e_value=1e-119) 2-Cys peroxiredoxin BAS1, chloroplastic OS=Oryza sativa subsp. japonica GN=BAS1 PE=1 SV=1;; (*TAIR) AT5G06290.1 (e_value=2e-120) | Symbols: 2-Cys Prx B, 2CPB | 2-cysteine peroxiredoxin B | chr5:1919380-1921211 FORWARD LENGTH=273;; (…	27.9297	41.04	1	0	4	8	173	19.409	5.21143
NbS00028679g0001.1 protein AED:0.08 eAED:0.08 QI:281	0.88 0.9|1|0.88|0.8|10|299|305; (*GB) gi|255542956|ref|XP_002512541.1| (e_value=0.0) NAD dependent epimerase/dehydratase, putative [Ricinus communis];; (*SWP) sp|Q9SA52|CP41B_ARATH (e_value=0.0) Chloroplast stem-loop binding protein of 41 kDa b, chloroplastic OS=Arabidopsis thaliana GN=CSP41B PE=1 SV=1;; (*TAIR) AT1G09340.1 (e_value=0.0) | Symbols: CRB, CSP41B, HIP1.3 | chloroplast RNA binding | …	31.8834	28.2	1	2	5	8	305	34.3075	5.87158
NbS00029128g0009.1 protein AED:0.23 eAED:0.23 QI:0	0.75 0.66|1|0.87|0.77|9|1155|348; (*GB) gi|6899972|emb|CAB71293.1| (e_value=0.0) chloroplast ferredoxin-NADP+ oxidoreductase precursor [Capsicum annuum];; (*SWP) sp|O04977|FENR1_TOBAC (e_value=0.0) Ferredoxin--NADP reductase, leaf-type isozyme, chloroplastic OS=Nicotiana tabacum GN=PETH PE=2 SV=1;; (*TAIR) AT1G20020.2 (e_value=0.0) | Symbols: ATLFNR2 | ferredoxin-NADP(+)-oxidoreductase 2 | chr1:6…	34.5189	14.08	1	0	3	8	348	38.979	8.68994
NbS00020973g0010.1 protein AED:0.23 eAED:0.23 QI:0	0.87 0.77|1|0.87|1|9|0|545; (*GB) gi|3676296|gb|AAD03392.1| (e_value=0.0) mitochondrial ATPase beta subunit [Nicotiana sylvestris];; (*SWP) sp|P17614|ATPBM_NICPL (e_value=0.0) ATP synthase subunit beta, mitochondrial OS=Nicotiana plumbaginifolia GN=ATPB PE=1 SV=1;; (*TAIR) AT5G08680.1 (e_value=0.0) | Symbols: | ATP synthase alpha/beta family protein | chr5:2821992-2824683 FORWARD LENGTH=559;; (*I…	29.2407	21.47	1	0	7	8	545	58.3385	6.48096
NbS00032545g0003.1 protein AED:0.18 eAED:0.18 QI:0	1 0.5|1|1|1|2|0|332; (*GB) gi|384038813|gb|AFH57997.1| (e_value=0.0) chloroplast PsbO1 precursor [Nicotiana benthamiana];; (*SWP) sp|Q40459|PSBO_TOBAC (e_value=0.0) Oxygen-evolving enhancer protein 1, chloroplastic OS=Nicotiana tabacum GN=PSBO PE=2 SV=1;; (*TAIR) AT3G50820.1 (e_value=0.0) | Symbols: PSBO2, PSBO-2, OEC33 | photosystem II subunit O-2 | chr3:18891008-18892311 REVERSE LENGTH=331;; (*…	33.1837	27.41	1	0	4	8	332	35.1769	5.66846
NbS00052944g0006.1 protein AED:0.04 eAED:0.04 QI:222	0.75 0.66|1|0.75|0.77|9|0|727; (*SWP) sp|Q02028|HSP7S_PEA (e_value=0.0) Stromal 70 kDa heat shock-related protein, chloroplastic OS=Pisum sativum GN=HSP70 PE=2 SV=1;; (*TAIR) AT4G24280.1 (e_value=0.0) | Symbols: cpHsc70-1 | chloroplast heat shock protein 70-1 | chr4:12590094-12593437 FORWARD LENGTH=718;; (*ITAG) Solyc01g103450.2.1 (e_value=0.0) genomic_reference:SL2.40ch01 gene_region:83821528-83…	29.6701	17.47	1	1	7	8	727	77.3519	5.30029
NbS00022787g0008.1 protein AED:0.33 eAED:0.33 QI:0	1 0.85|1|1|1|7|0|270; (*GB) gi|21912927|emb|CAC84143.2| (e_value=0.0) thioredoxin peroxidase [Nicotiana tabacum];; (*SWP) sp|Q9C5R8|BAS1B_ARATH (e_value=2e-139) 2-Cys peroxiredoxin BAS1-like, chloroplastic OS=Arabidopsis thaliana GN=At5g06290 PE=2 SV=3;; (*TAIR) AT5G06290.1 (e_value=2e-140) | Symbols: 2-Cys Prx B, 2CPB | 2-cysteine peroxiredoxin B | chr5:1919380-1921211 FORWARD LENGTH=273;; (*ITA…	27.9297	26.3	1	0	4	8	270	29.8814	8.03076
NbS00000250g0010.1 protein AED:0.23 eAED:0.23 QI:0	0.83 0.78|0.89|0.77|0.78|19|437|448; (*GB) gi|238814974|gb|ACR56690.1| (e_value=0.0) enolase [Nicotiana tabacum];; (*SWP) sp|P26300|ENO_SOLLC (e_value=0.0) Enolase OS=Solanum lycopersicum GN=PGH1 PE=2 SV=1;; (*TAIR) AT2G36530.1 (e_value=0.0) | Symbols: LOS2, ENO2 | Enolase | chr2:15321081-15323786 REVERSE LENGTH=444;; (*ITAG) Solyc09g009020.2.1 (e_value=0.0) genomic_reference:SL2.40ch09 gene_regi…	27.744	21.65	1	0	5	7	448	48.2226	5.94775
NbS00015038g0018.1 protein AED:0.11 eAED:0.11 QI:147	0.85 0.75|1|0.85|0.87|8|321|476; (*GB) gi|211906480|gb|ACJ11733.1| (e_value=0.0) catalase [Gossypium hirsutum];; (*SWP) sp|P17598|CATA1_GOSHI (e_value=0.0) Catalase isozyme 1 OS=Gossypium hirsutum GN=CAT1 PE=2 SV=2;; (*TAIR) AT4G35090.1 (e_value=0.0) | Symbols: CAT2 | catalase 2 | chr4:16700937-16703215 REVERSE LENGTH=492;; (*ITAG) Solyc04g082460.2.1 (e_value=0.0) genomic_reference:SL2.40ch04 gen…	24.7287	9.24	1	0	3	7	476	54.9784	7.2251
NbS00026102g0006.1 protein AED:0.19 eAED:0.19 QI:0	0.86 0.87|1|0.93|0.87|16|429|461; (*GB) gi|238814974|gb|ACR56690.1| (e_value=0.0) enolase [Nicotiana tabacum];; (*SWP) sp|P26300|ENO_SOLLC (e_value=0.0) Enolase OS=Solanum lycopersicum GN=PGH1 PE=2 SV=1;; (*TAIR) AT2G36530.1 (e_value=0.0) | Symbols: LOS2, ENO2 | Enolase | chr2:15321081-15323786 REVERSE LENGTH=444;; (*ITAG) Solyc09g009020.2.1 (e_value=0.0) genomic_reference:SL2.40ch09 gene_region:…	27.744	21.04	1	0	5	7	461	49.8497	6.65381
NbC25292626g0004.1 protein AED:0.08 eAED:0.08 QI:0	1 0.5|1|1|1|4|0|159; (*GB) gi|132118|sp|P26573.1|RBS8_NICPL (e_value=2e-112) RecName: Full=Ribulose bisphosphate carboxylase small chain 8B, chloroplastic; Short=RuBisCO small subunit 8B; Flags: Precursor;; (*SWP) sp|P26573|RBS8_NICPL (e_value=7e-114) Ribulose bisphosphate carboxylase small chain 8B, chloroplastic OS=Nicotiana plumbaginifolia GN=RBCS-8B PE=3 SV=1;; (*TAIR) AT5G38410.1 (e_value=3e…	28.4135	37.74	1	0	3	7	159	18.2181	7.1958
NbS00010498g0007.1 protein AED:0.12 eAED:0.12 QI:0	1 1|1|0.5|1|3|646|228; (*GB) gi|384038831|gb|AFH58006.1| (e_value=5e-128) chloroplast PsbQ2 precursor [Nicotiana benthamiana];; (*SWP) sp|P12301|PSBQ_SPIOL (e_value=1e-78) Oxygen-evolving enhancer protein 3, chloroplastic OS=Spinacia oleracea GN=PSBQ PE=1 SV=1;; (*TAIR) AT4G05180.1 (e_value=4e-79) | Symbols: PSBQ, PSBQ-2, PSII-Q | photosystem II subunit Q-2 | chr4:2672093-2673170 REVERSE LENGTH=2…	26.1018	21.93	1	0	3	7	228	24.1739	9.71533
NbS00029684g0026.1 protein AED:0.02 eAED:0.02 QI:225	1 0.87|1|1|1|8|0|707; (*GB) gi|166919372|gb|ABZ04081.1| (e_value=0.0) chloroplast heat shock protein 70-2 [Ipomoea nil];; (*SWP) sp|Q02028|HSP7S_PEA (e_value=0.0) Stromal 70 kDa heat shock-related protein, chloroplastic OS=Pisum sativum GN=HSP70 PE=2 SV=1;; (*TAIR) AT4G24280.1 (e_value=0.0) | Symbols: cpHsc70-1 | chloroplast heat shock protein 70-1 | chr4:12590094-12593437 FORWARD LENGTH=718;; (*…	26.1604	15.84	1	0	6	7	707	75.198	5.42725
NbS00036785g0006.1 protein AED:0.27 eAED:0.32 QI:267	0.88 0.8|1|0.77|0.6|10|263|336; (*GB) gi|356572914|ref|XP_003554610.1| (e_value=0.0) PREDICTED: uncharacterized protein At1g09340, chloroplastic-like [Glycine max];; (*SWP) sp|Q9SA52|CP41B_ARATH (e_value=0.0) Chloroplast stem-loop binding protein of 41 kDa b, chloroplastic OS=Arabidopsis thaliana GN=CSP41B PE=1 SV=1;; (*TAIR) AT1G09340.1 (e_value=0.0) | Symbols: CRB, CSP41B, HIP1.3 | chloroplast …	28.2725	21.43	1	1	4	7	336	38.0215	7.56201
NbS00013563g0003.1 protein AED:0.34 eAED:0.34 QI:0	0.66 0.5|1|1|1|4|0|212; (*GB) gi|384038829|gb|AFH58005.1| (e_value=4e-111) chloroplast PsbQ1 precursor [Nicotiana benthamiana];; (*SWP) sp|Q41932|PSBQ2_ARATH (e_value=5e-62) Oxygen-evolving enhancer protein 3-2, chloroplastic OS=Arabidopsis thaliana GN=PSBQ2 PE=1 SV=2;; (*TAIR) AT4G05180.1 (e_value=4e-63) | Symbols: PSBQ, PSBQ-2, PSII-Q | photosystem II subunit Q-2 | chr4:2672093-2673170 REVERSE …	26.1018	23.58	1	0	3	7	212	22.2388	9.5542
NbS00042812g0008.1 protein AED:0.19 eAED:0.19 QI:0	1 1|1|1|1|4|386|180; (*GB) gi|132118|sp|P26573.1|RBS8_NICPL (e_value=3e-119) RecName: Full=Ribulose bisphosphate carboxylase small chain 8B, chloroplastic; Short=RuBisCO small subunit 8B; Flags: Precursor;; (*SWP) sp|P26573|RBS8_NICPL (e_value=8e-121) Ribulose bisphosphate carboxylase small chain 8B, chloroplastic OS=Nicotiana plumbaginifolia GN=RBCS-8B PE=3 SV=1;; (*TAIR) AT5G38410.1 (e_value=2e…	28.4135	33.33	1	0	3	7	180	20.2341	7.76709
NbS00006577g0027.1 protein AED:0.07 eAED:0.07 QI:142	1 0.87|1|1|1|8|0|492; (*GB) gi|211906480|gb|ACJ11733.1| (e_value=0.0) catalase [Gossypium hirsutum];; (*SWP) sp|P49317|CATA3_NICPL (e_value=0.0) Catalase isozyme 3 OS=Nicotiana plumbaginifolia GN=CAT3 PE=2 SV=1;; (*TAIR) AT4G35090.1 (e_value=0.0) | Symbols: CAT2 | catalase 2 | chr4:16700937-16703215 REVERSE LENGTH=492;; (*ITAG) Solyc04g082460.2.1 (e_value=0.0) genomic_reference:SL2.40ch04 gene_re…	24.7287	8.94	1	0	3	7	492	56.8982	7.23975
NbS00027839g0004.1 protein AED:0.00 eAED:0.01 QI:0	1 0.5|1|1|1|2|0|185; (*GB) gi|78191406|gb|ABB29924.1| (e_value=4e-68) ripening regulated protein DDTFR10-like [Solanum tuberosum];; (*SWP) sp|Q9SI20|EF1D2_ARATH (e_value=2e-64) Elongation factor 1-delta 2 OS=Arabidopsis thaliana GN=At2g18110 PE=2 SV=1;; (*TAIR) AT2G18110.1 (e_value=1e-65) | Symbols: | Translation elongation factor EF1B/ribosomal protein S6 family protein | chr2:7872636-7873713 FO…	28.8743	16.22	1	0	2	7	185	20.04	4.50049
NbS00000867g0125.1	protein	9.26494	13.19	1	1	1	7	144	15.604	10.1108
NbS00010232g0013.1 protein AED:0.16 eAED:0.16 QI:0	1 1|1|1|1|3|0|258; (*GB) gi|12230584|sp|Q08935.1|ROC1_NICSY (e_value=1e-107) RecName: Full=29 kDa ribonucleoprotein A, chloroplastic; AltName: Full=CP29A; Flags: Precursor;; (*SWP) sp|Q08935|ROC1_NICSY (e_value=4e-109) 29 kDa ribonucleoprotein A, chloroplastic OS=Nicotiana sylvestris PE=2 SV=1;; (*TAIR) AT2G37220.1 (e_value=2e-79) | Symbols: | RNA-binding (RRM/RBD/RNP motifs) family protein | chr…	26.9634	31.4	1	1	4	6	258	28.0437	4.69092
NbS00032475g0008.1 protein AED:0.09 eAED:0.10 QI:0	1 0.62|1|1|1|8|0|366; (*GB) gi|350536711|ref|NP_001234005.1| (e_value=0.0) glyoxisomal malate dehydrogenase [Solanum lycopersicum];; (*SWP) sp|P19446|MDHG_CITLA (e_value=0.0) Malate dehydrogenase, glyoxysomal OS=Citrullus lanatus PE=1 SV=1;; (*TAIR) AT2G22780.1 (e_value=0.0) | Symbols: PMDH1 | peroxisomal NAD-malate dehydrogenase 1 | chr2:9689995-9691923 REVERSE LENGTH=354;; (*ITAG) Solyc01g10648…	19.699	11.48	1	0	3	6	366	38.264	7.78174
NbS00039057g0010.1 protein AED:0.31 eAED:0.31 QI:0	1 0.66|1|1|1|3|0|406; (*GB) gi|1707878|sp|P54260.1|GCST_SOLTU (e_value=0.0) RecName: Full=Aminomethyltransferase, mitochondrial; AltName: Full=Glycine cleavage system T protein; Short=GCVT; Flags: Precursor;; (*SWP) sp|P54260|GCST_SOLTU (e_value=0.0) Aminomethyltransferase, mitochondrial OS=Solanum tuberosum GN=GDCST PE=2 SV=1;; (*TAIR) AT1G11860.3 (e_value=0.0) | Symbols: | Glycine cleavage T-pr…	22.7627	14.53	1	0	3	6	406	44.2087	8.57275
NbS00002358g0009.1 protein AED:0.18 eAED:0.18 QI:271	0.77 0.7|0.9|0.88|0.9|10|485|340; (*GB) gi|1389654|dbj|BAA12918.1| (e_value=5e-98) cytosolic ascorbate peroxidase [Nicotiana tabacum];; (*SWP) sp|P48534|APX1_PEA (e_value=5e-86) L-ascorbate peroxidase, cytosolic OS=Pisum sativum GN=APX1 PE=1 SV=2;; (*TAIR) AT1G07890.8 (e_value=2e-84) | Symbols: APX1, MEE6, CS1, ATAPX1, ATAPX01 | ascorbate peroxidase 1 | chr1:2438005-2439435 FORWARD LENGTH=250;; (…	23.0869	30.59	1	0	5	6	340	37.3201	5.84619
NbS00002520g0008.1 protein AED:0.16 eAED:0.17 QI:128	1 0.75|1|1|1|4|0|340; (*GB) gi|384038823|gb|AFH58002.1| (e_value=0.0) chloroplast PsbP2 precursor [Nicotiana benthamiana];; (*SWP) sp|P18212|PSBP2_TOBAC (e_value=0.0) Oxygen-evolving enhancer protein 2-2, chloroplastic OS=Nicotiana tabacum GN=PSBP2 PE=1 SV=2;; (*TAIR) AT1G06680.1 (e_value=5e-137) | Symbols: PSBP-1, OEE2, PSII-P, OE23 | photosystem II subunit P-1 | chr1:2047940-2049186 FORWARD LEN…	25.3349	19.71	1	1	4	6	340	37.5433	9.59814
NbS00019758g0008.1 protein AED:0.06 eAED:0.06 QI:0	1 0.8|1|1|1|5|0|401; (*GB) gi|365222886|gb|AEW69795.1| (e_value=0.0) Hop-interacting protein THI032 [Solanum lycopersicum];; (*SWP) sp|Q56YA5|SGAT_ARATH (e_value=0.0) Serine--glyoxylate aminotransferase OS=Arabidopsis thaliana GN=AGT1 PE=1 SV=2;; (*TAIR) AT2G13360.2 (e_value=0.0) | Symbols: AGT, AGT1, SGAT | alanine:glyoxylate aminotransferase | chr2:5539417-5540902 REVERSE LENGTH=401;; (*ITAG) S…	24.3799	23.94	1	0	5	6	401	43.891	8.04541
NbS00044024g0004.1 protein AED:0.01 eAED:0.01 QI:0	1 1|1|1|1|7|357|341; (*GB) gi|21912927|emb|CAC84143.2| (e_value=1e-144) thioredoxin peroxidase [Nicotiana tabacum];; (*SWP) sp|Q6ER94|BAS1_ORYSJ (e_value=7e-133) 2-Cys peroxiredoxin BAS1, chloroplastic OS=Oryza sativa subsp. japonica GN=BAS1 PE=1 SV=1;; (*TAIR) AT5G06290.1 (e_value=8e-134) | Symbols: 2-Cys Prx B, 2CPB | 2-cysteine peroxiredoxin B | chr5:1919380-1921211 FORWARD LENGTH=273;; (*ITAG…	20.9128	13.49	1	0	3	6	341	37.9705	7.7085
NbS00032627g0002.1 protein AED:0.20 eAED:0.26 QI:0	0 0|1|0|0|3|0|136; (*GB) gi|388512221|gb|AFK44172.1| (e_value=5e-45) unknown [Medicago truncatula];; (*SWP) sp|P93447|EF1D_PIMBR (e_value=8e-45) Elongation factor 1-delta OS=Pimpinella brachycarpa PE=2 SV=3;; (*TAIR) AT1G30230.1 (e_value=7e-39) | Symbols: | Glutathione S-transferase, C-terminal-like;Translation elongation factor EF1B/ribosomal protein S6 | chr1:10639286-10640515 FORWARD LENGTH=23…	24.9275	17.65	1	0	2	6	136	15.0128	5.65576
NbS00004472g0004.1 protein AED:0.05 eAED:0.05 QI:0	0.8 0.5|1|1|1|6|0|488; (*GB) gi|365222886|gb|AEW69795.1| (e_value=0.0) Hop-interacting protein THI032 [Solanum lycopersicum];; (*SWP) sp|Q56YA5|SGAT_ARATH (e_value=4e-176) Serine--glyoxylate aminotransferase OS=Arabidopsis thaliana GN=AGT1 PE=1 SV=2;; (*TAIR) AT2G13360.2 (e_value=3e-177) | Symbols: AGT, AGT1, SGAT | alanine:glyoxylate aminotransferase | chr2:5539417-5540902 REVERSE LENGTH=401;; (…	24.3799	26.43	1	0	5	6	488	53.4911	8.33838
NbS00003380g0115.1 protein AED:0.12 eAED:0.12 QI:355	0.66 0.85|1|0.33|0.42|7|134|238	26.5833	28.99	1	0	4	6	238	25.8865	8.95361
NbS00013023g0001.1 protein AED:0.21 eAED:0.21 QI:0	1 0.66|1|1|1|3|0|406; (*GB) gi|1707878|sp|P54260.1|GCST_SOLTU (e_value=0.0) RecName: Full=Aminomethyltransferase, mitochondrial; AltName: Full=Glycine cleavage system T protein; Short=GCVT; Flags: Precursor;; (*SWP) sp|P54260|GCST_SOLTU (e_value=0.0) Aminomethyltransferase, mitochondrial OS=Solanum tuberosum GN=GDCST PE=2 SV=1;; (*TAIR) AT1G11860.3 (e_value=0.0) | Symbols: | Glycine cleavage T-pr…	22.7627	14.53	1	0	3	6	406	44.1507	8.57275
NbS00009714g0011.1 protein AED:0.20 eAED:0.20 QI:131	0.83 0.71|1|0.83|0.57|7|463|410; (*SWP) sp|Q40565|RCA2_TOBAC (e_value=0.0) Ribulose bisphosphate carboxylase/oxygenase activase 2, chloroplastic OS=Nicotiana tabacum GN=RCA PE=2 SV=1;; (*TAIR) AT2G39730.2 (e_value=0.0) | Symbols: RCA | rubisco activase | chr2:16571046-16573345 REVERSE LENGTH=446;; (*ITAG) Solyc10g086580.1.1 (e_value=0.0) evidence_code:10F0H1E1IEG genomic_reference:SL2.40ch10 gene…	25.2712	20.24	1	2	5	6	410	45.255	7.73779
NbS00002298g0008.1 protein AED:0.21 eAED:0.21 QI:0	0.87 0.55|1|1|1|9|0|332; (*SWP) sp|P19446|MDHG_CITLA (e_value=0.0) Malate dehydrogenase, glyoxysomal OS=Citrullus lanatus PE=1 SV=1;; (*TAIR) AT2G22780.1 (e_value=0.0) | Symbols: PMDH1 | peroxisomal NAD-malate dehydrogenase 1 | chr2:9689995-9691923 REVERSE LENGTH=354;; (*ITAG) Solyc01g106480.2.1 (e_value=0.0) genomic_reference:SL2.40ch01 gene_region:86121621-86124841 transcript_region:SL2.40ch01:…	19.699	12.65	1	0	3	6	332	34.8443	7.62061
NbS00013654g0003.1 protein AED:0.09 eAED:0.09 QI:0	0.33 0.25|0.75|1|1|4|0|327; (*SWP) sp|Q9FE01|APX2_ORYSJ (e_value=9e-139) L-ascorbate peroxidase 2, cytosolic OS=Oryza sativa subsp. japonica GN=APX2 PE=1 SV=1;; (*TAIR) AT1G07890.8 (e_value=4e-139) | Symbols: APX1, MEE6, CS1, ATAPX1, ATAPX01 | ascorbate peroxidase 1 | chr1:2438005-2439435 FORWARD LENGTH=250;; (*ITAG) Solyc06g005150.2.1 (e_value=4e-154) genomic_reference:SL2.40ch06 gene_region:170…	23.0869	31.8	1	0	5	6	327	36.0881	6.62451
NbS00045171g0004.1 protein AED:0.08 eAED:0.08 QI:0	0.5 0.6|1|0.75|0.8|5|310|377; (*GB) gi|4827253|dbj|BAA77603.1| (e_value=0.0) plastidic aldolase [Nicotiana paniculata];; (*SWP) sp|Q944G9|ALFC2_ARATH (e_value=0.0) Probable fructose-bisphosphate aldolase 2, chloroplastic OS=Arabidopsis thaliana GN=FBA2 PE=1 SV=2;; (*TAIR) AT4G38970.1 (e_value=0.0) | Symbols: FBA2 | fructose-bisphosphate aldolase 2 | chr4:18163714-18165659 REVERSE LENGTH=398;; (*I…	19.8271	17.24	1	0	4	6	377	40.8478	5.98584
NbS00035212g0002.1 protein AED:0.35 eAED:0.35 QI:308	0.72 0.75|0.83|0.90|0.83|12|0|348; (*GB) gi|1389654|dbj|BAA12918.1| (e_value=1e-167) cytosolic ascorbate peroxidase [Nicotiana tabacum];; (*SWP) sp|Q9FE01|APX2_ORYSJ (e_value=3e-144) L-ascorbate peroxidase 2, cytosolic OS=Oryza sativa subsp. japonica GN=APX2 PE=1 SV=1;; (*TAIR) AT1G07890.6 (e_value=2e-144) | Symbols: APX1, MEE6, CS1, ATAPX1, ATAPX01 | ascorbate peroxidase 1 | chr1:2438005-2439349…	23.0869	25.29	1	0	5	6	348	38.7749	7.18115
NbS00024768g0013.1 protein AED:0.17 eAED:0.19 QI:3	0.33 0|1|0.66|0.75|4|0|443; (*GB) gi|3869088|dbj|BAA34348.1| (e_value=0.0) elongation factor-1 alpha [Nicotiana paniculata];; (*SWP) sp|P17786|EF1A_SOLLC (e_value=0.0) Elongation factor 1-alpha OS=Solanum lycopersicum PE=2 SV=1;; (*TAIR) AT5G60390.3 (e_value=0.0) | Symbols: | GTP binding Elongation factor Tu family protein | chr5:24289226-24290675 FORWARD LENGTH=449;; (*ITAG) Solyc11g069700.1.1 (…	20.7595	19.41	1	0	5	6	443	49.0047	9.18799
NbS00047700g0013.1 protein AED:0.19 eAED:0.19 QI:131	0.6 0.63|1|0.8|0.54|11|307|726; (*GB) gi|12643758|sp|Q40565.1|RCA2_TOBAC (e_value=0.0) RecName: Full=Ribulose bisphosphate carboxylase/oxygenase activase 2, chloroplastic; Short=RA 2; Short=RuBisCO activase 2; Flags: Precursor;; (*SWP) sp|Q40565|RCA2_TOBAC (e_value=0.0) Ribulose bisphosphate carboxylase/oxygenase activase 2, chloroplastic OS=Nicotiana tabacum GN=RCA PE=2 SV=1;; (*TAIR) AT2G39730.…	20.4417	16.12	1	0	4	5	726	80.8172	8.63135
NbS00031448g0006.1 protein AED:0.22 eAED:0.24 QI:0	0.4 0.33|1|1|1|6|0|464; (*GB) gi|224138316|ref|XP_002326572.1| (e_value=0.0) predicted protein [Populus trichocarpa];; (*SWP) sp|P25697|KPPR_ARATH (e_value=0.0) Phosphoribulokinase, chloroplastic OS=Arabidopsis thaliana GN=At1g32060 PE=1 SV=1;; (*TAIR) AT1G32060.1 (e_value=0.0) | Symbols: PRK | phosphoribulokinase | chr1:11532668-11534406 FORWARD LENGTH=395;; (*ITAG) Solyc08g076220.2.1 (e_value=0…	21.9122	23.49	1	0	4	5	464	51.6715	6.22705
NbS00007372g0013.1 protein AED:0.21 eAED:0.21 QI:0	0 0|1|0.5|0.66|3|0|494; (*GB) gi|1864017|dbj|BAA09709.1| (e_value=0.0) elongation factor-1 alpha [Nicotiana tabacum];; (*SWP) sp|P43643|EF1A_TOBAC (e_value=0.0) Elongation factor 1-alpha OS=Nicotiana tabacum PE=2 SV=1;; (*TAIR) AT5G60390.3 (e_value=0.0) | Symbols: | GTP binding Elongation factor Tu family protein | chr5:24289226-24290675 FORWARD LENGTH=449;; (*ITAG) Solyc11g069700.1.1 (e_value=0.…	18.0893	19.03	1	1	4	5	494	54.4186	9.15869
NbS00023401g0007.1 protein AED:0.16 eAED:0.16 QI:0	1 0.66|1|1|1|3|0|277; (*GB) gi|12230584|sp|Q08935.1|ROC1_NICSY (e_value=2e-104) RecName: Full=29 kDa ribonucleoprotein A, chloroplastic; AltName: Full=CP29A; Flags: Precursor;; (*SWP) sp|Q08935|ROC1_NICSY (e_value=6e-106) 29 kDa ribonucleoprotein A, chloroplastic OS=Nicotiana sylvestris PE=2 SV=1;; (*TAIR) AT2G37220.1 (e_value=6e-75) | Symbols: | RNA-binding (RRM/RBD/RNP motifs) family protein | …	22.6112	20.58	1	0	3	5	277	29.9505	4.55127
NbS00029780g0017.1 protein AED:0.23 eAED:0.23 QI:198	1 1|1|0.57|0.62|8|269|248; (*GB) gi|359473789|ref|XP_002265030.2| (e_value=9e-115) PREDICTED: peptidyl-prolyl cis-trans isomerase CYP20-2, chloroplastic-like [Vitis vinifera];; (*SWP) sp|Q9ASS6|CP20B_ARATH (e_value=8e-104) Peptidyl-prolyl cis-trans isomerase CYP20-2, chloroplastic OS=Arabidopsis thaliana GN=CYP20-2 PE=1 SV=1;; (*TAIR) AT5G13120.2 (e_value=4e-105) | Symbols: CYP20-2 | cyclophilin …	20.8911	18.55	1	0	3	5	248	26.5576	9.27588
NbS00029780g0018.1 protein AED:0.46 eAED:0.55 QI:0	0.4 0.16|1|0.6|0.33|6|0|250; (*GB) gi|255547634|ref|XP_002514874.1| (e_value=5e-99) peptidyl-prolyl cis-trans isomerase, putative [Ricinus communis];; (*SWP) sp|Q9ASS6|CP20B_ARATH (e_value=2e-94) Peptidyl-prolyl cis-trans isomerase CYP20-2, chloroplastic OS=Arabidopsis thaliana GN=CYP20-2 PE=1 SV=1;; (*TAIR) AT5G13120.2 (e_value=1e-95) | Symbols: CYP20-2 | cyclophilin 20-2 | chr5:4162714-4164720 …	20.8911	18.4	1	0	3	5	250	27.404	8.79248
NbS00011957g0108.1 protein AED:0.28 eAED:0.28 QI:179	1 1|1|0.88|0.9|10|666|387	21.3822	20.16	1	3	4	5	387	41.2345	5.50342
NbS00001183g0003.1 protein AED:0.12 eAED:0.12 QI:392	0.83 0.92|1|0.91|0.92|13|225|468; (*SWP) sp|Q8L7B2|SCP20_ARATH (e_value=0.0) Serine carboxypeptidase-like 20 OS=Arabidopsis thaliana GN=SCPL20 PE=2 SV=2;; (*TAIR) AT4G12910.1 (e_value=0.0) | Symbols: scpl20 | serine carboxypeptidase-like 20 | chr4:7550576-7553051 REVERSE LENGTH=497;; (*ITAG) Solyc06g083030.2.1 (e_value=0.0) genomic_reference:SL2.40ch06 gene_region:44876797-44881413 transcript_reg…	16.6902	7.48	1	1	3	5	468	52.9574	6.13818
NbS00058856g0002.1 protein AED:0.17 eAED:0.17 QI:0	0.5 0|0.66|1|1|3|0|73; (*GB) gi|175363751|gb|ACB72462.1| (e_value=4e-31) elongation factor 1 gamma-like protein [Nicotiana tabacum];; (*SWP) sp|Q6YW46|EF1G2_ORYSJ (e_value=1e-30) Elongation factor 1-gamma 2 OS=Oryza sativa subsp. japonica GN=Os02g0220500 PE=2 SV=2;; (*TAIR) AT1G57720.2 (e_value=4e-26) | Symbols: | Translation elongation factor EF1B, gamma chain | chr1:21377873-21380114 FORWARD LE…	23.1317	41.1	1	0	2	5	73	7.87013	8.47021
NbS00019818g0001.1 protein AED:0.28 eAED:0.28 QI:0	1 0.5|1|1|1|2|0|332; (*GB) gi|384038815|gb|AFH57998.1| (e_value=0.0) chloroplast PsbO2 precursor [Nicotiana benthamiana];; (*SWP) sp|Q40459|PSBO_TOBAC (e_value=0.0) Oxygen-evolving enhancer protein 1, chloroplastic OS=Nicotiana tabacum GN=PSBO PE=2 SV=1;; (*TAIR) AT3G50820.1 (e_value=0.0) | Symbols: PSBO2, PSBO-2, OEC33 | photosystem II subunit O-2 | chr3:18891008-18892311 REVERSE LENGTH=331;; (*…	18.5256	17.77	1	0	3	5	332	35.1759	5.65576
NbS00042936g0009.1 protein AED:0.26 eAED:0.26 QI:236	0.83 0.85|1|0.66|0.85|7|269|231; (*GB) gi|255547634|ref|XP_002514874.1| (e_value=7e-110) peptidyl-prolyl cis-trans isomerase, putative [Ricinus communis];; (*SWP) sp|Q9ASS6|CP20B_ARATH (e_value=8e-105) Peptidyl-prolyl cis-trans isomerase CYP20-2, chloroplastic OS=Arabidopsis thaliana GN=CYP20-2 PE=1 SV=1;; (*TAIR) AT5G13120.2 (e_value=5e-106) | Symbols: CYP20-2 | cyclophilin 20-2 | chr5:4162714-4…	20.8911	19.91	1	0	3	5	231	24.8396	8.80713
NbS00028820g0007.1 protein AED:0.28 eAED:0.28 QI:0	0.66 0.5|1|1|1|4|0|251; (*GB) gi|384038821|gb|AFH58001.1| (e_value=4e-173) chloroplast PsbP1 precursor [Nicotiana benthamiana];; (*SWP) sp|P18212|PSBP2_TOBAC (e_value=5e-172) Oxygen-evolving enhancer protein 2-2, chloroplastic OS=Nicotiana tabacum GN=PSBP2 PE=1 SV=2;; (*TAIR) AT1G06680.1 (e_value=9e-113) | Symbols: PSBP-1, OEE2, PSII-P, OE23 | photosystem II subunit P-1 | chr1:2047940-2049186 FOR…	22.4456	21.91	1	0	3	5	251	27.396	8.22119
NbS00007805g0017.1 protein AED:0.20 eAED:0.20 QI:0	1 0.6|1|1|1|5|0|406; (*GB) gi|255555933|ref|XP_002519002.1| (e_value=0.0) phosphoribulose kinase, putative [Ricinus communis];; (*SWP) sp|P26302|KPPR_WHEAT (e_value=0.0) Phosphoribulokinase, chloroplastic OS=Triticum aestivum PE=2 SV=1;; (*TAIR) AT1G32060.1 (e_value=0.0) | Symbols: PRK | phosphoribulokinase | chr1:11532668-11534406 FORWARD LENGTH=395;; (*ITAG) Solyc08g076220.2.1 (e_value=0.0) gen…	21.9122	20.2	1	0	4	5	406	45.121	6.37939
NbC23666742g0001.1 protein ; (*GB) gi	61697115 gb|AAX53163.1| (e_value=8e-52) chloroplast photosynthetic oxygen-evolving protein 33 kDa subunit [Nicotiana benthamiana];; (*SWP) sp|Q40459|PSBO_TOBAC (e_value=3e-53) Oxygen-evolving enhancer protein 1, chloroplastic OS=Nicotiana tabacum GN=PSBO PE=2 SV=1;; (*TAIR) AT3G50820.1 (e_value=1e-49) | Symbols: PSBO2, PSBO-2, OEC33 | photosystem II subunit O-2 | chr3:18891008-18892311 REVERSE LE…	18.5256	71.08	1	0	3	5	83	9.07557	4.61475
NbC24305910g0003.1 protein AED:0.03 eAED:0.03 QI:0	1 0.5|1|1|1|2|0|101; (*GB) gi|12643758|sp|Q40565.1|RCA2_TOBAC (e_value=6e-65) RecName: Full=Ribulose bisphosphate carboxylase/oxygenase activase 2, chloroplastic; Short=RA 2; Short=RuBisCO activase 2; Flags: Precursor;; (*SWP) sp|Q40565|RCA2_TOBAC (e_value=2e-66) Ribulose bisphosphate carboxylase/oxygenase activase 2, chloroplastic OS=Nicotiana tabacum GN=RCA PE=2 SV=1;; (*TAIR) AT2G39730.3 (e_va…	15.0387	31.68	1	0	2	4	101	11.2838	4.60205
NbS00008412g0009.1 protein AED:0.13 eAED:0.13 QI:0	0.75 0.55|1|0.75|0.55|9|0|802; (*GB) gi|194396261|gb|ACF60500.1| (e_value=0.0) plastid transketolase [Nicotiana tabacum];; (*SWP) sp|Q43848|TKTC_SOLTU (e_value=0.0) Transketolase, chloroplastic OS=Solanum tuberosum PE=2 SV=1;; (*TAIR) AT3G60750.1 (e_value=0.0) | Symbols: | Transketolase | chr3:22454004-22456824 FORWARD LENGTH=741;; (*ITAG) Solyc10g018300.1.1 (e_value=0.0) evidence_code:10F0H1E1IE…	19.5715	5.86	1	0	2	4	802	86.1595	6.88818
NbS00033331g0008.1 protein AED:0.30 eAED:0.30 QI:475	0.77 0.8|1|0.77|0.7|10|324|419; (*GB) gi|327198779|emb|CBL43264.1| (e_value=0.0) glyceraldehyde-3-phosphate dehydrogenase [Solanum tuberosum];; (*SWP) sp|P12859|G3PB_PEA (e_value=0.0) Glyceraldehyde-3-phosphate dehydrogenase B, chloroplastic OS=Pisum sativum GN=GAPB PE=2 SV=2;; (*TAIR) AT1G42970.1 (e_value=0.0) | Symbols: GAPB | glyceraldehyde-3-phosphate dehydrogenase B subunit | chr1:16127552-1…	12.6415	7.64	1	0	3	4	419	44.7468	7.85498
NbS00027882g0011.1 protein AED:0.24 eAED:0.24 QI:0	1 1|1|0.88|1|10|348|579; (*GB) gi|27463709|gb|AAO15916.1| (e_value=0.0) neutral leucine aminopeptidase preprotein [Solanum lycopersicum];; (*SWP) sp|Q42876|AMPL2_SOLLC (e_value=0.0) Leucine aminopeptidase 2, chloroplastic OS=Solanum lycopersicum GN=LAPA2 PE=2 SV=1;; (*TAIR) AT4G30920.1 (e_value=0.0) | Symbols: | Cytosol aminopeptidase family protein | chr4:15046589-15049304 REVERSE LENGTH=583;; (…	14.8794	12.26	1	0	4	4	579	60.6483	7.32764
NbS00015353g0017.1 protein AED:0.37 eAED:0.38 QI:0	0.42 0.12|0.87|0.42|0.5|8|0|368; (*GB) gi|168038086|ref|XP_001771533.1| (e_value=3e-122) predicted protein [Physcomitrella patens subsp. patens];; (*SWP) sp|P46942|DB10_NICSY (e_value=3e-118) ATP-dependent RNA helicase-like protein DB10 OS=Nicotiana sylvestris PE=2 SV=1;; (*TAIR) AT3G01540.4 (e_value=6e-103) | Symbols: DRH1, ATDRH1 | DEAD box RNA helicase 1 | chr3:213077-216142 REVERSE LENGTH=619…	5.93869	5.43	1	0	1	4	368	40.6248	7.79639
NbS00020069g0017.1 protein AED:0.25 eAED:0.25 QI:293	1 0.95|1|0.90|1|22|0|1139; (*GB) gi|193290694|gb|ACF17655.1| (e_value=0.0) putative ferredoxin-dependent glutamate synthase 1 [Capsicum annuum];; (*SWP) sp|Q9ZNZ7|GLTB1_ARATH (e_value=0.0) Ferredoxin-dependent glutamate synthase 1, chloroplastic OS=Arabidopsis thaliana GN=GLU1 PE=1 SV=2;; (*TAIR) AT5G04140.1 (e_value=0.0) | Symbols: GLU1, GLS1, GLUS, FD-GOGAT | glutamate synthase 1 | chr5:1130031…	17.512	6.67	1	4	4	4	1139	125.364	8.20654
NbS00004370g0039.1 protein AED:0.02 eAED:0.02 QI:0	0 0|1|1|1|2|0|209; (*GB) gi|78191406|gb|ABB29924.1| (e_value=7e-74) ripening regulated protein DDTFR10-like [Solanum tuberosum];; (*SWP) sp|P48006|EF1D1_ARATH (e_value=6e-73) Elongation factor 1-delta 1 OS=Arabidopsis thaliana GN=At1g30230 PE=2 SV=2;; (*TAIR) AT1G30230.1 (e_value=4e-74) | Symbols: | Glutathione S-transferase, C-terminal-like;Translation elongation factor EF1B/ribosomal protein S6…	13.655	13.88	1	0	3	4	209	22.8413	4.38623
NbS00045699g0018.1 protein AED:0.11 eAED:0.11 QI:132	1 1|1|0.92|1|14|513|449; (*GB) gi|356558083|ref|XP_003547338.1| (e_value=0.0) PREDICTED: uncharacterized protein LOC100799456 [Glycine max];; (*SWP) sp|O14138|MIDA_SCHPO (e_value=3e-12) Protein midA homolog OS=Schizosaccharomyces pombe (strain 972 / ATCC 24843) GN=SPAC25A8.03c PE=2 SV=2;; (*TAIR) AT1G04900.1 (e_value=0.0) | Symbols: | Protein of unknown function (DUF185) | chr1:1383912-1387561 FO…	3.08744	4.23	1	0	1	4	449	50.7758	7.92822
NbS00024271g0019.1 protein AED:0.07 eAED:0.07 QI:0	0.83 0.57|1|0.83|0.71|7|0|423; (*GB) gi|32746733|gb|AAP87140.1| (e_value=0.0) mRNA-binding protein precursor, partial [Nicotiana tabacum];; (*SWP) sp|Q9LYA9|CP41A_ARATH (e_value=0.0) Chloroplast stem-loop binding protein of 41 kDa a, chloroplastic OS=Arabidopsis thaliana GN=CSP41A PE=1 SV=1;; (*TAIR) AT3G63140.1 (e_value=0.0) | Symbols: CSP41A | chloroplast stem-loop binding protein of 41 kDa | c…	13.6614	10.87	1	1	3	4	423	45.8103	7.89893
NbS00027807g0002.1 protein AED:0.05 eAED:0.05 QI:0	1 0.5|1|0|0|2|953|413; (*GB) gi|68566313|sp|Q40450.2|EFTUA_NICSY (e_value=0.0) RecName: Full=Elongation factor TuA, chloroplastic; Short=EF-TuA; Flags: Precursor;; (*SWP) sp|P68158|EFTU_TOBAC (e_value=0.0) Elongation factor Tu, chloroplastic OS=Nicotiana tabacum GN=TUFA PE=3 SV=1;; (*TAIR) AT4G20360.1 (e_value=0.0) | Symbols: ATRAB8D, ATRABE1B, RABE1b | RAB GTPase homolog E1B | chr4:10990036-1099…	16.5403	7.75	1	2	2	4	413	45.1462	5.75732
NbS00008911g0002.1 protein AED:0.35 eAED:0.35 QI:460	0.77 0.7|1|1|1|10|229|443; (*GB) gi|327198779|emb|CBL43264.1| (e_value=0.0) glyceraldehyde-3-phosphate dehydrogenase [Solanum tuberosum];; (*SWP) sp|P12859|G3PB_PEA (e_value=0.0) Glyceraldehyde-3-phosphate dehydrogenase B, chloroplastic OS=Pisum sativum GN=GAPB PE=2 SV=2;; (*TAIR) AT1G42970.1 (e_value=0.0) | Symbols: GAPB | glyceraldehyde-3-phosphate dehydrogenase B subunit | chr1:16127552-161295…	12.6415	7.22	1	0	3	4	443	47.0822	8.04541
NbS00034885g0004.1 protein AED:0.02 eAED:0.02 QI:0	0.33 0.25|0.75|0.66|0.5|4|0|779; (*GB) gi|388540218|gb|AFK64817.1| (e_value=0.0) translation elongation factor 2 [Prunus persica];; (*SWP) sp|O23755|EF2_BETVU (e_value=0.0) Elongation factor 2 OS=Beta vulgaris PE=2 SV=1;; (*TAIR) AT3G12915.2 (e_value=0.0) | Symbols: | Ribosomal protein S5/Elongation factor G/III/V family protein | chr3:4112999-4115708 FORWARD LENGTH=767;; (*ITAG) Solyc08g062910.2…	18.5507	8.47	1	0	3	4	779	86.6247	6.17627
NbS00016832g0010.1 protein AED:0.10 eAED:0.11 QI:0	0.5 0.33|1|0.5|0.33|3|0|902; (*GB) gi|255544686|ref|XP_002513404.1| (e_value=0.0) eukaryotic translation elongation factor, putative [Ricinus communis];; (*SWP) sp|O23755|EF2_BETVU (e_value=0.0) Elongation factor 2 OS=Beta vulgaris PE=2 SV=1;; (*TAIR) AT1G56070.1 (e_value=0.0) | Symbols: LOS1 | Ribosomal protein S5/Elongation factor G/III/V family protein | chr1:20968245-20971077 REVERSE LENGTH=8…	18.5507	7.32	1	0	3	4	902	100.739	5.85889
NbS00019511g0007.1 protein AED:0.09 eAED:0.12 QI:0	0.71 0.5|1|0.71|0.75|8|0|505; (*GB) gi|359497499|ref|XP_003635541.1| (e_value=1e-171) PREDICTED: AP2-like ethylene-responsive transcription factor AIL6-like [Vitis vinifera];; (*SWP) sp|Q52QU2|AIL6_ARATH (e_value=7e-143) AP2-like ethylene-responsive transcription factor AIL6 OS=Arabidopsis thaliana GN=AIL6 PE=2 SV=1;; (*TAIR) AT5G10510.2 (e_value=6e-144) | Symbols: AIL6 | AINTEGUMENTA-like 6 | ch…	3.00589	4.55	1	0	1	4	505	55.4856	6.80029
NbS00044448g0012.1 protein AED:0.24 eAED:0.25 QI:232	0.85 0.87|1|1|1|8|0|762; (*GB) gi|194396261|gb|ACF60500.1| (e_value=0.0) plastid transketolase [Nicotiana tabacum];; (*SWP) sp|Q43848|TKTC_SOLTU (e_value=0.0) Transketolase, chloroplastic OS=Solanum tuberosum PE=2 SV=1;; (*TAIR) AT3G60750.1 (e_value=0.0) | Symbols: | Transketolase | chr3:22454004-22456824 FORWARD LENGTH=741;; (*ITAG) Solyc10g018300.1.1 (e_value=0.0) evidence_code:10F0H1E1IEG geno…	19.5715	6.17	1	0	2	4	762	82.005	6.29053
NbS00029322g0004.1 protein AED:0.28 eAED:0.28 QI:355	1 0.88|1|1|1|9|0|269; (*GB) gi|56562175|emb|CAH60890.1| (e_value=3e-172) carbonic anhydrase [Solanum lycopersicum];; (*SWP) sp|P27141|CAHC_TOBAC (e_value=3e-127) Carbonic anhydrase, chloroplastic OS=Nicotiana tabacum PE=2 SV=1;; (*TAIR) AT5G14740.1 (e_value=9e-124) | Symbols: CA2, CA18, BETA CA2 | carbonic anhydrase 2 | chr5:4758257-4762382 FORWARD LENGTH=331;; (*ITAG) Solyc05g005490.2.1 (e_value…	19.5467	13.01	1	0	2	4	269	29.486	5.87158
NbS00011757g0115.1 protein AED:0.33 eAED:0.33 QI:0	0.57 0.37|1|0.85|0.75|8|0|590	5.93869	3.39	1	0	1	4	590	64.3165	9.34912
NbS00030487g0018.1 protein AED:0.08 eAED:0.11 QI:0	1 0.5|1|1|1|2|0|876; (*GB) gi|388540218|gb|AFK64817.1| (e_value=0.0) translation elongation factor 2 [Prunus persica];; (*SWP) sp|O23755|EF2_BETVU (e_value=0.0) Elongation factor 2 OS=Beta vulgaris PE=2 SV=1;; (*TAIR) AT1G56070.1 (e_value=0.0) | Symbols: LOS1 | Ribosomal protein S5/Elongation factor G/III/V family protein | chr1:20968245-20971077 REVERSE LENGTH=843;; (*ITAG) Solyc08g062920.2.1 (e…	18.5507	7.53	1	0	3	4	876	97.7123	6.15088
NbS00024531g0008.1 protein AED:0.29 eAED:0.29 QI:0	0.88 0.8|1|1|1|10|0|571; (*GB) gi|27463709|gb|AAO15916.1| (e_value=0.0) neutral leucine aminopeptidase preprotein [Solanum lycopersicum];; (*SWP) sp|Q42876|AMPL2_SOLLC (e_value=0.0) Leucine aminopeptidase 2, chloroplastic OS=Solanum lycopersicum GN=LAPA2 PE=2 SV=1;; (*TAIR) AT4G30920.1 (e_value=0.0) | Symbols: | Cytosol aminopeptidase family protein | chr4:15046589-15049304 REVERSE LENGTH=583;; (…	14.8794	12.43	1	0	4	4	571	59.961	7.34229
NbS00052846g0002.1 protein AED:0.07 eAED:0.07 QI:187	1 1|1|1|1|4|546|288; (*GB) gi|350535901|ref|NP_001234475.1| (e_value=0.0) xyloglucan endotransglucosylase-hydrolase XTH7 [Solanum lycopersicum];; (*SWP) sp|Q8LF99|XTH6_ARATH (e_value=6e-166) Probable xyloglucan endotransglucosylase/hydrolase protein 6 OS=Arabidopsis thaliana GN=XTH6 PE=2 SV=2;; (*TAIR) AT5G65730.1 (e_value=5e-167) | Symbols: XTH6 | xyloglucan endotransglucosylase/hydrolase 6 | ch…	14.6244	15.63	1	2	3	4	288	32.8121	7.13721
NbS00059813g0007.1 protein AED:0.10 eAED:0.10 QI:0	1 1|1|0.4|0.33|6|1866|292; (*GB) gi|1350821|sp|P49314.1|ROC2_NICPL (e_value=5e-145) RecName: Full=31 kDa ribonucleoprotein, chloroplastic; AltName: Full=CP-RBP31; Flags: Precursor;; (*SWP) sp|P49314|ROC2_NICPL (e_value=2e-146) 31 kDa ribonucleoprotein, chloroplastic OS=Nicotiana plumbaginifolia PE=2 SV=1;; (*TAIR) AT2G37220.1 (e_value=2e-90) | Symbols: | RNA-binding (RRM/RBD/RNP motifs) family pr…	14.1181	14.38	1	0	3	4	292	31.2884	5.10986
NbS00012584g0001.1 protein AED:0.12 eAED:0.12 QI:0	-1 0|1|-1|1|1|0|370; (*GB) gi|231610|sp|P29790.1|ATPG_TOBAC (e_value=0.0) RecName: Full=ATP synthase gamma chain, chloroplastic; AltName: Full=F-ATPase gamma subunit; Flags: Precursor;; (*SWP) sp|P29790|ATPG_TOBAC (e_value=0.0) ATP synthase gamma chain, chloroplastic OS=Nicotiana tabacum GN=ATPC PE=1 SV=1;; (*TAIR) AT4G04640.1 (e_value=0.0) | Symbols: ATPC1 | ATPase, F1 complex, gamma subunit pro…	13.705	16.76	1	0	4	4	370	40.6725	7.76709
NbS00003134g0011.1 protein AED:0.32 eAED:0.33 QI:0	0.75 0.33|0.88|0.75|0.66|9|0|720; (*SWP) sp|P46942|DB10_NICSY (e_value=0.0) ATP-dependent RNA helicase-like protein DB10 OS=Nicotiana sylvestris PE=2 SV=1;; (*TAIR) AT3G01540.1 (e_value=0.0) | Symbols: DRH1, ATDRH1 | DEAD box RNA helicase 1 | chr3:213077-216142 REVERSE LENGTH=618;; (*ITAG) Solyc12g035130.1.1 (e_value=0.0) evidence_code:10F0H1E1IEG genomic_reference:SL2.40ch12 gene_region:23233712…	5.93869	2.78	1	0	1	4	720	79.1582	9.36377
NbS00023178g0001.1 protein AED:0.03 eAED:0.03 QI:0	0 0|1|1|1|3|0|413; (*SWP) sp|Q40034|EF1A2_HORVU (e_value=0.0) Elongation factor 1-alpha OS=Hordeum vulgare GN=BLT63 PE=1 SV=1;; (*TAIR) AT5G60390.3 (e_value=0.0) | Symbols: | GTP binding Elongation factor Tu family protein | chr5:24289226-24290675 FORWARD LENGTH=449;; (*ITAG) Solyc11g069700.1.1 (e_value=0.0) evidence_code:10F1H1E1IEG genomic_reference:SL2.40ch11 gene_region:51391850-51393513 tran…	14.2434	14.29	1	0	3	4	413	45.0585	9.12939
NbS00027670g0006.1 protein AED:0.24 eAED:0.24 QI:614	0.93 0.93|1|1|1|16|163|536; (*SWP) sp|P50433|GLYM_SOLTU (e_value=0.0) Serine hydroxymethyltransferase, mitochondrial OS=Solanum tuberosum PE=2 SV=1;; (*TAIR) AT4G37930.1 (e_value=0.0) | Symbols: SHM1, STM, SHMT1 | serine transhydroxymethyltransferase 1 | chr4:17831891-17834742 REVERSE LENGTH=517;; (*ITAG) Solyc02g091560.2.1 (e_value=0.0) genomic_reference:SL2.40ch02 gene_region:47400296-47406791 …	14.3027	9.33	1	0	3	4	536	58.9532	8.19189
NbS00044990g0002.1 protein AED:0.04 eAED:0.04 QI:333	0.66 0.57|1|1|1|7|326|449; (*SWP) sp|Q40460|RCA1_TOBAC (e_value=0.0) Ribulose bisphosphate carboxylase/oxygenase activase 1, chloroplastic OS=Nicotiana tabacum PE=1 SV=1;; (*TAIR) AT2G39730.1 (e_value=0.0) | Symbols: RCA | rubisco activase | chr2:16570951-16573345 REVERSE LENGTH=474;; (*ITAG) Solyc09g011080.2.1 (e_value=0.0) genomic_reference:SL2.40ch09 gene_region:4413327-4416467 transcript_regi…	15.1484	10.91	1	0	3	4	449	49.4282	7.82568
NbS00025668g0009.1 protein AED:0.02 eAED:0.04 QI:0	1 0.66|1|0.8|0.83|6|0|451; (*SWP) sp|Q9LYA9|CP41A_ARATH (e_value=0.0) Chloroplast stem-loop binding protein of 41 kDa a, chloroplastic OS=Arabidopsis thaliana GN=CSP41A PE=1 SV=1;; (*TAIR) AT3G63140.1 (e_value=0.0) | Symbols: CSP41A | chloroplast stem-loop binding protein of 41 kDa | chr3:23327006-23328620 REVERSE LENGTH=406;; (*ITAG) Solyc09g065180.2.1 (e_value=0.0) genomic_reference:SL2.40ch09 …	14.0851	10.2	1	1	3	4	451	48.5566	7.79639
NbS00014241g0002.1 protein AED:0.09 eAED:0.09 QI:0	0 0|1|0|0|2|0|201; (*SWP) sp|P00823|ATPA_TOBAC (e_value=5e-67) ATP synthase subunit alpha, chloroplastic OS=Nicotiana tabacum GN=atpA PE=2 SV=2;; (*ITAG) ATCG00120.1 (e_value=1e-61) | Symbols: ATPA | ATP synthase subunit alpha | chrC:9938-11461 REVERSE LENGTH=507;; (*ITAG) Solyc10g044540.1.1 (e_value=7e-30) evidence_code:10F0H1E0IEG genomic_reference:SL2.40ch10 gene_region:22275795-22277735 trans…	13.6151	17.41	1	1	2	4	201	21.8327	5.71924
NbS00028915g0023.1 protein AED:0.26 eAED:0.27 QI:377	0.72 0.75|1|0.63|0.75|12|0|465; (*SWP) sp|Q8L7B2|SCP20_ARATH (e_value=0.0) Serine carboxypeptidase-like 20 OS=Arabidopsis thaliana GN=SCPL20 PE=2 SV=2;; (*TAIR) AT4G12910.1 (e_value=0.0) | Symbols: scpl20 | serine carboxypeptidase-like 20 | chr4:7550576-7553051 REVERSE LENGTH=497;; (*ITAG) Solyc06g083030.2.1 (e_value=0.0) genomic_reference:SL2.40ch06 gene_region:44876797-44881413 transcript_regio…	13.6714	4.95	1	0	2	4	465	52.8253	5.59229
NbS00029393g0012.1 protein AED:0.08 eAED:0.08 QI:319	0.42 0.37|1|1|1|8|307|444; (*GB) gi|12643757|sp|Q40460.1|RCA1_TOBAC (e_value=0.0) RecName: Full=Ribulose bisphosphate carboxylase/oxygenase activase 1, chloroplastic; Short=RA 1; Short=RuBisCO activase 1; Flags: Precursor;; (*SWP) sp|Q40460|RCA1_TOBAC (e_value=0.0) Ribulose bisphosphate carboxylase/oxygenase activase 1, chloroplastic OS=Nicotiana tabacum PE=1 SV=1;; (*TAIR) AT2G39730.1 (e_value=0…	15.1484	11.04	1	0	3	4	444	49.059	8.11865
NbS00008076g0120.1 protein AED:0.35 eAED:0.35 QI:304	1 0.88|1|1|1|9|0|302	19.5467	11.59	1	0	2	4	302	33.2079	7.38623
NbS00060910g0004.1 protein AED:0.21 eAED:0.21 QI:0	1 0.75|1|1|1|4|0|208; (*GB) gi|255550347|ref|XP_002516224.1| (e_value=4e-115) bacterioferritin comigratory protein, putative [Ricinus communis];; (*SWP) sp|Q6QPJ6|PRXQ_POPJC (e_value=2e-113) Peroxiredoxin Q, chloroplastic OS=Populus jackii GN=PRXQ PE=1 SV=1;; (*TAIR) AT3G26060.1 (e_value=2e-96) | Symbols: ATPRX Q | Thioredoxin superfamily protein | chr3:9524807-9526123 FORWARD LENGTH=216;; (*ITAG…	10.2105	15.38	1	0	2	3	208	22.9989	9.42236
NbS00010087g0101.1 protein AED:0.24 eAED:0.26 QI:0	-1 0|1|-1|1|1|0|348	11.7842	10.92	1	0	2	3	348	37.692	4.70361
NbS00008670g0011.1 protein AED:0.00 eAED:0.00 QI:205	1 1|1|1|1|4|404|187; (*GB) gi|359488731|ref|XP_002275276.2| (e_value=6e-43) PREDICTED: uncharacterized protein LOC100264617 [Vitis vinifera];; (*TAIR) AT5G14910.1 (e_value=8e-40) | Symbols: | Heavy metal transport/detoxification superfamily protein | chr5:4823815-4825196 FORWARD LENGTH=178;; (*ITAG) Solyc02g087150.2.1 (e_value=2e-72) genomic_reference:SL2.40ch02 gene_region:44221975-44225097 tran…	11.4258	18.72	1	0	2	3	187	19.894	4.70361
NbS00026055g0002.1 protein AED:0.04 eAED:0.06 QI:0	-1 0|1|-1|1|1|0|373; (*GB) gi|1864017|dbj|BAA09709.1| (e_value=0.0) elongation factor-1 alpha [Nicotiana tabacum];; (*SWP) sp|P43643|EF1A_TOBAC (e_value=0.0) Elongation factor 1-alpha OS=Nicotiana tabacum PE=2 SV=1;; (*TAIR) AT5G60390.3 (e_value=0.0) | Symbols: | GTP binding Elongation factor Tu family protein | chr5:24289226-24290675 FORWARD LENGTH=449;; (*ITAG) Solyc11g069700.1.1 (e_value=0.0) …	10.984	12.6	1	0	2	3	373	40.5943	9.21729
NbS00039744g0003.1 protein AED:0.25 eAED:0.32 QI:0	0 0|0.75|1|1|4|0|618; (*GB) gi|123620|sp|P27322.1|HSP72_SOLLC (e_value=0.0) RecName: Full=Heat shock cognate 70 kDa protein 2;; (*SWP) sp|P27322|HSP72_SOLLC (e_value=0.0) Heat shock cognate 70 kDa protein 2 OS=Solanum lycopersicum GN=HSC-2 PE=2 SV=1;; (*TAIR) AT3G12580.1 (e_value=0.0) | Symbols: HSP70, ATHSP70 | heat shock protein 70 | chr3:3991487-3993689 REVERSE LENGTH=650;; (*ITAG) Solyc10g086…	11.7842	6.15	1	0	2	3	618	67.3714	5.24951
NbS00021293g0006.1 protein AED:0.03 eAED:0.04 QI:0	0.6 0.66|1|0.2|0.5|6|1086|278; (*GB) gi|1350821|sp|P49314.1|ROC2_NICPL (e_value=2e-114) RecName: Full=31 kDa ribonucleoprotein, chloroplastic; AltName: Full=CP-RBP31; Flags: Precursor;; (*SWP) sp|P49314|ROC2_NICPL (e_value=7e-116) 31 kDa ribonucleoprotein, chloroplastic OS=Nicotiana plumbaginifolia PE=2 SV=1;; (*TAIR) AT2G37220.1 (e_value=2e-64) | Symbols: | RNA-binding (RRM/RBD/RNP motifs) famil…	11.127	16.55	1	1	3	3	278	29.948	5.38916
NbS00024535g0016.1 protein AED:0.23 eAED:0.23 QI:299	1 1|1|0.81|0.75|12|251|349; (*GB) gi|304368145|gb|ADM26718.1| (e_value=0.0) glycolate oxidase [Nicotiana benthamiana];; (*SWP) sp|P05414|GOX_SPIOL (e_value=0.0) Peroxisomal (S)-2-hydroxy-acid oxidase OS=Spinacia oleracea PE=1 SV=1;; (*TAIR) AT3G14420.2 (e_value=0.0) | Symbols: | Aldolase-type TIM barrel family protein | chr3:4821804-4823899 FORWARD LENGTH=367;; (*ITAG) Solyc07g056540.2.1 (e_value…	11.3234	7.45	1	0	2	3	349	38.1989	8.51416
NbS00009983g0008.1 protein AED:0.11 eAED:0.11 QI:0	0 0|1|0|0.5|2|0|384; (*GB) gi|108864705|gb|ABG22608.1| (e_value=0.0) Heat shock cognate 70 kDa protein, putative, expressed [Oryza sativa Japonica Group];; (*SWP) sp|P27322|HSP72_SOLLC (e_value=0.0) Heat shock cognate 70 kDa protein 2 OS=Solanum lycopersicum GN=HSC-2 PE=2 SV=1;; (*TAIR) AT3G12580.1 (e_value=0.0) | Symbols: HSP70, ATHSP70 | heat shock protein 70 | chr3:3991487-3993689 REVERSE LENG…	11.7842	9.9	1	0	2	3	384	41.8595	5.8208
NbS00058299g0004.1 protein AED:0.06 eAED:0.06 QI:199	1 1|1|0.9|0.81|11|1188|325; (*GB) gi|76556494|emb|CAJ32462.1| (e_value=0.0) putative cytosolic cysteine synthase 7 [Nicotiana tabacum];; (*SWP) sp|O81154|CYSK_SOLTU (e_value=0.0) Cysteine synthase OS=Solanum tuberosum PE=2 SV=1;; (*TAIR) AT4G14880.4 (e_value=8e-171) | Symbols: OASA1 | O-acetylserine (thiol) lyase (OAS-TL) isoform A1 | chr4:8518209-8520050 REVERSE LENGTH=322;; (*ITAG) Solyc09g0820…	12.0453	15.08	1	0	3	3	325	34.203	5.60498
NbS00018316g0001.1 protein AED:0.07 eAED:0.09 QI:0	-1 0|1|-1|1|1|0|509; (*GB) gi|392465167|dbj|BAM24707.1| (e_value=0.0) Heat shock protein 70 [Nicotiana tabacum];; (*SWP) sp|P27322|HSP72_SOLLC (e_value=0.0) Heat shock cognate 70 kDa protein 2 OS=Solanum lycopersicum GN=HSC-2 PE=2 SV=1;; (*TAIR) AT3G12580.1 (e_value=0.0) | Symbols: HSP70, ATHSP70 | heat shock protein 70 | chr3:3991487-3993689 REVERSE LENGTH=650;; (*ITAG) Solyc09g010630.2.1 (e_val…	11.7842	7.47	1	0	2	3	509	55.7935	5.08447
NbS00008988g0005.1 protein AED:0.26 eAED:0.28 QI:0	0 0|0.75|1|1|4|0|96; (*GB) gi|363806792|ref|NP_001242027.1| (e_value=1e-50) uncharacterized protein LOC100803623 [Glycine max];; (*SWP) sp|P49200|RS201_ARATH (e_value=2e-47) 40S ribosomal protein S20-1 OS=Arabidopsis thaliana GN=RPS20A PE=1 SV=2;; (*TAIR) AT5G62300.2 (e_value=2e-48) | Symbols: | Ribosomal protein S10p/S20e family protein | chr5:25021388-25022235 REVERSE LENGTH=124;; (*ITAG) Solyc…	9.49817	18.75	1	1	1	3	96	10.6547	9.33447
NbS00018747g0002.1 protein AED:0.28 eAED:0.28 QI:0	0 0.5|1|1|1|2|0|479; (*GB) gi|242072786|ref|XP_002446329.1| (e_value=0.0) hypothetical protein SORBIDRAFT_06g014400 [Sorghum bicolor];; (*SWP) sp|P27322|HSP72_SOLLC (e_value=0.0) Heat shock cognate 70 kDa protein 2 OS=Solanum lycopersicum GN=HSC-2 PE=2 SV=1;; (*TAIR) AT3G12580.1 (e_value=0.0) | Symbols: HSP70, ATHSP70 | heat shock protein 70 | chr3:3991487-3993689 REVERSE LENGTH=650;; (*ITAG) Sol…	11.7842	7.93	1	0	2	3	479	52.9349	5.49072
NbS00040361g0003.1 protein AED:0.12 eAED:0.12 QI:520	0 0.5|1|0|0.5|2|0|477; (*GB) gi|38325815|gb|AAR17080.1| (e_value=0.0) heat shock protein 70-3 [Nicotiana tabacum];; (*SWP) sp|P22953|HSP7A_ARATH (e_value=0.0) Heat shock 70 kDa protein 1 OS=Arabidopsis thaliana GN=HSP70-1 PE=1 SV=3;; (*TAIR) AT5G02500.1 (e_value=0.0) | Symbols: HSC70-1, HSP70-1, AT-HSC70-1, HSC70 | heat shock cognate protein 70-1 | chr5:554055-556334 REVERSE LENGTH=651;; (*ITAG) …	11.7842	7.97	1	0	2	3	477	52.4976	5.14795
NbS00005125g0015.1 protein AED:0.27 eAED:0.27 QI:600	0.91 0.84|1|0.83|0.69|13|286|356; (*GB) gi|304368145|gb|ADM26718.1| (e_value=0.0) glycolate oxidase [Nicotiana benthamiana];; (*SWP) sp|P05414|GOX_SPIOL (e_value=0.0) Peroxisomal (S)-2-hydroxy-acid oxidase OS=Spinacia oleracea PE=1 SV=1;; (*TAIR) AT3G14420.2 (e_value=0.0) | Symbols: | Aldolase-type TIM barrel family protein | chr3:4821804-4823899 FORWARD LENGTH=367;; (*ITAG) Solyc07g056540.2.1 (e…	11.3234	7.3	1	0	2	3	356	38.8065	9.27588
NbS00005437g0006.1 protein AED:0.00 eAED:0.00 QI:209	1 1|1|1|1|4|272|187; (*GB) gi|359488731|ref|XP_002275276.2| (e_value=1e-42) PREDICTED: uncharacterized protein LOC100264617 [Vitis vinifera];; (*TAIR) AT5G14910.1 (e_value=2e-39) | Symbols: | Heavy metal transport/detoxification superfamily protein | chr5:4823815-4825196 FORWARD LENGTH=178;; (*ITAG) Solyc02g087150.2.1 (e_value=5e-82) genomic_reference:SL2.40ch02 gene_region:44221975-44225097 tran…	11.4258	18.72	1	0	2	3	187	19.9532	4.61475
NbS00038282g0004.1 protein AED:0.16 eAED:0.16 QI:0	1 0.66|1|1|1|3|0|168; (*GB) gi|270311593|gb|ACZ72945.1| (e_value=5e-95) photosystem I reaction center subunit [Nicotiana tabacum];; (*SWP) sp|P49107|PSAN_ARATH (e_value=3e-65) Photosystem I reaction center subunit N, chloroplastic OS=Arabidopsis thaliana GN=PSAN PE=1 SV=2;; (*TAIR) AT5G64040.1 (e_value=2e-66) | Symbols: PSAN | photosystem I reaction center subunit PSI-N, chloroplast, putative / P…	10.1891	16.67	1	0	2	3	168	18.0461	9.0415
NbS00001988g0014.1 protein AED:0.26 eAED:0.26 QI:0	0 0|0.5|1|1|2|0|97; (*GB) gi|313664501|gb|ADR72572.1| (e_value=1e-23) ribulose-1,5-bisphosphate carboxylase/oxygenase large subunit, partial [Solanum dulcamara];; (*SWP) sp|Q31672|RBL_ANTLU (e_value=1e-25) Ribulose bisphosphate carboxylase large chain (Fragment) OS=Antirhea lucida GN=rbcL PE=3 SV=1;; (*ITAG) ATCG00490.1 (e_value=3e-25) | Symbols: RBCL | ribulose-bisphosphate carboxylases | chrC:5…	12.9816	39.18	1	1	1	3	97	10.7474	5.85889
NbS00018810g0008.1 protein AED:0.12 eAED:0.12 QI:241	1 1|1|0.66|0.6|10|329|250; (*GB) gi|161778778|gb|ABX79340.1| (e_value=5e-157) cytosolic ascorbate peroxidase [Vitis vinifera];; (*SWP) sp|Q1PER6|APX2_ARATH (e_value=3e-146) L-ascorbate peroxidase 2, cytosolic OS=Arabidopsis thaliana GN=APX2 PE=2 SV=3;; (*TAIR) AT3G09640.2 (e_value=2e-147) | Symbols: APX2, APX1B | ascorbate peroxidase 2 | chr3:2956301-2958163 FORWARD LENGTH=251;; (*ITAG) Solyc09g0…	11.1101	12.4	1	0	2	3	250	27.583	5.79541
[truncated: 85 more rows]

## Sheet: non-ribosomal
Non-ribosomal protein hits from non-transgenic plants
[truncated: 837 more rows]

## Sheet: ribosomal proteins
	Ribosomal protein hits from non-transgenic plants (PSM above 1)
[truncated: 53 more rows]
