# Supplementary material for: Ribosome profiles and riboproteomes of healthy and Potato virus A‐ and Agrobacterium‐infected Nicotiana benthamiana plants
Source: Mol Plant Pathol. 2018 Dec 6;20(3):392–409. doi: 10.1111/mpp.12764 (PMC6637900; doi:10.1111/mpp.12764)
Supplement: Supplementary file 12 — Table S5 R‐protein hits from mock‐, Agrobacterium‐, or PVA‐ infected transgenic plants. [file MPP-20-392-s012.xlsx]

## Sheet: Content
	Content
	Supplementary Table/File 5
	Summary of r-protein hits. Summaries are shown on separate sheets.
	Data obtained from all technical and biological replicates were combined per each treatment (8 data sets per treatment).
	Hits that were present in the non-transgenic plants were filtered out.
	Non-ribosomal protein were filtered out.
	R-protein hits with PSM value equal to one were filtered out.
	R-proteins were grouped to 40S, 60S, acidic r-proteins and RACK proteins.
	Paralogs were identified by filtering protein identifications that were based on unique peptides.
	Sheet 2	Numeric summary of all r-protein hits.
	Sheet 3	RACK identifications.
	Sheet 4	Acidic r-protein identifications.
	Sheet 5	All r-protein identifications from mock-infected transgenic plants; PSM values above 1.
	Sheet 6	40S r-protein identifications from mock-infected transgenic plants; PSM values above 1.
	Sheet 7	40S r-protein paralog identifications from mock-infected transgenic plants; PSM values above 1.
	Sheet 8	60S r-protein identifications from mock-infected transgenic plants; PSM values above 1.
	Sheet 9	60S r-protein paralog identifications from mock-infected transgenic plants; PSM values above 1.
	Sheet 10	All r-protein identifications from Agrobacterium-infected transgenic plants; PSM values above 1.
	Sheet 11	40S r-protein identifications from Agrobacterium-infected transgenic plants; PSM values above 1.
	Sheet 12	40S r-protein paralog identifications from Agrobacterium-infected transgenic plants; PSM values above 1.
	Sheet 13	60S r-protein identifications from Agrobacterium-infected transgenic plants; PSM values above 1.
	Sheet 14	60S r-protein paralog identifications from Agrobacterium-infected transgenic plants; PSM values above 1.
	Sheet 15	All r-protein identifications from PVA-infected transgenic plants; PSM values above 1.
	Sheet 16	40S r-protein identifications from PVA-infected transgenic plants; PSM values above 1.
	Sheet 17	40S r-protein paralog identifications from PVA-infected transgenic plants; PSM values above 1.
	Sheet 18	60S r-protein identifications from PVA-infected transgenic plants; PSM values above 1.
	Sheet 19	60S r-protein paralog identifications from PVA-infected transgenic plants; PSM values above 1.

## Sheet: summary of r-protein hits
		Total number of r-protein hits (PSM above 1)
				40S	60S	In total
			Mock	1030	1244	2274		ok
			Agro	1044	1315	2359		ok
			PVA	912	1007	1919		ok
				2986	3566	6552
		R-protein hits (PSM above 1): multiple hits removed
				40S	60S	In total
			Mock	174	243	417		ok
			Agro	174	248	422		ok
			PVA	159	226	385		ok
		Total number of paralogs identified based on unique peptides (PSM above 1)
				40S	60S	In total
		Paralogs	Mock all	90	212	302
			Mock unique	31	56	87
			Agro all	72	226	298
			Agro unique	24	60	84
			PVA all	57	146	203
			PVA unique	23	46	69

## Sheet: RACK
Hits for RACK1: PSM above 1
MOCK
Accession	Description	Score	Coverage	# Proteins	# Unique Peptides	# Peptides	# PSMs	# AAs	MW [kDa]	calc. pI
NbS00000995g0010.1 protein AED:0.17 eAED:0.19 QI:0	0.5 0|1|1|0.66|3|0|352; (*GB) gi|3023851|sp|P93340.1|GBLP_NICPL (e_value=0.0) RecName: Full=Guanine nucleotide-binding protein subunit beta-like protein;; (*SWP) sp|P93340|GBLP_NICPL (e_value=0.0) Guanine nucleotide-binding protein subunit beta-like protein OS=Nicotiana plumbaginifolia PE=2 SV=1;; (*TAIR) AT1G18080.1 (e_value=0.0) | Symbols: ATARCA, RACK1A_AT, RACK1A | Transducin/WD40 repeat-like…	8.54905	11.36	1	0	2	2	352	38.6553	6.53662
NbS00000995g0010.1 protein AED:0.17 eAED:0.19 QI:0	0.5 0|1|1|0.66|3|0|352; (*GB) gi|3023851|sp|P93340.1|GBLP_NICPL (e_value=0.0) RecName: Full=Guanine nucleotide-binding protein subunit beta-like protein;; (*SWP) sp|P93340|GBLP_NICPL (e_value=0.0) Guanine nucleotide-binding protein subunit beta-like protein OS=Nicotiana plumbaginifolia PE=2 SV=1;; (*TAIR) AT1G18080.1 (e_value=0.0) | Symbols: ATARCA, RACK1A_AT, RACK1A | Transducin/WD40 repeat-like…	6.38091	6.82	1	0	2	2	352	38.6553	6.53662
NbS00000995g0010.1 protein AED:0.17 eAED:0.19 QI:0	0.5 0|1|1|0.66|3|0|352; (*GB) gi|3023851|sp|P93340.1|GBLP_NICPL (e_value=0.0) RecName: Full=Guanine nucleotide-binding protein subunit beta-like protein;; (*SWP) sp|P93340|GBLP_NICPL (e_value=0.0) Guanine nucleotide-binding protein subunit beta-like protein OS=Nicotiana plumbaginifolia PE=2 SV=1;; (*TAIR) AT1G18080.1 (e_value=0.0) | Symbols: ATARCA, RACK1A_AT, RACK1A | Transducin/WD40 repeat-like…	49.6347	40.63	1	1	8	13	352	38.6553	6.53662
NbS00000995g0010.1 protein AED:0.17 eAED:0.19 QI:0	0.5 0|1|1|0.66|3|0|352; (*GB) gi|3023851|sp|P93340.1|GBLP_NICPL (e_value=0.0) RecName: Full=Guanine nucleotide-binding protein subunit beta-like protein;; (*SWP) sp|P93340|GBLP_NICPL (e_value=0.0) Guanine nucleotide-binding protein subunit beta-like protein OS=Nicotiana plumbaginifolia PE=2 SV=1;; (*TAIR) AT1G18080.1 (e_value=0.0) | Symbols: ATARCA, RACK1A_AT, RACK1A | Transducin/WD40 repeat-like…	6.68931	3.69	1	0	1	2	352	38.6553	6.53662
NbS00012609g0009.1 protein AED:0.02 eAED:0.09 QI:0	1 0|1|0|0|2|0|363; (*GB) gi|1749825|emb|CAA96528.1| (e_value=0.0) G protein beta-subunit-like protein [Nicotiana plumbaginifolia];; (*SWP) sp|P49026|GBLP_TOBAC (e_value=0.0) Guanine nucleotide-binding protein subunit beta-like protein OS=Nicotiana tabacum GN=ARCA PE=2 SV=1;; (*TAIR) AT3G18130.1 (e_value=0.0) | Symbols: RACK1C_AT | receptor for activated C kinase 1C | chr3:6211109-6212371 REVERSE …	13.3759	17.63	1	0	3	3	363	39.888	7.12256
NbS00012609g0009.1 protein AED:0.02 eAED:0.09 QI:0	1 0|1|0|0|2|0|363; (*GB) gi|1749825|emb|CAA96528.1| (e_value=0.0) G protein beta-subunit-like protein [Nicotiana plumbaginifolia];; (*SWP) sp|P49026|GBLP_TOBAC (e_value=0.0) Guanine nucleotide-binding protein subunit beta-like protein OS=Nicotiana tabacum GN=ARCA PE=2 SV=1;; (*TAIR) AT3G18130.1 (e_value=0.0) | Symbols: RACK1C_AT | receptor for activated C kinase 1C | chr3:6211109-6212371 REVERSE …	14.3469	19.01	1	0	4	4	363	39.888	7.12256
NbS00012609g0009.1 protein AED:0.02 eAED:0.09 QI:0	1 0|1|0|0|2|0|363; (*GB) gi|1749825|emb|CAA96528.1| (e_value=0.0) G protein beta-subunit-like protein [Nicotiana plumbaginifolia];; (*SWP) sp|P49026|GBLP_TOBAC (e_value=0.0) Guanine nucleotide-binding protein subunit beta-like protein OS=Nicotiana tabacum GN=ARCA PE=2 SV=1;; (*TAIR) AT3G18130.1 (e_value=0.0) | Symbols: RACK1C_AT | receptor for activated C kinase 1C | chr3:6211109-6212371 REVERSE …	18.3338	29.2	1	0	5	5	363	39.888	7.12256
NbS00012609g0009.1 protein AED:0.02 eAED:0.09 QI:0	1 0|1|0|0|2|0|363; (*GB) gi|1749825|emb|CAA96528.1| (e_value=0.0) G protein beta-subunit-like protein [Nicotiana plumbaginifolia];; (*SWP) sp|P49026|GBLP_TOBAC (e_value=0.0) Guanine nucleotide-binding protein subunit beta-like protein OS=Nicotiana tabacum GN=ARCA PE=2 SV=1;; (*TAIR) AT3G18130.1 (e_value=0.0) | Symbols: RACK1C_AT | receptor for activated C kinase 1C | chr3:6211109-6212371 REVERSE …	70.4742	44.08	1	1	7	18	363	39.888	7.12256
NbS00012609g0009.1 protein AED:0.02 eAED:0.09 QI:0	1 0|1|0|0|2|0|363; (*GB) gi|1749825|emb|CAA96528.1| (e_value=0.0) G protein beta-subunit-like protein [Nicotiana plumbaginifolia];; (*SWP) sp|P49026|GBLP_TOBAC (e_value=0.0) Guanine nucleotide-binding protein subunit beta-like protein OS=Nicotiana tabacum GN=ARCA PE=2 SV=1;; (*TAIR) AT3G18130.1 (e_value=0.0) | Symbols: RACK1C_AT | receptor for activated C kinase 1C | chr3:6211109-6212371 REVERSE …	6.93686	8.26	1	0	2	2	363	39.888	7.12256
NbS00012609g0009.1 protein AED:0.02 eAED:0.09 QI:0	1 0|1|0|0|2|0|363; (*GB) gi|1749825|emb|CAA96528.1| (e_value=0.0) G protein beta-subunit-like protein [Nicotiana plumbaginifolia];; (*SWP) sp|P49026|GBLP_TOBAC (e_value=0.0) Guanine nucleotide-binding protein subunit beta-like protein OS=Nicotiana tabacum GN=ARCA PE=2 SV=1;; (*TAIR) AT3G18130.1 (e_value=0.0) | Symbols: RACK1C_AT | receptor for activated C kinase 1C | chr3:6211109-6212371 REVERSE …	8.14032	10.19	1	0	2	2	363	39.888	7.12256
NbS00044393g0011.1 protein AED:0.26 eAED:0.26 QI:0	0 0.25|0.75|0.33|0.75|4|0|404; (*GB) gi|1749825|emb|CAA96528.1| (e_value=0.0) G protein beta-subunit-like protein [Nicotiana plumbaginifolia];; (*SWP) sp|P49026|GBLP_TOBAC (e_value=0.0) Guanine nucleotide-binding protein subunit beta-like protein OS=Nicotiana tabacum GN=ARCA PE=2 SV=1;; (*TAIR) AT3G18130.1 (e_value=3e-173) | Symbols: RACK1C_AT | receptor for activated C kinase 1C | chr3:6211109-6…	13.3759	15.84	1	0	3	3	404	44.3894	7.56201
NbS00044393g0011.1 protein AED:0.26 eAED:0.26 QI:0	0 0.25|0.75|0.33|0.75|4|0|404; (*GB) gi|1749825|emb|CAA96528.1| (e_value=0.0) G protein beta-subunit-like protein [Nicotiana plumbaginifolia];; (*SWP) sp|P49026|GBLP_TOBAC (e_value=0.0) Guanine nucleotide-binding protein subunit beta-like protein OS=Nicotiana tabacum GN=ARCA PE=2 SV=1;; (*TAIR) AT3G18130.1 (e_value=3e-173) | Symbols: RACK1C_AT | receptor for activated C kinase 1C | chr3:6211109-6…	14.3469	17.08	1	0	4	4	404	44.3894	7.56201
NbS00044393g0011.1 protein AED:0.26 eAED:0.26 QI:0	0 0.25|0.75|0.33|0.75|4|0|404; (*GB) gi|1749825|emb|CAA96528.1| (e_value=0.0) G protein beta-subunit-like protein [Nicotiana plumbaginifolia];; (*SWP) sp|P49026|GBLP_TOBAC (e_value=0.0) Guanine nucleotide-binding protein subunit beta-like protein OS=Nicotiana tabacum GN=ARCA PE=2 SV=1;; (*TAIR) AT3G18130.1 (e_value=3e-173) | Symbols: RACK1C_AT | receptor for activated C kinase 1C | chr3:6211109-6…	18.3338	26.24	1	0	5	5	404	44.3894	7.56201
NbS00044393g0011.1 protein AED:0.26 eAED:0.26 QI:0	0 0.25|0.75|0.33|0.75|4|0|404; (*GB) gi|1749825|emb|CAA96528.1| (e_value=0.0) G protein beta-subunit-like protein [Nicotiana plumbaginifolia];; (*SWP) sp|P49026|GBLP_TOBAC (e_value=0.0) Guanine nucleotide-binding protein subunit beta-like protein OS=Nicotiana tabacum GN=ARCA PE=2 SV=1;; (*TAIR) AT3G18130.1 (e_value=3e-173) | Symbols: RACK1C_AT | receptor for activated C kinase 1C | chr3:6211109-6…	78.8998	46.53	1	3	9	20	404	44.3894	7.56201
NbS00044393g0011.1 protein AED:0.26 eAED:0.26 QI:0	0 0.25|0.75|0.33|0.75|4|0|404; (*GB) gi|1749825|emb|CAA96528.1| (e_value=0.0) G protein beta-subunit-like protein [Nicotiana plumbaginifolia];; (*SWP) sp|P49026|GBLP_TOBAC (e_value=0.0) Guanine nucleotide-binding protein subunit beta-like protein OS=Nicotiana tabacum GN=ARCA PE=2 SV=1;; (*TAIR) AT3G18130.1 (e_value=3e-173) | Symbols: RACK1C_AT | receptor for activated C kinase 1C | chr3:6211109-6…	9.9216	10.4	1	1	3	3	404	44.3894	7.56201
NbS00044393g0011.1 protein AED:0.26 eAED:0.26 QI:0	0 0.25|0.75|0.33|0.75|4|0|404; (*GB) gi|1749825|emb|CAA96528.1| (e_value=0.0) G protein beta-subunit-like protein [Nicotiana plumbaginifolia];; (*SWP) sp|P49026|GBLP_TOBAC (e_value=0.0) Guanine nucleotide-binding protein subunit beta-like protein OS=Nicotiana tabacum GN=ARCA PE=2 SV=1;; (*TAIR) AT3G18130.1 (e_value=3e-173) | Symbols: RACK1C_AT | receptor for activated C kinase 1C | chr3:6211109-6…	8.14032	9.16	1	0	2	2	404	44.3894	7.56201
NbS00021090g0014.1 protein AED:0.01 eAED:0.01 QI:101	1 1|1|1|1|2|339|325; (*GB) gi|1749825|emb|CAA96528.1| (e_value=0.0) G protein beta-subunit-like protein [Nicotiana plumbaginifolia];; (*SWP) sp|P93340|GBLP_NICPL (e_value=0.0) Guanine nucleotide-binding protein subunit beta-like protein OS=Nicotiana plumbaginifolia PE=2 SV=1;; (*TAIR) AT1G18080.1 (e_value=0.0) | Symbols: ATARCA, RACK1A_AT, RACK1A | Transducin/WD40 repeat-like superfamily protein …	12.3309	19.69	1	0	3	3	325	35.6939	7.35693
NbS00021090g0014.1 protein AED:0.01 eAED:0.01 QI:101	1 1|1|1|1|2|339|325; (*GB) gi|1749825|emb|CAA96528.1| (e_value=0.0) G protein beta-subunit-like protein [Nicotiana plumbaginifolia];; (*SWP) sp|P93340|GBLP_NICPL (e_value=0.0) Guanine nucleotide-binding protein subunit beta-like protein OS=Nicotiana plumbaginifolia PE=2 SV=1;; (*TAIR) AT1G18080.1 (e_value=0.0) | Symbols: ATARCA, RACK1A_AT, RACK1A | Transducin/WD40 repeat-like superfamily protein …	6.38091	7.38	1	0	2	2	325	35.6939	7.35693
NbS00021090g0014.1 protein AED:0.01 eAED:0.01 QI:101	1 1|1|1|1|2|339|325; (*GB) gi|1749825|emb|CAA96528.1| (e_value=0.0) G protein beta-subunit-like protein [Nicotiana plumbaginifolia];; (*SWP) sp|P93340|GBLP_NICPL (e_value=0.0) Guanine nucleotide-binding protein subunit beta-like protein OS=Nicotiana plumbaginifolia PE=2 SV=1;; (*TAIR) AT1G18080.1 (e_value=0.0) | Symbols: ATARCA, RACK1A_AT, RACK1A | Transducin/WD40 repeat-like superfamily protein …	40.2211	28.62	1	1	5	11	325	35.6939	7.35693
NbS00021090g0014.1 protein AED:0.01 eAED:0.01 QI:101	1 1|1|1|1|2|339|325; (*GB) gi|1749825|emb|CAA96528.1| (e_value=0.0) G protein beta-subunit-like protein [Nicotiana plumbaginifolia];; (*SWP) sp|P93340|GBLP_NICPL (e_value=0.0) Guanine nucleotide-binding protein subunit beta-like protein OS=Nicotiana plumbaginifolia PE=2 SV=1;; (*TAIR) AT1G18080.1 (e_value=0.0) | Symbols: ATARCA, RACK1A_AT, RACK1A | Transducin/WD40 repeat-like superfamily protein …	6.68931	4	1	0	1	2	325	35.6939	7.35693
NbS00035737g0006.1 protein AED:0.08 eAED:0.08 QI:0	0 0|0.66|0|0.66|3|0|353; (*GB) gi|238886093|gb|ACR77528.1| (e_value=0.0) heterotrimeric G protein beta 1 subunit [Nicotiana benthamiana];; (*SWP) sp|P93340|GBLP_NICPL (e_value=0.0) Guanine nucleotide-binding protein subunit beta-like protein OS=Nicotiana plumbaginifolia PE=2 SV=1;; (*TAIR) AT1G18080.1 (e_value=0.0) | Symbols: ATARCA, RACK1A_AT, RACK1A | Transducin/WD40 repeat-like superfamily pro…	8.54905	11.33	1	0	2	2	353	38.7977	7.7085
NbS00035737g0006.1 protein AED:0.08 eAED:0.08 QI:0	0 0|0.66|0|0.66|3|0|353; (*GB) gi|238886093|gb|ACR77528.1| (e_value=0.0) heterotrimeric G protein beta 1 subunit [Nicotiana benthamiana];; (*SWP) sp|P93340|GBLP_NICPL (e_value=0.0) Guanine nucleotide-binding protein subunit beta-like protein OS=Nicotiana plumbaginifolia PE=2 SV=1;; (*TAIR) AT1G18080.1 (e_value=0.0) | Symbols: ATARCA, RACK1A_AT, RACK1A | Transducin/WD40 repeat-like superfamily pro…	6.38091	6.8	1	0	2	2	353	38.7977	7.7085
NbS00035737g0006.1 protein AED:0.08 eAED:0.08 QI:0	0 0|0.66|0|0.66|3|0|353; (*GB) gi|238886093|gb|ACR77528.1| (e_value=0.0) heterotrimeric G protein beta 1 subunit [Nicotiana benthamiana];; (*SWP) sp|P93340|GBLP_NICPL (e_value=0.0) Guanine nucleotide-binding protein subunit beta-like protein OS=Nicotiana plumbaginifolia PE=2 SV=1;; (*TAIR) AT1G18080.1 (e_value=0.0) | Symbols: ATARCA, RACK1A_AT, RACK1A | Transducin/WD40 repeat-like superfamily pro…	45.7646	36.54	1	0	7	12	353	38.7977	7.7085
NbS00035737g0006.1 protein AED:0.08 eAED:0.08 QI:0	0 0|0.66|0|0.66|3|0|353; (*GB) gi|238886093|gb|ACR77528.1| (e_value=0.0) heterotrimeric G protein beta 1 subunit [Nicotiana benthamiana];; (*SWP) sp|P93340|GBLP_NICPL (e_value=0.0) Guanine nucleotide-binding protein subunit beta-like protein OS=Nicotiana plumbaginifolia PE=2 SV=1;; (*TAIR) AT1G18080.1 (e_value=0.0) | Symbols: ATARCA, RACK1A_AT, RACK1A | Transducin/WD40 repeat-like superfamily pro…	6.68931	3.68	1	0	1	2	353	38.7977	7.7085
					24
AGRO
NbS00000995g0010.1 protein AED:0.17 eAED:0.19 QI:0	0.5 0|1|1|0.66|3|0|352; (*GB) gi|3023851|sp|P93340.1|GBLP_NICPL (e_value=0.0) RecName: Full=Guanine nucleotide-binding protein subunit beta-like protein;; (*SWP) sp|P93340|GBLP_NICPL (e_value=0.0) Guanine nucleotide-binding protein subunit beta-like protein OS=Nicotiana plumbaginifolia PE=2 SV=1;; (*TAIR) AT1G18080.1 (e_value=0.0) | Symbols: ATARCA, RACK1A_AT, RACK1A | Transducin/WD40 repeat-like…	7.60001	10.8	1	0	2	2	352	38.6553	6.53662
NbS00000995g0010.1 protein AED:0.17 eAED:0.19 QI:0	0.5 0|1|1|0.66|3|0|352; (*GB) gi|3023851|sp|P93340.1|GBLP_NICPL (e_value=0.0) RecName: Full=Guanine nucleotide-binding protein subunit beta-like protein;; (*SWP) sp|P93340|GBLP_NICPL (e_value=0.0) Guanine nucleotide-binding protein subunit beta-like protein OS=Nicotiana plumbaginifolia PE=2 SV=1;; (*TAIR) AT1G18080.1 (e_value=0.0) | Symbols: ATARCA, RACK1A_AT, RACK1A | Transducin/WD40 repeat-like…	6.19317	7.1	1	0	2	2	352	38.6553	6.53662
NbS00000995g0010.1 protein AED:0.17 eAED:0.19 QI:0	0.5 0|1|1|0.66|3|0|352; (*GB) gi|3023851|sp|P93340.1|GBLP_NICPL (e_value=0.0) RecName: Full=Guanine nucleotide-binding protein subunit beta-like protein;; (*SWP) sp|P93340|GBLP_NICPL (e_value=0.0) Guanine nucleotide-binding protein subunit beta-like protein OS=Nicotiana plumbaginifolia PE=2 SV=1;; (*TAIR) AT1G18080.1 (e_value=0.0) | Symbols: ATARCA, RACK1A_AT, RACK1A | Transducin/WD40 repeat-like…	66.2682	43.18	1	1	9	18	352	38.6553	6.53662
NbS00000995g0010.1 protein AED:0.17 eAED:0.19 QI:0	0.5 0|1|1|0.66|3|0|352; (*GB) gi|3023851|sp|P93340.1|GBLP_NICPL (e_value=0.0) RecName: Full=Guanine nucleotide-binding protein subunit beta-like protein;; (*SWP) sp|P93340|GBLP_NICPL (e_value=0.0) Guanine nucleotide-binding protein subunit beta-like protein OS=Nicotiana plumbaginifolia PE=2 SV=1;; (*TAIR) AT1G18080.1 (e_value=0.0) | Symbols: ATARCA, RACK1A_AT, RACK1A | Transducin/WD40 repeat-like…	49.341	39.2	1	0	8	13	352	38.6553	6.53662
NbS00000995g0010.1 protein AED:0.17 eAED:0.19 QI:0	0.5 0|1|1|0.66|3|0|352; (*GB) gi|3023851|sp|P93340.1|GBLP_NICPL (e_value=0.0) RecName: Full=Guanine nucleotide-binding protein subunit beta-like protein;; (*SWP) sp|P93340|GBLP_NICPL (e_value=0.0) Guanine nucleotide-binding protein subunit beta-like protein OS=Nicotiana plumbaginifolia PE=2 SV=1;; (*TAIR) AT1G18080.1 (e_value=0.0) | Symbols: ATARCA, RACK1A_AT, RACK1A | Transducin/WD40 repeat-like…	7.19905	3.69	1	0	1	2	352	38.6553	6.53662
NbS00012609g0009.1 protein AED:0.02 eAED:0.09 QI:0	1 0|1|0|0|2|0|363; (*GB) gi|1749825|emb|CAA96528.1| (e_value=0.0) G protein beta-subunit-like protein [Nicotiana plumbaginifolia];; (*SWP) sp|P49026|GBLP_TOBAC (e_value=0.0) Guanine nucleotide-binding protein subunit beta-like protein OS=Nicotiana tabacum GN=ARCA PE=2 SV=1;; (*TAIR) AT3G18130.1 (e_value=0.0) | Symbols: RACK1C_AT | receptor for activated C kinase 1C | chr3:6211109-6212371 REVERSE …	26.3128	30.58	1	0	6	7	363	39.888	7.12256
NbS00012609g0009.1 protein AED:0.02 eAED:0.09 QI:0	1 0|1|0|0|2|0|363; (*GB) gi|1749825|emb|CAA96528.1| (e_value=0.0) G protein beta-subunit-like protein [Nicotiana plumbaginifolia];; (*SWP) sp|P49026|GBLP_TOBAC (e_value=0.0) Guanine nucleotide-binding protein subunit beta-like protein OS=Nicotiana tabacum GN=ARCA PE=2 SV=1;; (*TAIR) AT3G18130.1 (e_value=0.0) | Symbols: RACK1C_AT | receptor for activated C kinase 1C | chr3:6211109-6212371 REVERSE …	18.7417	28.37	1	0	5	5	363	39.888	7.12256
NbS00012609g0009.1 protein AED:0.02 eAED:0.09 QI:0	1 0|1|0|0|2|0|363; (*GB) gi|1749825|emb|CAA96528.1| (e_value=0.0) G protein beta-subunit-like protein [Nicotiana plumbaginifolia];; (*SWP) sp|P49026|GBLP_TOBAC (e_value=0.0) Guanine nucleotide-binding protein subunit beta-like protein OS=Nicotiana tabacum GN=ARCA PE=2 SV=1;; (*TAIR) AT3G18130.1 (e_value=0.0) | Symbols: RACK1C_AT | receptor for activated C kinase 1C | chr3:6211109-6212371 REVERSE …	6.90517	6.61	1	0	2	2	363	39.888	7.12256
NbS00012609g0009.1 protein AED:0.02 eAED:0.09 QI:0	1 0|1|0|0|2|0|363; (*GB) gi|1749825|emb|CAA96528.1| (e_value=0.0) G protein beta-subunit-like protein [Nicotiana plumbaginifolia];; (*SWP) sp|P49026|GBLP_TOBAC (e_value=0.0) Guanine nucleotide-binding protein subunit beta-like protein OS=Nicotiana tabacum GN=ARCA PE=2 SV=1;; (*TAIR) AT3G18130.1 (e_value=0.0) | Symbols: RACK1C_AT | receptor for activated C kinase 1C | chr3:6211109-6212371 REVERSE …	11.0214	14.33	1	0	3	3	363	39.888	7.12256
NbS00012609g0009.1 protein AED:0.02 eAED:0.09 QI:0	1 0|1|0|0|2|0|363; (*GB) gi|1749825|emb|CAA96528.1| (e_value=0.0) G protein beta-subunit-like protein [Nicotiana plumbaginifolia];; (*SWP) sp|P49026|GBLP_TOBAC (e_value=0.0) Guanine nucleotide-binding protein subunit beta-like protein OS=Nicotiana tabacum GN=ARCA PE=2 SV=1;; (*TAIR) AT3G18130.1 (e_value=0.0) | Symbols: RACK1C_AT | receptor for activated C kinase 1C | chr3:6211109-6212371 REVERSE …	73.0685	46.56	1	1	8	19	363	39.888	7.12256
NbS00012609g0009.1 protein AED:0.02 eAED:0.09 QI:0	1 0|1|0|0|2|0|363; (*GB) gi|1749825|emb|CAA96528.1| (e_value=0.0) G protein beta-subunit-like protein [Nicotiana plumbaginifolia];; (*SWP) sp|P49026|GBLP_TOBAC (e_value=0.0) Guanine nucleotide-binding protein subunit beta-like protein OS=Nicotiana tabacum GN=ARCA PE=2 SV=1;; (*TAIR) AT3G18130.1 (e_value=0.0) | Symbols: RACK1C_AT | receptor for activated C kinase 1C | chr3:6211109-6212371 REVERSE …	58.436	46.56	1	1	8	15	363	39.888	7.12256
NbS00012609g0009.1 protein AED:0.02 eAED:0.09 QI:0	1 0|1|0|0|2|0|363; (*GB) gi|1749825|emb|CAA96528.1| (e_value=0.0) G protein beta-subunit-like protein [Nicotiana plumbaginifolia];; (*SWP) sp|P49026|GBLP_TOBAC (e_value=0.0) Guanine nucleotide-binding protein subunit beta-like protein OS=Nicotiana tabacum GN=ARCA PE=2 SV=1;; (*TAIR) AT3G18130.1 (e_value=0.0) | Symbols: RACK1C_AT | receptor for activated C kinase 1C | chr3:6211109-6212371 REVERSE …	7.33348	14.05	1	0	2	2	363	39.888	7.12256
NbS00012609g0009.1 protein AED:0.02 eAED:0.09 QI:0	1 0|1|0|0|2|0|363; (*GB) gi|1749825|emb|CAA96528.1| (e_value=0.0) G protein beta-subunit-like protein [Nicotiana plumbaginifolia];; (*SWP) sp|P49026|GBLP_TOBAC (e_value=0.0) Guanine nucleotide-binding protein subunit beta-like protein OS=Nicotiana tabacum GN=ARCA PE=2 SV=1;; (*TAIR) AT3G18130.1 (e_value=0.0) | Symbols: RACK1C_AT | receptor for activated C kinase 1C | chr3:6211109-6212371 REVERSE …	11.1835	14.88	1	0	3	3	363	39.888	7.12256
NbS00044393g0011.1 protein AED:0.26 eAED:0.26 QI:0	0 0.25|0.75|0.33|0.75|4|0|404; (*GB) gi|1749825|emb|CAA96528.1| (e_value=0.0) G protein beta-subunit-like protein [Nicotiana plumbaginifolia];; (*SWP) sp|P49026|GBLP_TOBAC (e_value=0.0) Guanine nucleotide-binding protein subunit beta-like protein OS=Nicotiana tabacum GN=ARCA PE=2 SV=1;; (*TAIR) AT3G18130.1 (e_value=3e-173) | Symbols: RACK1C_AT | receptor for activated C kinase 1C | chr3:6211109-6…	30.1335	31.68	1	1	7	8	404	44.3894	7.56201
NbS00044393g0011.1 protein AED:0.26 eAED:0.26 QI:0	0 0.25|0.75|0.33|0.75|4|0|404; (*GB) gi|1749825|emb|CAA96528.1| (e_value=0.0) G protein beta-subunit-like protein [Nicotiana plumbaginifolia];; (*SWP) sp|P49026|GBLP_TOBAC (e_value=0.0) Guanine nucleotide-binding protein subunit beta-like protein OS=Nicotiana tabacum GN=ARCA PE=2 SV=1;; (*TAIR) AT3G18130.1 (e_value=3e-173) | Symbols: RACK1C_AT | receptor for activated C kinase 1C | chr3:6211109-6…	22.9317	29.7	1	1	6	6	404	44.3894	7.56201
NbS00044393g0011.1 protein AED:0.26 eAED:0.26 QI:0	0 0.25|0.75|0.33|0.75|4|0|404; (*GB) gi|1749825|emb|CAA96528.1| (e_value=0.0) G protein beta-subunit-like protein [Nicotiana plumbaginifolia];; (*SWP) sp|P49026|GBLP_TOBAC (e_value=0.0) Guanine nucleotide-binding protein subunit beta-like protein OS=Nicotiana tabacum GN=ARCA PE=2 SV=1;; (*TAIR) AT3G18130.1 (e_value=3e-173) | Symbols: RACK1C_AT | receptor for activated C kinase 1C | chr3:6211109-6…	6.90517	5.94	1	0	2	2	404	44.3894	7.56201
NbS00044393g0011.1 protein AED:0.26 eAED:0.26 QI:0	0 0.25|0.75|0.33|0.75|4|0|404; (*GB) gi|1749825|emb|CAA96528.1| (e_value=0.0) G protein beta-subunit-like protein [Nicotiana plumbaginifolia];; (*SWP) sp|P49026|GBLP_TOBAC (e_value=0.0) Guanine nucleotide-binding protein subunit beta-like protein OS=Nicotiana tabacum GN=ARCA PE=2 SV=1;; (*TAIR) AT3G18130.1 (e_value=3e-173) | Symbols: RACK1C_AT | receptor for activated C kinase 1C | chr3:6211109-6…	11.0214	12.87	1	0	3	3	404	44.3894	7.56201
NbS00044393g0011.1 protein AED:0.26 eAED:0.26 QI:0	0 0.25|0.75|0.33|0.75|4|0|404; (*GB) gi|1749825|emb|CAA96528.1| (e_value=0.0) G protein beta-subunit-like protein [Nicotiana plumbaginifolia];; (*SWP) sp|P49026|GBLP_TOBAC (e_value=0.0) Guanine nucleotide-binding protein subunit beta-like protein OS=Nicotiana tabacum GN=ARCA PE=2 SV=1;; (*TAIR) AT3G18130.1 (e_value=3e-173) | Symbols: RACK1C_AT | receptor for activated C kinase 1C | chr3:6211109-6…	76.5459	48.76	1	3	10	20	404	44.3894	7.56201
NbS00044393g0011.1 protein AED:0.26 eAED:0.26 QI:0	0 0.25|0.75|0.33|0.75|4|0|404; (*GB) gi|1749825|emb|CAA96528.1| (e_value=0.0) G protein beta-subunit-like protein [Nicotiana plumbaginifolia];; (*SWP) sp|P49026|GBLP_TOBAC (e_value=0.0) Guanine nucleotide-binding protein subunit beta-like protein OS=Nicotiana tabacum GN=ARCA PE=2 SV=1;; (*TAIR) AT3G18130.1 (e_value=3e-173) | Symbols: RACK1C_AT | receptor for activated C kinase 1C | chr3:6211109-6…	68.032	48.76	1	3	10	18	404	44.3894	7.56201
NbS00044393g0011.1 protein AED:0.26 eAED:0.26 QI:0	0 0.25|0.75|0.33|0.75|4|0|404; (*GB) gi|1749825|emb|CAA96528.1| (e_value=0.0) G protein beta-subunit-like protein [Nicotiana plumbaginifolia];; (*SWP) sp|P49026|GBLP_TOBAC (e_value=0.0) Guanine nucleotide-binding protein subunit beta-like protein OS=Nicotiana tabacum GN=ARCA PE=2 SV=1;; (*TAIR) AT3G18130.1 (e_value=3e-173) | Symbols: RACK1C_AT | receptor for activated C kinase 1C | chr3:6211109-6…	7.33348	12.62	1	0	2	2	404	44.3894	7.56201
NbS00044393g0011.1 protein AED:0.26 eAED:0.26 QI:0	0 0.25|0.75|0.33|0.75|4|0|404; (*GB) gi|1749825|emb|CAA96528.1| (e_value=0.0) G protein beta-subunit-like protein [Nicotiana plumbaginifolia];; (*SWP) sp|P49026|GBLP_TOBAC (e_value=0.0) Guanine nucleotide-binding protein subunit beta-like protein OS=Nicotiana tabacum GN=ARCA PE=2 SV=1;; (*TAIR) AT3G18130.1 (e_value=3e-173) | Symbols: RACK1C_AT | receptor for activated C kinase 1C | chr3:6211109-6…	11.1835	13.37	1	0	3	3	404	44.3894	7.56201
NbS00021090g0014.1 protein AED:0.01 eAED:0.01 QI:101	1 1|1|1|1|2|339|325; (*GB) gi|1749825|emb|CAA96528.1| (e_value=0.0) G protein beta-subunit-like protein [Nicotiana plumbaginifolia];; (*SWP) sp|P93340|GBLP_NICPL (e_value=0.0) Guanine nucleotide-binding protein subunit beta-like protein OS=Nicotiana plumbaginifolia PE=2 SV=1;; (*TAIR) AT1G18080.1 (e_value=0.0) | Symbols: ATARCA, RACK1A_AT, RACK1A | Transducin/WD40 repeat-like superfamily protein …	12.3777	10.77	1	0	2	3	325	35.6939	7.35693
NbS00021090g0014.1 protein AED:0.01 eAED:0.01 QI:101	1 1|1|1|1|2|339|325; (*GB) gi|1749825|emb|CAA96528.1| (e_value=0.0) G protein beta-subunit-like protein [Nicotiana plumbaginifolia];; (*SWP) sp|P93340|GBLP_NICPL (e_value=0.0) Guanine nucleotide-binding protein subunit beta-like protein OS=Nicotiana plumbaginifolia PE=2 SV=1;; (*TAIR) AT1G18080.1 (e_value=0.0) | Symbols: ATARCA, RACK1A_AT, RACK1A | Transducin/WD40 repeat-like superfamily protein …	7.74445	10.77	1	0	2	2	325	35.6939	7.35693
NbS00021090g0014.1 protein AED:0.01 eAED:0.01 QI:101	1 1|1|1|1|2|339|325; (*GB) gi|1749825|emb|CAA96528.1| (e_value=0.0) G protein beta-subunit-like protein [Nicotiana plumbaginifolia];; (*SWP) sp|P93340|GBLP_NICPL (e_value=0.0) Guanine nucleotide-binding protein subunit beta-like protein OS=Nicotiana plumbaginifolia PE=2 SV=1;; (*TAIR) AT1G18080.1 (e_value=0.0) | Symbols: ATARCA, RACK1A_AT, RACK1A | Transducin/WD40 repeat-like superfamily protein …	6.19317	7.69	1	0	2	2	325	35.6939	7.35693
NbS00021090g0014.1 protein AED:0.01 eAED:0.01 QI:101	1 1|1|1|1|2|339|325; (*GB) gi|1749825|emb|CAA96528.1| (e_value=0.0) G protein beta-subunit-like protein [Nicotiana plumbaginifolia];; (*SWP) sp|P93340|GBLP_NICPL (e_value=0.0) Guanine nucleotide-binding protein subunit beta-like protein OS=Nicotiana plumbaginifolia PE=2 SV=1;; (*TAIR) AT1G18080.1 (e_value=0.0) | Symbols: ATARCA, RACK1A_AT, RACK1A | Transducin/WD40 repeat-like superfamily protein …	35.9387	30.46	1	2	6	10	325	35.6939	7.35693
NbS00021090g0014.1 protein AED:0.01 eAED:0.01 QI:101	1 1|1|1|1|2|339|325; (*GB) gi|1749825|emb|CAA96528.1| (e_value=0.0) G protein beta-subunit-like protein [Nicotiana plumbaginifolia];; (*SWP) sp|P93340|GBLP_NICPL (e_value=0.0) Guanine nucleotide-binding protein subunit beta-like protein OS=Nicotiana plumbaginifolia PE=2 SV=1;; (*TAIR) AT1G18080.1 (e_value=0.0) | Symbols: ATARCA, RACK1A_AT, RACK1A | Transducin/WD40 repeat-like superfamily protein …	36.0783	24.62	1	1	5	10	325	35.6939	7.35693
NbS00021090g0014.1 protein AED:0.01 eAED:0.01 QI:101	1 1|1|1|1|2|339|325; (*GB) gi|1749825|emb|CAA96528.1| (e_value=0.0) G protein beta-subunit-like protein [Nicotiana plumbaginifolia];; (*SWP) sp|P93340|GBLP_NICPL (e_value=0.0) Guanine nucleotide-binding protein subunit beta-like protein OS=Nicotiana plumbaginifolia PE=2 SV=1;; (*TAIR) AT1G18080.1 (e_value=0.0) | Symbols: ATARCA, RACK1A_AT, RACK1A | Transducin/WD40 repeat-like superfamily protein …	7.19905	4	1	0	1	2	325	35.6939	7.35693
NbS00021090g0014.1 protein AED:0.01 eAED:0.01 QI:101	1 1|1|1|1|2|339|325; (*GB) gi|1749825|emb|CAA96528.1| (e_value=0.0) G protein beta-subunit-like protein [Nicotiana plumbaginifolia];; (*SWP) sp|P93340|GBLP_NICPL (e_value=0.0) Guanine nucleotide-binding protein subunit beta-like protein OS=Nicotiana plumbaginifolia PE=2 SV=1;; (*TAIR) AT1G18080.1 (e_value=0.0) | Symbols: ATARCA, RACK1A_AT, RACK1A | Transducin/WD40 repeat-like superfamily protein …	8.28582	11.38	1	0	2	2	325	35.6939	7.35693
NbS00035737g0006.1 protein AED:0.08 eAED:0.08 QI:0	0 0|0.66|0|0.66|3|0|353; (*GB) gi|238886093|gb|ACR77528.1| (e_value=0.0) heterotrimeric G protein beta 1 subunit [Nicotiana benthamiana];; (*SWP) sp|P93340|GBLP_NICPL (e_value=0.0) Guanine nucleotide-binding protein subunit beta-like protein OS=Nicotiana plumbaginifolia PE=2 SV=1;; (*TAIR) AT1G18080.1 (e_value=0.0) | Symbols: ATARCA, RACK1A_AT, RACK1A | Transducin/WD40 repeat-like superfamily pro…	7.60001	10.76	1	0	2	2	353	38.7977	7.7085
NbS00035737g0006.1 protein AED:0.08 eAED:0.08 QI:0	0 0|0.66|0|0.66|3|0|353; (*GB) gi|238886093|gb|ACR77528.1| (e_value=0.0) heterotrimeric G protein beta 1 subunit [Nicotiana benthamiana];; (*SWP) sp|P93340|GBLP_NICPL (e_value=0.0) Guanine nucleotide-binding protein subunit beta-like protein OS=Nicotiana plumbaginifolia PE=2 SV=1;; (*TAIR) AT1G18080.1 (e_value=0.0) | Symbols: ATARCA, RACK1A_AT, RACK1A | Transducin/WD40 repeat-like superfamily pro…	6.19317	7.08	1	0	2	2	353	38.7977	7.7085
NbS00035737g0006.1 protein AED:0.08 eAED:0.08 QI:0	0 0|0.66|0|0.66|3|0|353; (*GB) gi|238886093|gb|ACR77528.1| (e_value=0.0) heterotrimeric G protein beta 1 subunit [Nicotiana benthamiana];; (*SWP) sp|P93340|GBLP_NICPL (e_value=0.0) Guanine nucleotide-binding protein subunit beta-like protein OS=Nicotiana plumbaginifolia PE=2 SV=1;; (*TAIR) AT1G18080.1 (e_value=0.0) | Symbols: ATARCA, RACK1A_AT, RACK1A | Transducin/WD40 repeat-like superfamily pro…	60.2214	36.54	1	0	7	16	353	38.7977	7.7085
NbS00035737g0006.1 protein AED:0.08 eAED:0.08 QI:0	0 0|0.66|0|0.66|3|0|353; (*GB) gi|238886093|gb|ACR77528.1| (e_value=0.0) heterotrimeric G protein beta 1 subunit [Nicotiana benthamiana];; (*SWP) sp|P93340|GBLP_NICPL (e_value=0.0) Guanine nucleotide-binding protein subunit beta-like protein OS=Nicotiana plumbaginifolia PE=2 SV=1;; (*TAIR) AT1G18080.1 (e_value=0.0) | Symbols: ATARCA, RACK1A_AT, RACK1A | Transducin/WD40 repeat-like superfamily pro…	46.3888	36.54	1	0	7	12	353	38.7977	7.7085
NbS00035737g0006.1 protein AED:0.08 eAED:0.08 QI:0	0 0|0.66|0|0.66|3|0|353; (*GB) gi|238886093|gb|ACR77528.1| (e_value=0.0) heterotrimeric G protein beta 1 subunit [Nicotiana benthamiana];; (*SWP) sp|P93340|GBLP_NICPL (e_value=0.0) Guanine nucleotide-binding protein subunit beta-like protein OS=Nicotiana plumbaginifolia PE=2 SV=1;; (*TAIR) AT1G18080.1 (e_value=0.0) | Symbols: ATARCA, RACK1A_AT, RACK1A | Transducin/WD40 repeat-like superfamily pro…	7.19905	3.68	1	0	1	2	353	38.7977	7.7085
					33
PVA
NbS00000995g0010.1 protein AED:0.17 eAED:0.19 QI:0	0.5 0|1|1|0.66|3|0|352; (*GB) gi|3023851|sp|P93340.1|GBLP_NICPL (e_value=0.0) RecName: Full=Guanine nucleotide-binding protein subunit beta-like protein;; (*SWP) sp|P93340|GBLP_NICPL (e_value=0.0) Guanine nucleotide-binding protein subunit beta-like protein OS=Nicotiana plumbaginifolia PE=2 SV=1;; (*TAIR) AT1G18080.1 (e_value=0.0) | Symbols: ATARCA, RACK1A_AT, RACK1A | Transducin/WD40 repeat-like…	6.50933	7.1	1	0	2	2	352	38.6553	6.53662
NbS00000995g0010.1 protein AED:0.17 eAED:0.19 QI:0	0.5 0|1|1|0.66|3|0|352; (*GB) gi|3023851|sp|P93340.1|GBLP_NICPL (e_value=0.0) RecName: Full=Guanine nucleotide-binding protein subunit beta-like protein;; (*SWP) sp|P93340|GBLP_NICPL (e_value=0.0) Guanine nucleotide-binding protein subunit beta-like protein OS=Nicotiana plumbaginifolia PE=2 SV=1;; (*TAIR) AT1G18080.1 (e_value=0.0) | Symbols: ATARCA, RACK1A_AT, RACK1A | Transducin/WD40 repeat-like…	12.46	10.51	1	0	2	3	352	38.6553	6.53662
NbS00000995g0010.1 protein AED:0.17 eAED:0.19 QI:0	0.5 0|1|1|0.66|3|0|352; (*GB) gi|3023851|sp|P93340.1|GBLP_NICPL (e_value=0.0) RecName: Full=Guanine nucleotide-binding protein subunit beta-like protein;; (*SWP) sp|P93340|GBLP_NICPL (e_value=0.0) Guanine nucleotide-binding protein subunit beta-like protein OS=Nicotiana plumbaginifolia PE=2 SV=1;; (*TAIR) AT1G18080.1 (e_value=0.0) | Symbols: ATARCA, RACK1A_AT, RACK1A | Transducin/WD40 repeat-like…	7.20822	3.69	1	0	1	2	352	38.6553	6.53662
NbS00000995g0010.1 protein AED:0.17 eAED:0.19 QI:0	0.5 0|1|1|0.66|3|0|352; (*GB) gi|3023851|sp|P93340.1|GBLP_NICPL (e_value=0.0) RecName: Full=Guanine nucleotide-binding protein subunit beta-like protein;; (*SWP) sp|P93340|GBLP_NICPL (e_value=0.0) Guanine nucleotide-binding protein subunit beta-like protein OS=Nicotiana plumbaginifolia PE=2 SV=1;; (*TAIR) AT1G18080.1 (e_value=0.0) | Symbols: ATARCA, RACK1A_AT, RACK1A | Transducin/WD40 repeat-like…	7.45484	3.69	1	0	1	2	352	38.6553	6.53662
NbS00012609g0009.1 protein AED:0.02 eAED:0.09 QI:0	1 0|1|0|0|2|0|363; (*GB) gi|1749825|emb|CAA96528.1| (e_value=0.0) G protein beta-subunit-like protein [Nicotiana plumbaginifolia];; (*SWP) sp|P49026|GBLP_TOBAC (e_value=0.0) Guanine nucleotide-binding protein subunit beta-like protein OS=Nicotiana tabacum GN=ARCA PE=2 SV=1;; (*TAIR) AT3G18130.1 (e_value=0.0) | Symbols: RACK1C_AT | receptor for activated C kinase 1C | chr3:6211109-6212371 REVERSE …	6.27313	6.89	1	0	2	2	363	39.888	7.12256
NbS00012609g0009.1 protein AED:0.02 eAED:0.09 QI:0	1 0|1|0|0|2|0|363; (*GB) gi|1749825|emb|CAA96528.1| (e_value=0.0) G protein beta-subunit-like protein [Nicotiana plumbaginifolia];; (*SWP) sp|P49026|GBLP_TOBAC (e_value=0.0) Guanine nucleotide-binding protein subunit beta-like protein OS=Nicotiana tabacum GN=ARCA PE=2 SV=1;; (*TAIR) AT3G18130.1 (e_value=0.0) | Symbols: RACK1C_AT | receptor for activated C kinase 1C | chr3:6211109-6212371 REVERSE …	7.73441	11.02	1	0	2	2	363	39.888	7.12256
NbS00012609g0009.1 protein AED:0.02 eAED:0.09 QI:0	1 0|1|0|0|2|0|363; (*GB) gi|1749825|emb|CAA96528.1| (e_value=0.0) G protein beta-subunit-like protein [Nicotiana plumbaginifolia];; (*SWP) sp|P49026|GBLP_TOBAC (e_value=0.0) Guanine nucleotide-binding protein subunit beta-like protein OS=Nicotiana tabacum GN=ARCA PE=2 SV=1;; (*TAIR) AT3G18130.1 (e_value=0.0) | Symbols: RACK1C_AT | receptor for activated C kinase 1C | chr3:6211109-6212371 REVERSE …	11.8654	17.63	1	0	3	3	363	39.888	7.12256
NbS00012609g0009.1 protein AED:0.02 eAED:0.09 QI:0	1 0|1|0|0|2|0|363; (*GB) gi|1749825|emb|CAA96528.1| (e_value=0.0) G protein beta-subunit-like protein [Nicotiana plumbaginifolia];; (*SWP) sp|P49026|GBLP_TOBAC (e_value=0.0) Guanine nucleotide-binding protein subunit beta-like protein OS=Nicotiana tabacum GN=ARCA PE=2 SV=1;; (*TAIR) AT3G18130.1 (e_value=0.0) | Symbols: RACK1C_AT | receptor for activated C kinase 1C | chr3:6211109-6212371 REVERSE …	11.5547	11.02	1	0	2	3	363	39.888	7.12256
NbS00044393g0011.1 protein AED:0.26 eAED:0.26 QI:0	0 0.25|0.75|0.33|0.75|4|0|404; (*GB) gi|1749825|emb|CAA96528.1| (e_value=0.0) G protein beta-subunit-like protein [Nicotiana plumbaginifolia];; (*SWP) sp|P49026|GBLP_TOBAC (e_value=0.0) Guanine nucleotide-binding protein subunit beta-like protein OS=Nicotiana tabacum GN=ARCA PE=2 SV=1;; (*TAIR) AT3G18130.1 (e_value=3e-173) | Symbols: RACK1C_AT | receptor for activated C kinase 1C | chr3:6211109-6…	6.13797	6.44	1	1	2	2	404	44.3894	7.56201
NbS00044393g0011.1 protein AED:0.26 eAED:0.26 QI:0	0 0.25|0.75|0.33|0.75|4|0|404; (*GB) gi|1749825|emb|CAA96528.1| (e_value=0.0) G protein beta-subunit-like protein [Nicotiana plumbaginifolia];; (*SWP) sp|P49026|GBLP_TOBAC (e_value=0.0) Guanine nucleotide-binding protein subunit beta-like protein OS=Nicotiana tabacum GN=ARCA PE=2 SV=1;; (*TAIR) AT3G18130.1 (e_value=3e-173) | Symbols: RACK1C_AT | receptor for activated C kinase 1C | chr3:6211109-6…	6.27313	6.19	1	0	2	2	404	44.3894	7.56201
NbS00044393g0011.1 protein AED:0.26 eAED:0.26 QI:0	0 0.25|0.75|0.33|0.75|4|0|404; (*GB) gi|1749825|emb|CAA96528.1| (e_value=0.0) G protein beta-subunit-like protein [Nicotiana plumbaginifolia];; (*SWP) sp|P49026|GBLP_TOBAC (e_value=0.0) Guanine nucleotide-binding protein subunit beta-like protein OS=Nicotiana tabacum GN=ARCA PE=2 SV=1;; (*TAIR) AT3G18130.1 (e_value=3e-173) | Symbols: RACK1C_AT | receptor for activated C kinase 1C | chr3:6211109-6…	7.73441	9.9	1	0	2	2	404	44.3894	7.56201
NbS00044393g0011.1 protein AED:0.26 eAED:0.26 QI:0	0 0.25|0.75|0.33|0.75|4|0|404; (*GB) gi|1749825|emb|CAA96528.1| (e_value=0.0) G protein beta-subunit-like protein [Nicotiana plumbaginifolia];; (*SWP) sp|P49026|GBLP_TOBAC (e_value=0.0) Guanine nucleotide-binding protein subunit beta-like protein OS=Nicotiana tabacum GN=ARCA PE=2 SV=1;; (*TAIR) AT3G18130.1 (e_value=3e-173) | Symbols: RACK1C_AT | receptor for activated C kinase 1C | chr3:6211109-6…	11.8654	15.84	1	0	3	3	404	44.3894	7.56201
NbS00044393g0011.1 protein AED:0.26 eAED:0.26 QI:0	0 0.25|0.75|0.33|0.75|4|0|404; (*GB) gi|1749825|emb|CAA96528.1| (e_value=0.0) G protein beta-subunit-like protein [Nicotiana plumbaginifolia];; (*SWP) sp|P49026|GBLP_TOBAC (e_value=0.0) Guanine nucleotide-binding protein subunit beta-like protein OS=Nicotiana tabacum GN=ARCA PE=2 SV=1;; (*TAIR) AT3G18130.1 (e_value=3e-173) | Symbols: RACK1C_AT | receptor for activated C kinase 1C | chr3:6211109-6…	14.6601	12.87	1	1	3	4	404	44.3894	7.56201
NbS00021090g0014.1 protein AED:0.01 eAED:0.01 QI:101	1 1|1|1|1|2|339|325; (*GB) gi|1749825|emb|CAA96528.1| (e_value=0.0) G protein beta-subunit-like protein [Nicotiana plumbaginifolia];; (*SWP) sp|P93340|GBLP_NICPL (e_value=0.0) Guanine nucleotide-binding protein subunit beta-like protein OS=Nicotiana plumbaginifolia PE=2 SV=1;; (*TAIR) AT1G18080.1 (e_value=0.0) | Symbols: ATARCA, RACK1A_AT, RACK1A | Transducin/WD40 repeat-like superfamily protein …	6.50933	7.69	1	0	2	2	325	35.6939	7.35693
NbS00021090g0014.1 protein AED:0.01 eAED:0.01 QI:101	1 1|1|1|1|2|339|325; (*GB) gi|1749825|emb|CAA96528.1| (e_value=0.0) G protein beta-subunit-like protein [Nicotiana plumbaginifolia];; (*SWP) sp|P93340|GBLP_NICPL (e_value=0.0) Guanine nucleotide-binding protein subunit beta-like protein OS=Nicotiana plumbaginifolia PE=2 SV=1;; (*TAIR) AT1G18080.1 (e_value=0.0) | Symbols: ATARCA, RACK1A_AT, RACK1A | Transducin/WD40 repeat-like superfamily protein …	8.14656	4	1	0	1	2	325	35.6939	7.35693
NbS00021090g0014.1 protein AED:0.01 eAED:0.01 QI:101	1 1|1|1|1|2|339|325; (*GB) gi|1749825|emb|CAA96528.1| (e_value=0.0) G protein beta-subunit-like protein [Nicotiana plumbaginifolia];; (*SWP) sp|P93340|GBLP_NICPL (e_value=0.0) Guanine nucleotide-binding protein subunit beta-like protein OS=Nicotiana plumbaginifolia PE=2 SV=1;; (*TAIR) AT1G18080.1 (e_value=0.0) | Symbols: ATARCA, RACK1A_AT, RACK1A | Transducin/WD40 repeat-like superfamily protein …	11.2864	11.38	1	0	2	3	325	35.6939	7.35693
NbS00021090g0014.1 protein AED:0.01 eAED:0.01 QI:101	1 1|1|1|1|2|339|325; (*GB) gi|1749825|emb|CAA96528.1| (e_value=0.0) G protein beta-subunit-like protein [Nicotiana plumbaginifolia];; (*SWP) sp|P93340|GBLP_NICPL (e_value=0.0) Guanine nucleotide-binding protein subunit beta-like protein OS=Nicotiana plumbaginifolia PE=2 SV=1;; (*TAIR) AT1G18080.1 (e_value=0.0) | Symbols: ATARCA, RACK1A_AT, RACK1A | Transducin/WD40 repeat-like superfamily protein …	7.45484	4	1	0	1	2	325	35.6939	7.35693
NbS00035737g0006.1 protein AED:0.08 eAED:0.08 QI:0	0 0|0.66|0|0.66|3|0|353; (*GB) gi|238886093|gb|ACR77528.1| (e_value=0.0) heterotrimeric G protein beta 1 subunit [Nicotiana benthamiana];; (*SWP) sp|P93340|GBLP_NICPL (e_value=0.0) Guanine nucleotide-binding protein subunit beta-like protein OS=Nicotiana plumbaginifolia PE=2 SV=1;; (*TAIR) AT1G18080.1 (e_value=0.0) | Symbols: ATARCA, RACK1A_AT, RACK1A | Transducin/WD40 repeat-like superfamily pro…	6.50933	7.08	1	0	2	2	353	38.7977	7.7085
NbS00035737g0006.1 protein AED:0.08 eAED:0.08 QI:0	0 0|0.66|0|0.66|3|0|353; (*GB) gi|238886093|gb|ACR77528.1| (e_value=0.0) heterotrimeric G protein beta 1 subunit [Nicotiana benthamiana];; (*SWP) sp|P93340|GBLP_NICPL (e_value=0.0) Guanine nucleotide-binding protein subunit beta-like protein OS=Nicotiana plumbaginifolia PE=2 SV=1;; (*TAIR) AT1G18080.1 (e_value=0.0) | Symbols: ATARCA, RACK1A_AT, RACK1A | Transducin/WD40 repeat-like superfamily pro…	12.46	10.48	1	0	2	3	353	38.7977	7.7085
NbS00035737g0006.1 protein AED:0.08 eAED:0.08 QI:0	0 0|0.66|0|0.66|3|0|353; (*GB) gi|238886093|gb|ACR77528.1| (e_value=0.0) heterotrimeric G protein beta 1 subunit [Nicotiana benthamiana];; (*SWP) sp|P93340|GBLP_NICPL (e_value=0.0) Guanine nucleotide-binding protein subunit beta-like protein OS=Nicotiana plumbaginifolia PE=2 SV=1;; (*TAIR) AT1G18080.1 (e_value=0.0) | Symbols: ATARCA, RACK1A_AT, RACK1A | Transducin/WD40 repeat-like superfamily pro…	7.20822	3.68	1	0	1	2	353	38.7977	7.7085
NbS00035737g0006.1 protein AED:0.08 eAED:0.08 QI:0	0 0|0.66|0|0.66|3|0|353; (*GB) gi|238886093|gb|ACR77528.1| (e_value=0.0) heterotrimeric G protein beta 1 subunit [Nicotiana benthamiana];; (*SWP) sp|P93340|GBLP_NICPL (e_value=0.0) Guanine nucleotide-binding protein subunit beta-like protein OS=Nicotiana plumbaginifolia PE=2 SV=1;; (*TAIR) AT1G18080.1 (e_value=0.0) | Symbols: ATARCA, RACK1A_AT, RACK1A | Transducin/WD40 repeat-like superfamily pro…	7.45484	3.68	1	0	1	2	353	38.7977	7.7085
					21
			78

## Sheet: Acidic r-proteins 
Accession	Description	Score	Coverage	# Proteins	# Unique Peptides	# Peptides	# PSMs	# AAs	MW [kDa]	calc. pI
NbS00005878g0110.1 protein AED:0.24 eAED:0.24 QI:198	1 1|1|0.66|0.5|4|555|113	18.8376	28.32	1	0	2	4	113	11.3067	4.48779
NbS00005878g0110.1 protein AED:0.24 eAED:0.24 QI:198	1 1|1|0.66|0.5|4|555|113	17.7035	28.32	1	0	2	4	113	11.3067	4.48779
NbS00005878g0110.1 protein AED:0.24 eAED:0.24 QI:198	1 1|1|0.66|0.5|4|555|113	37.3586	77.88	1	2	6	9	113	11.3067	4.48779
NbS00005878g0110.1 protein AED:0.24 eAED:0.24 QI:198	1 1|1|0.66|0.5|4|555|113	33.0251	76.99	1	2	5	8	113	11.3067	4.48779
NbS00005878g0110.1 protein AED:0.24 eAED:0.24 QI:198	1 1|1|0.66|0.5|4|555|113	11.6038	19.47	1	0	1	2	113	11.3067	4.48779
NbS00005878g0110.1 protein AED:0.24 eAED:0.24 QI:198	1 1|1|0.66|0.5|4|555|113	17.3869	28.32	1	0	2	4	113	11.3067	4.48779
NbS00005878g0110.1 protein AED:0.24 eAED:0.24 QI:198	1 1|1|0.66|0.5|4|555|113	14.7793	28.32	1	0	2	3	113	11.3067	4.48779
NbS00005878g0110.1 protein AED:0.24 eAED:0.24 QI:198	1 1|1|0.66|0.5|4|555|113	13.9722	28.32	1	0	2	3	113	11.3067	4.48779
NbS00005878g0110.1 protein AED:0.24 eAED:0.24 QI:198	1 1|1|0.66|0.5|4|555|113	14.5799	28.32	1	0	2	3	113	11.3067	4.48779
NbS00005878g0110.1 protein AED:0.24 eAED:0.24 QI:198	1 1|1|0.66|0.5|4|555|113	23.2327	55.75	1	1	3	5	113	11.3067	4.48779
NbS00005878g0110.1 protein AED:0.24 eAED:0.24 QI:198	1 1|1|0.66|0.5|4|555|113	46.6519	77.88	1	2	6	11	113	11.3067	4.48779
NbS00005878g0110.1 protein AED:0.24 eAED:0.24 QI:198	1 1|1|0.66|0.5|4|555|113	50.8459	77.88	1	3	7	12	113	11.3067	4.48779
NbS00005878g0110.1 protein AED:0.24 eAED:0.24 QI:198	1 1|1|0.66|0.5|4|555|113	14.6636	28.32	1	0	2	3	113	11.3067	4.48779
NbS00005878g0110.1 protein AED:0.24 eAED:0.24 QI:198	1 1|1|0.66|0.5|4|555|113	9.99373	28.32	1	0	2	2	113	11.3067	4.48779
NbS00005878g0110.1 protein AED:0.24 eAED:0.24 QI:198	1 1|1|0.66|0.5|4|555|113	14.8741	55.75	1	1	3	3	113	11.3067	4.48779
NbS00005878g0110.1 protein AED:0.24 eAED:0.24 QI:198	1 1|1|0.66|0.5|4|555|113	22.6327	92.04	1	2	5	5	113	11.3067	4.48779
NbS00005878g0110.1 protein AED:0.24 eAED:0.24 QI:198	1 1|1|0.66|0.5|4|555|113	19.2874	29.2	1	0	3	4	113	11.3067	4.48779
NbS00005878g0110.1 protein AED:0.24 eAED:0.24 QI:198	1 1|1|0.66|0.5|4|555|113	18.1714	28.32	1	0	2	4	113	11.3067	4.48779
NbS00005878g0110.1 protein AED:0.24 eAED:0.24 QI:198	1 1|1|0.66|0.5|4|555|113	9.52345	19.47	1	0	1	2	113	11.3067	4.48779
NbS00005878g0110.1 protein AED:0.24 eAED:0.24 QI:198	1 1|1|0.66|0.5|4|555|113	13.3089	28.32	1	0	2	3	113	11.3067	4.48779
NbS00005878g0110.1 protein AED:0.24 eAED:0.24 QI:198	1 1|1|0.66|0.5|4|555|113	18.6416	30.97	1	0	3	4	113	11.3067	4.48779
NbS00005878g0110.1 protein AED:0.24 eAED:0.24 QI:198	1 1|1|0.66|0.5|4|555|113	6.83537	23.89	1	0	2	2	113	11.3067	4.48779
NbS00005878g0110.1 protein AED:0.24 eAED:0.24 QI:198	1 1|1|0.66|0.5|4|555|113	22.4481	70.8	1	1	4	5	113	11.3067	4.48779
NbS00005878g0110.1 protein AED:0.24 eAED:0.24 QI:198	1 1|1|0.66|0.5|4|555|113	10.8736	19.47	1	0	1	2	113	11.3067	4.48779
NbS00029619g0005.1 protein AED:0.20 eAED:0.20 QI:0	1 0.75|1|0.66|0.75|4|435|149; (*GB) gi|297734823|emb|CBI17057.3| (e_value=2e-29) unnamed protein product [Vitis vinifera];; (*SWP) sp|P41099|RLA2_PARAR (e_value=5e-29) 60S acidic ribosomal protein P2 OS=Parthenium argentatum PE=3 SV=1;; (*TAIR) AT2G27710.4 (e_value=9e-26) | Symbols: | 60S acidic ribosomal protein family | chr2:11816929-11817670 FORWARD LENGTH=98;; (*ITAG) Solyc06g074430.2.1 (e_va…	52.1018	55.7	1	2	5	12	149	15.6179	4.729
NbS00000941g0015.1 protein AED:0.00 eAED:0.00 QI:0	1 0.75|1|0.33|0.5|4|247|146; (*GB) gi|297734823|emb|CBI17057.3| (e_value=2e-30) unnamed protein product [Vitis vinifera];; (*SWP) sp|P41099|RLA2_PARAR (e_value=4e-28) 60S acidic ribosomal protein P2 OS=Parthenium argentatum PE=3 SV=1;; (*TAIR) AT2G27710.4 (e_value=2e-25) | Symbols: | 60S acidic ribosomal protein family | chr2:11816929-11817670 FORWARD LENGTH=98;; (*ITAG) Solyc06g074430.2.1 (e_val…	41.5361	39.73	1	1	3	9	146	15.3648	4.75439
NbS00021044g0016.1 protein AED:0.21 eAED:0.21 QI:231	1 1|1|0.66|0.5|4|6|113; (*GB) gi|24473796|gb|AAL91663.1| (e_value=2e-31) 60s acidic ribosomal protein [Prunus dulcis];; (*SWP) sp|P41099|RLA2_PARAR (e_value=2e-30) 60S acidic ribosomal protein P2 OS=Parthenium argentatum PE=3 SV=1;; (*TAIR) AT2G27710.4 (e_value=1e-27) | Symbols: | 60S acidic ribosomal protein family | chr2:11816929-11817670 FORWARD LENGTH=98;; (*ITAG) Solyc11g067100.1.1 (e_value=…	25.2045	57.52	1	1	4	6	113	11.3358	4.61475
NbS00019361g0011.1 protein AED:0.15 eAED:0.15 QI:110	1 1|1|0.66|0.5|4|850|112; (*GB) gi|77416939|gb|ABA81865.1| (e_value=1e-29) unknown [Solanum tuberosum];; (*SWP) sp|P41099|RLA2_PARAR (e_value=3e-26) 60S acidic ribosomal protein P2 OS=Parthenium argentatum PE=3 SV=1;; (*TAIR) AT2G27710.4 (e_value=5e-24) | Symbols: | 60S acidic ribosomal protein family | chr2:11816929-11817670 FORWARD LENGTH=98;; (*ITAG) Solyc06g074430.2.1 (e_value=2e-32) genomic_…	19.6356	50	1	2	3	5	112	11.4929	4.56396
NbS00042271g0006.1 protein AED:0.20 eAED:0.20 QI:0	0 0|1|1|1|2|0|110; (*GB) gi|76160941|gb|ABA40434.1| (e_value=4e-27) 60s acidic ribosomal protein-like protein [Solanum tuberosum];; (*SWP) sp|P41099|RLA2_PARAR (e_value=1e-25) 60S acidic ribosomal protein P2 OS=Parthenium argentatum PE=3 SV=1;; (*TAIR) AT2G27710.3 (e_value=9e-23) | Symbols: | 60S acidic ribosomal protein family | chr2:11816929-11817670 FORWARD LENGTH=115;; (*ITAG) Solyc06g074430.…	13.389	10.91	1	0	2	4	110	11.2228	4.53857
NbS00009201g0006.1 protein AED:0.22 eAED:0.22 QI:0	1 1|1|1|1|2|227|88; (*GB) gi|78191426|gb|ABB29934.1| (e_value=2e-18) acidic ribosomal protein P1a-like [Solanum tuberosum];; (*SWP) sp|Q8LEQ0|RLA13_ARATH (e_value=1e-14) 60S acidic ribosomal protein P1-3 OS=Arabidopsis thaliana GN=RPP1C PE=1 SV=2;; (*TAIR) AT5G47700.2 (e_value=8e-16) | Symbols: | 60S acidic ribosomal protein family | chr5:19328019-19328724 REVERSE LENGTH=113;; (*ITAG) Solyc01g104…	7.17519	18.18	1	0	1	2	88	8.80847	4.53857
NbS00018504g0008.1 protein AED:0.22 eAED:0.38 QI:0	0.33 0|0.85|1|1|7|0|298; (*GB) gi|78191424|gb|ABB29933.1| (e_value=5e-117) P0 ribosomal protein-like [Solanum tuberosum];; (*SWP) sp|P50346|RLA0_SOYBN (e_value=2e-112) 60S acidic ribosomal protein P0 OS=Glycine max PE=2 SV=1;; (*TAIR) AT3G11250.1 (e_value=1e-110) | Symbols: | Ribosomal protein L10 family protein | chr3:3521453-3522826 FORWARD LENGTH=323;; (*ITAG) Solyc05g054580.2.1 (e_value=8e-12…	6.89924	4.36	1	0	1	2	298	32.2354	8.19189
NbS00042976g0007.1 protein AED:0.01 eAED:0.01 QI:0	1 0.33|1|1|1|3|0|112; (*GB) gi|78191426|gb|ABB29934.1| (e_value=8e-34) acidic ribosomal protein P1a-like [Solanum tuberosum];; (*SWP) sp|Q8LEQ0|RLA13_ARATH (e_value=1e-25) 60S acidic ribosomal protein P1-3 OS=Arabidopsis thaliana GN=RPP1C PE=1 SV=2;; (*TAIR) AT5G47700.2 (e_value=1e-26) | Symbols: | 60S acidic ribosomal protein family | chr5:19328019-19328724 REVERSE LENGTH=113;; (*ITAG) Solyc01g1…	7.17519	14.29	1	0	1	2	112	11.4207	4.32275
NbS00053503g0005.1 protein AED:0.02 eAED:0.02 QI:0	1 0.33|1|1|1|3|0|111; (*GB) gi|78191426|gb|ABB29934.1| (e_value=4e-32) acidic ribosomal protein P1a-like [Solanum tuberosum];; (*SWP) sp|Q8LCW9|RLA11_ARATH (e_value=3e-25) 60S acidic ribosomal protein P1-1 OS=Arabidopsis thaliana GN=RPP1A PE=1 SV=2;; (*TAIR) AT1G01100.4 (e_value=2e-26) | Symbols: | 60S acidic ribosomal protein family | chr1:50284-50954 REVERSE LENGTH=112;; (*ITAG) Solyc01g104370.…	7.17519	14.41	1	0	1	2	111	11.3356	4.32275
NbS00058382g0003.1 protein AED:0.07 eAED:0.18 QI:0	1 0|1|0.5|0.66|3|0|266; (*GB) gi|78191424|gb|ABB29933.1| (e_value=4e-116) P0 ribosomal protein-like [Solanum tuberosum];; (*SWP) sp|P50346|RLA0_SOYBN (e_value=4e-114) 60S acidic ribosomal protein P0 OS=Glycine max PE=2 SV=1;; (*TAIR) AT3G11250.1 (e_value=2e-109) | Symbols: | Ribosomal protein L10 family protein | chr3:3521453-3522826 FORWARD LENGTH=323;; (*ITAG) Solyc05g054580.2.1 (e_value=3e-119…	6.89924	4.89	1	0	1	2	266	28.8182	4.99561
NbS00059519g0005.1 protein AED:0.28 eAED:0.30 QI:0	0.2 0.16|0.83|1|1|6|0|240; (*SWP) sp|P41095|RLA0_ORYSJ (e_value=1e-65) 60S acidic ribosomal protein P0 OS=Oryza sativa subsp. japonica GN=Os08g0130500 PE=1 SV=3;; (*TAIR) AT3G09200.1 (e_value=3e-65) | Symbols: | Ribosomal protein L10 family protein | chr3:2823364-2825020 REVERSE LENGTH=320;; (*ITAG) Solyc09g091520.1.1 (e_value=2e-66) evidence_code:10F0H1E0IEG genomic_reference:SL2.40ch09 gene_reg…	6.89924	5.42	1	0	1	2	240	26.0333	4.88135
NbS00029619g0005.1 protein AED:0.20 eAED:0.20 QI:0	1 0.75|1|0.66|0.75|4|435|149; (*GB) gi|297734823|emb|CBI17057.3| (e_value=2e-29) unnamed protein product [Vitis vinifera];; (*SWP) sp|P41099|RLA2_PARAR (e_value=5e-29) 60S acidic ribosomal protein P2 OS=Parthenium argentatum PE=3 SV=1;; (*TAIR) AT2G27710.4 (e_value=9e-26) | Symbols: | 60S acidic ribosomal protein family | chr2:11816929-11817670 FORWARD LENGTH=98;; (*ITAG) Solyc06g074430.2.1 (e_va…	21.059	40.27	1	1	4	5	149	15.6179	4.729
NbS00021044g0016.1 protein AED:0.21 eAED:0.21 QI:231	1 1|1|0.66|0.5|4|6|113; (*GB) gi|24473796|gb|AAL91663.1| (e_value=2e-31) 60s acidic ribosomal protein [Prunus dulcis];; (*SWP) sp|P41099|RLA2_PARAR (e_value=2e-30) 60S acidic ribosomal protein P2 OS=Parthenium argentatum PE=3 SV=1;; (*TAIR) AT2G27710.4 (e_value=1e-27) | Symbols: | 60S acidic ribosomal protein family | chr2:11816929-11817670 FORWARD LENGTH=98;; (*ITAG) Solyc11g067100.1.1 (e_value=…	23.3487	57.52	1	1	4	5	113	11.3358	4.61475
NbS00019361g0011.1 protein AED:0.15 eAED:0.15 QI:110	1 1|1|0.66|0.5|4|850|112; (*GB) gi|77416939|gb|ABA81865.1| (e_value=1e-29) unknown [Solanum tuberosum];; (*SWP) sp|P41099|RLA2_PARAR (e_value=3e-26) 60S acidic ribosomal protein P2 OS=Parthenium argentatum PE=3 SV=1;; (*TAIR) AT2G27710.4 (e_value=5e-24) | Symbols: | 60S acidic ribosomal protein family | chr2:11816929-11817670 FORWARD LENGTH=98;; (*ITAG) Solyc06g074430.2.1 (e_value=2e-32) genomic_…	15.0287	31.25	1	1	2	4	112	11.4929	4.56396
NbS00042271g0006.1 protein AED:0.20 eAED:0.20 QI:0	0 0|1|1|1|2|0|110; (*GB) gi|76160941|gb|ABA40434.1| (e_value=4e-27) 60s acidic ribosomal protein-like protein [Solanum tuberosum];; (*SWP) sp|P41099|RLA2_PARAR (e_value=1e-25) 60S acidic ribosomal protein P2 OS=Parthenium argentatum PE=3 SV=1;; (*TAIR) AT2G27710.3 (e_value=9e-23) | Symbols: | 60S acidic ribosomal protein family | chr2:11816929-11817670 FORWARD LENGTH=115;; (*ITAG) Solyc06g074430.…	10.5129	10.91	1	0	2	3	110	11.2228	4.53857
NbS00000941g0015.1 protein AED:0.00 eAED:0.00 QI:0	1 0.75|1|0.33|0.5|4|247|146; (*GB) gi|297734823|emb|CBI17057.3| (e_value=2e-30) unnamed protein product [Vitis vinifera];; (*SWP) sp|P41099|RLA2_PARAR (e_value=4e-28) 60S acidic ribosomal protein P2 OS=Parthenium argentatum PE=3 SV=1;; (*TAIR) AT2G27710.4 (e_value=2e-25) | Symbols: | 60S acidic ribosomal protein family | chr2:11816929-11817670 FORWARD LENGTH=98;; (*ITAG) Solyc06g074430.2.1 (e_val…	13.0817	26.71	1	0	2	3	146	15.3648	4.75439
NbS00009201g0006.1 protein AED:0.22 eAED:0.22 QI:0	1 1|1|1|1|2|227|88; (*GB) gi|78191426|gb|ABB29934.1| (e_value=2e-18) acidic ribosomal protein P1a-like [Solanum tuberosum];; (*SWP) sp|Q8LEQ0|RLA13_ARATH (e_value=1e-14) 60S acidic ribosomal protein P1-3 OS=Arabidopsis thaliana GN=RPP1C PE=1 SV=2;; (*TAIR) AT5G47700.2 (e_value=8e-16) | Symbols: | 60S acidic ribosomal protein family | chr5:19328019-19328724 REVERSE LENGTH=113;; (*ITAG) Solyc01g104…	7.23207	18.18	1	0	1	2	88	8.80847	4.53857
NbS00042976g0007.1 protein AED:0.01 eAED:0.01 QI:0	1 0.33|1|1|1|3|0|112; (*GB) gi|78191426|gb|ABB29934.1| (e_value=8e-34) acidic ribosomal protein P1a-like [Solanum tuberosum];; (*SWP) sp|Q8LEQ0|RLA13_ARATH (e_value=1e-25) 60S acidic ribosomal protein P1-3 OS=Arabidopsis thaliana GN=RPP1C PE=1 SV=2;; (*TAIR) AT5G47700.2 (e_value=1e-26) | Symbols: | 60S acidic ribosomal protein family | chr5:19328019-19328724 REVERSE LENGTH=113;; (*ITAG) Solyc01g1…	7.23207	14.29	1	0	1	2	112	11.4207	4.32275
NbS00053503g0005.1 protein AED:0.02 eAED:0.02 QI:0	1 0.33|1|1|1|3|0|111; (*GB) gi|78191426|gb|ABB29934.1| (e_value=4e-32) acidic ribosomal protein P1a-like [Solanum tuberosum];; (*SWP) sp|Q8LCW9|RLA11_ARATH (e_value=3e-25) 60S acidic ribosomal protein P1-1 OS=Arabidopsis thaliana GN=RPP1A PE=1 SV=2;; (*TAIR) AT1G01100.4 (e_value=2e-26) | Symbols: | 60S acidic ribosomal protein family | chr1:50284-50954 REVERSE LENGTH=112;; (*ITAG) Solyc01g104370.…	7.23207	14.41	1	0	1	2	111	11.3356	4.32275
NbS00029619g0005.1 protein AED:0.20 eAED:0.20 QI:0	1 0.75|1|0.66|0.75|4|435|149; (*GB) gi|297734823|emb|CBI17057.3| (e_value=2e-29) unnamed protein product [Vitis vinifera];; (*SWP) sp|P41099|RLA2_PARAR (e_value=5e-29) 60S acidic ribosomal protein P2 OS=Parthenium argentatum PE=3 SV=1;; (*TAIR) AT2G27710.4 (e_value=9e-26) | Symbols: | 60S acidic ribosomal protein family | chr2:11816929-11817670 FORWARD LENGTH=98;; (*ITAG) Solyc06g074430.2.1 (e_va…	29.5961	38.93	1	1	3	7	149	15.6179	4.729
NbS00000941g0015.1 protein AED:0.00 eAED:0.00 QI:0	1 0.75|1|0.33|0.5|4|247|146; (*GB) gi|297734823|emb|CBI17057.3| (e_value=2e-30) unnamed protein product [Vitis vinifera];; (*SWP) sp|P41099|RLA2_PARAR (e_value=4e-28) 60S acidic ribosomal protein P2 OS=Parthenium argentatum PE=3 SV=1;; (*TAIR) AT2G27710.4 (e_value=2e-25) | Symbols: | 60S acidic ribosomal protein family | chr2:11816929-11817670 FORWARD LENGTH=98;; (*ITAG) Solyc06g074430.2.1 (e_val…	26.4893	39.73	1	1	3	7	146	15.3648	4.75439
NbS00019361g0011.1 protein AED:0.15 eAED:0.15 QI:110	1 1|1|0.66|0.5|4|850|112; (*GB) gi|77416939|gb|ABA81865.1| (e_value=1e-29) unknown [Solanum tuberosum];; (*SWP) sp|P41099|RLA2_PARAR (e_value=3e-26) 60S acidic ribosomal protein P2 OS=Parthenium argentatum PE=3 SV=1;; (*TAIR) AT2G27710.4 (e_value=5e-24) | Symbols: | 60S acidic ribosomal protein family | chr2:11816929-11817670 FORWARD LENGTH=98;; (*ITAG) Solyc06g074430.2.1 (e_value=2e-32) genomic_…	26.298	57.14	1	2	3	6	112	11.4929	4.56396
NbS00021044g0016.1 protein AED:0.21 eAED:0.21 QI:231	1 1|1|0.66|0.5|4|6|113; (*GB) gi|24473796|gb|AAL91663.1| (e_value=2e-31) 60s acidic ribosomal protein [Prunus dulcis];; (*SWP) sp|P41099|RLA2_PARAR (e_value=2e-30) 60S acidic ribosomal protein P2 OS=Parthenium argentatum PE=3 SV=1;; (*TAIR) AT2G27710.4 (e_value=1e-27) | Symbols: | 60S acidic ribosomal protein family | chr2:11816929-11817670 FORWARD LENGTH=98;; (*ITAG) Solyc11g067100.1.1 (e_value=…	21.9288	55.75	1	1	3	5	113	11.3358	4.61475
NbS00009201g0006.1 protein AED:0.22 eAED:0.22 QI:0	1 1|1|1|1|2|227|88; (*GB) gi|78191426|gb|ABB29934.1| (e_value=2e-18) acidic ribosomal protein P1a-like [Solanum tuberosum];; (*SWP) sp|Q8LEQ0|RLA13_ARATH (e_value=1e-14) 60S acidic ribosomal protein P1-3 OS=Arabidopsis thaliana GN=RPP1C PE=1 SV=2;; (*TAIR) AT5G47700.2 (e_value=8e-16) | Symbols: | 60S acidic ribosomal protein family | chr5:19328019-19328724 REVERSE LENGTH=113;; (*ITAG) Solyc01g104…	11.5686	18.18	1	0	1	3	88	8.80847	4.53857
NbS00018504g0008.1 protein AED:0.22 eAED:0.38 QI:0	0.33 0|0.85|1|1|7|0|298; (*GB) gi|78191424|gb|ABB29933.1| (e_value=5e-117) P0 ribosomal protein-like [Solanum tuberosum];; (*SWP) sp|P50346|RLA0_SOYBN (e_value=2e-112) 60S acidic ribosomal protein P0 OS=Glycine max PE=2 SV=1;; (*TAIR) AT3G11250.1 (e_value=1e-110) | Symbols: | Ribosomal protein L10 family protein | chr3:3521453-3522826 FORWARD LENGTH=323;; (*ITAG) Solyc05g054580.2.1 (e_value=8e-12…	10.7563	19.46	1	0	3	3	298	32.2354	8.19189
NbS00042976g0007.1 protein AED:0.01 eAED:0.01 QI:0	1 0.33|1|1|1|3|0|112; (*GB) gi|78191426|gb|ABB29934.1| (e_value=8e-34) acidic ribosomal protein P1a-like [Solanum tuberosum];; (*SWP) sp|Q8LEQ0|RLA13_ARATH (e_value=1e-25) 60S acidic ribosomal protein P1-3 OS=Arabidopsis thaliana GN=RPP1C PE=1 SV=2;; (*TAIR) AT5G47700.2 (e_value=1e-26) | Symbols: | 60S acidic ribosomal protein family | chr5:19328019-19328724 REVERSE LENGTH=113;; (*ITAG) Solyc01g1…	11.5686	14.29	1	0	1	3	112	11.4207	4.32275
NbS00053503g0005.1 protein AED:0.02 eAED:0.02 QI:0	1 0.33|1|1|1|3|0|111; (*GB) gi|78191426|gb|ABB29934.1| (e_value=4e-32) acidic ribosomal protein P1a-like [Solanum tuberosum];; (*SWP) sp|Q8LCW9|RLA11_ARATH (e_value=3e-25) 60S acidic ribosomal protein P1-1 OS=Arabidopsis thaliana GN=RPP1A PE=1 SV=2;; (*TAIR) AT1G01100.4 (e_value=2e-26) | Symbols: | 60S acidic ribosomal protein family | chr1:50284-50954 REVERSE LENGTH=112;; (*ITAG) Solyc01g104370.…	11.5686	14.41	1	0	1	3	111	11.3356	4.32275
NbS00058382g0003.1 protein AED:0.07 eAED:0.18 QI:0	1 0|1|0.5|0.66|3|0|266; (*GB) gi|78191424|gb|ABB29933.1| (e_value=4e-116) P0 ribosomal protein-like [Solanum tuberosum];; (*SWP) sp|P50346|RLA0_SOYBN (e_value=4e-114) 60S acidic ribosomal protein P0 OS=Glycine max PE=2 SV=1;; (*TAIR) AT3G11250.1 (e_value=2e-109) | Symbols: | Ribosomal protein L10 family protein | chr3:3521453-3522826 FORWARD LENGTH=323;; (*ITAG) Solyc05g054580.2.1 (e_value=3e-119…	10.7563	21.8	1	0	3	3	266	28.8182	4.99561
NbS00042271g0006.1 protein AED:0.20 eAED:0.20 QI:0	0 0|1|1|1|2|0|110; (*GB) gi|76160941|gb|ABA40434.1| (e_value=4e-27) 60s acidic ribosomal protein-like protein [Solanum tuberosum];; (*SWP) sp|P41099|RLA2_PARAR (e_value=1e-25) 60S acidic ribosomal protein P2 OS=Parthenium argentatum PE=3 SV=1;; (*TAIR) AT2G27710.3 (e_value=9e-23) | Symbols: | 60S acidic ribosomal protein family | chr2:11816929-11817670 FORWARD LENGTH=115;; (*ITAG) Solyc06g074430.…	6.29677	9.09	1	0	1	2	110	11.2228	4.53857
NbS00059519g0005.1 protein AED:0.28 eAED:0.30 QI:0	0.2 0.16|0.83|1|1|6|0|240; (*SWP) sp|P41095|RLA0_ORYSJ (e_value=1e-65) 60S acidic ribosomal protein P0 OS=Oryza sativa subsp. japonica GN=Os08g0130500 PE=1 SV=3;; (*TAIR) AT3G09200.1 (e_value=3e-65) | Symbols: | Ribosomal protein L10 family protein | chr3:2823364-2825020 REVERSE LENGTH=320;; (*ITAG) Solyc09g091520.1.1 (e_value=2e-66) evidence_code:10F0H1E0IEG genomic_reference:SL2.40ch09 gene_reg…	6.05086	10	1	0	2	2	240	26.0333	4.88135
NbS00037870g0001.1 protein AED:0.05 eAED:0.05 QI:0	-1 0|1|-1|1|1|0|113; (*SWP) sp|P41099|RLA2_PARAR (e_value=4e-27) 60S acidic ribosomal protein P2 OS=Parthenium argentatum PE=3 SV=1;; (*TAIR) AT2G27710.4 (e_value=3e-24) | Symbols: | 60S acidic ribosomal protein family | chr2:11816929-11817670 FORWARD LENGTH=98;; (*ITAG) Solyc06g074430.2.1 (e_value=9e-30) genomic_reference:SL2.40ch06 gene_region:42457712-42460408 transcript_region:SL2.40ch06:4245…	11.0901	19.47	1	0	1	2	113	11.4818	4.52588
NbS00029619g0005.1 protein AED:0.20 eAED:0.20 QI:0	1 0.75|1|0.66|0.75|4|435|149; (*GB) gi|297734823|emb|CBI17057.3| (e_value=2e-29) unnamed protein product [Vitis vinifera];; (*SWP) sp|P41099|RLA2_PARAR (e_value=5e-29) 60S acidic ribosomal protein P2 OS=Parthenium argentatum PE=3 SV=1;; (*TAIR) AT2G27710.4 (e_value=9e-26) | Symbols: | 60S acidic ribosomal protein family | chr2:11816929-11817670 FORWARD LENGTH=98;; (*ITAG) Solyc06g074430.2.1 (e_va…	23.8661	32.21	1	1	2	5	149	15.6179	4.729
NbS00000941g0015.1 protein AED:0.00 eAED:0.00 QI:0	1 0.75|1|0.33|0.5|4|247|146; (*GB) gi|297734823|emb|CBI17057.3| (e_value=2e-30) unnamed protein product [Vitis vinifera];; (*SWP) sp|P41099|RLA2_PARAR (e_value=4e-28) 60S acidic ribosomal protein P2 OS=Parthenium argentatum PE=3 SV=1;; (*TAIR) AT2G27710.4 (e_value=2e-25) | Symbols: | 60S acidic ribosomal protein family | chr2:11816929-11817670 FORWARD LENGTH=98;; (*ITAG) Solyc06g074430.2.1 (e_val…	18.4116	32.88	1	1	2	4	146	15.3648	4.75439
NbS00009201g0006.1 protein AED:0.22 eAED:0.22 QI:0	1 1|1|1|1|2|227|88; (*GB) gi|78191426|gb|ABB29934.1| (e_value=2e-18) acidic ribosomal protein P1a-like [Solanum tuberosum];; (*SWP) sp|Q8LEQ0|RLA13_ARATH (e_value=1e-14) 60S acidic ribosomal protein P1-3 OS=Arabidopsis thaliana GN=RPP1C PE=1 SV=2;; (*TAIR) AT5G47700.2 (e_value=8e-16) | Symbols: | 60S acidic ribosomal protein family | chr5:19328019-19328724 REVERSE LENGTH=113;; (*ITAG) Solyc01g104…	8.12883	18.18	1	0	1	2	88	8.80847	4.53857
NbS00018504g0008.1 protein AED:0.22 eAED:0.38 QI:0	0.33 0|0.85|1|1|7|0|298; (*GB) gi|78191424|gb|ABB29933.1| (e_value=5e-117) P0 ribosomal protein-like [Solanum tuberosum];; (*SWP) sp|P50346|RLA0_SOYBN (e_value=2e-112) 60S acidic ribosomal protein P0 OS=Glycine max PE=2 SV=1;; (*TAIR) AT3G11250.1 (e_value=1e-110) | Symbols: | Ribosomal protein L10 family protein | chr3:3521453-3522826 FORWARD LENGTH=323;; (*ITAG) Solyc05g054580.2.1 (e_value=8e-12…	6.19998	4.36	1	0	1	2	298	32.2354	8.19189
NbS00042976g0007.1 protein AED:0.01 eAED:0.01 QI:0	1 0.33|1|1|1|3|0|112; (*GB) gi|78191426|gb|ABB29934.1| (e_value=8e-34) acidic ribosomal protein P1a-like [Solanum tuberosum];; (*SWP) sp|Q8LEQ0|RLA13_ARATH (e_value=1e-25) 60S acidic ribosomal protein P1-3 OS=Arabidopsis thaliana GN=RPP1C PE=1 SV=2;; (*TAIR) AT5G47700.2 (e_value=1e-26) | Symbols: | 60S acidic ribosomal protein family | chr5:19328019-19328724 REVERSE LENGTH=113;; (*ITAG) Solyc01g1…	8.12883	14.29	1	0	1	2	112	11.4207	4.32275
NbS00021044g0016.1 protein AED:0.21 eAED:0.21 QI:231	1 1|1|0.66|0.5|4|6|113; (*GB) gi|24473796|gb|AAL91663.1| (e_value=2e-31) 60s acidic ribosomal protein [Prunus dulcis];; (*SWP) sp|P41099|RLA2_PARAR (e_value=2e-30) 60S acidic ribosomal protein P2 OS=Parthenium argentatum PE=3 SV=1;; (*TAIR) AT2G27710.4 (e_value=1e-27) | Symbols: | 60S acidic ribosomal protein family | chr2:11816929-11817670 FORWARD LENGTH=98;; (*ITAG) Solyc11g067100.1.1 (e_value=…	11.6038	19.47	1	0	1	2	113	11.3358	4.61475
NbS00053503g0005.1 protein AED:0.02 eAED:0.02 QI:0	1 0.33|1|1|1|3|0|111; (*GB) gi|78191426|gb|ABB29934.1| (e_value=4e-32) acidic ribosomal protein P1a-like [Solanum tuberosum];; (*SWP) sp|Q8LCW9|RLA11_ARATH (e_value=3e-25) 60S acidic ribosomal protein P1-1 OS=Arabidopsis thaliana GN=RPP1A PE=1 SV=2;; (*TAIR) AT1G01100.4 (e_value=2e-26) | Symbols: | 60S acidic ribosomal protein family | chr1:50284-50954 REVERSE LENGTH=112;; (*ITAG) Solyc01g104370.…	8.12883	14.41	1	0	1	2	111	11.3356	4.32275
NbS00058382g0003.1 protein AED:0.07 eAED:0.18 QI:0	1 0|1|0.5|0.66|3|0|266; (*GB) gi|78191424|gb|ABB29933.1| (e_value=4e-116) P0 ribosomal protein-like [Solanum tuberosum];; (*SWP) sp|P50346|RLA0_SOYBN (e_value=4e-114) 60S acidic ribosomal protein P0 OS=Glycine max PE=2 SV=1;; (*TAIR) AT3G11250.1 (e_value=2e-109) | Symbols: | Ribosomal protein L10 family protein | chr3:3521453-3522826 FORWARD LENGTH=323;; (*ITAG) Solyc05g054580.2.1 (e_value=3e-119…	6.19998	4.89	1	0	1	2	266	28.8182	4.99561
NbS00059519g0005.1 protein AED:0.28 eAED:0.30 QI:0	0.2 0.16|0.83|1|1|6|0|240; (*SWP) sp|P41095|RLA0_ORYSJ (e_value=1e-65) 60S acidic ribosomal protein P0 OS=Oryza sativa subsp. japonica GN=Os08g0130500 PE=1 SV=3;; (*TAIR) AT3G09200.1 (e_value=3e-65) | Symbols: | Ribosomal protein L10 family protein | chr3:2823364-2825020 REVERSE LENGTH=320;; (*ITAG) Solyc09g091520.1.1 (e_value=2e-66) evidence_code:10F0H1E0IEG genomic_reference:SL2.40ch09 gene_reg…	6.19998	5.42	1	0	1	2	240	26.0333	4.88135
NbS00037870g0001.1 protein AED:0.05 eAED:0.05 QI:0	-1 0|1|-1|1|1|0|113; (*SWP) sp|P41099|RLA2_PARAR (e_value=4e-27) 60S acidic ribosomal protein P2 OS=Parthenium argentatum PE=3 SV=1;; (*TAIR) AT2G27710.4 (e_value=3e-24) | Symbols: | 60S acidic ribosomal protein family | chr2:11816929-11817670 FORWARD LENGTH=98;; (*ITAG) Solyc06g074430.2.1 (e_value=9e-30) genomic_reference:SL2.40ch06 gene_region:42457712-42460408 transcript_region:SL2.40ch06:4245…	11.6038	19.47	1	0	1	2	113	11.4818	4.52588
NbS00000941g0015.1 protein AED:0.00 eAED:0.00 QI:0	1 0.75|1|0.33|0.5|4|247|146; (*GB) gi|297734823|emb|CBI17057.3| (e_value=2e-30) unnamed protein product [Vitis vinifera];; (*SWP) sp|P41099|RLA2_PARAR (e_value=4e-28) 60S acidic ribosomal protein P2 OS=Parthenium argentatum PE=3 SV=1;; (*TAIR) AT2G27710.4 (e_value=2e-25) | Symbols: | 60S acidic ribosomal protein family | chr2:11816929-11817670 FORWARD LENGTH=98;; (*ITAG) Solyc06g074430.2.1 (e_val…	57.6069	56.85	1	2	6	14	146	15.3648	4.75439
NbS00029619g0005.1 protein AED:0.20 eAED:0.20 QI:0	1 0.75|1|0.66|0.75|4|435|149; (*GB) gi|297734823|emb|CBI17057.3| (e_value=2e-29) unnamed protein product [Vitis vinifera];; (*SWP) sp|P41099|RLA2_PARAR (e_value=5e-29) 60S acidic ribosomal protein P2 OS=Parthenium argentatum PE=3 SV=1;; (*TAIR) AT2G27710.4 (e_value=9e-26) | Symbols: | 60S acidic ribosomal protein family | chr2:11816929-11817670 FORWARD LENGTH=98;; (*ITAG) Solyc06g074430.2.1 (e_va…	54.3719	54.36	1	2	6	13	149	15.6179	4.729
NbS00021044g0016.1 protein AED:0.21 eAED:0.21 QI:231	1 1|1|0.66|0.5|4|6|113; (*GB) gi|24473796|gb|AAL91663.1| (e_value=2e-31) 60s acidic ribosomal protein [Prunus dulcis];; (*SWP) sp|P41099|RLA2_PARAR (e_value=2e-30) 60S acidic ribosomal protein P2 OS=Parthenium argentatum PE=3 SV=1;; (*TAIR) AT2G27710.4 (e_value=1e-27) | Symbols: | 60S acidic ribosomal protein family | chr2:11816929-11817670 FORWARD LENGTH=98;; (*ITAG) Solyc11g067100.1.1 (e_value=…	44.7286	75.22	1	3	6	11	113	11.3358	4.61475
NbS00019361g0011.1 protein AED:0.15 eAED:0.15 QI:110	1 1|1|0.66|0.5|4|850|112; (*GB) gi|77416939|gb|ABA81865.1| (e_value=1e-29) unknown [Solanum tuberosum];; (*SWP) sp|P41099|RLA2_PARAR (e_value=3e-26) 60S acidic ribosomal protein P2 OS=Parthenium argentatum PE=3 SV=1;; (*TAIR) AT2G27710.4 (e_value=5e-24) | Symbols: | 60S acidic ribosomal protein family | chr2:11816929-11817670 FORWARD LENGTH=98;; (*ITAG) Solyc06g074430.2.1 (e_value=2e-32) genomic_…	40.804	72.32	1	3	5	10	112	11.4929	4.56396
NbS00042976g0007.1 protein AED:0.01 eAED:0.01 QI:0	1 0.33|1|1|1|3|0|112; (*GB) gi|78191426|gb|ABB29934.1| (e_value=8e-34) acidic ribosomal protein P1a-like [Solanum tuberosum];; (*SWP) sp|Q8LEQ0|RLA13_ARATH (e_value=1e-25) 60S acidic ribosomal protein P1-3 OS=Arabidopsis thaliana GN=RPP1C PE=1 SV=2;; (*TAIR) AT5G47700.2 (e_value=1e-26) | Symbols: | 60S acidic ribosomal protein family | chr5:19328019-19328724 REVERSE LENGTH=113;; (*ITAG) Solyc01g1…	24.5418	50.89	1	1	2	6	112	11.4207	4.32275
NbS00018504g0008.1 protein AED:0.22 eAED:0.38 QI:0	0.33 0|0.85|1|1|7|0|298; (*GB) gi|78191424|gb|ABB29933.1| (e_value=5e-117) P0 ribosomal protein-like [Solanum tuberosum];; (*SWP) sp|P50346|RLA0_SOYBN (e_value=2e-112) 60S acidic ribosomal protein P0 OS=Glycine max PE=2 SV=1;; (*TAIR) AT3G11250.1 (e_value=1e-110) | Symbols: | Ribosomal protein L10 family protein | chr3:3521453-3522826 FORWARD LENGTH=323;; (*ITAG) Solyc05g054580.2.1 (e_value=8e-12…	15.0001	21.81	1	1	3	4	298	32.2354	8.19189
NbS00053503g0005.1 protein AED:0.02 eAED:0.02 QI:0	1 0.33|1|1|1|3|0|111; (*GB) gi|78191426|gb|ABB29934.1| (e_value=4e-32) acidic ribosomal protein P1a-like [Solanum tuberosum];; (*SWP) sp|Q8LCW9|RLA11_ARATH (e_value=3e-25) 60S acidic ribosomal protein P1-1 OS=Arabidopsis thaliana GN=RPP1A PE=1 SV=2;; (*TAIR) AT1G01100.4 (e_value=2e-26) | Symbols: | 60S acidic ribosomal protein family | chr1:50284-50954 REVERSE LENGTH=112;; (*ITAG) Solyc01g104370.…	17.0835	50.45	1	1	2	4	111	11.3356	4.32275
NbS00058382g0003.1 protein AED:0.07 eAED:0.18 QI:0	1 0|1|0.5|0.66|3|0|266; (*GB) gi|78191424|gb|ABB29933.1| (e_value=4e-116) P0 ribosomal protein-like [Solanum tuberosum];; (*SWP) sp|P50346|RLA0_SOYBN (e_value=4e-114) 60S acidic ribosomal protein P0 OS=Glycine max PE=2 SV=1;; (*TAIR) AT3G11250.1 (e_value=2e-109) | Symbols: | Ribosomal protein L10 family protein | chr3:3521453-3522826 FORWARD LENGTH=323;; (*ITAG) Solyc05g054580.2.1 (e_value=3e-119…	15.5636	24.44	1	1	3	4	266	28.8182	4.99561
NbS00042271g0006.1 protein AED:0.20 eAED:0.20 QI:0	0 0|1|1|1|2|0|110; (*GB) gi|76160941|gb|ABA40434.1| (e_value=4e-27) 60s acidic ribosomal protein-like protein [Solanum tuberosum];; (*SWP) sp|P41099|RLA2_PARAR (e_value=1e-25) 60S acidic ribosomal protein P2 OS=Parthenium argentatum PE=3 SV=1;; (*TAIR) AT2G27710.3 (e_value=9e-23) | Symbols: | 60S acidic ribosomal protein family | chr2:11816929-11817670 FORWARD LENGTH=115;; (*ITAG) Solyc06g074430.…	11.0047	17.27	1	0	2	3	110	11.2228	4.53857
NbS00009201g0006.1 protein AED:0.22 eAED:0.22 QI:0	1 1|1|1|1|2|227|88; (*GB) gi|78191426|gb|ABB29934.1| (e_value=2e-18) acidic ribosomal protein P1a-like [Solanum tuberosum];; (*SWP) sp|Q8LEQ0|RLA13_ARATH (e_value=1e-14) 60S acidic ribosomal protein P1-3 OS=Arabidopsis thaliana GN=RPP1C PE=1 SV=2;; (*TAIR) AT5G47700.2 (e_value=8e-16) | Symbols: | 60S acidic ribosomal protein family | chr5:19328019-19328724 REVERSE LENGTH=113;; (*ITAG) Solyc01g104…	7.27581	18.18	1	0	1	2	88	8.80847	4.53857
NbS00059519g0005.1 protein AED:0.28 eAED:0.30 QI:0	0.2 0.16|0.83|1|1|6|0|240; (*SWP) sp|P41095|RLA0_ORYSJ (e_value=1e-65) 60S acidic ribosomal protein P0 OS=Oryza sativa subsp. japonica GN=Os08g0130500 PE=1 SV=3;; (*TAIR) AT3G09200.1 (e_value=3e-65) | Symbols: | Ribosomal protein L10 family protein | chr3:2823364-2825020 REVERSE LENGTH=320;; (*ITAG) Solyc09g091520.1.1 (e_value=2e-66) evidence_code:10F0H1E0IEG genomic_reference:SL2.40ch09 gene_reg…	6.06665	5.42	1	0	1	2	240	26.0333	4.88135
NbS00037870g0001.1 protein AED:0.05 eAED:0.05 QI:0	-1 0|1|-1|1|1|0|113; (*SWP) sp|P41099|RLA2_PARAR (e_value=4e-27) 60S acidic ribosomal protein P2 OS=Parthenium argentatum PE=3 SV=1;; (*TAIR) AT2G27710.4 (e_value=3e-24) | Symbols: | 60S acidic ribosomal protein family | chr2:11816929-11817670 FORWARD LENGTH=98;; (*ITAG) Solyc06g074430.2.1 (e_value=9e-30) genomic_reference:SL2.40ch06 gene_region:42457712-42460408 transcript_region:SL2.40ch06:4245…	11.6848	19.47	1	0	1	2	113	11.4818	4.52588
NbS00019361g0011.1 protein AED:0.15 eAED:0.15 QI:110	1 1|1|0.66|0.5|4|850|112; (*GB) gi|77416939|gb|ABA81865.1| (e_value=1e-29) unknown [Solanum tuberosum];; (*SWP) sp|P41099|RLA2_PARAR (e_value=3e-26) 60S acidic ribosomal protein P2 OS=Parthenium argentatum PE=3 SV=1;; (*TAIR) AT2G27710.4 (e_value=5e-24) | Symbols: | 60S acidic ribosomal protein family | chr2:11816929-11817670 FORWARD LENGTH=98;; (*ITAG) Solyc06g074430.2.1 (e_value=2e-32) genomic_…	55.0029	72.32	1	3	5	14	112	11.4929	4.56396
NbS00029619g0005.1 protein AED:0.20 eAED:0.20 QI:0	1 0.75|1|0.66|0.75|4|435|149; (*GB) gi|297734823|emb|CBI17057.3| (e_value=2e-29) unnamed protein product [Vitis vinifera];; (*SWP) sp|P41099|RLA2_PARAR (e_value=5e-29) 60S acidic ribosomal protein P2 OS=Parthenium argentatum PE=3 SV=1;; (*TAIR) AT2G27710.4 (e_value=9e-26) | Symbols: | 60S acidic ribosomal protein family | chr2:11816929-11817670 FORWARD LENGTH=98;; (*ITAG) Solyc06g074430.2.1 (e_va…	46.5991	54.36	1	2	5	11	149	15.6179	4.729
NbS00021044g0016.1 protein AED:0.21 eAED:0.21 QI:231	1 1|1|0.66|0.5|4|6|113; (*GB) gi|24473796|gb|AAL91663.1| (e_value=2e-31) 60s acidic ribosomal protein [Prunus dulcis];; (*SWP) sp|P41099|RLA2_PARAR (e_value=2e-30) 60S acidic ribosomal protein P2 OS=Parthenium argentatum PE=3 SV=1;; (*TAIR) AT2G27710.4 (e_value=1e-27) | Symbols: | 60S acidic ribosomal protein family | chr2:11816929-11817670 FORWARD LENGTH=98;; (*ITAG) Solyc11g067100.1.1 (e_value=…	45.8976	68.14	1	1	5	11	113	11.3358	4.61475
NbS00000941g0015.1 protein AED:0.00 eAED:0.00 QI:0	1 0.75|1|0.33|0.5|4|247|146; (*GB) gi|297734823|emb|CBI17057.3| (e_value=2e-30) unnamed protein product [Vitis vinifera];; (*SWP) sp|P41099|RLA2_PARAR (e_value=4e-28) 60S acidic ribosomal protein P2 OS=Parthenium argentatum PE=3 SV=1;; (*TAIR) AT2G27710.4 (e_value=2e-25) | Symbols: | 60S acidic ribosomal protein family | chr2:11816929-11817670 FORWARD LENGTH=98;; (*ITAG) Solyc06g074430.2.1 (e_val…	36.5338	47.26	1	1	4	9	146	15.3648	4.75439
NbS00042976g0007.1 protein AED:0.01 eAED:0.01 QI:0	1 0.33|1|1|1|3|0|112; (*GB) gi|78191426|gb|ABB29934.1| (e_value=8e-34) acidic ribosomal protein P1a-like [Solanum tuberosum];; (*SWP) sp|Q8LEQ0|RLA13_ARATH (e_value=1e-25) 60S acidic ribosomal protein P1-3 OS=Arabidopsis thaliana GN=RPP1C PE=1 SV=2;; (*TAIR) AT5G47700.2 (e_value=1e-26) | Symbols: | 60S acidic ribosomal protein family | chr5:19328019-19328724 REVERSE LENGTH=113;; (*ITAG) Solyc01g1…	22.8018	50.89	1	1	2	5	112	11.4207	4.32275
NbS00053503g0005.1 protein AED:0.02 eAED:0.02 QI:0	1 0.33|1|1|1|3|0|111; (*GB) gi|78191426|gb|ABB29934.1| (e_value=4e-32) acidic ribosomal protein P1a-like [Solanum tuberosum];; (*SWP) sp|Q8LCW9|RLA11_ARATH (e_value=3e-25) 60S acidic ribosomal protein P1-1 OS=Arabidopsis thaliana GN=RPP1A PE=1 SV=2;; (*TAIR) AT1G01100.4 (e_value=2e-26) | Symbols: | 60S acidic ribosomal protein family | chr1:50284-50954 REVERSE LENGTH=112;; (*ITAG) Solyc01g104370.…	20.6266	50.45	1	1	2	5	111	11.3356	4.32275
NbS00042271g0006.1 protein AED:0.20 eAED:0.20 QI:0	0 0|1|1|1|2|0|110; (*GB) gi|76160941|gb|ABA40434.1| (e_value=4e-27) 60s acidic ribosomal protein-like protein [Solanum tuberosum];; (*SWP) sp|P41099|RLA2_PARAR (e_value=1e-25) 60S acidic ribosomal protein P2 OS=Parthenium argentatum PE=3 SV=1;; (*TAIR) AT2G27710.3 (e_value=9e-23) | Symbols: | 60S acidic ribosomal protein family | chr2:11816929-11817670 FORWARD LENGTH=115;; (*ITAG) Solyc06g074430.…	13.5986	17.27	1	0	2	4	110	11.2228	4.53857
NbS00018504g0008.1 protein AED:0.22 eAED:0.38 QI:0	0.33 0|0.85|1|1|7|0|298; (*GB) gi|78191424|gb|ABB29933.1| (e_value=5e-117) P0 ribosomal protein-like [Solanum tuberosum];; (*SWP) sp|P50346|RLA0_SOYBN (e_value=2e-112) 60S acidic ribosomal protein P0 OS=Glycine max PE=2 SV=1;; (*TAIR) AT3G11250.1 (e_value=1e-110) | Symbols: | Ribosomal protein L10 family protein | chr3:3521453-3522826 FORWARD LENGTH=323;; (*ITAG) Solyc05g054580.2.1 (e_value=8e-12…	14.1591	21.81	1	1	3	4	298	32.2354	8.19189
NbS00058382g0003.1 protein AED:0.07 eAED:0.18 QI:0	1 0|1|0.5|0.66|3|0|266; (*GB) gi|78191424|gb|ABB29933.1| (e_value=4e-116) P0 ribosomal protein-like [Solanum tuberosum];; (*SWP) sp|P50346|RLA0_SOYBN (e_value=4e-114) 60S acidic ribosomal protein P0 OS=Glycine max PE=2 SV=1;; (*TAIR) AT3G11250.1 (e_value=2e-109) | Symbols: | Ribosomal protein L10 family protein | chr3:3521453-3522826 FORWARD LENGTH=323;; (*ITAG) Solyc05g054580.2.1 (e_value=3e-119…	15.5795	24.44	1	1	3	4	266	28.8182	4.99561
NbS00059961g0003.1 protein AED:0.26 eAED:0.26 QI:0	1 0.5|1|1|1|2|317|154; (*GB) gi|224106463|ref|XP_002314174.1| (e_value=4e-32) predicted protein [Populus trichocarpa];; (*SWP) sp|Q9LVC9|RLA32_ARATH (e_value=3e-30) 60S acidic ribosomal protein P3-2 OS=Arabidopsis thaliana GN=RPP3B PE=1 SV=1;; (*TAIR) AT5G57290.1 (e_value=2e-31) | Symbols: | 60S acidic ribosomal protein family | chr5:23207049-23207835 REVERSE LENGTH=120;; (*ITAG) Solyc07g009330.2…	17.5814	9.74	1	0	1	4	154	16.091	6.56592
NbS00031373g0006.1 protein AED:0.15 eAED:0.15 QI:0	0.5 0|0.66|1|1|3|0|130; (*SWP) sp|Q9LVC9|RLA32_ARATH (e_value=7e-27) 60S acidic ribosomal protein P3-2 OS=Arabidopsis thaliana GN=RPP3B PE=1 SV=1;; (*TAIR) AT5G57290.3 (e_value=3e-28) | Symbols: | 60S acidic ribosomal protein family | chr5:23207049-23207835 REVERSE LENGTH=119;; (*ITAG) Solyc07g009330.2.1 (e_value=4e-37) genomic_reference:SL2.40ch07 gene_region:4378704-4380091 transcript_region:SL…	17.5814	11.54	1	0	1	4	130	13.1482	4.32275
NbS00009201g0006.1 protein AED:0.22 eAED:0.22 QI:0	1 1|1|1|1|2|227|88; (*GB) gi|78191426|gb|ABB29934.1| (e_value=2e-18) acidic ribosomal protein P1a-like [Solanum tuberosum];; (*SWP) sp|Q8LEQ0|RLA13_ARATH (e_value=1e-14) 60S acidic ribosomal protein P1-3 OS=Arabidopsis thaliana GN=RPP1C PE=1 SV=2;; (*TAIR) AT5G47700.2 (e_value=8e-16) | Symbols: | 60S acidic ribosomal protein family | chr5:19328019-19328724 REVERSE LENGTH=113;; (*ITAG) Solyc01g104…	12.0818	18.18	1	0	1	3	88	8.80847	4.53857
NbS00037870g0001.1 protein AED:0.05 eAED:0.05 QI:0	-1 0|1|-1|1|1|0|113; (*SWP) sp|P41099|RLA2_PARAR (e_value=4e-27) 60S acidic ribosomal protein P2 OS=Parthenium argentatum PE=3 SV=1;; (*TAIR) AT2G27710.4 (e_value=3e-24) | Symbols: | 60S acidic ribosomal protein family | chr2:11816929-11817670 FORWARD LENGTH=98;; (*ITAG) Solyc06g074430.2.1 (e_value=9e-30) genomic_reference:SL2.40ch06 gene_region:42457712-42460408 transcript_region:SL2.40ch06:4245…	15.893	20.35	1	0	2	3	113	11.4818	4.52588
NbS00019795g0001.1 protein AED:0.16 eAED:0.16 QI:0	0 0|0.5|1|1|2|0|281; (*GB) gi|225448367|ref|XP_002268645.1| (e_value=2e-159) PREDICTED: 60S acidic ribosomal protein P0 [Vitis vinifera];; (*SWP) sp|P50346|RLA0_SOYBN (e_value=5e-159) 60S acidic ribosomal protein P0 OS=Glycine max PE=2 SV=1;; (*TAIR) AT3G09200.1 (e_value=9e-159) | Symbols: | Ribosomal protein L10 family protein | chr3:2823364-2825020 REVERSE LENGTH=320;; (*ITAG) Solyc05g054580.2.…	10.0691	9.96	1	1	1	2	281	30.3181	8.92432
NbS00059519g0005.1 protein AED:0.28 eAED:0.30 QI:0	0.2 0.16|0.83|1|1|6|0|240; (*SWP) sp|P41095|RLA0_ORYSJ (e_value=1e-65) 60S acidic ribosomal protein P0 OS=Oryza sativa subsp. japonica GN=Os08g0130500 PE=1 SV=3;; (*TAIR) AT3G09200.1 (e_value=3e-65) | Symbols: | Ribosomal protein L10 family protein | chr3:2823364-2825020 REVERSE LENGTH=320;; (*ITAG) Solyc09g091520.1.1 (e_value=2e-66) evidence_code:10F0H1E0IEG genomic_reference:SL2.40ch09 gene_reg…	6.24793	5.42	1	0	1	2	240	26.0333	4.88135
NbS00029619g0005.1 protein AED:0.20 eAED:0.20 QI:0	1 0.75|1|0.66|0.75|4|435|149; (*GB) gi|297734823|emb|CBI17057.3| (e_value=2e-29) unnamed protein product [Vitis vinifera];; (*SWP) sp|P41099|RLA2_PARAR (e_value=5e-29) 60S acidic ribosomal protein P2 OS=Parthenium argentatum PE=3 SV=1;; (*TAIR) AT2G27710.4 (e_value=9e-26) | Symbols: | 60S acidic ribosomal protein family | chr2:11816929-11817670 FORWARD LENGTH=98;; (*ITAG) Solyc06g074430.2.1 (e_va…	28.2004	38.93	1	1	3	7	149	15.6179	4.729
NbS00000941g0015.1 protein AED:0.00 eAED:0.00 QI:0	1 0.75|1|0.33|0.5|4|247|146; (*GB) gi|297734823|emb|CBI17057.3| (e_value=2e-30) unnamed protein product [Vitis vinifera];; (*SWP) sp|P41099|RLA2_PARAR (e_value=4e-28) 60S acidic ribosomal protein P2 OS=Parthenium argentatum PE=3 SV=1;; (*TAIR) AT2G27710.4 (e_value=2e-25) | Symbols: | 60S acidic ribosomal protein family | chr2:11816929-11817670 FORWARD LENGTH=98;; (*ITAG) Solyc06g074430.2.1 (e_val…	27.6233	34.25	1	0	3	7	146	15.3648	4.75439
NbS00021044g0016.1 protein AED:0.21 eAED:0.21 QI:231	1 1|1|0.66|0.5|4|6|113; (*GB) gi|24473796|gb|AAL91663.1| (e_value=2e-31) 60s acidic ribosomal protein [Prunus dulcis];; (*SWP) sp|P41099|RLA2_PARAR (e_value=2e-30) 60S acidic ribosomal protein P2 OS=Parthenium argentatum PE=3 SV=1;; (*TAIR) AT2G27710.4 (e_value=1e-27) | Symbols: | 60S acidic ribosomal protein family | chr2:11816929-11817670 FORWARD LENGTH=98;; (*ITAG) Solyc11g067100.1.1 (e_value=…	26.3585	55.75	1	1	3	6	113	11.3358	4.61475
NbS00019361g0011.1 protein AED:0.15 eAED:0.15 QI:110	1 1|1|0.66|0.5|4|850|112; (*GB) gi|77416939|gb|ABA81865.1| (e_value=1e-29) unknown [Solanum tuberosum];; (*SWP) sp|P41099|RLA2_PARAR (e_value=3e-26) 60S acidic ribosomal protein P2 OS=Parthenium argentatum PE=3 SV=1;; (*TAIR) AT2G27710.4 (e_value=5e-24) | Symbols: | 60S acidic ribosomal protein family | chr2:11816929-11817670 FORWARD LENGTH=98;; (*ITAG) Solyc06g074430.2.1 (e_value=2e-32) genomic_…	19.7356	44.64	1	1	3	5	112	11.4929	4.56396
NbS00058382g0003.1 protein AED:0.07 eAED:0.18 QI:0	1 0|1|0.5|0.66|3|0|266; (*GB) gi|78191424|gb|ABB29933.1| (e_value=4e-116) P0 ribosomal protein-like [Solanum tuberosum];; (*SWP) sp|P50346|RLA0_SOYBN (e_value=4e-114) 60S acidic ribosomal protein P0 OS=Glycine max PE=2 SV=1;; (*TAIR) AT3G11250.1 (e_value=2e-109) | Symbols: | Ribosomal protein L10 family protein | chr3:3521453-3522826 FORWARD LENGTH=323;; (*ITAG) Solyc05g054580.2.1 (e_value=3e-119…	14.2717	11.65	1	1	2	4	266	28.8182	4.99561
NbS00018504g0008.1 protein AED:0.22 eAED:0.38 QI:0	0.33 0|0.85|1|1|7|0|298; (*GB) gi|78191424|gb|ABB29933.1| (e_value=5e-117) P0 ribosomal protein-like [Solanum tuberosum];; (*SWP) sp|P50346|RLA0_SOYBN (e_value=2e-112) 60S acidic ribosomal protein P0 OS=Glycine max PE=2 SV=1;; (*TAIR) AT3G11250.1 (e_value=1e-110) | Symbols: | Ribosomal protein L10 family protein | chr3:3521453-3522826 FORWARD LENGTH=323;; (*ITAG) Solyc05g054580.2.1 (e_value=8e-12…	9.98252	4.36	1	0	1	3	298	32.2354	8.19189
NbS00059519g0005.1 protein AED:0.28 eAED:0.30 QI:0	0.2 0.16|0.83|1|1|6|0|240; (*SWP) sp|P41095|RLA0_ORYSJ (e_value=1e-65) 60S acidic ribosomal protein P0 OS=Oryza sativa subsp. japonica GN=Os08g0130500 PE=1 SV=3;; (*TAIR) AT3G09200.1 (e_value=3e-65) | Symbols: | Ribosomal protein L10 family protein | chr3:2823364-2825020 REVERSE LENGTH=320;; (*ITAG) Solyc09g091520.1.1 (e_value=2e-66) evidence_code:10F0H1E0IEG genomic_reference:SL2.40ch09 gene_reg…	9.98252	5.42	1	0	1	3	240	26.0333	4.88135
NbS00042271g0006.1 protein AED:0.20 eAED:0.20 QI:0	0 0|1|1|1|2|0|110; (*GB) gi|76160941|gb|ABA40434.1| (e_value=4e-27) 60s acidic ribosomal protein-like protein [Solanum tuberosum];; (*SWP) sp|P41099|RLA2_PARAR (e_value=1e-25) 60S acidic ribosomal protein P2 OS=Parthenium argentatum PE=3 SV=1;; (*TAIR) AT2G27710.3 (e_value=9e-23) | Symbols: | 60S acidic ribosomal protein family | chr2:11816929-11817670 FORWARD LENGTH=115;; (*ITAG) Solyc06g074430.…	6.61724	9.09	1	0	1	2	110	11.2228	4.53857
NbS00009201g0006.1 protein AED:0.22 eAED:0.22 QI:0	1 1|1|1|1|2|227|88; (*GB) gi|78191426|gb|ABB29934.1| (e_value=2e-18) acidic ribosomal protein P1a-like [Solanum tuberosum];; (*SWP) sp|Q8LEQ0|RLA13_ARATH (e_value=1e-14) 60S acidic ribosomal protein P1-3 OS=Arabidopsis thaliana GN=RPP1C PE=1 SV=2;; (*TAIR) AT5G47700.2 (e_value=8e-16) | Symbols: | 60S acidic ribosomal protein family | chr5:19328019-19328724 REVERSE LENGTH=113;; (*ITAG) Solyc01g104…	7.37785	18.18	1	0	1	2	88	8.80847	4.53857
NbS00042976g0007.1 protein AED:0.01 eAED:0.01 QI:0	1 0.33|1|1|1|3|0|112; (*GB) gi|78191426|gb|ABB29934.1| (e_value=8e-34) acidic ribosomal protein P1a-like [Solanum tuberosum];; (*SWP) sp|Q8LEQ0|RLA13_ARATH (e_value=1e-25) 60S acidic ribosomal protein P1-3 OS=Arabidopsis thaliana GN=RPP1C PE=1 SV=2;; (*TAIR) AT5G47700.2 (e_value=1e-26) | Symbols: | 60S acidic ribosomal protein family | chr5:19328019-19328724 REVERSE LENGTH=113;; (*ITAG) Solyc01g1…	7.37785	14.29	1	0	1	2	112	11.4207	4.32275
NbS00053503g0005.1 protein AED:0.02 eAED:0.02 QI:0	1 0.33|1|1|1|3|0|111; (*GB) gi|78191426|gb|ABB29934.1| (e_value=4e-32) acidic ribosomal protein P1a-like [Solanum tuberosum];; (*SWP) sp|Q8LCW9|RLA11_ARATH (e_value=3e-25) 60S acidic ribosomal protein P1-1 OS=Arabidopsis thaliana GN=RPP1A PE=1 SV=2;; (*TAIR) AT1G01100.4 (e_value=2e-26) | Symbols: | 60S acidic ribosomal protein family | chr1:50284-50954 REVERSE LENGTH=112;; (*ITAG) Solyc01g104370.…	7.37785	14.41	1	0	1	2	111	11.3356	4.32275
NbS00037870g0001.1 protein AED:0.05 eAED:0.05 QI:0	-1 0|1|-1|1|1|0|113; (*SWP) sp|P41099|RLA2_PARAR (e_value=4e-27) 60S acidic ribosomal protein P2 OS=Parthenium argentatum PE=3 SV=1;; (*TAIR) AT2G27710.4 (e_value=3e-24) | Symbols: | 60S acidic ribosomal protein family | chr2:11816929-11817670 FORWARD LENGTH=98;; (*ITAG) Solyc06g074430.2.1 (e_value=9e-30) genomic_reference:SL2.40ch06 gene_region:42457712-42460408 transcript_region:SL2.40ch06:4245…	11.0863	19.47	1	0	1	2	113	11.4818	4.52588
NbS00000941g0015.1 protein AED:0.00 eAED:0.00 QI:0	1 0.75|1|0.33|0.5|4|247|146; (*GB) gi|297734823|emb|CBI17057.3| (e_value=2e-30) unnamed protein product [Vitis vinifera];; (*SWP) sp|P41099|RLA2_PARAR (e_value=4e-28) 60S acidic ribosomal protein P2 OS=Parthenium argentatum PE=3 SV=1;; (*TAIR) AT2G27710.4 (e_value=2e-25) | Symbols: | 60S acidic ribosomal protein family | chr2:11816929-11817670 FORWARD LENGTH=98;; (*ITAG) Solyc06g074430.2.1 (e_val…	27.8841	47.26	1	1	4	7	146	15.3648	4.75439
NbS00021044g0016.1 protein AED:0.21 eAED:0.21 QI:231	1 1|1|0.66|0.5|4|6|113; (*GB) gi|24473796|gb|AAL91663.1| (e_value=2e-31) 60s acidic ribosomal protein [Prunus dulcis];; (*SWP) sp|P41099|RLA2_PARAR (e_value=2e-30) 60S acidic ribosomal protein P2 OS=Parthenium argentatum PE=3 SV=1;; (*TAIR) AT2G27710.4 (e_value=1e-27) | Symbols: | 60S acidic ribosomal protein family | chr2:11816929-11817670 FORWARD LENGTH=98;; (*ITAG) Solyc11g067100.1.1 (e_value=…	33.4943	55.75	1	1	3	7	113	11.3358	4.61475
NbS00029619g0005.1 protein AED:0.20 eAED:0.20 QI:0	1 0.75|1|0.66|0.75|4|435|149; (*GB) gi|297734823|emb|CBI17057.3| (e_value=2e-29) unnamed protein product [Vitis vinifera];; (*SWP) sp|P41099|RLA2_PARAR (e_value=5e-29) 60S acidic ribosomal protein P2 OS=Parthenium argentatum PE=3 SV=1;; (*TAIR) AT2G27710.4 (e_value=9e-26) | Symbols: | 60S acidic ribosomal protein family | chr2:11816929-11817670 FORWARD LENGTH=98;; (*ITAG) Solyc06g074430.2.1 (e_va…	24.1081	38.93	1	1	3	6	149	15.6179	4.729
NbS00019361g0011.1 protein AED:0.15 eAED:0.15 QI:110	1 1|1|0.66|0.5|4|850|112; (*GB) gi|77416939|gb|ABA81865.1| (e_value=1e-29) unknown [Solanum tuberosum];; (*SWP) sp|P41099|RLA2_PARAR (e_value=3e-26) 60S acidic ribosomal protein P2 OS=Parthenium argentatum PE=3 SV=1;; (*TAIR) AT2G27710.4 (e_value=5e-24) | Symbols: | 60S acidic ribosomal protein family | chr2:11816929-11817670 FORWARD LENGTH=98;; (*ITAG) Solyc06g074430.2.1 (e_value=2e-32) genomic_…	24.337	44.64	1	1	3	6	112	11.4929	4.56396
NbS00042271g0006.1 protein AED:0.20 eAED:0.20 QI:0	0 0|1|1|1|2|0|110; (*GB) gi|76160941|gb|ABA40434.1| (e_value=4e-27) 60s acidic ribosomal protein-like protein [Solanum tuberosum];; (*SWP) sp|P41099|RLA2_PARAR (e_value=1e-25) 60S acidic ribosomal protein P2 OS=Parthenium argentatum PE=3 SV=1;; (*TAIR) AT2G27710.3 (e_value=9e-23) | Symbols: | 60S acidic ribosomal protein family | chr2:11816929-11817670 FORWARD LENGTH=115;; (*ITAG) Solyc06g074430.…	6.81244	9.09	1	0	1	2	110	11.2228	4.53857
NbS00009201g0006.1 protein AED:0.22 eAED:0.22 QI:0	1 1|1|1|1|2|227|88; (*GB) gi|78191426|gb|ABB29934.1| (e_value=2e-18) acidic ribosomal protein P1a-like [Solanum tuberosum];; (*SWP) sp|Q8LEQ0|RLA13_ARATH (e_value=1e-14) 60S acidic ribosomal protein P1-3 OS=Arabidopsis thaliana GN=RPP1C PE=1 SV=2;; (*TAIR) AT5G47700.2 (e_value=8e-16) | Symbols: | 60S acidic ribosomal protein family | chr5:19328019-19328724 REVERSE LENGTH=113;; (*ITAG) Solyc01g104…	7.73922	18.18	1	0	1	2	88	8.80847	4.53857
NbS00018504g0008.1 protein AED:0.22 eAED:0.38 QI:0	0.33 0|0.85|1|1|7|0|298; (*GB) gi|78191424|gb|ABB29933.1| (e_value=5e-117) P0 ribosomal protein-like [Solanum tuberosum];; (*SWP) sp|P50346|RLA0_SOYBN (e_value=2e-112) 60S acidic ribosomal protein P0 OS=Glycine max PE=2 SV=1;; (*TAIR) AT3G11250.1 (e_value=1e-110) | Symbols: | Ribosomal protein L10 family protein | chr3:3521453-3522826 FORWARD LENGTH=323;; (*ITAG) Solyc05g054580.2.1 (e_value=8e-12…	6.44919	4.36	1	0	1	2	298	32.2354	8.19189
NbS00042976g0007.1 protein AED:0.01 eAED:0.01 QI:0	1 0.33|1|1|1|3|0|112; (*GB) gi|78191426|gb|ABB29934.1| (e_value=8e-34) acidic ribosomal protein P1a-like [Solanum tuberosum];; (*SWP) sp|Q8LEQ0|RLA13_ARATH (e_value=1e-25) 60S acidic ribosomal protein P1-3 OS=Arabidopsis thaliana GN=RPP1C PE=1 SV=2;; (*TAIR) AT5G47700.2 (e_value=1e-26) | Symbols: | 60S acidic ribosomal protein family | chr5:19328019-19328724 REVERSE LENGTH=113;; (*ITAG) Solyc01g1…	7.73922	14.29	1	0	1	2	112	11.4207	4.32275
NbS00053503g0005.1 protein AED:0.02 eAED:0.02 QI:0	1 0.33|1|1|1|3|0|111; (*GB) gi|78191426|gb|ABB29934.1| (e_value=4e-32) acidic ribosomal protein P1a-like [Solanum tuberosum];; (*SWP) sp|Q8LCW9|RLA11_ARATH (e_value=3e-25) 60S acidic ribosomal protein P1-1 OS=Arabidopsis thaliana GN=RPP1A PE=1 SV=2;; (*TAIR) AT1G01100.4 (e_value=2e-26) | Symbols: | 60S acidic ribosomal protein family | chr1:50284-50954 REVERSE LENGTH=112;; (*ITAG) Solyc01g104370.…	7.73922	14.41	1	0	1	2	111	11.3356	4.32275
NbS00058382g0003.1 protein AED:0.07 eAED:0.18 QI:0	1 0|1|0.5|0.66|3|0|266; (*GB) gi|78191424|gb|ABB29933.1| (e_value=4e-116) P0 ribosomal protein-like [Solanum tuberosum];; (*SWP) sp|P50346|RLA0_SOYBN (e_value=4e-114) 60S acidic ribosomal protein P0 OS=Glycine max PE=2 SV=1;; (*TAIR) AT3G11250.1 (e_value=2e-109) | Symbols: | Ribosomal protein L10 family protein | chr3:3521453-3522826 FORWARD LENGTH=323;; (*ITAG) Solyc05g054580.2.1 (e_value=3e-119…	6.44919	4.89	1	0	1	2	266	28.8182	4.99561
NbS00059519g0005.1 protein AED:0.28 eAED:0.30 QI:0	0.2 0.16|0.83|1|1|6|0|240; (*SWP) sp|P41095|RLA0_ORYSJ (e_value=1e-65) 60S acidic ribosomal protein P0 OS=Oryza sativa subsp. japonica GN=Os08g0130500 PE=1 SV=3;; (*TAIR) AT3G09200.1 (e_value=3e-65) | Symbols: | Ribosomal protein L10 family protein | chr3:2823364-2825020 REVERSE LENGTH=320;; (*ITAG) Solyc09g091520.1.1 (e_value=2e-66) evidence_code:10F0H1E0IEG genomic_reference:SL2.40ch09 gene_reg…	6.44919	5.42	1	0	1	2	240	26.0333	4.88135
NbS00037870g0001.1 protein AED:0.05 eAED:0.05 QI:0	-1 0|1|-1|1|1|0|113; (*SWP) sp|P41099|RLA2_PARAR (e_value=4e-27) 60S acidic ribosomal protein P2 OS=Parthenium argentatum PE=3 SV=1;; (*TAIR) AT2G27710.4 (e_value=3e-24) | Symbols: | 60S acidic ribosomal protein family | chr2:11816929-11817670 FORWARD LENGTH=98;; (*ITAG) Solyc06g074430.2.1 (e_value=9e-30) genomic_reference:SL2.40ch06 gene_region:42457712-42460408 transcript_region:SL2.40ch06:4245…	12.0251	19.47	1	0	1	2	113	11.4818	4.52588
NbS00029619g0005.1 protein AED:0.20 eAED:0.20 QI:0	1 0.75|1|0.66|0.75|4|435|149; (*GB) gi|297734823|emb|CBI17057.3| (e_value=2e-29) unnamed protein product [Vitis vinifera];; (*SWP) sp|P41099|RLA2_PARAR (e_value=5e-29) 60S acidic ribosomal protein P2 OS=Parthenium argentatum PE=3 SV=1;; (*TAIR) AT2G27710.4 (e_value=9e-26) | Symbols: | 60S acidic ribosomal protein family | chr2:11816929-11817670 FORWARD LENGTH=98;; (*ITAG) Solyc06g074430.2.1 (e_va…	31.84	51.01	1	1	4	7	149	15.6179	4.729
NbS00000941g0015.1 protein AED:0.00 eAED:0.00 QI:0	1 0.75|1|0.33|0.5|4|247|146; (*GB) gi|297734823|emb|CBI17057.3| (e_value=2e-30) unnamed protein product [Vitis vinifera];; (*SWP) sp|P41099|RLA2_PARAR (e_value=4e-28) 60S acidic ribosomal protein P2 OS=Parthenium argentatum PE=3 SV=1;; (*TAIR) AT2G27710.4 (e_value=2e-25) | Symbols: | 60S acidic ribosomal protein family | chr2:11816929-11817670 FORWARD LENGTH=98;; (*ITAG) Solyc06g074430.2.1 (e_val…	27.5141	56.85	1	2	4	6	146	15.3648	4.75439
NbS00019361g0011.1 protein AED:0.15 eAED:0.15 QI:110	1 1|1|0.66|0.5|4|850|112; (*GB) gi|77416939|gb|ABA81865.1| (e_value=1e-29) unknown [Solanum tuberosum];; (*SWP) sp|P41099|RLA2_PARAR (e_value=3e-26) 60S acidic ribosomal protein P2 OS=Parthenium argentatum PE=3 SV=1;; (*TAIR) AT2G27710.4 (e_value=5e-24) | Symbols: | 60S acidic ribosomal protein family | chr2:11816929-11817670 FORWARD LENGTH=98;; (*ITAG) Solyc06g074430.2.1 (e_value=2e-32) genomic_…	21.8853	66.07	1	2	4	5	112	11.4929	4.56396
NbS00009201g0006.1 protein AED:0.22 eAED:0.22 QI:0	1 1|1|1|1|2|227|88; (*GB) gi|78191426|gb|ABB29934.1| (e_value=2e-18) acidic ribosomal protein P1a-like [Solanum tuberosum];; (*SWP) sp|Q8LEQ0|RLA13_ARATH (e_value=1e-14) 60S acidic ribosomal protein P1-3 OS=Arabidopsis thaliana GN=RPP1C PE=1 SV=2;; (*TAIR) AT5G47700.2 (e_value=8e-16) | Symbols: | 60S acidic ribosomal protein family | chr5:19328019-19328724 REVERSE LENGTH=113;; (*ITAG) Solyc01g104…	15.8564	38.64	1	0	2	4	88	8.80847	4.53857
NbS00042976g0007.1 protein AED:0.01 eAED:0.01 QI:0	1 0.33|1|1|1|3|0|112; (*GB) gi|78191426|gb|ABB29934.1| (e_value=8e-34) acidic ribosomal protein P1a-like [Solanum tuberosum];; (*SWP) sp|Q8LEQ0|RLA13_ARATH (e_value=1e-25) 60S acidic ribosomal protein P1-3 OS=Arabidopsis thaliana GN=RPP1C PE=1 SV=2;; (*TAIR) AT5G47700.2 (e_value=1e-26) | Symbols: | 60S acidic ribosomal protein family | chr5:19328019-19328724 REVERSE LENGTH=113;; (*ITAG) Solyc01g1…	15.8564	30.36	1	0	2	4	112	11.4207	4.32275
NbS00021044g0016.1 protein AED:0.21 eAED:0.21 QI:231	1 1|1|0.66|0.5|4|6|113; (*GB) gi|24473796|gb|AAL91663.1| (e_value=2e-31) 60s acidic ribosomal protein [Prunus dulcis];; (*SWP) sp|P41099|RLA2_PARAR (e_value=2e-30) 60S acidic ribosomal protein P2 OS=Parthenium argentatum PE=3 SV=1;; (*TAIR) AT2G27710.4 (e_value=1e-27) | Symbols: | 60S acidic ribosomal protein family | chr2:11816929-11817670 FORWARD LENGTH=98;; (*ITAG) Solyc11g067100.1.1 (e_value=…	19.0804	70.8	1	1	4	4	113	11.3358	4.61475
NbS00053503g0005.1 protein AED:0.02 eAED:0.02 QI:0	1 0.33|1|1|1|3|0|111; (*GB) gi|78191426|gb|ABB29934.1| (e_value=4e-32) acidic ribosomal protein P1a-like [Solanum tuberosum];; (*SWP) sp|Q8LCW9|RLA11_ARATH (e_value=3e-25) 60S acidic ribosomal protein P1-1 OS=Arabidopsis thaliana GN=RPP1A PE=1 SV=2;; (*TAIR) AT1G01100.4 (e_value=2e-26) | Symbols: | 60S acidic ribosomal protein family | chr1:50284-50954 REVERSE LENGTH=112;; (*ITAG) Solyc01g104370.…	15.8564	30.63	1	0	2	4	111	11.3356	4.32275
NbS00042271g0006.1 protein AED:0.20 eAED:0.20 QI:0	0 0|1|1|1|2|0|110; (*GB) gi|76160941|gb|ABA40434.1| (e_value=4e-27) 60s acidic ribosomal protein-like protein [Solanum tuberosum];; (*SWP) sp|P41099|RLA2_PARAR (e_value=1e-25) 60S acidic ribosomal protein P2 OS=Parthenium argentatum PE=3 SV=1;; (*TAIR) AT2G27710.3 (e_value=9e-23) | Symbols: | 60S acidic ribosomal protein family | chr2:11816929-11817670 FORWARD LENGTH=115;; (*ITAG) Solyc06g074430.…	7.07069	25.45	1	0	2	2	110	11.2228	4.53857
NbS00019361g0011.1 protein AED:0.15 eAED:0.15 QI:110	1 1|1|0.66|0.5|4|850|112; (*GB) gi|77416939|gb|ABA81865.1| (e_value=1e-29) unknown [Solanum tuberosum];; (*SWP) sp|P41099|RLA2_PARAR (e_value=3e-26) 60S acidic ribosomal protein P2 OS=Parthenium argentatum PE=3 SV=1;; (*TAIR) AT2G27710.4 (e_value=5e-24) | Symbols: | 60S acidic ribosomal protein family | chr2:11816929-11817670 FORWARD LENGTH=98;; (*ITAG) Solyc06g074430.2.1 (e_value=2e-32) genomic_…	24.4675	72.32	1	3	4	5	112	11.4929	4.56396
NbS00029619g0005.1 protein AED:0.20 eAED:0.20 QI:0	1 0.75|1|0.66|0.75|4|435|149; (*GB) gi|297734823|emb|CBI17057.3| (e_value=2e-29) unnamed protein product [Vitis vinifera];; (*SWP) sp|P41099|RLA2_PARAR (e_value=5e-29) 60S acidic ribosomal protein P2 OS=Parthenium argentatum PE=3 SV=1;; (*TAIR) AT2G27710.4 (e_value=9e-26) | Symbols: | 60S acidic ribosomal protein family | chr2:11816929-11817670 FORWARD LENGTH=98;; (*ITAG) Solyc06g074430.2.1 (e_va…	24.1281	38.93	1	1	3	5	149	15.6179	4.729
NbS00000941g0015.1 protein AED:0.00 eAED:0.00 QI:0	1 0.75|1|0.33|0.5|4|247|146; (*GB) gi|297734823|emb|CBI17057.3| (e_value=2e-30) unnamed protein product [Vitis vinifera];; (*SWP) sp|P41099|RLA2_PARAR (e_value=4e-28) 60S acidic ribosomal protein P2 OS=Parthenium argentatum PE=3 SV=1;; (*TAIR) AT2G27710.4 (e_value=2e-25) | Symbols: | 60S acidic ribosomal protein family | chr2:11816929-11817670 FORWARD LENGTH=98;; (*ITAG) Solyc06g074430.2.1 (e_val…	22.7424	43.84	1	1	3	5	146	15.3648	4.75439
NbS00009201g0006.1 protein AED:0.22 eAED:0.22 QI:0	1 1|1|1|1|2|227|88; (*GB) gi|78191426|gb|ABB29934.1| (e_value=2e-18) acidic ribosomal protein P1a-like [Solanum tuberosum];; (*SWP) sp|Q8LEQ0|RLA13_ARATH (e_value=1e-14) 60S acidic ribosomal protein P1-3 OS=Arabidopsis thaliana GN=RPP1C PE=1 SV=2;; (*TAIR) AT5G47700.2 (e_value=8e-16) | Symbols: | 60S acidic ribosomal protein family | chr5:19328019-19328724 REVERSE LENGTH=113;; (*ITAG) Solyc01g104…	17.5085	38.64	1	0	2	4	88	8.80847	4.53857
NbS00042976g0007.1 protein AED:0.01 eAED:0.01 QI:0	1 0.33|1|1|1|3|0|112; (*GB) gi|78191426|gb|ABB29934.1| (e_value=8e-34) acidic ribosomal protein P1a-like [Solanum tuberosum];; (*SWP) sp|Q8LEQ0|RLA13_ARATH (e_value=1e-25) 60S acidic ribosomal protein P1-3 OS=Arabidopsis thaliana GN=RPP1C PE=1 SV=2;; (*TAIR) AT5G47700.2 (e_value=1e-26) | Symbols: | 60S acidic ribosomal protein family | chr5:19328019-19328724 REVERSE LENGTH=113;; (*ITAG) Solyc01g1…	17.5085	30.36	1	0	2	4	112	11.4207	4.32275
NbS00053503g0005.1 protein AED:0.02 eAED:0.02 QI:0	1 0.33|1|1|1|3|0|111; (*GB) gi|78191426|gb|ABB29934.1| (e_value=4e-32) acidic ribosomal protein P1a-like [Solanum tuberosum];; (*SWP) sp|Q8LCW9|RLA11_ARATH (e_value=3e-25) 60S acidic ribosomal protein P1-1 OS=Arabidopsis thaliana GN=RPP1A PE=1 SV=2;; (*TAIR) AT1G01100.4 (e_value=2e-26) | Symbols: | 60S acidic ribosomal protein family | chr1:50284-50954 REVERSE LENGTH=112;; (*ITAG) Solyc01g104370.…	17.5085	30.63	1	0	2	4	111	11.3356	4.32275
NbS00021044g0016.1 protein AED:0.21 eAED:0.21 QI:231	1 1|1|0.66|0.5|4|6|113; (*GB) gi|24473796|gb|AAL91663.1| (e_value=2e-31) 60s acidic ribosomal protein [Prunus dulcis];; (*SWP) sp|P41099|RLA2_PARAR (e_value=2e-30) 60S acidic ribosomal protein P2 OS=Parthenium argentatum PE=3 SV=1;; (*TAIR) AT2G27710.4 (e_value=1e-27) | Symbols: | 60S acidic ribosomal protein family | chr2:11816929-11817670 FORWARD LENGTH=98;; (*ITAG) Solyc11g067100.1.1 (e_value=…	14.168	55.75	1	1	3	3	113	11.3358	4.61475
NbS00029619g0005.1 protein AED:0.20 eAED:0.20 QI:0	1 0.75|1|0.66|0.75|4|435|149; (*GB) gi|297734823|emb|CBI17057.3| (e_value=2e-29) unnamed protein product [Vitis vinifera];; (*SWP) sp|P41099|RLA2_PARAR (e_value=5e-29) 60S acidic ribosomal protein P2 OS=Parthenium argentatum PE=3 SV=1;; (*TAIR) AT2G27710.4 (e_value=9e-26) | Symbols: | 60S acidic ribosomal protein family | chr2:11816929-11817670 FORWARD LENGTH=98;; (*ITAG) Solyc06g074430.2.1 (e_va…	12.7908	38.93	1	1	3	3	149	15.6179	4.729
NbS00009201g0006.1 protein AED:0.22 eAED:0.22 QI:0	1 1|1|1|1|2|227|88; (*GB) gi|78191426|gb|ABB29934.1| (e_value=2e-18) acidic ribosomal protein P1a-like [Solanum tuberosum];; (*SWP) sp|Q8LEQ0|RLA13_ARATH (e_value=1e-14) 60S acidic ribosomal protein P1-3 OS=Arabidopsis thaliana GN=RPP1C PE=1 SV=2;; (*TAIR) AT5G47700.2 (e_value=8e-16) | Symbols: | 60S acidic ribosomal protein family | chr5:19328019-19328724 REVERSE LENGTH=113;; (*ITAG) Solyc01g104…	12.6853	18.18	1	0	1	3	88	8.80847	4.53857
NbS00019361g0011.1 protein AED:0.15 eAED:0.15 QI:110	1 1|1|0.66|0.5|4|850|112; (*GB) gi|77416939|gb|ABA81865.1| (e_value=1e-29) unknown [Solanum tuberosum];; (*SWP) sp|P41099|RLA2_PARAR (e_value=3e-26) 60S acidic ribosomal protein P2 OS=Parthenium argentatum PE=3 SV=1;; (*TAIR) AT2G27710.4 (e_value=5e-24) | Symbols: | 60S acidic ribosomal protein family | chr2:11816929-11817670 FORWARD LENGTH=98;; (*ITAG) Solyc06g074430.2.1 (e_value=2e-32) genomic_…	12.7046	34.82	1	1	2	3	112	11.4929	4.56396
NbS00042976g0007.1 protein AED:0.01 eAED:0.01 QI:0	1 0.33|1|1|1|3|0|112; (*GB) gi|78191426|gb|ABB29934.1| (e_value=8e-34) acidic ribosomal protein P1a-like [Solanum tuberosum];; (*SWP) sp|Q8LEQ0|RLA13_ARATH (e_value=1e-25) 60S acidic ribosomal protein P1-3 OS=Arabidopsis thaliana GN=RPP1C PE=1 SV=2;; (*TAIR) AT5G47700.2 (e_value=1e-26) | Symbols: | 60S acidic ribosomal protein family | chr5:19328019-19328724 REVERSE LENGTH=113;; (*ITAG) Solyc01g1…	12.6853	14.29	1	0	1	3	112	11.4207	4.32275
NbS00053503g0005.1 protein AED:0.02 eAED:0.02 QI:0	1 0.33|1|1|1|3|0|111; (*GB) gi|78191426|gb|ABB29934.1| (e_value=4e-32) acidic ribosomal protein P1a-like [Solanum tuberosum];; (*SWP) sp|Q8LCW9|RLA11_ARATH (e_value=3e-25) 60S acidic ribosomal protein P1-1 OS=Arabidopsis thaliana GN=RPP1A PE=1 SV=2;; (*TAIR) AT1G01100.4 (e_value=2e-26) | Symbols: | 60S acidic ribosomal protein family | chr1:50284-50954 REVERSE LENGTH=112;; (*ITAG) Solyc01g104370.…	12.6853	14.41	1	0	1	3	111	11.3356	4.32275
NbS00000941g0015.1 protein AED:0.00 eAED:0.00 QI:0	1 0.75|1|0.33|0.5|4|247|146; (*GB) gi|297734823|emb|CBI17057.3| (e_value=2e-30) unnamed protein product [Vitis vinifera];; (*SWP) sp|P41099|RLA2_PARAR (e_value=4e-28) 60S acidic ribosomal protein P2 OS=Parthenium argentatum PE=3 SV=1;; (*TAIR) AT2G27710.4 (e_value=2e-25) | Symbols: | 60S acidic ribosomal protein family | chr2:11816929-11817670 FORWARD LENGTH=98;; (*ITAG) Solyc06g074430.2.1 (e_val…	8.01966	26.71	1	0	2	2	146	15.3648	4.75439
NbS00021044g0016.1 protein AED:0.21 eAED:0.21 QI:231	1 1|1|0.66|0.5|4|6|113; (*GB) gi|24473796|gb|AAL91663.1| (e_value=2e-31) 60s acidic ribosomal protein [Prunus dulcis];; (*SWP) sp|P41099|RLA2_PARAR (e_value=2e-30) 60S acidic ribosomal protein P2 OS=Parthenium argentatum PE=3 SV=1;; (*TAIR) AT2G27710.4 (e_value=1e-27) | Symbols: | 60S acidic ribosomal protein family | chr2:11816929-11817670 FORWARD LENGTH=98;; (*ITAG) Solyc11g067100.1.1 (e_value=…	9.99373	28.32	1	0	2	2	113	11.3358	4.61475
NbS00029619g0005.1 protein AED:0.20 eAED:0.20 QI:0	1 0.75|1|0.66|0.75|4|435|149; (*GB) gi|297734823|emb|CBI17057.3| (e_value=2e-29) unnamed protein product [Vitis vinifera];; (*SWP) sp|P41099|RLA2_PARAR (e_value=5e-29) 60S acidic ribosomal protein P2 OS=Parthenium argentatum PE=3 SV=1;; (*TAIR) AT2G27710.4 (e_value=9e-26) | Symbols: | 60S acidic ribosomal protein family | chr2:11816929-11817670 FORWARD LENGTH=98;; (*ITAG) Solyc06g074430.2.1 (e_va…	17.3147	40.27	1	1	4	4	149	15.6179	4.729
NbS00021044g0016.1 protein AED:0.21 eAED:0.21 QI:231	1 1|1|0.66|0.5|4|6|113; (*GB) gi|24473796|gb|AAL91663.1| (e_value=2e-31) 60s acidic ribosomal protein [Prunus dulcis];; (*SWP) sp|P41099|RLA2_PARAR (e_value=2e-30) 60S acidic ribosomal protein P2 OS=Parthenium argentatum PE=3 SV=1;; (*TAIR) AT2G27710.4 (e_value=1e-27) | Symbols: | 60S acidic ribosomal protein family | chr2:11816929-11817670 FORWARD LENGTH=98;; (*ITAG) Solyc11g067100.1.1 (e_value=…	17.887	30.09	1	0	3	4	113	11.3358	4.61475
NbS00009201g0006.1 protein AED:0.22 eAED:0.22 QI:0	1 1|1|1|1|2|227|88; (*GB) gi|78191426|gb|ABB29934.1| (e_value=2e-18) acidic ribosomal protein P1a-like [Solanum tuberosum];; (*SWP) sp|Q8LEQ0|RLA13_ARATH (e_value=1e-14) 60S acidic ribosomal protein P1-3 OS=Arabidopsis thaliana GN=RPP1C PE=1 SV=2;; (*TAIR) AT5G47700.2 (e_value=8e-16) | Symbols: | 60S acidic ribosomal protein family | chr5:19328019-19328724 REVERSE LENGTH=113;; (*ITAG) Solyc01g104…	11.3485	18.18	1	0	1	3	88	8.80847	4.53857
NbS00019361g0011.1 protein AED:0.15 eAED:0.15 QI:110	1 1|1|0.66|0.5|4|850|112; (*GB) gi|77416939|gb|ABA81865.1| (e_value=1e-29) unknown [Solanum tuberosum];; (*SWP) sp|P41099|RLA2_PARAR (e_value=3e-26) 60S acidic ribosomal protein P2 OS=Parthenium argentatum PE=3 SV=1;; (*TAIR) AT2G27710.4 (e_value=5e-24) | Symbols: | 60S acidic ribosomal protein family | chr2:11816929-11817670 FORWARD LENGTH=98;; (*ITAG) Solyc06g074430.2.1 (e_value=2e-32) genomic_…	11.1435	57.14	1	2	3	3	112	11.4929	4.56396
NbS00042976g0007.1 protein AED:0.01 eAED:0.01 QI:0	1 0.33|1|1|1|3|0|112; (*GB) gi|78191426|gb|ABB29934.1| (e_value=8e-34) acidic ribosomal protein P1a-like [Solanum tuberosum];; (*SWP) sp|Q8LEQ0|RLA13_ARATH (e_value=1e-25) 60S acidic ribosomal protein P1-3 OS=Arabidopsis thaliana GN=RPP1C PE=1 SV=2;; (*TAIR) AT5G47700.2 (e_value=1e-26) | Symbols: | 60S acidic ribosomal protein family | chr5:19328019-19328724 REVERSE LENGTH=113;; (*ITAG) Solyc01g1…	11.3485	14.29	1	0	1	3	112	11.4207	4.32275
NbS00053503g0005.1 protein AED:0.02 eAED:0.02 QI:0	1 0.33|1|1|1|3|0|111; (*GB) gi|78191426|gb|ABB29934.1| (e_value=4e-32) acidic ribosomal protein P1a-like [Solanum tuberosum];; (*SWP) sp|Q8LCW9|RLA11_ARATH (e_value=3e-25) 60S acidic ribosomal protein P1-1 OS=Arabidopsis thaliana GN=RPP1A PE=1 SV=2;; (*TAIR) AT1G01100.4 (e_value=2e-26) | Symbols: | 60S acidic ribosomal protein family | chr1:50284-50954 REVERSE LENGTH=112;; (*ITAG) Solyc01g104370.…	11.3485	14.41	1	0	1	3	111	11.3356	4.32275
NbS00042271g0006.1 protein AED:0.20 eAED:0.20 QI:0	0 0|1|1|1|2|0|110; (*GB) gi|76160941|gb|ABA40434.1| (e_value=4e-27) 60s acidic ribosomal protein-like protein [Solanum tuberosum];; (*SWP) sp|P41099|RLA2_PARAR (e_value=1e-25) 60S acidic ribosomal protein P2 OS=Parthenium argentatum PE=3 SV=1;; (*TAIR) AT2G27710.3 (e_value=9e-23) | Symbols: | 60S acidic ribosomal protein family | chr2:11816929-11817670 FORWARD LENGTH=115;; (*ITAG) Solyc06g074430.…	6.17429	10.91	1	0	2	2	110	11.2228	4.53857
NbS00018504g0008.1 protein AED:0.22 eAED:0.38 QI:0	0.33 0|0.85|1|1|7|0|298; (*GB) gi|78191424|gb|ABB29933.1| (e_value=5e-117) P0 ribosomal protein-like [Solanum tuberosum];; (*SWP) sp|P50346|RLA0_SOYBN (e_value=2e-112) 60S acidic ribosomal protein P0 OS=Glycine max PE=2 SV=1;; (*TAIR) AT3G11250.1 (e_value=1e-110) | Symbols: | Ribosomal protein L10 family protein | chr3:3521453-3522826 FORWARD LENGTH=323;; (*ITAG) Solyc05g054580.2.1 (e_value=8e-12…	6.18285	4.36	1	0	1	2	298	32.2354	8.19189
NbS00000941g0015.1 protein AED:0.00 eAED:0.00 QI:0	1 0.75|1|0.33|0.5|4|247|146; (*GB) gi|297734823|emb|CBI17057.3| (e_value=2e-30) unnamed protein product [Vitis vinifera];; (*SWP) sp|P41099|RLA2_PARAR (e_value=4e-28) 60S acidic ribosomal protein P2 OS=Parthenium argentatum PE=3 SV=1;; (*TAIR) AT2G27710.4 (e_value=2e-25) | Symbols: | 60S acidic ribosomal protein family | chr2:11816929-11817670 FORWARD LENGTH=98;; (*ITAG) Solyc06g074430.2.1 (e_val…	8.68197	26.71	1	0	2	2	146	15.3648	4.75439
NbS00058382g0003.1 protein AED:0.07 eAED:0.18 QI:0	1 0|1|0.5|0.66|3|0|266; (*GB) gi|78191424|gb|ABB29933.1| (e_value=4e-116) P0 ribosomal protein-like [Solanum tuberosum];; (*SWP) sp|P50346|RLA0_SOYBN (e_value=4e-114) 60S acidic ribosomal protein P0 OS=Glycine max PE=2 SV=1;; (*TAIR) AT3G11250.1 (e_value=2e-109) | Symbols: | Ribosomal protein L10 family protein | chr3:3521453-3522826 FORWARD LENGTH=323;; (*ITAG) Solyc05g054580.2.1 (e_value=3e-119…	6.18285	4.89	1	0	1	2	266	28.8182	4.99561
NbS00059519g0005.1 protein AED:0.28 eAED:0.30 QI:0	0.2 0.16|0.83|1|1|6|0|240; (*SWP) sp|P41095|RLA0_ORYSJ (e_value=1e-65) 60S acidic ribosomal protein P0 OS=Oryza sativa subsp. japonica GN=Os08g0130500 PE=1 SV=3;; (*TAIR) AT3G09200.1 (e_value=3e-65) | Symbols: | Ribosomal protein L10 family protein | chr3:2823364-2825020 REVERSE LENGTH=320;; (*ITAG) Solyc09g091520.1.1 (e_value=2e-66) evidence_code:10F0H1E0IEG genomic_reference:SL2.40ch09 gene_reg…	6.18285	5.42	1	0	1	2	240	26.0333	4.88135
NbS00037870g0001.1 protein AED:0.05 eAED:0.05 QI:0	-1 0|1|-1|1|1|0|113; (*SWP) sp|P41099|RLA2_PARAR (e_value=4e-27) 60S acidic ribosomal protein P2 OS=Parthenium argentatum PE=3 SV=1;; (*TAIR) AT2G27710.4 (e_value=3e-24) | Symbols: | 60S acidic ribosomal protein family | chr2:11816929-11817670 FORWARD LENGTH=98;; (*ITAG) Solyc06g074430.2.1 (e_value=9e-30) genomic_reference:SL2.40ch06 gene_region:42457712-42460408 transcript_region:SL2.40ch06:4245…	11.7127	19.47	1	0	1	2	113	11.4818	4.52588
NbS00019361g0011.1 protein AED:0.15 eAED:0.15 QI:110	1 1|1|0.66|0.5|4|850|112; (*GB) gi|77416939|gb|ABA81865.1| (e_value=1e-29) unknown [Solanum tuberosum];; (*SWP) sp|P41099|RLA2_PARAR (e_value=3e-26) 60S acidic ribosomal protein P2 OS=Parthenium argentatum PE=3 SV=1;; (*TAIR) AT2G27710.4 (e_value=5e-24) | Symbols: | 60S acidic ribosomal protein family | chr2:11816929-11817670 FORWARD LENGTH=98;; (*ITAG) Solyc06g074430.2.1 (e_value=2e-32) genomic_…	62.8492	72.32	1	4	6	15	112	11.4929	4.56396
NbS00021044g0016.1 protein AED:0.21 eAED:0.21 QI:231	1 1|1|0.66|0.5|4|6|113; (*GB) gi|24473796|gb|AAL91663.1| (e_value=2e-31) 60s acidic ribosomal protein [Prunus dulcis];; (*SWP) sp|P41099|RLA2_PARAR (e_value=2e-30) 60S acidic ribosomal protein P2 OS=Parthenium argentatum PE=3 SV=1;; (*TAIR) AT2G27710.4 (e_value=1e-27) | Symbols: | 60S acidic ribosomal protein family | chr2:11816929-11817670 FORWARD LENGTH=98;; (*ITAG) Solyc11g067100.1.1 (e_value=…	52.7193	77.88	1	2	7	13	113	11.3358	4.61475
NbS00000941g0015.1 protein AED:0.00 eAED:0.00 QI:0	1 0.75|1|0.33|0.5|4|247|146; (*GB) gi|297734823|emb|CBI17057.3| (e_value=2e-30) unnamed protein product [Vitis vinifera];; (*SWP) sp|P41099|RLA2_PARAR (e_value=4e-28) 60S acidic ribosomal protein P2 OS=Parthenium argentatum PE=3 SV=1;; (*TAIR) AT2G27710.4 (e_value=2e-25) | Symbols: | 60S acidic ribosomal protein family | chr2:11816929-11817670 FORWARD LENGTH=98;; (*ITAG) Solyc06g074430.2.1 (e_val…	52.2168	56.85	1	2	5	12	146	15.3648	4.75439
NbS00029619g0005.1 protein AED:0.20 eAED:0.20 QI:0	1 0.75|1|0.66|0.75|4|435|149; (*GB) gi|297734823|emb|CBI17057.3| (e_value=2e-29) unnamed protein product [Vitis vinifera];; (*SWP) sp|P41099|RLA2_PARAR (e_value=5e-29) 60S acidic ribosomal protein P2 OS=Parthenium argentatum PE=3 SV=1;; (*TAIR) AT2G27710.4 (e_value=9e-26) | Symbols: | 60S acidic ribosomal protein family | chr2:11816929-11817670 FORWARD LENGTH=98;; (*ITAG) Solyc06g074430.2.1 (e_va…	48.1052	55.7	1	2	5	11	149	15.6179	4.729
NbS00042976g0007.1 protein AED:0.01 eAED:0.01 QI:0	1 0.33|1|1|1|3|0|112; (*GB) gi|78191426|gb|ABB29934.1| (e_value=8e-34) acidic ribosomal protein P1a-like [Solanum tuberosum];; (*SWP) sp|Q8LEQ0|RLA13_ARATH (e_value=1e-25) 60S acidic ribosomal protein P1-3 OS=Arabidopsis thaliana GN=RPP1C PE=1 SV=2;; (*TAIR) AT5G47700.2 (e_value=1e-26) | Symbols: | 60S acidic ribosomal protein family | chr5:19328019-19328724 REVERSE LENGTH=113;; (*ITAG) Solyc01g1…	35.2462	50.89	1	1	2	8	112	11.4207	4.32275
NbS00058382g0003.1 protein AED:0.07 eAED:0.18 QI:0	1 0|1|0.5|0.66|3|0|266; (*GB) gi|78191424|gb|ABB29933.1| (e_value=4e-116) P0 ribosomal protein-like [Solanum tuberosum];; (*SWP) sp|P50346|RLA0_SOYBN (e_value=4e-114) 60S acidic ribosomal protein P0 OS=Glycine max PE=2 SV=1;; (*TAIR) AT3G11250.1 (e_value=2e-109) | Symbols: | Ribosomal protein L10 family protein | chr3:3521453-3522826 FORWARD LENGTH=323;; (*ITAG) Solyc05g054580.2.1 (e_value=3e-119…	27.2174	28.57	1	1	4	7	266	28.8182	4.99561
NbS00018504g0008.1 protein AED:0.22 eAED:0.38 QI:0	0.33 0|0.85|1|1|7|0|298; (*GB) gi|78191424|gb|ABB29933.1| (e_value=5e-117) P0 ribosomal protein-like [Solanum tuberosum];; (*SWP) sp|P50346|RLA0_SOYBN (e_value=2e-112) 60S acidic ribosomal protein P0 OS=Glycine max PE=2 SV=1;; (*TAIR) AT3G11250.1 (e_value=1e-110) | Symbols: | Ribosomal protein L10 family protein | chr3:3521453-3522826 FORWARD LENGTH=323;; (*ITAG) Solyc05g054580.2.1 (e_value=8e-12…	26.2292	25.5	1	1	4	7	298	32.2354	8.19189
NbS00019795g0001.1 protein AED:0.16 eAED:0.16 QI:0	0 0|0.5|1|1|2|0|281; (*GB) gi|225448367|ref|XP_002268645.1| (e_value=2e-159) PREDICTED: 60S acidic ribosomal protein P0 [Vitis vinifera];; (*SWP) sp|P50346|RLA0_SOYBN (e_value=5e-159) 60S acidic ribosomal protein P0 OS=Glycine max PE=2 SV=1;; (*TAIR) AT3G09200.1 (e_value=9e-159) | Symbols: | Ribosomal protein L10 family protein | chr3:2823364-2825020 REVERSE LENGTH=320;; (*ITAG) Solyc05g054580.2.…	25.2001	13.88	1	1	2	6	281	30.3181	8.92432
NbS00053503g0005.1 protein AED:0.02 eAED:0.02 QI:0	1 0.33|1|1|1|3|0|111; (*GB) gi|78191426|gb|ABB29934.1| (e_value=4e-32) acidic ribosomal protein P1a-like [Solanum tuberosum];; (*SWP) sp|Q8LCW9|RLA11_ARATH (e_value=3e-25) 60S acidic ribosomal protein P1-1 OS=Arabidopsis thaliana GN=RPP1A PE=1 SV=2;; (*TAIR) AT1G01100.4 (e_value=2e-26) | Symbols: | 60S acidic ribosomal protein family | chr1:50284-50954 REVERSE LENGTH=112;; (*ITAG) Solyc01g104370.…	24.6285	50.45	1	1	2	6	111	11.3356	4.32275
NbS00009201g0006.1 protein AED:0.22 eAED:0.22 QI:0	1 1|1|1|1|2|227|88; (*GB) gi|78191426|gb|ABB29934.1| (e_value=2e-18) acidic ribosomal protein P1a-like [Solanum tuberosum];; (*SWP) sp|Q8LEQ0|RLA13_ARATH (e_value=1e-14) 60S acidic ribosomal protein P1-3 OS=Arabidopsis thaliana GN=RPP1C PE=1 SV=2;; (*TAIR) AT5G47700.2 (e_value=8e-16) | Symbols: | 60S acidic ribosomal protein family | chr5:19328019-19328724 REVERSE LENGTH=113;; (*ITAG) Solyc01g104…	16.4907	18.18	1	0	1	4	88	8.80847	4.53857
NbS00037870g0001.1 protein AED:0.05 eAED:0.05 QI:0	-1 0|1|-1|1|1|0|113; (*SWP) sp|P41099|RLA2_PARAR (e_value=4e-27) 60S acidic ribosomal protein P2 OS=Parthenium argentatum PE=3 SV=1;; (*TAIR) AT2G27710.4 (e_value=3e-24) | Symbols: | 60S acidic ribosomal protein family | chr2:11816929-11817670 FORWARD LENGTH=98;; (*ITAG) Solyc06g074430.2.1 (e_value=9e-30) genomic_reference:SL2.40ch06 gene_region:42457712-42460408 transcript_region:SL2.40ch06:4245…	15.661	20.35	1	0	2	3	113	11.4818	4.52588
NbS00059519g0005.1 protein AED:0.28 eAED:0.30 QI:0	0.2 0.16|0.83|1|1|6|0|240; (*SWP) sp|P41095|RLA0_ORYSJ (e_value=1e-65) 60S acidic ribosomal protein P0 OS=Oryza sativa subsp. japonica GN=Os08g0130500 PE=1 SV=3;; (*TAIR) AT3G09200.1 (e_value=3e-65) | Symbols: | Ribosomal protein L10 family protein | chr3:2823364-2825020 REVERSE LENGTH=320;; (*ITAG) Solyc09g091520.1.1 (e_value=2e-66) evidence_code:10F0H1E0IEG genomic_reference:SL2.40ch09 gene_reg…	12.8176	10	1	0	2	4	240	26.0333	4.88135
NbS00042271g0006.1 protein AED:0.20 eAED:0.20 QI:0	0 0|1|1|1|2|0|110; (*GB) gi|76160941|gb|ABA40434.1| (e_value=4e-27) 60s acidic ribosomal protein-like protein [Solanum tuberosum];; (*SWP) sp|P41099|RLA2_PARAR (e_value=1e-25) 60S acidic ribosomal protein P2 OS=Parthenium argentatum PE=3 SV=1;; (*TAIR) AT2G27710.3 (e_value=9e-23) | Symbols: | 60S acidic ribosomal protein family | chr2:11816929-11817670 FORWARD LENGTH=115;; (*ITAG) Solyc06g074430.…	10.1826	10.91	1	0	2	3	110	11.2228	4.53857
NbS00059961g0003.1 protein AED:0.26 eAED:0.26 QI:0	1 0.5|1|1|1|2|317|154; (*GB) gi|224106463|ref|XP_002314174.1| (e_value=4e-32) predicted protein [Populus trichocarpa];; (*SWP) sp|Q9LVC9|RLA32_ARATH (e_value=3e-30) 60S acidic ribosomal protein P3-2 OS=Arabidopsis thaliana GN=RPP3B PE=1 SV=1;; (*TAIR) AT5G57290.1 (e_value=2e-31) | Symbols: | 60S acidic ribosomal protein family | chr5:23207049-23207835 REVERSE LENGTH=120;; (*ITAG) Solyc07g009330.2…	9.42589	9.74	1	0	1	2	154	16.091	6.56592
NbS00031373g0006.1 protein AED:0.15 eAED:0.15 QI:0	0.5 0|0.66|1|1|3|0|130; (*SWP) sp|Q9LVC9|RLA32_ARATH (e_value=7e-27) 60S acidic ribosomal protein P3-2 OS=Arabidopsis thaliana GN=RPP3B PE=1 SV=1;; (*TAIR) AT5G57290.3 (e_value=3e-28) | Symbols: | 60S acidic ribosomal protein family | chr5:23207049-23207835 REVERSE LENGTH=119;; (*ITAG) Solyc07g009330.2.1 (e_value=4e-37) genomic_reference:SL2.40ch07 gene_region:4378704-4380091 transcript_region:SL…	9.42589	11.54	1	0	1	2	130	13.1482	4.32275
NbS00019361g0011.1 protein AED:0.15 eAED:0.15 QI:110	1 1|1|0.66|0.5|4|850|112; (*GB) gi|77416939|gb|ABA81865.1| (e_value=1e-29) unknown [Solanum tuberosum];; (*SWP) sp|P41099|RLA2_PARAR (e_value=3e-26) 60S acidic ribosomal protein P2 OS=Parthenium argentatum PE=3 SV=1;; (*TAIR) AT2G27710.4 (e_value=5e-24) | Symbols: | 60S acidic ribosomal protein family | chr2:11816929-11817670 FORWARD LENGTH=98;; (*ITAG) Solyc06g074430.2.1 (e_value=2e-32) genomic_…	64.0165	72.32	1	4	6	16	112	11.4929	4.56396
NbS00000941g0015.1 protein AED:0.00 eAED:0.00 QI:0	1 0.75|1|0.33|0.5|4|247|146; (*GB) gi|297734823|emb|CBI17057.3| (e_value=2e-30) unnamed protein product [Vitis vinifera];; (*SWP) sp|P41099|RLA2_PARAR (e_value=4e-28) 60S acidic ribosomal protein P2 OS=Parthenium argentatum PE=3 SV=1;; (*TAIR) AT2G27710.4 (e_value=2e-25) | Symbols: | 60S acidic ribosomal protein family | chr2:11816929-11817670 FORWARD LENGTH=98;; (*ITAG) Solyc06g074430.2.1 (e_val…	52.7328	47.26	1	1	4	13	146	15.3648	4.75439
NbS00021044g0016.1 protein AED:0.21 eAED:0.21 QI:231	1 1|1|0.66|0.5|4|6|113; (*GB) gi|24473796|gb|AAL91663.1| (e_value=2e-31) 60s acidic ribosomal protein [Prunus dulcis];; (*SWP) sp|P41099|RLA2_PARAR (e_value=2e-30) 60S acidic ribosomal protein P2 OS=Parthenium argentatum PE=3 SV=1;; (*TAIR) AT2G27710.4 (e_value=1e-27) | Symbols: | 60S acidic ribosomal protein family | chr2:11816929-11817670 FORWARD LENGTH=98;; (*ITAG) Solyc11g067100.1.1 (e_value=…	54.0125	77.88	1	2	7	13	113	11.3358	4.61475
NbS00029619g0005.1 protein AED:0.20 eAED:0.20 QI:0	1 0.75|1|0.66|0.75|4|435|149; (*GB) gi|297734823|emb|CBI17057.3| (e_value=2e-29) unnamed protein product [Vitis vinifera];; (*SWP) sp|P41099|RLA2_PARAR (e_value=5e-29) 60S acidic ribosomal protein P2 OS=Parthenium argentatum PE=3 SV=1;; (*TAIR) AT2G27710.4 (e_value=9e-26) | Symbols: | 60S acidic ribosomal protein family | chr2:11816929-11817670 FORWARD LENGTH=98;; (*ITAG) Solyc06g074430.2.1 (e_va…	47.3401	55.7	1	2	5	11	149	15.6179	4.729
NbS00042976g0007.1 protein AED:0.01 eAED:0.01 QI:0	1 0.33|1|1|1|3|0|112; (*GB) gi|78191426|gb|ABB29934.1| (e_value=8e-34) acidic ribosomal protein P1a-like [Solanum tuberosum];; (*SWP) sp|Q8LEQ0|RLA13_ARATH (e_value=1e-25) 60S acidic ribosomal protein P1-3 OS=Arabidopsis thaliana GN=RPP1C PE=1 SV=2;; (*TAIR) AT5G47700.2 (e_value=1e-26) | Symbols: | 60S acidic ribosomal protein family | chr5:19328019-19328724 REVERSE LENGTH=113;; (*ITAG) Solyc01g1…	31.7696	66.96	1	1	3	8	112	11.4207	4.32275
NbS00053503g0005.1 protein AED:0.02 eAED:0.02 QI:0	1 0.33|1|1|1|3|0|111; (*GB) gi|78191426|gb|ABB29934.1| (e_value=4e-32) acidic ribosomal protein P1a-like [Solanum tuberosum];; (*SWP) sp|Q8LCW9|RLA11_ARATH (e_value=3e-25) 60S acidic ribosomal protein P1-1 OS=Arabidopsis thaliana GN=RPP1A PE=1 SV=2;; (*TAIR) AT1G01100.4 (e_value=2e-26) | Symbols: | 60S acidic ribosomal protein family | chr1:50284-50954 REVERSE LENGTH=112;; (*ITAG) Solyc01g104370.…	23.9174	66.67	1	1	3	6	111	11.3356	4.32275
NbS00009201g0006.1 protein AED:0.22 eAED:0.22 QI:0	1 1|1|1|1|2|227|88; (*GB) gi|78191426|gb|ABB29934.1| (e_value=2e-18) acidic ribosomal protein P1a-like [Solanum tuberosum];; (*SWP) sp|Q8LEQ0|RLA13_ARATH (e_value=1e-14) 60S acidic ribosomal protein P1-3 OS=Arabidopsis thaliana GN=RPP1C PE=1 SV=2;; (*TAIR) AT5G47700.2 (e_value=8e-16) | Symbols: | 60S acidic ribosomal protein family | chr5:19328019-19328724 REVERSE LENGTH=113;; (*ITAG) Solyc01g104…	19.6188	38.64	1	0	2	5	88	8.80847	4.53857
NbS00018504g0008.1 protein AED:0.22 eAED:0.38 QI:0	0.33 0|0.85|1|1|7|0|298; (*GB) gi|78191424|gb|ABB29933.1| (e_value=5e-117) P0 ribosomal protein-like [Solanum tuberosum];; (*SWP) sp|P50346|RLA0_SOYBN (e_value=2e-112) 60S acidic ribosomal protein P0 OS=Glycine max PE=2 SV=1;; (*TAIR) AT3G11250.1 (e_value=1e-110) | Symbols: | Ribosomal protein L10 family protein | chr3:3521453-3522826 FORWARD LENGTH=323;; (*ITAG) Solyc05g054580.2.1 (e_value=8e-12…	18.394	14.09	1	1	3	5	298	32.2354	8.19189
NbS00058382g0003.1 protein AED:0.07 eAED:0.18 QI:0	1 0|1|0.5|0.66|3|0|266; (*GB) gi|78191424|gb|ABB29933.1| (e_value=4e-116) P0 ribosomal protein-like [Solanum tuberosum];; (*SWP) sp|P50346|RLA0_SOYBN (e_value=4e-114) 60S acidic ribosomal protein P0 OS=Glycine max PE=2 SV=1;; (*TAIR) AT3G11250.1 (e_value=2e-109) | Symbols: | Ribosomal protein L10 family protein | chr3:3521453-3522826 FORWARD LENGTH=323;; (*ITAG) Solyc05g054580.2.1 (e_value=3e-119…	20.409	15.79	1	1	3	5	266	28.8182	4.99561
NbS00042271g0006.1 protein AED:0.20 eAED:0.20 QI:0	0 0|1|1|1|2|0|110; (*GB) gi|76160941|gb|ABA40434.1| (e_value=4e-27) 60s acidic ribosomal protein-like protein [Solanum tuberosum];; (*SWP) sp|P41099|RLA2_PARAR (e_value=1e-25) 60S acidic ribosomal protein P2 OS=Parthenium argentatum PE=3 SV=1;; (*TAIR) AT2G27710.3 (e_value=9e-23) | Symbols: | 60S acidic ribosomal protein family | chr2:11816929-11817670 FORWARD LENGTH=115;; (*ITAG) Solyc06g074430.…	13.649	10.91	1	0	2	4	110	11.2228	4.53857
NbS00019795g0001.1 protein AED:0.16 eAED:0.16 QI:0	0 0|0.5|1|1|2|0|281; (*GB) gi|225448367|ref|XP_002268645.1| (e_value=2e-159) PREDICTED: 60S acidic ribosomal protein P0 [Vitis vinifera];; (*SWP) sp|P50346|RLA0_SOYBN (e_value=5e-159) 60S acidic ribosomal protein P0 OS=Glycine max PE=2 SV=1;; (*TAIR) AT3G09200.1 (e_value=9e-159) | Symbols: | Ribosomal protein L10 family protein | chr3:2823364-2825020 REVERSE LENGTH=320;; (*ITAG) Solyc05g054580.2.…	14.1013	13.88	1	1	2	3	281	30.3181	8.92432
NbS00059519g0005.1 protein AED:0.28 eAED:0.30 QI:0	0.2 0.16|0.83|1|1|6|0|240; (*SWP) sp|P41095|RLA0_ORYSJ (e_value=1e-65) 60S acidic ribosomal protein P0 OS=Oryza sativa subsp. japonica GN=Os08g0130500 PE=1 SV=3;; (*TAIR) AT3G09200.1 (e_value=3e-65) | Symbols: | Ribosomal protein L10 family protein | chr3:2823364-2825020 REVERSE LENGTH=320;; (*ITAG) Solyc09g091520.1.1 (e_value=2e-66) evidence_code:10F0H1E0IEG genomic_reference:SL2.40ch09 gene_reg…	9.51243	10	1	0	2	3	240	26.0333	4.88135
NbS00037870g0001.1 protein AED:0.05 eAED:0.05 QI:0	-1 0|1|-1|1|1|0|113; (*SWP) sp|P41099|RLA2_PARAR (e_value=4e-27) 60S acidic ribosomal protein P2 OS=Parthenium argentatum PE=3 SV=1;; (*TAIR) AT2G27710.4 (e_value=3e-24) | Symbols: | 60S acidic ribosomal protein family | chr2:11816929-11817670 FORWARD LENGTH=98;; (*ITAG) Solyc06g074430.2.1 (e_value=9e-30) genomic_reference:SL2.40ch06 gene_region:42457712-42460408 transcript_region:SL2.40ch06:4245…	16.2019	20.35	1	0	2	3	113	11.4818	4.52588
NbS00059961g0003.1 protein AED:0.26 eAED:0.26 QI:0	1 0.5|1|1|1|2|317|154; (*GB) gi|224106463|ref|XP_002314174.1| (e_value=4e-32) predicted protein [Populus trichocarpa];; (*SWP) sp|Q9LVC9|RLA32_ARATH (e_value=3e-30) 60S acidic ribosomal protein P3-2 OS=Arabidopsis thaliana GN=RPP3B PE=1 SV=1;; (*TAIR) AT5G57290.1 (e_value=2e-31) | Symbols: | 60S acidic ribosomal protein family | chr5:23207049-23207835 REVERSE LENGTH=120;; (*ITAG) Solyc07g009330.2…	8.40626	9.74	1	0	1	2	154	16.091	6.56592
NbS00031373g0006.1 protein AED:0.15 eAED:0.15 QI:0	0.5 0|0.66|1|1|3|0|130; (*SWP) sp|Q9LVC9|RLA32_ARATH (e_value=7e-27) 60S acidic ribosomal protein P3-2 OS=Arabidopsis thaliana GN=RPP3B PE=1 SV=1;; (*TAIR) AT5G57290.3 (e_value=3e-28) | Symbols: | 60S acidic ribosomal protein family | chr5:23207049-23207835 REVERSE LENGTH=119;; (*ITAG) Solyc07g009330.2.1 (e_value=4e-37) genomic_reference:SL2.40ch07 gene_region:4378704-4380091 transcript_region:SL…	8.40626	11.54	1	0	1	2	130	13.1482	4.32275
NbS00000941g0015.1 protein AED:0.00 eAED:0.00 QI:0	1 0.75|1|0.33|0.5|4|247|146; (*GB) gi|297734823|emb|CBI17057.3| (e_value=2e-30) unnamed protein product [Vitis vinifera];; (*SWP) sp|P41099|RLA2_PARAR (e_value=4e-28) 60S acidic ribosomal protein P2 OS=Parthenium argentatum PE=3 SV=1;; (*TAIR) AT2G27710.4 (e_value=2e-25) | Symbols: | 60S acidic ribosomal protein family | chr2:11816929-11817670 FORWARD LENGTH=98;; (*ITAG) Solyc06g074430.2.1 (e_val…	38.3318	47.26	1	1	4	9	146	15.3648	4.75439
NbS00029619g0005.1 protein AED:0.20 eAED:0.20 QI:0	1 0.75|1|0.66|0.75|4|435|149; (*GB) gi|297734823|emb|CBI17057.3| (e_value=2e-29) unnamed protein product [Vitis vinifera];; (*SWP) sp|P41099|RLA2_PARAR (e_value=5e-29) 60S acidic ribosomal protein P2 OS=Parthenium argentatum PE=3 SV=1;; (*TAIR) AT2G27710.4 (e_value=9e-26) | Symbols: | 60S acidic ribosomal protein family | chr2:11816929-11817670 FORWARD LENGTH=98;; (*ITAG) Solyc06g074430.2.1 (e_va…	35.5621	38.93	1	1	3	8	149	15.6179	4.729
NbS00019361g0011.1 protein AED:0.15 eAED:0.15 QI:110	1 1|1|0.66|0.5|4|850|112; (*GB) gi|77416939|gb|ABA81865.1| (e_value=1e-29) unknown [Solanum tuberosum];; (*SWP) sp|P41099|RLA2_PARAR (e_value=3e-26) 60S acidic ribosomal protein P2 OS=Parthenium argentatum PE=3 SV=1;; (*TAIR) AT2G27710.4 (e_value=5e-24) | Symbols: | 60S acidic ribosomal protein family | chr2:11816929-11817670 FORWARD LENGTH=98;; (*ITAG) Solyc06g074430.2.1 (e_value=2e-32) genomic_…	33.2772	57.14	1	2	4	8	112	11.4929	4.56396
NbS00021044g0016.1 protein AED:0.21 eAED:0.21 QI:231	1 1|1|0.66|0.5|4|6|113; (*GB) gi|24473796|gb|AAL91663.1| (e_value=2e-31) 60s acidic ribosomal protein [Prunus dulcis];; (*SWP) sp|P41099|RLA2_PARAR (e_value=2e-30) 60S acidic ribosomal protein P2 OS=Parthenium argentatum PE=3 SV=1;; (*TAIR) AT2G27710.4 (e_value=1e-27) | Symbols: | 60S acidic ribosomal protein family | chr2:11816929-11817670 FORWARD LENGTH=98;; (*ITAG) Solyc11g067100.1.1 (e_value=…	23.347	55.75	1	1	3	5	113	11.3358	4.61475
NbS00042976g0007.1 protein AED:0.01 eAED:0.01 QI:0	1 0.33|1|1|1|3|0|112; (*GB) gi|78191426|gb|ABB29934.1| (e_value=8e-34) acidic ribosomal protein P1a-like [Solanum tuberosum];; (*SWP) sp|Q8LEQ0|RLA13_ARATH (e_value=1e-25) 60S acidic ribosomal protein P1-3 OS=Arabidopsis thaliana GN=RPP1C PE=1 SV=2;; (*TAIR) AT5G47700.2 (e_value=1e-26) | Symbols: | 60S acidic ribosomal protein family | chr5:19328019-19328724 REVERSE LENGTH=113;; (*ITAG) Solyc01g1…	12.1805	50.89	1	1	2	3	112	11.4207	4.32275
NbS00042271g0006.1 protein AED:0.20 eAED:0.20 QI:0	0 0|1|1|1|2|0|110; (*GB) gi|76160941|gb|ABA40434.1| (e_value=4e-27) 60s acidic ribosomal protein-like protein [Solanum tuberosum];; (*SWP) sp|P41099|RLA2_PARAR (e_value=1e-25) 60S acidic ribosomal protein P2 OS=Parthenium argentatum PE=3 SV=1;; (*TAIR) AT2G27710.3 (e_value=9e-23) | Symbols: | 60S acidic ribosomal protein family | chr2:11816929-11817670 FORWARD LENGTH=115;; (*ITAG) Solyc06g074430.…	6.67412	9.09	1	0	1	2	110	11.2228	4.53857
NbS00009201g0006.1 protein AED:0.22 eAED:0.22 QI:0	1 1|1|1|1|2|227|88; (*GB) gi|78191426|gb|ABB29934.1| (e_value=2e-18) acidic ribosomal protein P1a-like [Solanum tuberosum];; (*SWP) sp|Q8LEQ0|RLA13_ARATH (e_value=1e-14) 60S acidic ribosomal protein P1-3 OS=Arabidopsis thaliana GN=RPP1C PE=1 SV=2;; (*TAIR) AT5G47700.2 (e_value=8e-16) | Symbols: | 60S acidic ribosomal protein family | chr5:19328019-19328724 REVERSE LENGTH=113;; (*ITAG) Solyc01g104…	7.58897	18.18	1	0	1	2	88	8.80847	4.53857
NbS00018504g0008.1 protein AED:0.22 eAED:0.38 QI:0	0.33 0|0.85|1|1|7|0|298; (*GB) gi|78191424|gb|ABB29933.1| (e_value=5e-117) P0 ribosomal protein-like [Solanum tuberosum];; (*SWP) sp|P50346|RLA0_SOYBN (e_value=2e-112) 60S acidic ribosomal protein P0 OS=Glycine max PE=2 SV=1;; (*TAIR) AT3G11250.1 (e_value=1e-110) | Symbols: | Ribosomal protein L10 family protein | chr3:3521453-3522826 FORWARD LENGTH=323;; (*ITAG) Solyc05g054580.2.1 (e_value=8e-12…	7.76426	10.4	1	1	2	2	298	32.2354	8.19189
NbS00053503g0005.1 protein AED:0.02 eAED:0.02 QI:0	1 0.33|1|1|1|3|0|111; (*GB) gi|78191426|gb|ABB29934.1| (e_value=4e-32) acidic ribosomal protein P1a-like [Solanum tuberosum];; (*SWP) sp|Q8LCW9|RLA11_ARATH (e_value=3e-25) 60S acidic ribosomal protein P1-1 OS=Arabidopsis thaliana GN=RPP1A PE=1 SV=2;; (*TAIR) AT1G01100.4 (e_value=2e-26) | Symbols: | 60S acidic ribosomal protein family | chr1:50284-50954 REVERSE LENGTH=112;; (*ITAG) Solyc01g104370.…	7.58897	14.41	1	0	1	2	111	11.3356	4.32275
NbS00037870g0001.1 protein AED:0.05 eAED:0.05 QI:0	-1 0|1|-1|1|1|0|113; (*SWP) sp|P41099|RLA2_PARAR (e_value=4e-27) 60S acidic ribosomal protein P2 OS=Parthenium argentatum PE=3 SV=1;; (*TAIR) AT2G27710.4 (e_value=3e-24) | Symbols: | 60S acidic ribosomal protein family | chr2:11816929-11817670 FORWARD LENGTH=98;; (*ITAG) Solyc06g074430.2.1 (e_value=9e-30) genomic_reference:SL2.40ch06 gene_region:42457712-42460408 transcript_region:SL2.40ch06:4245…	12.3696	19.47	1	0	1	2	113	11.4818	4.52588
NbS00000941g0015.1 protein AED:0.00 eAED:0.00 QI:0	1 0.75|1|0.33|0.5|4|247|146; (*GB) gi|297734823|emb|CBI17057.3| (e_value=2e-30) unnamed protein product [Vitis vinifera];; (*SWP) sp|P41099|RLA2_PARAR (e_value=4e-28) 60S acidic ribosomal protein P2 OS=Parthenium argentatum PE=3 SV=1;; (*TAIR) AT2G27710.4 (e_value=2e-25) | Symbols: | 60S acidic ribosomal protein family | chr2:11816929-11817670 FORWARD LENGTH=98;; (*ITAG) Solyc06g074430.2.1 (e_val…	29.4063	47.26	1	1	4	7	146	15.3648	4.75439
NbS00019361g0011.1 protein AED:0.15 eAED:0.15 QI:110	1 1|1|0.66|0.5|4|850|112; (*GB) gi|77416939|gb|ABA81865.1| (e_value=1e-29) unknown [Solanum tuberosum];; (*SWP) sp|P41099|RLA2_PARAR (e_value=3e-26) 60S acidic ribosomal protein P2 OS=Parthenium argentatum PE=3 SV=1;; (*TAIR) AT2G27710.4 (e_value=5e-24) | Symbols: | 60S acidic ribosomal protein family | chr2:11816929-11817670 FORWARD LENGTH=98;; (*ITAG) Solyc06g074430.2.1 (e_value=2e-32) genomic_…	25.1738	44.64	1	1	3	6	112	11.4929	4.56396
NbS00021044g0016.1 protein AED:0.21 eAED:0.21 QI:231	1 1|1|0.66|0.5|4|6|113; (*GB) gi|24473796|gb|AAL91663.1| (e_value=2e-31) 60s acidic ribosomal protein [Prunus dulcis];; (*SWP) sp|P41099|RLA2_PARAR (e_value=2e-30) 60S acidic ribosomal protein P2 OS=Parthenium argentatum PE=3 SV=1;; (*TAIR) AT2G27710.4 (e_value=1e-27) | Symbols: | 60S acidic ribosomal protein family | chr2:11816929-11817670 FORWARD LENGTH=98;; (*ITAG) Solyc11g067100.1.1 (e_value=…	27.8364	55.75	1	1	3	6	113	11.3358	4.61475
NbS00029619g0005.1 protein AED:0.20 eAED:0.20 QI:0	1 0.75|1|0.66|0.75|4|435|149; (*GB) gi|297734823|emb|CBI17057.3| (e_value=2e-29) unnamed protein product [Vitis vinifera];; (*SWP) sp|P41099|RLA2_PARAR (e_value=5e-29) 60S acidic ribosomal protein P2 OS=Parthenium argentatum PE=3 SV=1;; (*TAIR) AT2G27710.4 (e_value=9e-26) | Symbols: | 60S acidic ribosomal protein family | chr2:11816929-11817670 FORWARD LENGTH=98;; (*ITAG) Solyc06g074430.2.1 (e_va…	23.1377	38.93	1	1	3	5	149	15.6179	4.729
NbS00009201g0006.1 protein AED:0.22 eAED:0.22 QI:0	1 1|1|1|1|2|227|88; (*GB) gi|78191426|gb|ABB29934.1| (e_value=2e-18) acidic ribosomal protein P1a-like [Solanum tuberosum];; (*SWP) sp|Q8LEQ0|RLA13_ARATH (e_value=1e-14) 60S acidic ribosomal protein P1-3 OS=Arabidopsis thaliana GN=RPP1C PE=1 SV=2;; (*TAIR) AT5G47700.2 (e_value=8e-16) | Symbols: | 60S acidic ribosomal protein family | chr5:19328019-19328724 REVERSE LENGTH=113;; (*ITAG) Solyc01g104…	8.95296	18.18	1	0	1	2	88	8.80847	4.53857
NbS00018504g0008.1 protein AED:0.22 eAED:0.38 QI:0	0.33 0|0.85|1|1|7|0|298; (*GB) gi|78191424|gb|ABB29933.1| (e_value=5e-117) P0 ribosomal protein-like [Solanum tuberosum];; (*SWP) sp|P50346|RLA0_SOYBN (e_value=2e-112) 60S acidic ribosomal protein P0 OS=Glycine max PE=2 SV=1;; (*TAIR) AT3G11250.1 (e_value=1e-110) | Symbols: | Ribosomal protein L10 family protein | chr3:3521453-3522826 FORWARD LENGTH=323;; (*ITAG) Solyc05g054580.2.1 (e_value=8e-12…	6.81584	10.4	1	1	2	2	298	32.2354	8.19189
NbS00042976g0007.1 protein AED:0.01 eAED:0.01 QI:0	1 0.33|1|1|1|3|0|112; (*GB) gi|78191426|gb|ABB29934.1| (e_value=8e-34) acidic ribosomal protein P1a-like [Solanum tuberosum];; (*SWP) sp|Q8LEQ0|RLA13_ARATH (e_value=1e-25) 60S acidic ribosomal protein P1-3 OS=Arabidopsis thaliana GN=RPP1C PE=1 SV=2;; (*TAIR) AT5G47700.2 (e_value=1e-26) | Symbols: | 60S acidic ribosomal protein family | chr5:19328019-19328724 REVERSE LENGTH=113;; (*ITAG) Solyc01g1…	8.95296	14.29	1	0	1	2	112	11.4207	4.32275
NbS00053503g0005.1 protein AED:0.02 eAED:0.02 QI:0	1 0.33|1|1|1|3|0|111; (*GB) gi|78191426|gb|ABB29934.1| (e_value=4e-32) acidic ribosomal protein P1a-like [Solanum tuberosum];; (*SWP) sp|Q8LCW9|RLA11_ARATH (e_value=3e-25) 60S acidic ribosomal protein P1-1 OS=Arabidopsis thaliana GN=RPP1A PE=1 SV=2;; (*TAIR) AT1G01100.4 (e_value=2e-26) | Symbols: | 60S acidic ribosomal protein family | chr1:50284-50954 REVERSE LENGTH=112;; (*ITAG) Solyc01g104370.…	8.95296	14.41	1	0	1	2	111	11.3356	4.32275
NbS00037870g0001.1 protein AED:0.05 eAED:0.05 QI:0	-1 0|1|-1|1|1|0|113; (*SWP) sp|P41099|RLA2_PARAR (e_value=4e-27) 60S acidic ribosomal protein P2 OS=Parthenium argentatum PE=3 SV=1;; (*TAIR) AT2G27710.4 (e_value=3e-24) | Symbols: | 60S acidic ribosomal protein family | chr2:11816929-11817670 FORWARD LENGTH=98;; (*ITAG) Solyc06g074430.2.1 (e_value=9e-30) genomic_reference:SL2.40ch06 gene_region:42457712-42460408 transcript_region:SL2.40ch06:4245…	11.146	19.47	1	0	1	2	113	11.4818	4.52588
NbS00019361g0011.1 protein AED:0.15 eAED:0.15 QI:110	1 1|1|0.66|0.5|4|850|112; (*GB) gi|77416939|gb|ABA81865.1| (e_value=1e-29) unknown [Solanum tuberosum];; (*SWP) sp|P41099|RLA2_PARAR (e_value=3e-26) 60S acidic ribosomal protein P2 OS=Parthenium argentatum PE=3 SV=1;; (*TAIR) AT2G27710.4 (e_value=5e-24) | Symbols: | 60S acidic ribosomal protein family | chr2:11816929-11817670 FORWARD LENGTH=98;; (*ITAG) Solyc06g074430.2.1 (e_value=2e-32) genomic_…	27.7784	63.39	1	3	3	6	112	11.4929	4.56396
NbS00029619g0005.1 protein AED:0.20 eAED:0.20 QI:0	1 0.75|1|0.66|0.75|4|435|149; (*GB) gi|297734823|emb|CBI17057.3| (e_value=2e-29) unnamed protein product [Vitis vinifera];; (*SWP) sp|P41099|RLA2_PARAR (e_value=5e-29) 60S acidic ribosomal protein P2 OS=Parthenium argentatum PE=3 SV=1;; (*TAIR) AT2G27710.4 (e_value=9e-26) | Symbols: | 60S acidic ribosomal protein family | chr2:11816929-11817670 FORWARD LENGTH=98;; (*ITAG) Solyc06g074430.2.1 (e_va…	16.7164	32.21	1	1	2	3	149	15.6179	4.729
NbS00000941g0015.1 protein AED:0.00 eAED:0.00 QI:0	1 0.75|1|0.33|0.5|4|247|146; (*GB) gi|297734823|emb|CBI17057.3| (e_value=2e-30) unnamed protein product [Vitis vinifera];; (*SWP) sp|P41099|RLA2_PARAR (e_value=4e-28) 60S acidic ribosomal protein P2 OS=Parthenium argentatum PE=3 SV=1;; (*TAIR) AT2G27710.4 (e_value=2e-25) | Symbols: | 60S acidic ribosomal protein family | chr2:11816929-11817670 FORWARD LENGTH=98;; (*ITAG) Solyc06g074430.2.1 (e_val…	15.2755	32.88	1	1	2	3	146	15.3648	4.75439
NbS00021044g0016.1 protein AED:0.21 eAED:0.21 QI:231	1 1|1|0.66|0.5|4|6|113; (*GB) gi|24473796|gb|AAL91663.1| (e_value=2e-31) 60s acidic ribosomal protein [Prunus dulcis];; (*SWP) sp|P41099|RLA2_PARAR (e_value=2e-30) 60S acidic ribosomal protein P2 OS=Parthenium argentatum PE=3 SV=1;; (*TAIR) AT2G27710.4 (e_value=1e-27) | Symbols: | 60S acidic ribosomal protein family | chr2:11816929-11817670 FORWARD LENGTH=98;; (*ITAG) Solyc11g067100.1.1 (e_value=…	15.8665	46.9	1	1	2	3	113	11.3358	4.61475
NbS00037870g0001.1 protein AED:0.05 eAED:0.05 QI:0	-1 0|1|-1|1|1|0|113; (*SWP) sp|P41099|RLA2_PARAR (e_value=4e-27) 60S acidic ribosomal protein P2 OS=Parthenium argentatum PE=3 SV=1;; (*TAIR) AT2G27710.4 (e_value=3e-24) | Symbols: | 60S acidic ribosomal protein family | chr2:11816929-11817670 FORWARD LENGTH=98;; (*ITAG) Solyc06g074430.2.1 (e_value=9e-30) genomic_reference:SL2.40ch06 gene_region:42457712-42460408 transcript_region:SL2.40ch06:4245…	10.8736	19.47	1	0	1	2	113	11.4818	4.52588
NbS00029619g0005.1 protein AED:0.20 eAED:0.20 QI:0	1 0.75|1|0.66|0.75|4|435|149; (*GB) gi|297734823|emb|CBI17057.3| (e_value=2e-29) unnamed protein product [Vitis vinifera];; (*SWP) sp|P41099|RLA2_PARAR (e_value=5e-29) 60S acidic ribosomal protein P2 OS=Parthenium argentatum PE=3 SV=1;; (*TAIR) AT2G27710.4 (e_value=9e-26) | Symbols: | 60S acidic ribosomal protein family | chr2:11816929-11817670 FORWARD LENGTH=98;; (*ITAG) Solyc06g074430.2.1 (e_va…	31.4791	40.27	1	1	4	7	149	15.6179	4.729
NbS00019361g0011.1 protein AED:0.15 eAED:0.15 QI:110	1 1|1|0.66|0.5|4|850|112; (*GB) gi|77416939|gb|ABA81865.1| (e_value=1e-29) unknown [Solanum tuberosum];; (*SWP) sp|P41099|RLA2_PARAR (e_value=3e-26) 60S acidic ribosomal protein P2 OS=Parthenium argentatum PE=3 SV=1;; (*TAIR) AT2G27710.4 (e_value=5e-24) | Symbols: | 60S acidic ribosomal protein family | chr2:11816929-11817670 FORWARD LENGTH=98;; (*ITAG) Solyc06g074430.2.1 (e_value=2e-32) genomic_…	23.6869	72.32	1	3	5	6	112	11.4929	4.56396
NbS00021044g0016.1 protein AED:0.21 eAED:0.21 QI:231	1 1|1|0.66|0.5|4|6|113; (*GB) gi|24473796|gb|AAL91663.1| (e_value=2e-31) 60s acidic ribosomal protein [Prunus dulcis];; (*SWP) sp|P41099|RLA2_PARAR (e_value=2e-30) 60S acidic ribosomal protein P2 OS=Parthenium argentatum PE=3 SV=1;; (*TAIR) AT2G27710.4 (e_value=1e-27) | Symbols: | 60S acidic ribosomal protein family | chr2:11816929-11817670 FORWARD LENGTH=98;; (*ITAG) Solyc11g067100.1.1 (e_value=…	24.8682	72.57	1	1	5	6	113	11.3358	4.61475
NbS00000941g0015.1 protein AED:0.00 eAED:0.00 QI:0	1 0.75|1|0.33|0.5|4|247|146; (*GB) gi|297734823|emb|CBI17057.3| (e_value=2e-30) unnamed protein product [Vitis vinifera];; (*SWP) sp|P41099|RLA2_PARAR (e_value=4e-28) 60S acidic ribosomal protein P2 OS=Parthenium argentatum PE=3 SV=1;; (*TAIR) AT2G27710.4 (e_value=2e-25) | Symbols: | 60S acidic ribosomal protein family | chr2:11816929-11817670 FORWARD LENGTH=98;; (*ITAG) Solyc06g074430.2.1 (e_val…	22.0972	34.25	1	0	3	5	146	15.3648	4.75439
NbS00042271g0006.1 protein AED:0.20 eAED:0.20 QI:0	0 0|1|1|1|2|0|110; (*GB) gi|76160941|gb|ABA40434.1| (e_value=4e-27) 60s acidic ribosomal protein-like protein [Solanum tuberosum];; (*SWP) sp|P41099|RLA2_PARAR (e_value=1e-25) 60S acidic ribosomal protein P2 OS=Parthenium argentatum PE=3 SV=1;; (*TAIR) AT2G27710.3 (e_value=9e-23) | Symbols: | 60S acidic ribosomal protein family | chr2:11816929-11817670 FORWARD LENGTH=115;; (*ITAG) Solyc06g074430.…	6.79004	10.91	1	0	2	2	110	11.2228	4.53857
NbS00009201g0006.1 protein AED:0.22 eAED:0.22 QI:0	1 1|1|1|1|2|227|88; (*GB) gi|78191426|gb|ABB29934.1| (e_value=2e-18) acidic ribosomal protein P1a-like [Solanum tuberosum];; (*SWP) sp|Q8LEQ0|RLA13_ARATH (e_value=1e-14) 60S acidic ribosomal protein P1-3 OS=Arabidopsis thaliana GN=RPP1C PE=1 SV=2;; (*TAIR) AT5G47700.2 (e_value=8e-16) | Symbols: | 60S acidic ribosomal protein family | chr5:19328019-19328724 REVERSE LENGTH=113;; (*ITAG) Solyc01g104…	7.52652	38.64	1	0	2	2	88	8.80847	4.53857
NbS00042976g0007.1 protein AED:0.01 eAED:0.01 QI:0	1 0.33|1|1|1|3|0|112; (*GB) gi|78191426|gb|ABB29934.1| (e_value=8e-34) acidic ribosomal protein P1a-like [Solanum tuberosum];; (*SWP) sp|Q8LEQ0|RLA13_ARATH (e_value=1e-25) 60S acidic ribosomal protein P1-3 OS=Arabidopsis thaliana GN=RPP1C PE=1 SV=2;; (*TAIR) AT5G47700.2 (e_value=1e-26) | Symbols: | 60S acidic ribosomal protein family | chr5:19328019-19328724 REVERSE LENGTH=113;; (*ITAG) Solyc01g1…	7.52652	30.36	1	0	2	2	112	11.4207	4.32275
NbS00053503g0005.1 protein AED:0.02 eAED:0.02 QI:0	1 0.33|1|1|1|3|0|111; (*GB) gi|78191426|gb|ABB29934.1| (e_value=4e-32) acidic ribosomal protein P1a-like [Solanum tuberosum];; (*SWP) sp|Q8LCW9|RLA11_ARATH (e_value=3e-25) 60S acidic ribosomal protein P1-1 OS=Arabidopsis thaliana GN=RPP1A PE=1 SV=2;; (*TAIR) AT1G01100.4 (e_value=2e-26) | Symbols: | 60S acidic ribosomal protein family | chr1:50284-50954 REVERSE LENGTH=112;; (*ITAG) Solyc01g104370.…	7.52652	30.63	1	0	2	2	111	11.3356	4.32275
NbS00059961g0003.1 protein AED:0.26 eAED:0.26 QI:0	1 0.5|1|1|1|2|317|154; (*GB) gi|224106463|ref|XP_002314174.1| (e_value=4e-32) predicted protein [Populus trichocarpa];; (*SWP) sp|Q9LVC9|RLA32_ARATH (e_value=3e-30) 60S acidic ribosomal protein P3-2 OS=Arabidopsis thaliana GN=RPP3B PE=1 SV=1;; (*TAIR) AT5G57290.1 (e_value=2e-31) | Symbols: | 60S acidic ribosomal protein family | chr5:23207049-23207835 REVERSE LENGTH=120;; (*ITAG) Solyc07g009330.2…	7.26263	20.78	1	0	2	2	154	16.091	6.56592
NbS00037870g0001.1 protein AED:0.05 eAED:0.05 QI:0	-1 0|1|-1|1|1|0|113; (*SWP) sp|P41099|RLA2_PARAR (e_value=4e-27) 60S acidic ribosomal protein P2 OS=Parthenium argentatum PE=3 SV=1;; (*TAIR) AT2G27710.4 (e_value=3e-24) | Symbols: | 60S acidic ribosomal protein family | chr2:11816929-11817670 FORWARD LENGTH=98;; (*ITAG) Solyc06g074430.2.1 (e_value=9e-30) genomic_reference:SL2.40ch06 gene_region:42457712-42460408 transcript_region:SL2.40ch06:4245…	11.5054	19.47	1	0	1	2	113	11.4818	4.52588
NbS00009201g0006.1 protein AED:0.22 eAED:0.22 QI:0	1 1|1|1|1|2|227|88; (*GB) gi|78191426|gb|ABB29934.1| (e_value=2e-18) acidic ribosomal protein P1a-like [Solanum tuberosum];; (*SWP) sp|Q8LEQ0|RLA13_ARATH (e_value=1e-14) 60S acidic ribosomal protein P1-3 OS=Arabidopsis thaliana GN=RPP1C PE=1 SV=2;; (*TAIR) AT5G47700.2 (e_value=8e-16) | Symbols: | 60S acidic ribosomal protein family | chr5:19328019-19328724 REVERSE LENGTH=113;; (*ITAG) Solyc01g104…	15.8487	38.64	1	0	2	4	88	8.80847	4.53857
NbS00042976g0007.1 protein AED:0.01 eAED:0.01 QI:0	1 0.33|1|1|1|3|0|112; (*GB) gi|78191426|gb|ABB29934.1| (e_value=8e-34) acidic ribosomal protein P1a-like [Solanum tuberosum];; (*SWP) sp|Q8LEQ0|RLA13_ARATH (e_value=1e-25) 60S acidic ribosomal protein P1-3 OS=Arabidopsis thaliana GN=RPP1C PE=1 SV=2;; (*TAIR) AT5G47700.2 (e_value=1e-26) | Symbols: | 60S acidic ribosomal protein family | chr5:19328019-19328724 REVERSE LENGTH=113;; (*ITAG) Solyc01g1…	15.8487	30.36	1	0	2	4	112	11.4207	4.32275
NbS00053503g0005.1 protein AED:0.02 eAED:0.02 QI:0	1 0.33|1|1|1|3|0|111; (*GB) gi|78191426|gb|ABB29934.1| (e_value=4e-32) acidic ribosomal protein P1a-like [Solanum tuberosum];; (*SWP) sp|Q8LCW9|RLA11_ARATH (e_value=3e-25) 60S acidic ribosomal protein P1-1 OS=Arabidopsis thaliana GN=RPP1A PE=1 SV=2;; (*TAIR) AT1G01100.4 (e_value=2e-26) | Symbols: | 60S acidic ribosomal protein family | chr1:50284-50954 REVERSE LENGTH=112;; (*ITAG) Solyc01g104370.…	15.8487	30.63	1	0	2	4	111	11.3356	4.32275
NbS00029619g0005.1 protein AED:0.20 eAED:0.20 QI:0	1 0.75|1|0.66|0.75|4|435|149; (*GB) gi|297734823|emb|CBI17057.3| (e_value=2e-29) unnamed protein product [Vitis vinifera];; (*SWP) sp|P41099|RLA2_PARAR (e_value=5e-29) 60S acidic ribosomal protein P2 OS=Parthenium argentatum PE=3 SV=1;; (*TAIR) AT2G27710.4 (e_value=9e-26) | Symbols: | 60S acidic ribosomal protein family | chr2:11816929-11817670 FORWARD LENGTH=98;; (*ITAG) Solyc06g074430.2.1 (e_va…	10.7638	20.81	1	1	3	3	149	15.6179	4.729
NbS00021044g0016.1 protein AED:0.21 eAED:0.21 QI:231	1 1|1|0.66|0.5|4|6|113; (*GB) gi|24473796|gb|AAL91663.1| (e_value=2e-31) 60s acidic ribosomal protein [Prunus dulcis];; (*SWP) sp|P41099|RLA2_PARAR (e_value=2e-30) 60S acidic ribosomal protein P2 OS=Parthenium argentatum PE=3 SV=1;; (*TAIR) AT2G27710.4 (e_value=1e-27) | Symbols: | 60S acidic ribosomal protein family | chr2:11816929-11817670 FORWARD LENGTH=98;; (*ITAG) Solyc11g067100.1.1 (e_value=…	9.84672	25.66	1	0	3	3	113	11.3358	4.61475
NbS00042271g0006.1 protein AED:0.20 eAED:0.20 QI:0	0 0|1|1|1|2|0|110; (*GB) gi|76160941|gb|ABA40434.1| (e_value=4e-27) 60s acidic ribosomal protein-like protein [Solanum tuberosum];; (*SWP) sp|P41099|RLA2_PARAR (e_value=1e-25) 60S acidic ribosomal protein P2 OS=Parthenium argentatum PE=3 SV=1;; (*TAIR) AT2G27710.3 (e_value=9e-23) | Symbols: | 60S acidic ribosomal protein family | chr2:11816929-11817670 FORWARD LENGTH=115;; (*ITAG) Solyc06g074430.…	6.38958	10.91	1	0	2	2	110	11.2228	4.53857
NbS00019361g0011.1 protein AED:0.15 eAED:0.15 QI:110	1 1|1|0.66|0.5|4|850|112; (*GB) gi|77416939|gb|ABA81865.1| (e_value=1e-29) unknown [Solanum tuberosum];; (*SWP) sp|P41099|RLA2_PARAR (e_value=3e-26) 60S acidic ribosomal protein P2 OS=Parthenium argentatum PE=3 SV=1;; (*TAIR) AT2G27710.4 (e_value=5e-24) | Symbols: | 60S acidic ribosomal protein family | chr2:11816929-11817670 FORWARD LENGTH=98;; (*ITAG) Solyc06g074430.2.1 (e_value=2e-32) genomic_…	8.52473	34.82	1	1	2	2	112	11.4929	4.56396
NbS00021044g0016.1 protein AED:0.21 eAED:0.21 QI:231	1 1|1|0.66|0.5|4|6|113; (*GB) gi|24473796|gb|AAL91663.1| (e_value=2e-31) 60s acidic ribosomal protein [Prunus dulcis];; (*SWP) sp|P41099|RLA2_PARAR (e_value=2e-30) 60S acidic ribosomal protein P2 OS=Parthenium argentatum PE=3 SV=1;; (*TAIR) AT2G27710.4 (e_value=1e-27) | Symbols: | 60S acidic ribosomal protein family | chr2:11816929-11817670 FORWARD LENGTH=98;; (*ITAG) Solyc11g067100.1.1 (e_value=…	21.6553	32.74	1	0	4	5	113	11.3358	4.61475
NbS00019361g0011.1 protein AED:0.15 eAED:0.15 QI:110	1 1|1|0.66|0.5|4|850|112; (*GB) gi|77416939|gb|ABA81865.1| (e_value=1e-29) unknown [Solanum tuberosum];; (*SWP) sp|P41099|RLA2_PARAR (e_value=3e-26) 60S acidic ribosomal protein P2 OS=Parthenium argentatum PE=3 SV=1;; (*TAIR) AT2G27710.4 (e_value=5e-24) | Symbols: | 60S acidic ribosomal protein family | chr2:11816929-11817670 FORWARD LENGTH=98;; (*ITAG) Solyc06g074430.2.1 (e_value=2e-32) genomic_…	17.6018	57.14	1	2	3	4	112	11.4929	4.56396
NbS00029619g0005.1 protein AED:0.20 eAED:0.20 QI:0	1 0.75|1|0.66|0.75|4|435|149; (*GB) gi|297734823|emb|CBI17057.3| (e_value=2e-29) unnamed protein product [Vitis vinifera];; (*SWP) sp|P41099|RLA2_PARAR (e_value=5e-29) 60S acidic ribosomal protein P2 OS=Parthenium argentatum PE=3 SV=1;; (*TAIR) AT2G27710.4 (e_value=9e-26) | Symbols: | 60S acidic ribosomal protein family | chr2:11816929-11817670 FORWARD LENGTH=98;; (*ITAG) Solyc06g074430.2.1 (e_va…	12.0818	27.52	1	0	3	3	149	15.6179	4.729
NbS00037870g0001.1 protein AED:0.05 eAED:0.05 QI:0	-1 0|1|-1|1|1|0|113; (*SWP) sp|P41099|RLA2_PARAR (e_value=4e-27) 60S acidic ribosomal protein P2 OS=Parthenium argentatum PE=3 SV=1;; (*TAIR) AT2G27710.4 (e_value=3e-24) | Symbols: | 60S acidic ribosomal protein family | chr2:11816929-11817670 FORWARD LENGTH=98;; (*ITAG) Solyc06g074430.2.1 (e_value=9e-30) genomic_reference:SL2.40ch06 gene_region:42457712-42460408 transcript_region:SL2.40ch06:4245…	15.1109	22.12	1	0	2	3	113	11.4818	4.52588
NbS00042271g0006.1 protein AED:0.20 eAED:0.20 QI:0	0 0|1|1|1|2|0|110; (*GB) gi|76160941|gb|ABA40434.1| (e_value=4e-27) 60s acidic ribosomal protein-like protein [Solanum tuberosum];; (*SWP) sp|P41099|RLA2_PARAR (e_value=1e-25) 60S acidic ribosomal protein P2 OS=Parthenium argentatum PE=3 SV=1;; (*TAIR) AT2G27710.3 (e_value=9e-23) | Symbols: | 60S acidic ribosomal protein family | chr2:11816929-11817670 FORWARD LENGTH=115;; (*ITAG) Solyc06g074430.…	6.54438	10.91	1	0	2	2	110	11.2228	4.53857
NbS00000941g0015.1 protein AED:0.00 eAED:0.00 QI:0	1 0.75|1|0.33|0.5|4|247|146; (*GB) gi|297734823|emb|CBI17057.3| (e_value=2e-30) unnamed protein product [Vitis vinifera];; (*SWP) sp|P41099|RLA2_PARAR (e_value=4e-28) 60S acidic ribosomal protein P2 OS=Parthenium argentatum PE=3 SV=1;; (*TAIR) AT2G27710.4 (e_value=2e-25) | Symbols: | 60S acidic ribosomal protein family | chr2:11816929-11817670 FORWARD LENGTH=98;; (*ITAG) Solyc06g074430.2.1 (e_val…	9.06816	26.71	1	0	2	2	146	15.3648	4.75439
NbS00019361g0011.1 protein AED:0.15 eAED:0.15 QI:110	1 1|1|0.66|0.5|4|850|112; (*GB) gi|77416939|gb|ABA81865.1| (e_value=1e-29) unknown [Solanum tuberosum];; (*SWP) sp|P41099|RLA2_PARAR (e_value=3e-26) 60S acidic ribosomal protein P2 OS=Parthenium argentatum PE=3 SV=1;; (*TAIR) AT2G27710.4 (e_value=5e-24) | Symbols: | 60S acidic ribosomal protein family | chr2:11816929-11817670 FORWARD LENGTH=98;; (*ITAG) Solyc06g074430.2.1 (e_value=2e-32) genomic_…	23.4146	57.14	1	2	4	6	112	11.4929	4.56396
NbS00000941g0015.1 protein AED:0.00 eAED:0.00 QI:0	1 0.75|1|0.33|0.5|4|247|146; (*GB) gi|297734823|emb|CBI17057.3| (e_value=2e-30) unnamed protein product [Vitis vinifera];; (*SWP) sp|P41099|RLA2_PARAR (e_value=4e-28) 60S acidic ribosomal protein P2 OS=Parthenium argentatum PE=3 SV=1;; (*TAIR) AT2G27710.4 (e_value=2e-25) | Symbols: | 60S acidic ribosomal protein family | chr2:11816929-11817670 FORWARD LENGTH=98;; (*ITAG) Solyc06g074430.2.1 (e_val…	16.152	34.25	1	0	3	4	146	15.3648	4.75439
NbS00029619g0005.1 protein AED:0.20 eAED:0.20 QI:0	1 0.75|1|0.66|0.75|4|435|149; (*GB) gi|297734823|emb|CBI17057.3| (e_value=2e-29) unnamed protein product [Vitis vinifera];; (*SWP) sp|P41099|RLA2_PARAR (e_value=5e-29) 60S acidic ribosomal protein P2 OS=Parthenium argentatum PE=3 SV=1;; (*TAIR) AT2G27710.4 (e_value=9e-26) | Symbols: | 60S acidic ribosomal protein family | chr2:11816929-11817670 FORWARD LENGTH=98;; (*ITAG) Solyc06g074430.2.1 (e_va…	12.5521	26.17	1	0	2	3	149	15.6179	4.729
NbS00021044g0016.1 protein AED:0.21 eAED:0.21 QI:231	1 1|1|0.66|0.5|4|6|113; (*GB) gi|24473796|gb|AAL91663.1| (e_value=2e-31) 60s acidic ribosomal protein [Prunus dulcis];; (*SWP) sp|P41099|RLA2_PARAR (e_value=2e-30) 60S acidic ribosomal protein P2 OS=Parthenium argentatum PE=3 SV=1;; (*TAIR) AT2G27710.4 (e_value=1e-27) | Symbols: | 60S acidic ribosomal protein family | chr2:11816929-11817670 FORWARD LENGTH=98;; (*ITAG) Solyc11g067100.1.1 (e_value=…	13.3089	28.32	1	0	2	3	113	11.3358	4.61475
NbS00009201g0006.1 protein AED:0.22 eAED:0.22 QI:0	1 1|1|1|1|2|227|88; (*GB) gi|78191426|gb|ABB29934.1| (e_value=2e-18) acidic ribosomal protein P1a-like [Solanum tuberosum];; (*SWP) sp|Q8LEQ0|RLA13_ARATH (e_value=1e-14) 60S acidic ribosomal protein P1-3 OS=Arabidopsis thaliana GN=RPP1C PE=1 SV=2;; (*TAIR) AT5G47700.2 (e_value=8e-16) | Symbols: | 60S acidic ribosomal protein family | chr5:19328019-19328724 REVERSE LENGTH=113;; (*ITAG) Solyc01g104…	7.65585	18.18	1	0	1	2	88	8.80847	4.53857
NbS00018504g0008.1 protein AED:0.22 eAED:0.38 QI:0	0.33 0|0.85|1|1|7|0|298; (*GB) gi|78191424|gb|ABB29933.1| (e_value=5e-117) P0 ribosomal protein-like [Solanum tuberosum];; (*SWP) sp|P50346|RLA0_SOYBN (e_value=2e-112) 60S acidic ribosomal protein P0 OS=Glycine max PE=2 SV=1;; (*TAIR) AT3G11250.1 (e_value=1e-110) | Symbols: | Ribosomal protein L10 family protein | chr3:3521453-3522826 FORWARD LENGTH=323;; (*ITAG) Solyc05g054580.2.1 (e_value=8e-12…	6.15816	4.36	1	0	1	2	298	32.2354	8.19189
NbS00042976g0007.1 protein AED:0.01 eAED:0.01 QI:0	1 0.33|1|1|1|3|0|112; (*GB) gi|78191426|gb|ABB29934.1| (e_value=8e-34) acidic ribosomal protein P1a-like [Solanum tuberosum];; (*SWP) sp|Q8LEQ0|RLA13_ARATH (e_value=1e-25) 60S acidic ribosomal protein P1-3 OS=Arabidopsis thaliana GN=RPP1C PE=1 SV=2;; (*TAIR) AT5G47700.2 (e_value=1e-26) | Symbols: | 60S acidic ribosomal protein family | chr5:19328019-19328724 REVERSE LENGTH=113;; (*ITAG) Solyc01g1…	7.65585	14.29	1	0	1	2	112	11.4207	4.32275
NbS00053503g0005.1 protein AED:0.02 eAED:0.02 QI:0	1 0.33|1|1|1|3|0|111; (*GB) gi|78191426|gb|ABB29934.1| (e_value=4e-32) acidic ribosomal protein P1a-like [Solanum tuberosum];; (*SWP) sp|Q8LCW9|RLA11_ARATH (e_value=3e-25) 60S acidic ribosomal protein P1-1 OS=Arabidopsis thaliana GN=RPP1A PE=1 SV=2;; (*TAIR) AT1G01100.4 (e_value=2e-26) | Symbols: | 60S acidic ribosomal protein family | chr1:50284-50954 REVERSE LENGTH=112;; (*ITAG) Solyc01g104370.…	7.65585	14.41	1	0	1	2	111	11.3356	4.32275
NbS00058382g0003.1 protein AED:0.07 eAED:0.18 QI:0	1 0|1|0.5|0.66|3|0|266; (*GB) gi|78191424|gb|ABB29933.1| (e_value=4e-116) P0 ribosomal protein-like [Solanum tuberosum];; (*SWP) sp|P50346|RLA0_SOYBN (e_value=4e-114) 60S acidic ribosomal protein P0 OS=Glycine max PE=2 SV=1;; (*TAIR) AT3G11250.1 (e_value=2e-109) | Symbols: | Ribosomal protein L10 family protein | chr3:3521453-3522826 FORWARD LENGTH=323;; (*ITAG) Solyc05g054580.2.1 (e_value=3e-119…	6.15816	4.89	1	0	1	2	266	28.8182	4.99561
NbS00059519g0005.1 protein AED:0.28 eAED:0.30 QI:0	0.2 0.16|0.83|1|1|6|0|240; (*SWP) sp|P41095|RLA0_ORYSJ (e_value=1e-65) 60S acidic ribosomal protein P0 OS=Oryza sativa subsp. japonica GN=Os08g0130500 PE=1 SV=3;; (*TAIR) AT3G09200.1 (e_value=3e-65) | Symbols: | Ribosomal protein L10 family protein | chr3:2823364-2825020 REVERSE LENGTH=320;; (*ITAG) Solyc09g091520.1.1 (e_value=2e-66) evidence_code:10F0H1E0IEG genomic_reference:SL2.40ch09 gene_reg…	6.15816	5.42	1	0	1	2	240	26.0333	4.88135
NbS00037870g0001.1 protein AED:0.05 eAED:0.05 QI:0	-1 0|1|-1|1|1|0|113; (*SWP) sp|P41099|RLA2_PARAR (e_value=4e-27) 60S acidic ribosomal protein P2 OS=Parthenium argentatum PE=3 SV=1;; (*TAIR) AT2G27710.4 (e_value=3e-24) | Symbols: | 60S acidic ribosomal protein family | chr2:11816929-11817670 FORWARD LENGTH=98;; (*ITAG) Solyc06g074430.2.1 (e_value=9e-30) genomic_reference:SL2.40ch06 gene_region:42457712-42460408 transcript_region:SL2.40ch06:4245…	9.90135	19.47	1	0	1	2	113	11.4818	4.52588
NbS00019361g0011.1 protein AED:0.15 eAED:0.15 QI:110	1 1|1|0.66|0.5|4|850|112; (*GB) gi|77416939|gb|ABA81865.1| (e_value=1e-29) unknown [Solanum tuberosum];; (*SWP) sp|P41099|RLA2_PARAR (e_value=3e-26) 60S acidic ribosomal protein P2 OS=Parthenium argentatum PE=3 SV=1;; (*TAIR) AT2G27710.4 (e_value=5e-24) | Symbols: | 60S acidic ribosomal protein family | chr2:11816929-11817670 FORWARD LENGTH=98;; (*ITAG) Solyc06g074430.2.1 (e_value=2e-32) genomic_…	18.9815	35.71	1	1	2	4	112	11.4929	4.56396
NbS00000941g0015.1 protein AED:0.00 eAED:0.00 QI:0	1 0.75|1|0.33|0.5|4|247|146; (*GB) gi|297734823|emb|CBI17057.3| (e_value=2e-30) unnamed protein product [Vitis vinifera];; (*SWP) sp|P41099|RLA2_PARAR (e_value=4e-28) 60S acidic ribosomal protein P2 OS=Parthenium argentatum PE=3 SV=1;; (*TAIR) AT2G27710.4 (e_value=2e-25) | Symbols: | 60S acidic ribosomal protein family | chr2:11816929-11817670 FORWARD LENGTH=98;; (*ITAG) Solyc06g074430.2.1 (e_val…	14.058	27.4	1	0	2	3	146	15.3648	4.75439
NbS00029619g0005.1 protein AED:0.20 eAED:0.20 QI:0	1 0.75|1|0.66|0.75|4|435|149; (*GB) gi|297734823|emb|CBI17057.3| (e_value=2e-29) unnamed protein product [Vitis vinifera];; (*SWP) sp|P41099|RLA2_PARAR (e_value=5e-29) 60S acidic ribosomal protein P2 OS=Parthenium argentatum PE=3 SV=1;; (*TAIR) AT2G27710.4 (e_value=9e-26) | Symbols: | 60S acidic ribosomal protein family | chr2:11816929-11817670 FORWARD LENGTH=98;; (*ITAG) Solyc06g074430.2.1 (e_va…	10.3285	19.46	1	0	1	2	149	15.6179	4.729
NbS00009201g0006.1 protein AED:0.22 eAED:0.22 QI:0	1 1|1|1|1|2|227|88; (*GB) gi|78191426|gb|ABB29934.1| (e_value=2e-18) acidic ribosomal protein P1a-like [Solanum tuberosum];; (*SWP) sp|Q8LEQ0|RLA13_ARATH (e_value=1e-14) 60S acidic ribosomal protein P1-3 OS=Arabidopsis thaliana GN=RPP1C PE=1 SV=2;; (*TAIR) AT5G47700.2 (e_value=8e-16) | Symbols: | 60S acidic ribosomal protein family | chr5:19328019-19328724 REVERSE LENGTH=113;; (*ITAG) Solyc01g104…	7.67522	18.18	1	0	1	2	88	8.80847	4.53857
NbS00018504g0008.1 protein AED:0.22 eAED:0.38 QI:0	0.33 0|0.85|1|1|7|0|298; (*GB) gi|78191424|gb|ABB29933.1| (e_value=5e-117) P0 ribosomal protein-like [Solanum tuberosum];; (*SWP) sp|P50346|RLA0_SOYBN (e_value=2e-112) 60S acidic ribosomal protein P0 OS=Glycine max PE=2 SV=1;; (*TAIR) AT3G11250.1 (e_value=1e-110) | Symbols: | Ribosomal protein L10 family protein | chr3:3521453-3522826 FORWARD LENGTH=323;; (*ITAG) Solyc05g054580.2.1 (e_value=8e-12…	7.10477	10.4	1	1	2	2	298	32.2354	8.19189
NbS00042976g0007.1 protein AED:0.01 eAED:0.01 QI:0	1 0.33|1|1|1|3|0|112; (*GB) gi|78191426|gb|ABB29934.1| (e_value=8e-34) acidic ribosomal protein P1a-like [Solanum tuberosum];; (*SWP) sp|Q8LEQ0|RLA13_ARATH (e_value=1e-25) 60S acidic ribosomal protein P1-3 OS=Arabidopsis thaliana GN=RPP1C PE=1 SV=2;; (*TAIR) AT5G47700.2 (e_value=1e-26) | Symbols: | 60S acidic ribosomal protein family | chr5:19328019-19328724 REVERSE LENGTH=113;; (*ITAG) Solyc01g1…	7.67522	14.29	1	0	1	2	112	11.4207	4.32275
NbS00021044g0016.1 protein AED:0.21 eAED:0.21 QI:231	1 1|1|0.66|0.5|4|6|113; (*GB) gi|24473796|gb|AAL91663.1| (e_value=2e-31) 60s acidic ribosomal protein [Prunus dulcis];; (*SWP) sp|P41099|RLA2_PARAR (e_value=2e-30) 60S acidic ribosomal protein P2 OS=Parthenium argentatum PE=3 SV=1;; (*TAIR) AT2G27710.4 (e_value=1e-27) | Symbols: | 60S acidic ribosomal protein family | chr2:11816929-11817670 FORWARD LENGTH=98;; (*ITAG) Solyc11g067100.1.1 (e_value=…	9.52345	19.47	1	0	1	2	113	11.3358	4.61475
NbS00053503g0005.1 protein AED:0.02 eAED:0.02 QI:0	1 0.33|1|1|1|3|0|111; (*GB) gi|78191426|gb|ABB29934.1| (e_value=4e-32) acidic ribosomal protein P1a-like [Solanum tuberosum];; (*SWP) sp|Q8LCW9|RLA11_ARATH (e_value=3e-25) 60S acidic ribosomal protein P1-1 OS=Arabidopsis thaliana GN=RPP1A PE=1 SV=2;; (*TAIR) AT1G01100.4 (e_value=2e-26) | Symbols: | 60S acidic ribosomal protein family | chr1:50284-50954 REVERSE LENGTH=112;; (*ITAG) Solyc01g104370.…	7.67522	14.41	1	0	1	2	111	11.3356	4.32275
NbS00037870g0001.1 protein AED:0.05 eAED:0.05 QI:0	-1 0|1|-1|1|1|0|113; (*SWP) sp|P41099|RLA2_PARAR (e_value=4e-27) 60S acidic ribosomal protein P2 OS=Parthenium argentatum PE=3 SV=1;; (*TAIR) AT2G27710.4 (e_value=3e-24) | Symbols: | 60S acidic ribosomal protein family | chr2:11816929-11817670 FORWARD LENGTH=98;; (*ITAG) Solyc06g074430.2.1 (e_value=9e-30) genomic_reference:SL2.40ch06 gene_region:42457712-42460408 transcript_region:SL2.40ch06:4245…	9.52345	19.47	1	0	1	2	113	11.4818	4.52588
NbS00029619g0005.1 protein AED:0.20 eAED:0.20 QI:0	1 0.75|1|0.66|0.75|4|435|149; (*GB) gi|297734823|emb|CBI17057.3| (e_value=2e-29) unnamed protein product [Vitis vinifera];; (*SWP) sp|P41099|RLA2_PARAR (e_value=5e-29) 60S acidic ribosomal protein P2 OS=Parthenium argentatum PE=3 SV=1;; (*TAIR) AT2G27710.4 (e_value=9e-26) | Symbols: | 60S acidic ribosomal protein family | chr2:11816929-11817670 FORWARD LENGTH=98;; (*ITAG) Solyc06g074430.2.1 (e_va…	21.7245	38.93	1	1	3	5	149	15.6179	4.729
NbS00019361g0011.1 protein AED:0.15 eAED:0.15 QI:110	1 1|1|0.66|0.5|4|850|112; (*GB) gi|77416939|gb|ABA81865.1| (e_value=1e-29) unknown [Solanum tuberosum];; (*SWP) sp|P41099|RLA2_PARAR (e_value=3e-26) 60S acidic ribosomal protein P2 OS=Parthenium argentatum PE=3 SV=1;; (*TAIR) AT2G27710.4 (e_value=5e-24) | Symbols: | 60S acidic ribosomal protein family | chr2:11816929-11817670 FORWARD LENGTH=98;; (*ITAG) Solyc06g074430.2.1 (e_value=2e-32) genomic_…	21.0718	34.82	1	1	2	5	112	11.4929	4.56396
NbS00021044g0016.1 protein AED:0.21 eAED:0.21 QI:231	1 1|1|0.66|0.5|4|6|113; (*GB) gi|24473796|gb|AAL91663.1| (e_value=2e-31) 60s acidic ribosomal protein [Prunus dulcis];; (*SWP) sp|P41099|RLA2_PARAR (e_value=2e-30) 60S acidic ribosomal protein P2 OS=Parthenium argentatum PE=3 SV=1;; (*TAIR) AT2G27710.4 (e_value=1e-27) | Symbols: | 60S acidic ribosomal protein family | chr2:11816929-11817670 FORWARD LENGTH=98;; (*ITAG) Solyc11g067100.1.1 (e_value=…	22.3795	55.75	1	1	3	5	113	11.3358	4.61475
NbS00000941g0015.1 protein AED:0.00 eAED:0.00 QI:0	1 0.75|1|0.33|0.5|4|247|146; (*GB) gi|297734823|emb|CBI17057.3| (e_value=2e-30) unnamed protein product [Vitis vinifera];; (*SWP) sp|P41099|RLA2_PARAR (e_value=4e-28) 60S acidic ribosomal protein P2 OS=Parthenium argentatum PE=3 SV=1;; (*TAIR) AT2G27710.4 (e_value=2e-25) | Symbols: | 60S acidic ribosomal protein family | chr2:11816929-11817670 FORWARD LENGTH=98;; (*ITAG) Solyc06g074430.2.1 (e_val…	17.8599	26.71	1	0	2	4	146	15.3648	4.75439
NbS00042271g0006.1 protein AED:0.20 eAED:0.20 QI:0	0 0|1|1|1|2|0|110; (*GB) gi|76160941|gb|ABA40434.1| (e_value=4e-27) 60s acidic ribosomal protein-like protein [Solanum tuberosum];; (*SWP) sp|P41099|RLA2_PARAR (e_value=1e-25) 60S acidic ribosomal protein P2 OS=Parthenium argentatum PE=3 SV=1;; (*TAIR) AT2G27710.3 (e_value=9e-23) | Symbols: | 60S acidic ribosomal protein family | chr2:11816929-11817670 FORWARD LENGTH=115;; (*ITAG) Solyc06g074430.…	6.4215	9.09	1	0	1	2	110	11.2228	4.53857
NbS00009201g0006.1 protein AED:0.22 eAED:0.22 QI:0	1 1|1|1|1|2|227|88; (*GB) gi|78191426|gb|ABB29934.1| (e_value=2e-18) acidic ribosomal protein P1a-like [Solanum tuberosum];; (*SWP) sp|Q8LEQ0|RLA13_ARATH (e_value=1e-14) 60S acidic ribosomal protein P1-3 OS=Arabidopsis thaliana GN=RPP1C PE=1 SV=2;; (*TAIR) AT5G47700.2 (e_value=8e-16) | Symbols: | 60S acidic ribosomal protein family | chr5:19328019-19328724 REVERSE LENGTH=113;; (*ITAG) Solyc01g104…	7.68274	18.18	1	0	1	2	88	8.80847	4.53857
NbS00042976g0007.1 protein AED:0.01 eAED:0.01 QI:0	1 0.33|1|1|1|3|0|112; (*GB) gi|78191426|gb|ABB29934.1| (e_value=8e-34) acidic ribosomal protein P1a-like [Solanum tuberosum];; (*SWP) sp|Q8LEQ0|RLA13_ARATH (e_value=1e-25) 60S acidic ribosomal protein P1-3 OS=Arabidopsis thaliana GN=RPP1C PE=1 SV=2;; (*TAIR) AT5G47700.2 (e_value=1e-26) | Symbols: | 60S acidic ribosomal protein family | chr5:19328019-19328724 REVERSE LENGTH=113;; (*ITAG) Solyc01g1…	7.68274	14.29	1	0	1	2	112	11.4207	4.32275
NbS00053503g0005.1 protein AED:0.02 eAED:0.02 QI:0	1 0.33|1|1|1|3|0|111; (*GB) gi|78191426|gb|ABB29934.1| (e_value=4e-32) acidic ribosomal protein P1a-like [Solanum tuberosum];; (*SWP) sp|Q8LCW9|RLA11_ARATH (e_value=3e-25) 60S acidic ribosomal protein P1-1 OS=Arabidopsis thaliana GN=RPP1A PE=1 SV=2;; (*TAIR) AT1G01100.4 (e_value=2e-26) | Symbols: | 60S acidic ribosomal protein family | chr1:50284-50954 REVERSE LENGTH=112;; (*ITAG) Solyc01g104370.…	7.68274	14.41	1	0	1	2	111	11.3356	4.32275
NbS00037870g0001.1 protein AED:0.05 eAED:0.05 QI:0	-1 0|1|-1|1|1|0|113; (*SWP) sp|P41099|RLA2_PARAR (e_value=4e-27) 60S acidic ribosomal protein P2 OS=Parthenium argentatum PE=3 SV=1;; (*TAIR) AT2G27710.4 (e_value=3e-24) | Symbols: | 60S acidic ribosomal protein family | chr2:11816929-11817670 FORWARD LENGTH=98;; (*ITAG) Solyc06g074430.2.1 (e_value=9e-30) genomic_reference:SL2.40ch06 gene_region:42457712-42460408 transcript_region:SL2.40ch06:4245…	11.7499	19.47	1	0	1	2	113	11.4818	4.52588
NbS00019361g0011.1 protein AED:0.15 eAED:0.15 QI:110	1 1|1|0.66|0.5|4|850|112; (*GB) gi|77416939|gb|ABA81865.1| (e_value=1e-29) unknown [Solanum tuberosum];; (*SWP) sp|P41099|RLA2_PARAR (e_value=3e-26) 60S acidic ribosomal protein P2 OS=Parthenium argentatum PE=3 SV=1;; (*TAIR) AT2G27710.4 (e_value=5e-24) | Symbols: | 60S acidic ribosomal protein family | chr2:11816929-11817670 FORWARD LENGTH=98;; (*ITAG) Solyc06g074430.2.1 (e_value=2e-32) genomic_…	25.8113	57.14	1	2	4	6	112	11.4929	4.56396
NbS00029619g0005.1 protein AED:0.20 eAED:0.20 QI:0	1 0.75|1|0.66|0.75|4|435|149; (*GB) gi|297734823|emb|CBI17057.3| (e_value=2e-29) unnamed protein product [Vitis vinifera];; (*SWP) sp|P41099|RLA2_PARAR (e_value=5e-29) 60S acidic ribosomal protein P2 OS=Parthenium argentatum PE=3 SV=1;; (*TAIR) AT2G27710.4 (e_value=9e-26) | Symbols: | 60S acidic ribosomal protein family | chr2:11816929-11817670 FORWARD LENGTH=98;; (*ITAG) Solyc06g074430.2.1 (e_va…	22.2402	38.93	1	1	3	5	149	15.6179	4.729
NbS00000941g0015.1 protein AED:0.00 eAED:0.00 QI:0	1 0.75|1|0.33|0.5|4|247|146; (*GB) gi|297734823|emb|CBI17057.3| (e_value=2e-30) unnamed protein product [Vitis vinifera];; (*SWP) sp|P41099|RLA2_PARAR (e_value=4e-28) 60S acidic ribosomal protein P2 OS=Parthenium argentatum PE=3 SV=1;; (*TAIR) AT2G27710.4 (e_value=2e-25) | Symbols: | 60S acidic ribosomal protein family | chr2:11816929-11817670 FORWARD LENGTH=98;; (*ITAG) Solyc06g074430.2.1 (e_val…	15.7231	34.25	1	0	3	4	146	15.3648	4.75439
NbS00021044g0016.1 protein AED:0.21 eAED:0.21 QI:231	1 1|1|0.66|0.5|4|6|113; (*GB) gi|24473796|gb|AAL91663.1| (e_value=2e-31) 60s acidic ribosomal protein [Prunus dulcis];; (*SWP) sp|P41099|RLA2_PARAR (e_value=2e-30) 60S acidic ribosomal protein P2 OS=Parthenium argentatum PE=3 SV=1;; (*TAIR) AT2G27710.4 (e_value=1e-27) | Symbols: | 60S acidic ribosomal protein family | chr2:11816929-11817670 FORWARD LENGTH=98;; (*ITAG) Solyc11g067100.1.1 (e_value=…	19.2874	29.2	1	0	3	4	113	11.3358	4.61475
NbS00037870g0001.1 protein AED:0.05 eAED:0.05 QI:0	-1 0|1|-1|1|1|0|113; (*SWP) sp|P41099|RLA2_PARAR (e_value=4e-27) 60S acidic ribosomal protein P2 OS=Parthenium argentatum PE=3 SV=1;; (*TAIR) AT2G27710.4 (e_value=3e-24) | Symbols: | 60S acidic ribosomal protein family | chr2:11816929-11817670 FORWARD LENGTH=98;; (*ITAG) Solyc06g074430.2.1 (e_value=9e-30) genomic_reference:SL2.40ch06 gene_region:42457712-42460408 transcript_region:SL2.40ch06:4245…	16.0318	20.35	1	0	2	3	113	11.4818	4.52588
NbS00018504g0008.1 protein AED:0.22 eAED:0.38 QI:0	0.33 0|0.85|1|1|7|0|298; (*GB) gi|78191424|gb|ABB29933.1| (e_value=5e-117) P0 ribosomal protein-like [Solanum tuberosum];; (*SWP) sp|P50346|RLA0_SOYBN (e_value=2e-112) 60S acidic ribosomal protein P0 OS=Glycine max PE=2 SV=1;; (*TAIR) AT3G11250.1 (e_value=1e-110) | Symbols: | Ribosomal protein L10 family protein | chr3:3521453-3522826 FORWARD LENGTH=323;; (*ITAG) Solyc05g054580.2.1 (e_value=8e-12…	7.70037	10.4	1	1	2	2	298	32.2354	8.19189

## Sheet: Acidic paralogs
Accession	Description
NbS00005878g0110.1 protein AED:0.24 eAED:0.24 QI:198	P2 acidic
NbS00029619g0005.1 protein AED:0.20 eAED:0.20 QI:0	1 0.75|1|0.66|0.75|4|435|149; (*GB) gi|297734823|emb|CBI17057.3| (e_value=2e-29) unnamed protein product [Vitis vinifera];; (*SWP) sp|P41099|RLA2_PARAR (e_value=5e-29) 60S acidic ribosomal protein P2 OS=Parthenium argentatum PE=3 SV=1;; (*TAIR) AT2G27710.4 (e_value=9e-26) | Symbols: | 60S acidic ribosomal protein family | chr2:11816929-11817670 FORWARD LENGTH=98;; (*ITAG) Solyc06g074430.2.1 (e_va…
NbS00000941g0015.1 protein AED:0.00 eAED:0.00 QI:0	1 0.75|1|0.33|0.5|4|247|146; (*GB) gi|297734823|emb|CBI17057.3| (e_value=2e-30) unnamed protein product [Vitis vinifera];; (*SWP) sp|P41099|RLA2_PARAR (e_value=4e-28) 60S acidic ribosomal protein P2 OS=Parthenium argentatum PE=3 SV=1;; (*TAIR) AT2G27710.4 (e_value=2e-25) | Symbols: | 60S acidic ribosomal protein family | chr2:11816929-11817670 FORWARD LENGTH=98;; (*ITAG) Solyc06g074430.2.1 (e_val…
NbS00021044g0016.1 protein AED:0.21 eAED:0.21 QI:231	1 1|1|0.66|0.5|4|6|113; (*GB) gi|24473796|gb|AAL91663.1| (e_value=2e-31) 60s acidic ribosomal protein [Prunus dulcis];; (*SWP) sp|P41099|RLA2_PARAR (e_value=2e-30) 60S acidic ribosomal protein P2 OS=Parthenium argentatum PE=3 SV=1;; (*TAIR) AT2G27710.4 (e_value=1e-27) | Symbols: | 60S acidic ribosomal protein family | chr2:11816929-11817670 FORWARD LENGTH=98;; (*ITAG) Solyc11g067100.1.1 (e_value=…
NbS00019361g0011.1 protein AED:0.15 eAED:0.15 QI:110	1 1|1|0.66|0.5|4|850|112; (*GB) gi|77416939|gb|ABA81865.1| (e_value=1e-29) unknown [Solanum tuberosum];; (*SWP) sp|P41099|RLA2_PARAR (e_value=3e-26) 60S acidic ribosomal protein P2 OS=Parthenium argentatum PE=3 SV=1;; (*TAIR) AT2G27710.4 (e_value=5e-24) | Symbols: | 60S acidic ribosomal protein family | chr2:11816929-11817670 FORWARD LENGTH=98;; (*ITAG) Solyc06g074430.2.1 (e_value=2e-32) genomic_…
NbS00042976g0007.1 protein AED:0.01 eAED:0.01 QI:0	1 0.33|1|1|1|3|0|112; (*GB) gi|78191426|gb|ABB29934.1| (e_value=8e-34) acidic ribosomal protein P1a-like [Solanum tuberosum];; (*SWP) sp|Q8LEQ0|RLA13_ARATH (e_value=1e-25) 60S acidic ribosomal protein P1-3 OS=Arabidopsis thaliana GN=RPP1C PE=1 SV=2;; (*TAIR) AT5G47700.2 (e_value=1e-26) | Symbols: | 60S acidic ribosomal protein family | chr5:19328019-19328724 REVERSE LENGTH=113;; (*ITAG) Solyc01g1…
NbS00018504g0008.1 protein AED:0.22 eAED:0.38 QI:0	0.33 0|0.85|1|1|7|0|298; (*GB) gi|78191424|gb|ABB29933.1| (e_value=5e-117) P0 ribosomal protein-like [Solanum tuberosum];; (*SWP) sp|P50346|RLA0_SOYBN (e_value=2e-112) 60S acidic ribosomal protein P0 OS=Glycine max PE=2 SV=1;; (*TAIR) AT3G11250.1 (e_value=1e-110) | Symbols: | Ribosomal protein L10 family protein | chr3:3521453-3522826 FORWARD LENGTH=323;; (*ITAG) Solyc05g054580.2.1 (e_value=8e-12…
NbS00053503g0005.1 protein AED:0.02 eAED:0.02 QI:0	1 0.33|1|1|1|3|0|111; (*GB) gi|78191426|gb|ABB29934.1| (e_value=4e-32) acidic ribosomal protein P1a-like [Solanum tuberosum];; (*SWP) sp|Q8LCW9|RLA11_ARATH (e_value=3e-25) 60S acidic ribosomal protein P1-1 OS=Arabidopsis thaliana GN=RPP1A PE=1 SV=2;; (*TAIR) AT1G01100.4 (e_value=2e-26) | Symbols: | 60S acidic ribosomal protein family | chr1:50284-50954 REVERSE LENGTH=112;; (*ITAG) Solyc01g104370.…
NbS00058382g0003.1 protein AED:0.07 eAED:0.18 QI:0	1 0|1|0.5|0.66|3|0|266; (*GB) gi|78191424|gb|ABB29933.1| (e_value=4e-116) P0 ribosomal protein-like [Solanum tuberosum];; (*SWP) sp|P50346|RLA0_SOYBN (e_value=4e-114) 60S acidic ribosomal protein P0 OS=Glycine max PE=2 SV=1;; (*TAIR) AT3G11250.1 (e_value=2e-109) | Symbols: | Ribosomal protein L10 family protein | chr3:3521453-3522826 FORWARD LENGTH=323;; (*ITAG) Solyc05g054580.2.1 (e_value=3e-119…
NbS00019795g0001.1 protein AED:0.16 eAED:0.16 QI:0	0 0|0.5|1|1|2|0|281; (*GB) gi|225448367|ref|XP_002268645.1| (e_value=2e-159) PREDICTED: 60S acidic ribosomal protein P0 [Vitis vinifera];; (*SWP) sp|P50346|RLA0_SOYBN (e_value=5e-159) 60S acidic ribosomal protein P0 OS=Glycine max PE=2 SV=1;; (*TAIR) AT3G09200.1 (e_value=9e-159) | Symbols: | Ribosomal protein L10 family protein | chr3:2823364-2825020 REVERSE LENGTH=320;; (*ITAG) Solyc05g054580.2.…
10 paralogs

## Sheet: mock r-proteins
MOCK: All ribosomal proteins (PSM above 1)
Accession	Description	Score	Coverage	# Proteins	# Unique Peptides	# Peptides	# PSMs	# AAs	MW [kDa]	calc. pI
NbS00002612g0002.1 protein AED:0.23 eAED:0.23 QI:0	1 0|1|1|1|2|0|476; (*GB) gi|356548210|ref|XP_003542496.1| (e_value=0.0) PREDICTED: 60S ribosomal protein L4-1-like [Glycine max];; (*SWP) sp|Q9SF40|RL4A_ARATH (e_value=6e-140) 60S ribosomal protein L4-1 OS=Arabidopsis thaliana GN=RPL4A PE=2 SV=1;; (*TAIR) AT3G09630.1 (e_value=5e-141) | Symbols: | Ribosomal protein L4/L1 family | chr3:2953813-2955444 FORWARD LENGTH=406;; (*ITAG) Solyc10g086010.1.1…	65.3604	25.42	1	0	7	15	476	52.3402	10.272
NbS00017301g0008.1 protein AED:0.29 eAED:0.29 QI:0	1 0.5|1|1|1|2|0|405; (*SWP) sp|Q9XF97|RL4_PRUAR (e_value=0.0) 60S ribosomal protein L4 OS=Prunus armeniaca GN=RPL4 PE=2 SV=1;; (*TAIR) AT3G09630.1 (e_value=0.0) | Symbols: | Ribosomal protein L4/L1 family | chr3:2953813-2955444 FORWARD LENGTH=406;; (*ITAG) Solyc10g086010.1.1 (e_value=0.0) evidence_code:10F0H1E1IEG genomic_reference:SL2.40ch10 gene_region:64326308-64329401 transcript_region:SL2.40…	65.3604	24.94	1	0	7	15	405	44.6271	10.3306
NbS00047015g0005.1 protein AED:0.03 eAED:0.03 QI:0	1 0.5|1|1|1|2|906|405; (*GB) gi|77999245|gb|ABB16969.1| (e_value=0.0) unknown [Solanum tuberosum];; (*SWP) sp|Q9SF40|RL4A_ARATH (e_value=0.0) 60S ribosomal protein L4-1 OS=Arabidopsis thaliana GN=RPL4A PE=2 SV=1;; (*TAIR) AT3G09630.1 (e_value=0.0) | Symbols: | Ribosomal protein L4/L1 family | chr3:2953813-2955444 FORWARD LENGTH=406;; (*ITAG) Solyc10g086010.1.1 (e_value=0.0) evidence_code:10F0H1E1…	53.6349	24.2	1	1	7	13	405	44.671	10.2866
NbS00029619g0005.1 protein AED:0.20 eAED:0.20 QI:0	1 0.75|1|0.66|0.75|4|435|149; (*GB) gi|297734823|emb|CBI17057.3| (e_value=2e-29) unnamed protein product [Vitis vinifera];; (*SWP) sp|P41099|RLA2_PARAR (e_value=5e-29) 60S acidic ribosomal protein P2 OS=Parthenium argentatum PE=3 SV=1;; (*TAIR) AT2G27710.4 (e_value=9e-26) | Symbols: | 60S acidic ribosomal protein family | chr2:11816929-11817670 FORWARD LENGTH=98;; (*ITAG) Solyc06g074430.2.1 (e_va…	52.1018	55.7	1	2	5	12	149	15.6179	4.729
NbS00003907g0013.1 protein AED:0.11 eAED:0.11 QI:183	1 0.8|1|1|1|5|209|301; (*GB) gi|78191420|gb|ABB29931.1| (e_value=6e-155) P40-like protein [Solanum tuberosum];; (*SWP) sp|O80377|RSSA_DAUCA (e_value=7e-137) 40S ribosomal protein SA OS=Daucus carota GN=179B PE=2 SV=1;; (*TAIR) AT1G72370.2 (e_value=7e-137) | Symbols: P40, AP40, RP40, RPSAA | 40s ribosomal protein SA | chr1:27243148-27244842 REVERSE LENGTH=294;; (*ITAG) Solyc03g019780.2.1 (e_value=…	46.8604	20.93	1	0	5	12	301	32.7654	5.26221
NbS00061170g0008.1 protein AED:0.09 eAED:0.09 QI:183	1 0.8|1|1|1|5|207|298; (*GB) gi|78191420|gb|ABB29931.1| (e_value=2e-167) P40-like protein [Solanum tuberosum];; (*SWP) sp|O80377|RSSA_DAUCA (e_value=5e-143) 40S ribosomal protein SA OS=Daucus carota GN=179B PE=2 SV=1;; (*TAIR) AT1G72370.2 (e_value=2e-140) | Symbols: P40, AP40, RP40, RPSAA | 40s ribosomal protein SA | chr1:27243148-27244842 REVERSE LENGTH=294;; (*ITAG) Solyc03g019780.2.1 (e_value=…	46.8604	21.14	1	0	5	12	298	32.4722	5.26221
NbS00039797g0003.1 protein AED:0.16 eAED:0.16 QI:78	1 1|1|1|1|2|328|434; (*GB) gi|77999245|gb|ABB16969.1| (e_value=0.0) unknown [Solanum tuberosum];; (*SWP) sp|Q9XF97|RL4_PRUAR (e_value=0.0) 60S ribosomal protein L4 OS=Prunus armeniaca GN=RPL4 PE=2 SV=1;; (*TAIR) AT3G09630.1 (e_value=0.0) | Symbols: | Ribosomal protein L4/L1 family | chr3:2953813-2955444 FORWARD LENGTH=406;; (*ITAG) Solyc10g086010.1.1 (e_value=0.0) evidence_code:10F0H1E1IEG genomi…	41.679	18.89	1	1	6	10	434	47.8848	10.3306
NbS00016839g0002.1 protein AED:0.03 eAED:0.03 QI:0	0.5 0|1|1|1|3|0|289; (*GB) gi|357521321|ref|XP_003630949.1| (e_value=3e-149) 40S ribosomal protein S2 [Medicago truncatula];; (*SWP) sp|Q93VB8|RS22_ARATH (e_value=4e-145) 40S ribosomal protein S2-2 OS=Arabidopsis thaliana GN=RPS2B PE=2 SV=1;; (*TAIR) AT1G58684.1 (e_value=3e-146) | Symbols: | Ribosomal protein S5 family protein | chr1:21770021-21771217 REVERSE LENGTH=284;; (*ITAG) Solyc04g074300.2…	36.4333	26.64	1	0	6	9	289	31.8231	10.2866
NbS00000941g0015.1 protein AED:0.00 eAED:0.00 QI:0	1 0.75|1|0.33|0.5|4|247|146; (*GB) gi|297734823|emb|CBI17057.3| (e_value=2e-30) unnamed protein product [Vitis vinifera];; (*SWP) sp|P41099|RLA2_PARAR (e_value=4e-28) 60S acidic ribosomal protein P2 OS=Parthenium argentatum PE=3 SV=1;; (*TAIR) AT2G27710.4 (e_value=2e-25) | Symbols: | 60S acidic ribosomal protein family | chr2:11816929-11817670 FORWARD LENGTH=98;; (*ITAG) Solyc06g074430.2.1 (e_val…	41.5361	39.73	1	1	3	9	146	15.3648	4.75439
NbS00010382g0016.1 protein AED:0.27 eAED:0.27 QI:0	1 0.5|1|1|1|2|0|280; (*GB) gi|357521321|ref|XP_003630949.1| (e_value=9e-153) 40S ribosomal protein S2 [Medicago truncatula];; (*SWP) sp|Q93VB8|RS22_ARATH (e_value=8e-149) 40S ribosomal protein S2-2 OS=Arabidopsis thaliana GN=RPS2B PE=2 SV=1;; (*TAIR) AT1G58684.1 (e_value=6e-150) | Symbols: | Ribosomal protein S5 family protein | chr1:21770021-21771217 REVERSE LENGTH=284;; (*ITAG) Solyc04g074300.2…	36.4333	27.5	1	0	6	9	280	30.6964	10.2134
NbS00016839g0021.1 protein AED:0.25 eAED:0.25 QI:0	1 0.5|1|1|1|2|0|288; (*GB) gi|357521321|ref|XP_003630949.1| (e_value=2e-152) 40S ribosomal protein S2 [Medicago truncatula];; (*SWP) sp|Q8L8Y0|RS21_ARATH (e_value=2e-148) 40S ribosomal protein S2-1 OS=Arabidopsis thaliana GN=RPS2A PE=2 SV=2;; (*TAIR) AT1G58380.1 (e_value=1e-149) | Symbols: XW6 | Ribosomal protein S5 family protein | chr1:21689115-21690085 FORWARD LENGTH=284;; (*ITAG) Solyc04g0743…	33.2269	21.88	1	0	5	8	288	31.5459	10.3013
NbS00005119g0003.1 protein AED:0.27 eAED:0.27 QI:111	1 1|1|1|1|3|349|194; (*GB) gi|77416921|gb|ABA81856.1| (e_value=9e-133) unknown [Solanum tuberosum];; (*SWP) sp|P49209|RL91_ARATH (e_value=4e-122) 60S ribosomal protein L9-1 OS=Arabidopsis thaliana GN=RPL9B PE=2 SV=3;; (*TAIR) AT1G33140.1 (e_value=3e-123) | Symbols: PGY2 | Ribosomal protein L6 family | chr1:12023360-12024502 FORWARD LENGTH=194;; (*ITAG) Solyc08g014550.2.1 (e_value=6e-138) genomic_…	30.9667	47.94	1	0	6	8	194	21.9479	9.5835
NbS00005152g0006.1 protein AED:0.00 eAED:0.00 QI:111	1 1|1|0.5|0.33|3|349|194; (*GB) gi|77416921|gb|ABA81856.1| (e_value=2e-133) unknown [Solanum tuberosum];; (*SWP) sp|P49209|RL91_ARATH (e_value=8e-122) 60S ribosomal protein L9-1 OS=Arabidopsis thaliana GN=RPL9B PE=2 SV=3;; (*TAIR) AT1G33140.1 (e_value=6e-123) | Symbols: PGY2 | Ribosomal protein L6 family | chr1:12023360-12024502 FORWARD LENGTH=194;; (*ITAG) Solyc08g014550.2.1 (e_value=4e-138) gen…	28.4044	45.36	1	1	6	8	194	21.9749	9.65674
NbS00030068g0006.1 protein AED:0.14 eAED:0.14 QI:132	1 0.8|1|1|1|5|0|223; (*GB) gi|356527113|ref|XP_003532158.1| (e_value=1e-112) PREDICTED: 40S ribosomal protein S8-like [Glycine max];; (*SWP) sp|Q08069|RS8_MAIZE (e_value=2e-113) 40S ribosomal protein S8 OS=Zea mays GN=RPS8 PE=2 SV=2;; (*TAIR) AT5G59240.1 (e_value=2e-108) | Symbols: | Ribosomal protein S8e family protein | chr5:23902626-23903670 REVERSE LENGTH=210;; (*ITAG) Solyc06g083180.2.1 (e_v…	28.327	18.83	1	0	3	7	223	25.1044	10.3306
NbS00007872g0027.1 protein AED:0.12 eAED:0.12 QI:157	1 0.8|1|0.75|0.8|5|32|223; (*GB) gi|255587656|ref|XP_002534344.1| (e_value=3e-109) 40S ribosomal protein S8, putative [Ricinus communis];; (*SWP) sp|P49199|RS8_ORYSJ (e_value=3e-110) 40S ribosomal protein S8 OS=Oryza sativa subsp. japonica GN=RPS8 PE=2 SV=2;; (*TAIR) AT5G59240.1 (e_value=7e-102) | Symbols: | Ribosomal protein S8e family protein | chr5:23902626-23903670 REVERSE LENGTH=210;; (*ITAG…	28.327	18.83	1	0	3	7	223	25.0095	10.4624
NbS00016250g0015.1 protein AED:0.33 eAED:0.33 QI:0	0.66 0.14|1|0.83|0.85|7|0|316; (*GB) gi|78191420|gb|ABB29931.1| (e_value=5e-154) P40-like protein [Solanum tuberosum];; (*SWP) sp|O80377|RSSA_DAUCA (e_value=1e-140) 40S ribosomal protein SA OS=Daucus carota GN=179B PE=2 SV=1;; (*TAIR) AT3G04770.2 (e_value=7e-138) | Symbols: RPSAb | 40s ribosomal protein SA B | chr3:1309544-1310846 REVERSE LENGTH=280;; (*ITAG) Solyc06g072120.2.1 (e_value=3e-157) g…	29.1084	9.81	1	0	2	7	316	34.266	5.18604
NbS00006107g0001.1 protein AED:0.29 eAED:0.29 QI:0	1 0|1|1|1|2|0|275; (*GB) gi|357521321|ref|XP_003630949.1| (e_value=4e-156) 40S ribosomal protein S2 [Medicago truncatula];; (*SWP) sp|Q93VB8|RS22_ARATH (e_value=2e-150) 40S ribosomal protein S2-2 OS=Arabidopsis thaliana GN=RPS2B PE=2 SV=1;; (*TAIR) AT1G58684.1 (e_value=1e-151) | Symbols: | Ribosomal protein S5 family protein | chr1:21770021-21771217 REVERSE LENGTH=284;; (*ITAG) Solyc04g074300.2.1…	28.0932	21.09	1	0	4	7	275	30.0481	10.2427
NbS00059957g0004.1 protein AED:0.36 eAED:0.36 QI:164	1 0.6|1|0.75|0.6|5|0|141; (*GB) gi|225465502|ref|XP_002272092.1| (e_value=1e-67) PREDICTED: 40S ribosomal protein S12-like isoform 2 [Vitis vinifera];; (*SWP) sp|Q9XHS0|RS12_HORVU (e_value=5e-65) 40S ribosomal protein S12 OS=Hordeum vulgare GN=RPS12 PE=2 SV=1;; (*TAIR) AT2G32060.2 (e_value=2e-56) | Symbols: | Ribosomal protein L7Ae/L30e/S12e/Gadd45 family protein | chr2:13639228-13640104 REVERSE …	34.4635	37.59	1	0	3	7	141	14.9446	6.01123
NbS00015070g0012.1 protein AED:0.22 eAED:0.22 QI:164	1 0.66|1|0.6|0.5|6|258|143; (*GB) gi|225465502|ref|XP_002272092.1| (e_value=6e-75) PREDICTED: 40S ribosomal protein S12-like isoform 2 [Vitis vinifera];; (*SWP) sp|Q9XHS0|RS12_HORVU (e_value=3e-68) 40S ribosomal protein S12 OS=Hordeum vulgare GN=RPS12 PE=2 SV=1;; (*TAIR) AT2G32060.2 (e_value=7e-57) | Symbols: | Ribosomal protein L7Ae/L30e/S12e/Gadd45 family protein | chr2:13639228-13640104 REVERS…	34.4635	37.06	1	0	3	7	143	15.1287	6.01123
NbS00020793g0003.1 protein AED:0.16 eAED:0.16 QI:0	1 0|1|1|1|2|0|371; (*GB) gi|224054986|ref|XP_002298397.1| (e_value=3e-114) predicted protein [Populus trichocarpa];; (*SWP) sp|Q8L8Y0|RS21_ARATH (e_value=7e-112) 40S ribosomal protein S2-1 OS=Arabidopsis thaliana GN=RPS2A PE=2 SV=2;; (*TAIR) AT1G58380.1 (e_value=6e-113) | Symbols: XW6 | Ribosomal protein S5 family protein | chr1:21689115-21690085 FORWARD LENGTH=284;; (*ITAG) Solyc04g074300.2.1 (e…	28.0932	15.63	1	0	4	7	371	39.9005	10.3159
NbS00012569g0012.1 protein AED:0.15 eAED:0.15 QI:134	1 1|1|0.83|0.71|7|156|249; (*GB) gi|82623405|gb|ABB87117.1| (e_value=3e-144) unknown [Solanum tuberosum];; (*SWP) sp|Q9M3V8|RS6_ASPOF (e_value=2e-135) 40S ribosomal protein S6 OS=Asparagus officinalis GN=rps6 PE=2 SV=1;; (*TAIR) AT4G31700.1 (e_value=3e-135) | Symbols: RPS6, RPS6A | ribosomal protein S6 | chr4:15346306-15347714 REVERSE LENGTH=250;; (*ITAG) Solyc08g074240.2.1 (e_value=3e-146) genom…	26.7837	19.28	1	0	3	7	249	28.2735	10.6089
NbS00010666g0026.1 protein AED:0.20 eAED:0.20 QI:0	1 0.66|1|1|0.83|6|0|257; (*GB) gi|122196609|sp|Q285L8.1|RS3A_TOBAC (e_value=1e-172) RecName: Full=40S ribosomal protein S3a; AltName: Full=Protein cyc07;; (*SWP) sp|Q285L8|RS3A_TOBAC (e_value=3e-174) 40S ribosomal protein S3a OS=Nicotiana tabacum GN=cyc07 PE=2 SV=1;; (*TAIR) AT4G34670.1 (e_value=5e-148) | Symbols: | Ribosomal protein S3Ae | chr4:16548724-16550222 FORWARD LENGTH=262;; (*ITAG) Soly…	25.7319	28.79	1	0	5	7	257	29.3486	9.72998
NbS00056367g0005.1 protein AED:0.21 eAED:0.21 QI:178	1 0.71|1|0.83|1|7|0|242; (*GB) gi|445613|prf||1909359B (e_value=1e-164) ribosomal protein L7;; (*SWP) sp|Q9LHP1|RL74_ARATH (e_value=4e-152) 60S ribosomal protein L7-4 OS=Arabidopsis thaliana GN=RPL7D PE=2 SV=1;; (*TAIR) AT3G13580.1 (e_value=3e-153) | Symbols: | Ribosomal protein L30/L7 family protein | chr3:4433809-4435109 FORWARD LENGTH=244;; (*ITAG) Solyc07g008370.2.1 (e_value=3e-167) genomic_r…	30.8328	25.21	1	0	4	7	242	28.0494	9.94971
NbS00037212g0001.1 protein AED:0.10 eAED:0.10 QI:0	0.83 0.71|0.85|1|1|7|583|261; (*GB) gi|122196609|sp|Q285L8.1|RS3A_TOBAC (e_value=1e-172) RecName: Full=40S ribosomal protein S3a; AltName: Full=Protein cyc07;; (*SWP) sp|Q285L8|RS3A_TOBAC (e_value=3e-174) 40S ribosomal protein S3a OS=Nicotiana tabacum GN=cyc07 PE=2 SV=1;; (*TAIR) AT4G34670.1 (e_value=4e-148) | Symbols: | Ribosomal protein S3Ae | chr4:16548724-16550222 FORWARD LENGTH=262;; (*ITAG)…	25.7319	28.35	1	0	5	7	261	29.7068	9.72998
NbS00017090g0001.1 protein AED:0.25 eAED:0.25 QI:157	1 0.6|1|1|1|5|0|224; (*SWP) sp|Q08069|RS8_MAIZE (e_value=5e-111) 40S ribosomal protein S8 OS=Zea mays GN=RPS8 PE=2 SV=2;; (*TAIR) AT5G59240.1 (e_value=6e-103) | Symbols: | Ribosomal protein S8e family protein | chr5:23902626-23903670 REVERSE LENGTH=210;; (*ITAG) Solyc06g083180.2.1 (e_value=3e-108) genomic_reference:SL2.40ch06 gene_region:45001450-45004243 transcript_region:SL2.40ch06:45001450..45…	28.327	18.75	1	0	3	7	224	25.0704	10.3013
NbS00039066g0008.1 protein AED:0.21 eAED:0.21 QI:0	1 0.83|1|1|1|6|0|242; (*GB) gi|445613|prf||1909359B (e_value=3e-165) ribosomal protein L7;; (*SWP) sp|Q9LHP1|RL74_ARATH (e_value=2e-151) 60S ribosomal protein L7-4 OS=Arabidopsis thaliana GN=RPL7D PE=2 SV=1;; (*TAIR) AT3G13580.1 (e_value=2e-152) | Symbols: | Ribosomal protein L30/L7 family protein | chr3:4433809-4435109 FORWARD LENGTH=244;; (*ITAG) Solyc07g008370.2.1 (e_value=5e-168) genomic_refe…	30.8328	25.21	1	0	4	7	242	28.0774	9.99365
NbS00009670g0001.1 protein AED:0.14 eAED:0.14 QI:0	0 0|0.5|1|1|2|0|140; (*GB) gi|356527113|ref|XP_003532158.1| (e_value=2e-48) PREDICTED: 40S ribosomal protein S8-like [Glycine max];; (*SWP) sp|Q08069|RS8_MAIZE (e_value=7e-50) 40S ribosomal protein S8 OS=Zea mays GN=RPS8 PE=2 SV=2;; (*TAIR) AT5G20290.1 (e_value=4e-50) | Symbols: | Ribosomal protein S8e family protein | chr5:6851695-6853012 REVERSE LENGTH=222;; (*ITAG) Solyc06g083180.2.1 (e_value=…	28.327	30	1	0	3	7	140	16.2695	10.6968
NbS00000260g0018.1 protein AED:0.14 eAED:0.14 QI:0	1 0.5|1|1|1|2|0|260; (*GB) gi|350539037|ref|NP_001234115.1| (e_value=2e-173) 60S ribosomal protein L8 [Solanum lycopersicum];; (*SWP) sp|P29766|RL8_SOLLC (e_value=5e-175) 60S ribosomal protein L8 OS=Solanum lycopersicum GN=RPL8 PE=2 SV=1;; (*TAIR) AT4G36130.1 (e_value=1e-168) | Symbols: | Ribosomal protein L2 family | chr4:17097613-17098656 FORWARD LENGTH=258;; (*ITAG) Solyc07g063890.2.1 (e_value…	22.0416	27.31	1	0	4	6	260	28.1838	10.814
NbS00021275g0005.1 protein AED:0.12 eAED:0.14 QI:0	0.33 0.25|1|1|0.5|4|0|277; (*GB) gi|357468831|ref|XP_003604700.1| (e_value=4e-94) Ribosomal protein S8 [Medicago truncatula];; (*SWP) sp|Q08069|RS8_MAIZE (e_value=3e-71) 40S ribosomal protein S8 OS=Zea mays GN=RPS8 PE=2 SV=2;; (*TAIR) AT5G59240.1 (e_value=3e-66) | Symbols: | Ribosomal protein S8e family protein | chr5:23902626-23903670 REVERSE LENGTH=210;; (*ITAG) Solyc07g065170.2.1 (e_value=1e-7…	25.0314	9.75	1	0	2	6	277	30.9194	9.83252
NbS00024629g0018.1 protein AED:0.24 eAED:0.24 QI:96	0.66 0.5|1|0.33|0.25|4|0|206; (*GB) gi|40748265|gb|AAR89617.1| (e_value=1e-138) 40S ribosomal protein S5 [Capsicum annuum];; (*SWP) sp|P51427|RS52_ARATH (e_value=4e-120) 40S ribosomal protein S5-2 OS=Arabidopsis thaliana GN=RPS5B PE=1 SV=2;; (*TAIR) AT3G11940.2 (e_value=3e-121) | Symbols: ATRPS5A, AML1, RPS5A | ribosomal protein 5A | chr3:3778175-3779354 REVERSE LENGTH=207;; (*ITAG) Solyc10g07862…	25.1151	24.76	1	0	3	6	206	22.9399	9.18799
NbS00035760g0016.1 protein AED:0.11 eAED:0.11 QI:93	0.75 0.6|1|0.75|0.8|5|403|207; (*GB) gi|40748265|gb|AAR89617.1| (e_value=4e-140) 40S ribosomal protein S5 [Capsicum annuum];; (*SWP) sp|P51427|RS52_ARATH (e_value=8e-122) 40S ribosomal protein S5-2 OS=Arabidopsis thaliana GN=RPS5B PE=1 SV=2;; (*TAIR) AT3G11940.2 (e_value=6e-123) | Symbols: ATRPS5A, AML1, RPS5A | ribosomal protein 5A | chr3:3778175-3779354 REVERSE LENGTH=207;; (*ITAG) Solyc10g0786…	25.1151	24.64	1	0	3	6	207	23.1101	9.45166
NbC24304474g0001.1 protein AED:0.00 eAED:0.00 QI:0	-1 1|1|-1|1|1|0|132; (*GB) gi|297829496|ref|XP_002882630.1| (e_value=3e-66) 60S ribosomal protein L4/L1 [Arabidopsis lyrata subsp. lyrata];; (*SWP) sp|Q9SF40|RL4A_ARATH (e_value=3e-67) 60S ribosomal protein L4-1 OS=Arabidopsis thaliana GN=RPL4A PE=2 SV=1;; (*TAIR) AT3G09630.2 (e_value=2e-68) | Symbols: | Ribosomal protein L4/L1 family | chr3:2953813-2955444 FORWARD LENGTH=405;; (*ITAG) Solyc10g08…	22.4918	32.58	1	0	4	6	132	14.7423	9.99365
NbS00031098g0006.1 protein AED:0.18 eAED:0.18 QI:96	1 1|1|1|1|2|68|230; (*GB) gi|464621|sp|P34091.1|RL6_MESCR (e_value=5e-104) RecName: Full=60S ribosomal protein L6; AltName: Full=YL16-like;; (*SWP) sp|P34091|RL6_MESCR (e_value=1e-105) 60S ribosomal protein L6 OS=Mesembryanthemum crystallinum GN=RPL6 PE=2 SV=1;; (*TAIR) AT1G74050.1 (e_value=4e-99) | Symbols: | Ribosomal protein L6 family protein | chr1:27847256-27848680 REVERSE LENGTH=233;; (*ITA…	20.3833	22.61	1	1	4	6	230	25.4363	10.1108
NbS00015711g0008.1 protein AED:0.23 eAED:0.23 QI:0	0.33 0|1|0.33|0.25|4|0|289; (*GB) gi|161377377|gb|ABX71676.1| (e_value=1e-95) 60S ribosomal protein L6-like protein [Panax quinquefolius];; (*SWP) sp|P34091|RL6_MESCR (e_value=1e-85) 60S ribosomal protein L6 OS=Mesembryanthemum crystallinum GN=RPL6 PE=2 SV=1;; (*TAIR) AT1G74050.1 (e_value=2e-79) | Symbols: | Ribosomal protein L6 family protein | chr1:27847256-27848680 REVERSE LENGTH=233;; (*ITAG)…	21.4489	28.37	1	0	5	6	289	31.934	10.228
NbS00011766g0021.1 protein AED:0.09 eAED:0.09 QI:0	0.66 0.25|1|1|1|4|0|394; (*GB) gi|77999245|gb|ABB16969.1| (e_value=5e-131) unknown [Solanum tuberosum];; (*SWP) sp|Q9SF40|RL4A_ARATH (e_value=1e-124) 60S ribosomal protein L4-1 OS=Arabidopsis thaliana GN=RPL4A PE=2 SV=1;; (*TAIR) AT3G09630.1 (e_value=7e-126) | Symbols: | Ribosomal protein L4/L1 family | chr3:2953813-2955444 FORWARD LENGTH=406;; (*ITAG) Solyc10g086010.1.1 (e_value=8e-144) evidence…	22.4918	10.91	1	0	4	6	394	43.3777	10.1108
NbS00035393g0011.1 protein AED:0.19 eAED:0.19 QI:54	1 1|1|0.66|0.75|4|129|219; (*GB) gi|254212161|gb|ACT65738.1| (e_value=1e-161) QM [Nicotiana benthamiana];; (*SWP) sp|P93847|RL10_SOLME (e_value=8e-159) 60S ribosomal protein L10 OS=Solanum melongena GN=RPL10 PE=2 SV=1;; (*TAIR) AT1G26910.1 (e_value=2e-144) | Symbols: RPL10B | Ribosomal protein L16p/L10e family protein | chr1:9321709-9322813 FORWARD LENGTH=221;; (*ITAG) Solyc06g007520.2.1 (e_value…	20.8644	12.33	1	0	2	6	219	24.7751	10.4331
NbS00017498g0007.1 protein AED:0.21 eAED:0.21 QI:74	1 1|1|1|1|3|444|120; (*GB) gi|225445883|ref|XP_002279327.1| (e_value=1e-64) PREDICTED: 40S ribosomal protein S12 [Vitis vinifera];; (*SWP) sp|Q9XHS0|RS12_HORVU (e_value=3e-61) 40S ribosomal protein S12 OS=Hordeum vulgare GN=RPS12 PE=2 SV=1;; (*TAIR) AT2G32060.2 (e_value=4e-55) | Symbols: | Ribosomal protein L7Ae/L30e/S12e/Gadd45 family protein | chr2:13639228-13640104 REVERSE LENGTH=144;; (*ITAG)…	29.3361	44.17	1	2	3	6	120	12.9567	7.06396
NbS00013507g0012.1 protein AED:0.05 eAED:0.08 QI:0	0.5 0|1|1|1|3|0|407; (*GB) gi|77999245|gb|ABB16969.1| (e_value=0.0) unknown [Solanum tuberosum];; (*SWP) sp|Q9SF40|RL4A_ARATH (e_value=0.0) 60S ribosomal protein L4-1 OS=Arabidopsis thaliana GN=RPL4A PE=2 SV=1;; (*TAIR) AT3G09630.1 (e_value=0.0) | Symbols: | Ribosomal protein L4/L1 family | chr3:2953813-2955444 FORWARD LENGTH=406;; (*ITAG) Solyc10g086010.1.1 (e_value=0.0) evidence_code:10F0H1E1IE…	23.914	12.04	1	0	4	6	407	44.9501	10.2573
NbS00010815g0010.1 protein AED:0.10 eAED:0.10 QI:0	0.33 0.25|0.75|1|1|4|606|204; (*GB) gi|82400150|gb|ABB72814.1| (e_value=3e-98) putative 40S ribosomal protein S8-like protein [Solanum tuberosum];; (*SWP) sp|Q08069|RS8_MAIZE (e_value=9e-95) 40S ribosomal protein S8 OS=Zea mays GN=RPS8 PE=2 SV=2;; (*TAIR) AT5G59240.1 (e_value=6e-93) | Symbols: | Ribosomal protein S8e family protein | chr5:23902626-23903670 REVERSE LENGTH=210;; (*ITAG) Solyc07g065…	25.0314	13.24	1	0	2	6	204	22.9652	10.0815
NbS00002331g0005.1 protein AED:0.28 eAED:0.28 QI:119	1 0.5|1|1|1|2|0|260; (*GB) gi|350539037|ref|NP_001234115.1| (e_value=1e-174) 60S ribosomal protein L8 [Solanum lycopersicum];; (*SWP) sp|P29766|RL8_SOLLC (e_value=3e-176) 60S ribosomal protein L8 OS=Solanum lycopersicum GN=RPL8 PE=2 SV=1;; (*TAIR) AT4G36130.1 (e_value=3e-167) | Symbols: | Ribosomal protein L2 family | chr4:17097613-17098656 FORWARD LENGTH=258;; (*ITAG) Solyc10g006580.2.1 (e_value…	22.0416	27.31	1	0	4	6	260	28.1959	10.8872
NbS00031756g0004.1 protein AED:0.34 eAED:0.34 QI:0	0.25 0|0.6|0.75|0.6|5|0|263; (*GB) gi|162464180|ref|NP_001105391.1| (e_value=3e-102) 40S ribosomal protein S8 [Zea mays];; (*SWP) sp|Q08069|RS8_MAIZE (e_value=9e-104) 40S ribosomal protein S8 OS=Zea mays GN=RPS8 PE=2 SV=2;; (*TAIR) AT5G59240.1 (e_value=1e-94) | Symbols: | Ribosomal protein S8e family protein | chr5:23902626-23903670 REVERSE LENGTH=210;; (*ITAG) Solyc06g083180.2.1 (e_value=1e-99) …	25.0314	15.97	1	0	2	6	263	29.6278	10.3452
NbS00003570g0008.1 protein AED:0.13 eAED:0.14 QI:0	0 0|0.6|0.5|0.6|5|0|237; (*GB) gi|40748265|gb|AAR89617.1| (e_value=1e-130) 40S ribosomal protein S5 [Capsicum annuum];; (*SWP) sp|P51427|RS52_ARATH (e_value=1e-112) 40S ribosomal protein S5-2 OS=Arabidopsis thaliana GN=RPS5B PE=1 SV=2;; (*TAIR) AT3G11940.2 (e_value=1e-113) | Symbols: ATRPS5A, AML1, RPS5A | ribosomal protein 5A | chr3:3778175-3779354 REVERSE LENGTH=207;; (*ITAG) Solyc10g078620.1.1…	25.1151	21.52	1	0	3	6	237	26.643	9.5835
NbS00021044g0016.1 protein AED:0.21 eAED:0.21 QI:231	1 1|1|0.66|0.5|4|6|113; (*GB) gi|24473796|gb|AAL91663.1| (e_value=2e-31) 60s acidic ribosomal protein [Prunus dulcis];; (*SWP) sp|P41099|RLA2_PARAR (e_value=2e-30) 60S acidic ribosomal protein P2 OS=Parthenium argentatum PE=3 SV=1;; (*TAIR) AT2G27710.4 (e_value=1e-27) | Symbols: | 60S acidic ribosomal protein family | chr2:11816929-11817670 FORWARD LENGTH=98;; (*ITAG) Solyc11g067100.1.1 (e_value=…	25.2045	57.52	1	1	4	6	113	11.3358	4.61475
NbS00006443g0009.1 protein AED:0.22 eAED:0.22 QI:140	1 1|1|1|1|4|346|219; (*SWP) sp|P93847|RL10_SOLME (e_value=2e-158) 60S ribosomal protein L10 OS=Solanum melongena GN=RPL10 PE=2 SV=1;; (*TAIR) AT1G26910.1 (e_value=1e-144) | Symbols: RPL10B | Ribosomal protein L16p/L10e family protein | chr1:9321709-9322813 FORWARD LENGTH=221;; (*ITAG) Solyc06g007520.2.1 (e_value=5e-162) genomic_reference:SL2.40ch06 gene_region:1513302-1514864 transcript_region:SL…	20.8644	12.33	1	0	2	6	219	24.7591	10.4331
NbS00022615g0013.1 protein AED:0.25 eAED:0.25 QI:0	0.83 0.57|0.85|1|1|7|0|261; (*GB) gi|122196609|sp|Q285L8.1|RS3A_TOBAC (e_value=1e-159) RecName: Full=40S ribosomal protein S3a; AltName: Full=Protein cyc07;; (*SWP) sp|Q285L8|RS3A_TOBAC (e_value=4e-161) 40S ribosomal protein S3a OS=Nicotiana tabacum GN=cyc07 PE=2 SV=1;; (*TAIR) AT4G34670.1 (e_value=6e-141) | Symbols: | Ribosomal protein S3Ae | chr4:16548724-16550222 FORWARD LENGTH=262;; (*ITAG) S…	22.3028	21.07	1	0	4	6	261	29.6788	9.72998
NbS00000177g0011.1 protein AED:0.09 eAED:0.09 QI:137	1 1|1|1|1|7|356|261; (*GB) gi|122196609|sp|Q285L8.1|RS3A_TOBAC (e_value=7e-179) RecName: Full=40S ribosomal protein S3a; AltName: Full=Protein cyc07;; (*SWP) sp|Q285L8|RS3A_TOBAC (e_value=2e-180) 40S ribosomal protein S3a OS=Nicotiana tabacum GN=cyc07 PE=2 SV=1;; (*TAIR) AT4G34670.1 (e_value=2e-152) | Symbols: | Ribosomal protein S3Ae | chr4:16548724-16550222 FORWARD LENGTH=262;; (*ITAG) Solyc03g…	22.3028	21.07	1	0	4	6	261	29.7518	9.71533
NbS00006216g0012.1 protein AED:0.13 eAED:0.13 QI:129	1 1|1|1|1|4|627|219; (*GB) gi|254212161|gb|ACT65738.1| (e_value=2e-161) QM [Nicotiana benthamiana];; (*SWP) sp|P93847|RL10_SOLME (e_value=1e-158) 60S ribosomal protein L10 OS=Solanum melongena GN=RPL10 PE=2 SV=1;; (*TAIR) AT1G26910.1 (e_value=2e-144) | Symbols: RPL10B | Ribosomal protein L16p/L10e family protein | chr1:9321709-9322813 FORWARD LENGTH=221;; (*ITAG) Solyc06g007520.2.1 (e_value=2e-16…	20.8644	12.33	1	0	2	6	219	24.7891	10.4331
NbS00050038g0007.1 protein AED:0.06 eAED:0.06 QI:0	0.66 0.75|0.75|1|1|4|380|221; (*GB) gi|254212161|gb|ACT65738.1| (e_value=1e-161) QM [Nicotiana benthamiana];; (*SWP) sp|P93847|RL10_SOLME (e_value=3e-156) 60S ribosomal protein L10 OS=Solanum melongena GN=RPL10 PE=2 SV=1;; (*TAIR) AT1G26910.1 (e_value=2e-142) | Symbols: RPL10B | Ribosomal protein L16p/L10e family protein | chr1:9321709-9322813 FORWARD LENGTH=221;; (*ITAG) Solyc06g007520.2.1 (e_va…	20.8644	12.22	1	0	2	6	221	24.9702	10.4331
NbS00004121g0011.1 protein AED:0.11 eAED:0.11 QI:146	1 1|1|0.5|0.42|7|330|198; (*GB) gi|82400150|gb|ABB72814.1| (e_value=2e-94) putative 40S ribosomal protein S8-like protein [Solanum tuberosum];; (*SWP) sp|Q08069|RS8_MAIZE (e_value=2e-90) 40S ribosomal protein S8 OS=Zea mays GN=RPS8 PE=2 SV=2;; (*TAIR) AT5G59240.1 (e_value=7e-87) | Symbols: | Ribosomal protein S8e family protein | chr5:23902626-23903670 REVERSE LENGTH=210;; (*ITAG) Solyc10g006070.…	25.0314	13.64	1	0	2	6	198	22.5192	10.521
NbS00004044g0002.1 protein AED:0.09 eAED:0.09 QI:130	0.71 0.87|1|1|1|8|580|284; (*GB) gi|122196609|sp|Q285L8.1|RS3A_TOBAC (e_value=6e-166) RecName: Full=40S ribosomal protein S3a; AltName: Full=Protein cyc07;; (*SWP) sp|Q285L8|RS3A_TOBAC (e_value=2e-167) 40S ribosomal protein S3a OS=Nicotiana tabacum GN=cyc07 PE=2 SV=1;; (*TAIR) AT4G34670.1 (e_value=6e-143) | Symbols: | Ribosomal protein S3Ae | chr4:16548724-16550222 FORWARD LENGTH=262;; (*ITAG) So…	22.3028	19.37	1	0	4	6	284	32.2493	9.78857
NbS00033943g0010.1 protein AED:0.30 eAED:0.30 QI:0	0.75 0.8|1|0.5|0.6|5|299|186; (*GB) gi|81076822|gb|ABB55398.1| (e_value=1e-65) 40S ribosomal protein S10-like [Solanum tuberosum];; (*SWP) sp|Q9LTF2|RS103_ARATH (e_value=8e-59) 40S ribosomal protein S10-3 OS=Arabidopsis thaliana GN=RPS10C PE=2 SV=2;; (*TAIR) AT4G25740.2 (e_value=6e-60) | Symbols: | RNA binding Plectin/S10 domain-containing protein | chr4:13107488-13108751 REVERSE LENGTH=149;; (*I…	18.9573	15.05	1	0	2	5	186	20.5454	9.75928
NbS00048060g0002.1 protein AED:0.32 eAED:0.46 QI:0	0.5 0.6|1|1|1|5|0|254; (*GB) gi|76160947|gb|ABA40437.1| (e_value=9e-108) 40S ribosomal protein S7-like protein [Solanum tuberosum];; (*SWP) sp|Q9C514|RS71_ARATH (e_value=4e-92) 40S ribosomal protein S7-1 OS=Arabidopsis thaliana GN=RPS7A PE=2 SV=1;; (*TAIR) AT1G48830.2 (e_value=3e-93) | Symbols: | Ribosomal protein S7e family protein | chr1:18059854-18060935 REVERSE LENGTH=191;; (*ITAG) Solyc03g11…	23.1049	23.62	1	0	3	5	254	29.2027	9.75928
NbS00006290g0014.1 protein AED:0.01 eAED:0.01 QI:0	1 0.5|1|1|1|2|0|260; (*GB) gi|81074776|gb|ABB55374.1| (e_value=4e-174) ribosomal protein L2-like [Solanum tuberosum];; (*SWP) sp|P29766|RL8_SOLLC (e_value=2e-175) 60S ribosomal protein L8 OS=Solanum lycopersicum GN=RPL8 PE=2 SV=1;; (*TAIR) AT4G36130.1 (e_value=5e-168) | Symbols: | Ribosomal protein L2 family | chr4:17097613-17098656 FORWARD LENGTH=258;; (*ITAG) Solyc10g006580.2.1 (e_value=9e-177)…	18.9344	20	1	0	3	5	260	28.1519	10.9165
NbS00013403g0003.1 protein AED:0.29 eAED:0.29 QI:56	1 1|1|1|1|5|379|208; (*GB) gi|81076822|gb|ABB55398.1| (e_value=1e-66) 40S ribosomal protein S10-like [Solanum tuberosum];; (*SWP) sp|Q9LTF2|RS103_ARATH (e_value=4e-59) 40S ribosomal protein S10-3 OS=Arabidopsis thaliana GN=RPS10C PE=2 SV=2;; (*TAIR) AT5G52650.1 (e_value=3e-60) | Symbols: | RNA binding Plectin/S10 domain-containing protein | chr5:21355781-21357003 REVERSE LENGTH=179;; (*ITAG) Soly…	18.9573	13.46	1	0	2	5	208	23.0456	9.51025
NbS00049369g0003.1 protein AED:0.11 eAED:0.11 QI:147	1 1|1|1|1|5|277|220; (*GB) gi|224127352|ref|XP_002329256.1| (e_value=2e-102) predicted protein [Populus trichocarpa];; (*SWP) sp|Q08069|RS8_MAIZE (e_value=1e-102) 40S ribosomal protein S8 OS=Zea mays GN=RPS8 PE=2 SV=2;; (*TAIR) AT5G59240.1 (e_value=9e-93) | Symbols: | Ribosomal protein S8e family protein | chr5:23902626-23903670 REVERSE LENGTH=210;; (*ITAG) Solyc07g065170.2.1 (e_value=5e-104) gen…	21.8824	6.82	1	0	1	5	220	24.9375	10.4917
NbS00054406g0002.1 protein AED:0.02 eAED:0.02 QI:0	-1 0|1|-1|1|1|0|139; (*GB) gi|40748265|gb|AAR89617.1| (e_value=2e-71) 40S ribosomal protein S5 [Capsicum annuum];; (*SWP) sp|Q9ZUT9|RS51_ARATH (e_value=8e-71) 40S ribosomal protein S5-1 OS=Arabidopsis thaliana GN=RPS5A PE=1 SV=1;; (*TAIR) AT2G37270.2 (e_value=6e-72) | Symbols: ATRPS5B, RPS5B | ribosomal protein 5B | chr2:15647883-15649042 REVERSE LENGTH=207;; (*ITAG) Solyc10g078620.1.1 (e_value=5…	20.8358	20.14	1	0	2	5	139	15.5132	10.1841
NbS00011076g0013.1 protein AED:0.25 eAED:0.25 QI:82	1 1|1|1|1|4|551|152; (*GB) gi|40287492|gb|AAR83860.1| (e_value=8e-97) putative ribosomal protein [Capsicum annuum];; (*SWP) sp|P34788|RS18_ARATH (e_value=1e-92) 40S ribosomal protein S18 OS=Arabidopsis thaliana GN=RPS18A PE=1 SV=1;; (*TAIR) AT4G09800.1 (e_value=9e-94) | Symbols: RPS18C | S18 ribosomal protein | chr4:6173818-6174963 FORWARD LENGTH=152;; (*ITAG) Solyc11g005680.1.1 (e_value=3e-99) e…	20.15	13.16	1	0	1	5	152	17.5303	10.6235
NbS00004831g0008.1 protein AED:0.05 eAED:0.05 QI:0	0 0|1|1|1|2|0|184; (*GB) gi|40287508|gb|AAR83868.1| (e_value=9e-100) 60S ribosomal protein L12 [Capsicum annuum];; (*SWP) sp|O50003|RL12_PRUAR (e_value=4e-96) 60S ribosomal protein L12 OS=Prunus armeniaca GN=RPL12 PE=2 SV=1;; (*TAIR) AT5G60670.1 (e_value=3e-96) | Symbols: | Ribosomal protein L11 family protein | chr5:24381066-24381566 REVERSE LENGTH=166;; (*ITAG) Solyc11g069440.1.1 (e_value=2e-10…	21.8397	23.37	1	0	3	5	184	19.6017	9.5835
NbS00034594g0002.1 protein AED:0.17 eAED:0.17 QI:4	1 1|1|1|1|2|148|260; (*GB) gi|350539037|ref|NP_001234115.1| (e_value=4e-170) 60S ribosomal protein L8 [Solanum lycopersicum];; (*SWP) sp|P29766|RL8_SOLLC (e_value=1e-171) 60S ribosomal protein L8 OS=Solanum lycopersicum GN=RPL8 PE=2 SV=1;; (*TAIR) AT4G36130.1 (e_value=1e-165) | Symbols: | Ribosomal protein L2 family | chr4:17097613-17098656 FORWARD LENGTH=258;; (*ITAG) Solyc12g005330.1.1 (e_value…	19.1295	27.31	1	0	4	5	260	28.1198	10.6675
NbS00029456g0001.1 protein AED:0.26 eAED:0.26 QI:0	-1 0|1|-1|1|1|0|166; (*GB) gi|359478349|ref|XP_003632111.1| (e_value=4e-111) PREDICTED: 60S ribosomal protein L12-like [Vitis vinifera];; (*SWP) sp|O50003|RL12_PRUAR (e_value=4e-108) 60S ribosomal protein L12 OS=Prunus armeniaca GN=RPL12 PE=2 SV=1;; (*TAIR) AT5G60670.1 (e_value=1e-105) | Symbols: | Ribosomal protein L11 family protein | chr5:24381066-24381566 REVERSE LENGTH=166;; (*ITAG) Solyc06g…	21.8397	25.9	1	0	3	5	166	17.7946	8.68994
NbS00023066g0009.1 protein AED:0.15 eAED:0.15 QI:0	0.75 0.6|1|0.75|0.8|5|433|196; (*GB) gi|40287492|gb|AAR83860.1| (e_value=2e-93) putative ribosomal protein [Capsicum annuum];; (*SWP) sp|P34788|RS18_ARATH (e_value=3e-89) 40S ribosomal protein S18 OS=Arabidopsis thaliana GN=RPS18A PE=1 SV=1;; (*TAIR) AT4G09800.1 (e_value=2e-90) | Symbols: RPS18C | S18 ribosomal protein | chr4:6173818-6174963 FORWARD LENGTH=152;; (*ITAG) Solyc11g005680.1.1 (e_valu…	20.15	10.2	1	0	1	5	196	22.538	10.1987
NbS00017622g0006.1 protein AED:0.00 eAED:0.00 QI:0	1 0.5|1|1|1|2|0|260; (*GB) gi|350539037|ref|NP_001234115.1| (e_value=1e-173) 60S ribosomal protein L8 [Solanum lycopersicum];; (*SWP) sp|P29766|RL8_SOLLC (e_value=3e-175) 60S ribosomal protein L8 OS=Solanum lycopersicum GN=RPL8 PE=2 SV=1;; (*TAIR) AT4G36130.1 (e_value=3e-168) | Symbols: | Ribosomal protein L2 family | chr4:17097613-17098656 FORWARD LENGTH=258;; (*ITAG) Solyc07g063890.2.1 (e_value…	18.9358	21.92	1	0	3	5	260	28.1838	10.814
NbS00025041g0010.1 protein AED:0.22 eAED:0.22 QI:85	1 1|1|1|1|4|295|152; (*GB) gi|76573321|gb|ABA46765.1| (e_value=2e-97) unknown [Solanum tuberosum];; (*SWP) sp|P34788|RS18_ARATH (e_value=4e-92) 40S ribosomal protein S18 OS=Arabidopsis thaliana GN=RPS18A PE=1 SV=1;; (*TAIR) AT4G09800.1 (e_value=3e-93) | Symbols: RPS18C | S18 ribosomal protein | chr4:6173818-6174963 FORWARD LENGTH=152;; (*ITAG) Solyc06g073370.2.1 (e_value=2e-99) genomic_reference:…	20.15	13.16	1	0	1	5	152	17.5033	10.6235
NbS00015607g0008.1 protein AED:0.32 eAED:0.32 QI:0	0 0.33|1|0.5|0.33|3|0|343; (*GB) gi|81074776|gb|ABB55374.1| (e_value=2e-148) ribosomal protein L2-like [Solanum tuberosum];; (*SWP) sp|P29766|RL8_SOLLC (e_value=5e-150) 60S ribosomal protein L8 OS=Solanum lycopersicum GN=RPL8 PE=2 SV=1;; (*TAIR) AT4G36130.1 (e_value=1e-144) | Symbols: | Ribosomal protein L2 family | chr4:17097613-17098656 FORWARD LENGTH=258;; (*ITAG) Solyc12g005330.1.1 (e_value=8…	19.1295	20.7	1	0	4	5	343	37.2186	10.5942
NbS00019361g0011.1 protein AED:0.15 eAED:0.15 QI:110	1 1|1|0.66|0.5|4|850|112; (*GB) gi|77416939|gb|ABA81865.1| (e_value=1e-29) unknown [Solanum tuberosum];; (*SWP) sp|P41099|RLA2_PARAR (e_value=3e-26) 60S acidic ribosomal protein P2 OS=Parthenium argentatum PE=3 SV=1;; (*TAIR) AT2G27710.4 (e_value=5e-24) | Symbols: | 60S acidic ribosomal protein family | chr2:11816929-11817670 FORWARD LENGTH=98;; (*ITAG) Solyc06g074430.2.1 (e_value=2e-32) genomic_…	19.6356	50	1	2	3	5	112	11.4929	4.56396
NbS00016909g0006.1 protein AED:0.24 eAED:0.24 QI:0	-1 0|1|-1|1|1|0|118; (*GB) gi|223975619|gb|ACN31997.1| (e_value=2e-54) unknown [Zea mays];; (*SWP) sp|Q08069|RS8_MAIZE (e_value=7e-56) 40S ribosomal protein S8 OS=Zea mays GN=RPS8 PE=2 SV=2;; (*TAIR) AT5G59240.1 (e_value=3e-55) | Symbols: | Ribosomal protein S8e family protein | chr5:23902626-23903670 REVERSE LENGTH=210;; (*ITAG) Solyc06g083180.2.1 (e_value=2e-57) genomic_reference:SL2.40ch06 gen…	21.8824	12.71	1	0	1	5	118	13.4102	10.814
NbS00021993g0016.1 protein AED:0.19 eAED:0.23 QI:0	1 0.77|1|0.5|0.66|9|279|380; (*GB) gi|77999273|gb|ABB16983.1| (e_value=5e-163) unknown [Solanum tuberosum];; (*SWP) sp|Q6UNT2|RL5_CUCSA (e_value=8e-151) 60S ribosomal protein L5 OS=Cucumis sativus GN=RPL5 PE=2 SV=1;; (*TAIR) AT5G39740.2 (e_value=7e-146) | Symbols: RPL5B | ribosomal protein L5 B | chr5:15903484-15905185 FORWARD LENGTH=301;; (*ITAG) Solyc06g082870.2.1 (e_value=2e-167) genomic_refer…	19.0522	11.84	1	0	3	5	380	43.4796	9.39307
NbS00027346g0001.1 protein AED:0.23 eAED:0.23 QI:0	-1 0|1|-1|1|1|0|166; (*GB) gi|255578850|ref|XP_002530279.1| (e_value=4e-111) 60S ribosomal protein L12, putative [Ricinus communis];; (*SWP) sp|O50003|RL12_PRUAR (e_value=8e-108) 60S ribosomal protein L12 OS=Prunus armeniaca GN=RPL12 PE=2 SV=1;; (*TAIR) AT5G60670.1 (e_value=2e-105) | Symbols: | Ribosomal protein L11 family protein | chr5:24381066-24381566 REVERSE LENGTH=166;; (*ITAG) Solyc06g0751…	21.8397	25.9	1	0	3	5	166	17.7806	8.68994
NbS00040500g0001.1 protein AED:0.30 eAED:0.30 QI:109	0.75 0.8|1|0.75|0.8|5|287|181; (*GB) gi|81074037|gb|ABB55361.1| (e_value=2e-71) 40S ribosomal protein S10-like [Solanum tuberosum];; (*SWP) sp|Q9SW09|RS101_ARATH (e_value=1e-64) 40S ribosomal protein S10-1 OS=Arabidopsis thaliana GN=RPS10A PE=2 SV=1;; (*TAIR) AT4G25740.1 (e_value=1e-65) | Symbols: | RNA binding Plectin/S10 domain-containing protein | chr4:13107488-13108751 REVERSE LENGTH=177;; (*…	19.3447	15.47	1	1	2	5	181	19.9911	9.78857
NbS00055607g0001.1 protein AED:0.24 eAED:0.24 QI:133	0.66 0.5|1|1|1|4|361|222; (*GB) gi|40748265|gb|AAR89617.1| (e_value=5e-117) 40S ribosomal protein S5 [Capsicum annuum];; (*SWP) sp|P51427|RS52_ARATH (e_value=1e-109) 40S ribosomal protein S5-2 OS=Arabidopsis thaliana GN=RPS5B PE=1 SV=2;; (*TAIR) AT3G11940.2 (e_value=1e-110) | Symbols: ATRPS5A, AML1, RPS5A | ribosomal protein 5A | chr3:3778175-3779354 REVERSE LENGTH=207;; (*ITAG) Solyc11g042610.1.…	20.8358	18.47	1	0	2	5	222	24.757	9.72998
NbS00017357g0001.1 protein AED:0.00 eAED:0.00 QI:0	-1 0|1|-1|1|1|0|166; (*SWP) sp|O50003|RL12_PRUAR (e_value=6e-108) 60S ribosomal protein L12 OS=Prunus armeniaca GN=RPL12 PE=2 SV=1;; (*TAIR) AT5G60670.1 (e_value=1e-105) | Symbols: | Ribosomal protein L11 family protein | chr5:24381066-24381566 REVERSE LENGTH=166;; (*ITAG) Solyc06g075180.1.1 (e_value=4e-114) evidence_code:10F1H1E1IEG genomic_reference:SL2.40ch06 gene_region:43050786-43051286 tran…	21.8397	25.9	1	0	3	5	166	17.8076	8.68994
NbS00039588g0004.1 protein AED:0.31 eAED:0.31 QI:80	0.8 0.66|1|0.8|0.66|6|380|197; (*SWP) sp|Q949H0|RS7_HORVU (e_value=1e-108) 40S ribosomal protein S7 OS=Hordeum vulgare GN=RPS7 PE=2 SV=1;; (*TAIR) AT1G48830.2 (e_value=1e-107) | Symbols: | Ribosomal protein S7e family protein | chr1:18059854-18060935 REVERSE LENGTH=191;; (*ITAG) Solyc03g119360.2.1 (e_value=2e-126) genomic_reference:SL2.40ch03 gene_region:62044635-62047323 transcript_region:SL2.40…	23.1049	30.46	1	0	3	5	197	22.7143	9.81787
NbS00026242g0002.1 protein AED:0.24 eAED:0.24 QI:0	-1 0|1|-1|1|1|0|166; (*SWP) sp|O50003|RL12_PRUAR (e_value=8e-108) 60S ribosomal protein L12 OS=Prunus armeniaca GN=RPL12 PE=2 SV=1;; (*TAIR) AT5G60670.1 (e_value=2e-105) | Symbols: | Ribosomal protein L11 family protein | chr5:24381066-24381566 REVERSE LENGTH=166;; (*ITAG) Solyc06g075180.1.1 (e_value=8e-114) evidence_code:10F1H1E1IEG genomic_reference:SL2.40ch06 gene_region:43050786-43051286 tran…	21.8397	25.9	1	0	3	5	166	17.7806	8.68994
NbS00000439g0011.1 protein AED:0.14 eAED:0.14 QI:83	1 0.83|1|0.6|0.66|6|0|259; (*GB) gi|82623405|gb|ABB87117.1| (e_value=1e-145) unknown [Solanum tuberosum];; (*SWP) sp|Q9M3V8|RS6_ASPOF (e_value=3e-137) 40S ribosomal protein S6 OS=Asparagus officinalis GN=rps6 PE=2 SV=1;; (*TAIR) AT5G10360.1 (e_value=3e-135) | Symbols: EMB3010, RPS6B | Ribosomal protein S6e | chr5:3258734-3260142 REVERSE LENGTH=249;; (*ITAG) Solyc08g074240.2.1 (e_value=2e-147) gen…	20.0401	18.53	1	0	3	5	259	29.4471	10.521
NbS00004382g0017.1 protein AED:0.28 eAED:0.28 QI:0	0.25 0.4|1|0.25|0.2|5|386|185; (*GB) gi|82400150|gb|ABB72814.1| (e_value=3e-77) putative 40S ribosomal protein S8-like protein [Solanum tuberosum];; (*SWP) sp|Q08069|RS8_MAIZE (e_value=5e-70) 40S ribosomal protein S8 OS=Zea mays GN=RPS8 PE=2 SV=2;; (*TAIR) AT5G59240.1 (e_value=7e-71) | Symbols: | Ribosomal protein S8e family protein | chr5:23902626-23903670 REVERSE LENGTH=210;; (*ITAG) Solyc07g06…	21.8824	8.11	1	0	1	5	185	20.6181	10.3306
NbS00002188g0022.1 protein AED:0.32 eAED:0.32 QI:0	1 0.5|1|1|1|2|0|227; (*GB) gi|464621|sp|P34091.1|RL6_MESCR (e_value=7e-104) RecName: Full=60S ribosomal protein L6; AltName: Full=YL16-like;; (*SWP) sp|P34091|RL6_MESCR (e_value=2e-105) 60S ribosomal protein L6 OS=Mesembryanthemum crystallinum GN=RPL6 PE=2 SV=1;; (*TAIR) AT1G74060.1 (e_value=2e-101) | Symbols: | Ribosomal protein L6 family protein | chr1:27850033-27851299 REVERSE LENGTH=233;; (*I…	18.1395	22.91	1	0	4	5	227	25.052	10.1548
NbS00042271g0006.1 protein AED:0.20 eAED:0.20 QI:0	0 0|1|1|1|2|0|110; (*GB) gi|76160941|gb|ABA40434.1| (e_value=4e-27) 60s acidic ribosomal protein-like protein [Solanum tuberosum];; (*SWP) sp|P41099|RLA2_PARAR (e_value=1e-25) 60S acidic ribosomal protein P2 OS=Parthenium argentatum PE=3 SV=1;; (*TAIR) AT2G27710.3 (e_value=9e-23) | Symbols: | 60S acidic ribosomal protein family | chr2:11816929-11817670 FORWARD LENGTH=115;; (*ITAG) Solyc06g074430.…	13.389	10.91	1	0	2	4	110	11.2228	4.53857
NbS00016250g0003.1 protein AED:0.11 eAED:0.11 QI:0	0.75 0.2|1|1|1|5|317|279; (*GB) gi|78191420|gb|ABB29931.1| (e_value=2e-131) P40-like protein [Solanum tuberosum];; (*SWP) sp|O80377|RSSA_DAUCA (e_value=2e-124) 40S ribosomal protein SA OS=Daucus carota GN=179B PE=2 SV=1;; (*TAIR) AT3G04770.2 (e_value=9e-120) | Symbols: RPSAb | 40s ribosomal protein SA B | chr3:1309544-1310846 REVERSE LENGTH=280;; (*ITAG) Solyc06g072120.2.1 (e_value=4e-143) genomi…	13.1288	8.96	1	0	3	4	279	30.2449	5.21143
NbS00059182g0001.1 protein AED:0.24 eAED:0.24 QI:117	1 1|1|0.6|0.5|6|354|112; (*GB) gi|15221191|ref|NP_177567.1| (e_value=7e-71) 60S ribosomal protein L35a-3 [Arabidopsis thaliana];; (*SWP) sp|Q9C912|R35A3_ARATH (e_value=2e-72) 60S ribosomal protein L35a-3 OS=Arabidopsis thaliana GN=RPL35AC PE=2 SV=1;; (*TAIR) AT1G74270.1 (e_value=2e-73) | Symbols: | Ribosomal protein L35Ae family protein | chr1:27928415-27929466 REVERSE LENGTH=112;; (*ITAG) Solyc0…	16.8392	16.07	1	0	1	4	112	12.9388	10.4038
NbS00003420g0016.1 protein AED:0.15 eAED:0.15 QI:81	1 1|1|0.8|1|6|333|237; (*GB) gi|358248410|ref|NP_001239621.1| (e_value=5e-156) uncharacterized protein LOC100808705 [Glycine max];; (*SWP) sp|Q9SIP7|RS31_ARATH (e_value=2e-146) 40S ribosomal protein S3-1 OS=Arabidopsis thaliana GN=RPS3A PE=1 SV=1;; (*TAIR) AT2G31610.1 (e_value=2e-147) | Symbols: | Ribosomal protein S3 family protein | chr2:13450384-13451669 FORWARD LENGTH=250;; (*ITAG) Solyc07g04…	18.6244	17.3	1	0	3	4	237	26.4161	9.49561
NbS00009301g0005.1 protein AED:0.26 eAED:0.27 QI:0	0.45 0.5|0.91|0.63|0.58|12|310|383; (*GB) gi|77999273|gb|ABB16983.1| (e_value=3e-147) unknown [Solanum tuberosum];; (*SWP) sp|Q6UNT2|RL5_CUCSA (e_value=3e-140) 60S ribosomal protein L5 OS=Cucumis sativus GN=RPL5 PE=2 SV=1;; (*TAIR) AT5G39740.2 (e_value=4e-136) | Symbols: RPL5B | ribosomal protein L5 B | chr5:15903484-15905185 FORWARD LENGTH=301;; (*ITAG) Solyc09g020130.2.1 (e_value=1e-155) genomi…	15.7339	8.36	1	0	2	4	383	43.6461	8.66064
NbS00042850g0002.1 protein AED:0.39 eAED:0.39 QI:105	1 0.83|1|0.4|0.5|6|0|150; (*GB) gi|82623419|gb|ABB87124.1| (e_value=4e-86) hypothetical protein [Solanum tuberosum];; (*SWP) sp|Q9CAX6|RS142_ARATH (e_value=3e-80) 40S ribosomal protein S14-2 OS=Arabidopsis thaliana GN=RPS14B PE=1 SV=1;; (*TAIR) AT3G11510.1 (e_value=2e-81) | Symbols: | Ribosomal protein S11 family protein | chr3:3623757-3624866 REVERSE LENGTH=150;; (*ITAG) Solyc10g083280.1.1 (e_va…	16.9242	39.33	1	0	3	4	150	16.3346	10.6968
NbS00001559g0006.1 protein AED:0.08 eAED:0.08 QI:0	0 0|0.5|1|1|2|0|157; (*GB) gi|3608481|gb|AAD13388.1| (e_value=4e-93) ribosomal protein L27a [Petunia x hybrida];; (*SWP) sp|P49637|R27A3_ARATH (e_value=3e-84) 60S ribosomal protein L27a-3 OS=Arabidopsis thaliana GN=RPL27AC PE=2 SV=2;; (*TAIR) AT1G70600.1 (e_value=2e-85) | Symbols: | Ribosomal protein L18e/L15 superfamily protein | chr1:26621168-26621608 REVERSE LENGTH=146;; (*ITAG) Solyc03g112360…	14.6232	24.2	1	1	2	4	157	17.6354	10.3892
NbS00061153g0003.1 protein AED:0.09 eAED:0.08 QI:149	0.85 0.75|1|0.71|0.5|8|669|249; (*GB) gi|445613|prf||1909359B (e_value=4e-158) ribosomal protein L7;; (*SWP) sp|Q9LHP1|RL74_ARATH (e_value=8e-148) 60S ribosomal protein L7-4 OS=Arabidopsis thaliana GN=RPL7D PE=2 SV=1;; (*TAIR) AT2G44120.2 (e_value=6e-149) | Symbols: | Ribosomal protein L30/L7 family protein | chr2:18249227-18250417 REVERSE LENGTH=247;; (*ITAG) Solyc08g075090.2.1 (e_value=1e-166) …	14.5797	16.06	1	0	3	4	249	28.6846	9.90576
NbS00041012g0008.1 protein AED:0.01 eAED:0.01 QI:9	1 0.75|1|1|1|4|0|206; (*GB) gi|76573319|gb|ABA46764.1| (e_value=9e-123) unknown [Solanum tuberosum];; (*SWP) sp|P41129|RL132_BRANA (e_value=7e-112) 60S ribosomal protein L13-2 OS=Brassica napus PE=2 SV=1;; (*TAIR) AT3G49010.3 (e_value=3e-111) | Symbols: ATBBC1, BBC1, RSU2 | breast basic conserved 1 | chr3:18166971-18168047 REVERSE LENGTH=206;; (*ITAG) Solyc08g075700.2.1 (e_value=2e-124) genomic_r…	15.9379	17.96	1	1	3	4	206	23.584	11.1509
NbS00032414g0003.1 protein AED:0.33 eAED:0.41 QI:0	0.4 0.5|1|0.6|0.5|6|524|105; (*GB) gi|313586489|gb|ADR71255.1| (e_value=2e-61) 60S ribosomal protein L35aA [Hevea brasiliensis];; (*SWP) sp|Q9C912|R35A3_ARATH (e_value=2e-62) 60S ribosomal protein L35a-3 OS=Arabidopsis thaliana GN=RPL35AC PE=2 SV=1;; (*TAIR) AT1G74270.1 (e_value=1e-63) | Symbols: | Ribosomal protein L35Ae family protein | chr1:27928415-27929466 REVERSE LENGTH=112;; (*ITAG) Solyc0…	16.8392	17.14	1	0	1	4	105	12.1823	10.1987
NbS00002954g0013.1 protein AED:0.17 eAED:0.17 QI:139	0.85 0.87|1|0.85|0.75|8|151|242; (*GB) gi|122196609|sp|Q285L8.1|RS3A_TOBAC (e_value=2e-154) RecName: Full=40S ribosomal protein S3a; AltName: Full=Protein cyc07;; (*SWP) sp|Q285L8|RS3A_TOBAC (e_value=6e-156) 40S ribosomal protein S3a OS=Nicotiana tabacum GN=cyc07 PE=2 SV=1;; (*TAIR) AT4G34670.1 (e_value=5e-129) | Symbols: | Ribosomal protein S3Ae | chr4:16548724-16550222 FORWARD LENGTH=262;; (*IT…	15.0727	18.18	1	0	3	4	242	27.6157	9.78857
NbS00035854g0012.1 protein AED:0.09 eAED:0.09 QI:143	1 0.85|1|0.83|0.71|7|0|260; (*GB) gi|225444782|ref|XP_002279950.1| (e_value=5e-151) PREDICTED: 40S ribosomal protein S3-3 [Vitis vinifera];; (*SWP) sp|Q9FJA6|RS33_ARATH (e_value=4e-145) 40S ribosomal protein S3-3 OS=Arabidopsis thaliana GN=RPS3C PE=1 SV=1;; (*TAIR) AT5G35530.1 (e_value=3e-146) | Symbols: | Ribosomal protein S3 family protein | chr5:13710355-13712192 REVERSE LENGTH=248;; (*ITAG) S…	18.6244	15.77	1	0	3	4	260	28.8164	9.87646
NbS00006707g0002.1 protein AED:0.23 eAED:0.28 QI:0	0 0|0.5|1|1|2|0|101; (*GB) gi|40287508|gb|AAR83868.1| (e_value=4e-55) 60S ribosomal protein L12 [Capsicum annuum];; (*SWP) sp|O50003|RL12_PRUAR (e_value=1e-54) 60S ribosomal protein L12 OS=Prunus armeniaca GN=RPL12 PE=2 SV=1;; (*TAIR) AT2G37190.1 (e_value=4e-55) | Symbols: | Ribosomal protein L11 family protein | chr2:15619559-15620059 REVERSE LENGTH=166;; (*ITAG) Solyc06g075180.1.1 (e_value=2e-5…	16.6887	27.72	1	0	2	4	101	10.9281	9.99365
NbS00038870g0030.1 protein AED:0.14 eAED:0.14 QI:19	1 1|1|1|1|5|414|389; (*GB) gi|37625023|gb|AAQ96335.1| (e_value=0.0) ribosomal protein L3A [Nicotiana tabacum];; (*SWP) sp|P35684|RL3_ORYSJ (e_value=0.0) 60S ribosomal protein L3 OS=Oryza sativa subsp. japonica GN=RPL3 PE=2 SV=2;; (*TAIR) AT1G61580.1 (e_value=0.0) | Symbols: RPL3B, ARP2 | R-protein L3 B | chr1:22720833-22722402 REVERSE LENGTH=390;; (*ITAG) Solyc01g104590.2.1 (e_value=0.0) genomic_…	14.6818	14.4	1	0	4	4	389	44.3828	10.0522
NbS00019530g0006.1 protein AED:0.00 eAED:0.00 QI:0	-1 0|1|-1|1|1|0|144; (*GB) gi|350534914|ref|NP_001234678.1| (e_value=7e-91) 40S ribosomal protein S17 [Solanum lycopersicum];; (*SWP) sp|P49215|RS17_SOLLC (e_value=2e-92) 40S ribosomal protein S17 OS=Solanum lycopersicum GN=RPS17 PE=2 SV=3;; (*TAIR) AT5G04800.4 (e_value=4e-80) | Symbols: | Ribosomal S17 family protein | chr5:1389217-1389642 FORWARD LENGTH=141;; (*ITAG) Solyc05g055230.1.1 (e_value…	14.1714	16.67	1	0	3	4	144	16.2277	9.90576
NbS00005003g0014.1 protein AED:0.20 eAED:0.20 QI:79	1 1|1|0.6|0.66|6|145|249; (*GB) gi|82623405|gb|ABB87117.1| (e_value=4e-142) unknown [Solanum tuberosum];; (*SWP) sp|Q9M3V8|RS6_ASPOF (e_value=5e-135) 40S ribosomal protein S6 OS=Asparagus officinalis GN=rps6 PE=2 SV=1;; (*TAIR) AT5G10360.1 (e_value=5e-135) | Symbols: EMB3010, RPS6B | Ribosomal protein S6e | chr5:3258734-3260142 REVERSE LENGTH=249;; (*ITAG) Solyc08g006040.2.1 (e_value=2e-145) geno…	16.3036	12.85	1	0	2	4	249	28.2876	10.7114
NbS00028999g0008.1 protein AED:0.26 eAED:0.26 QI:84	1 1|1|0.8|0.66|6|399|150; (*GB) gi|82623419|gb|ABB87124.1| (e_value=4e-85) hypothetical protein [Solanum tuberosum];; (*SWP) sp|Q9CAX6|RS142_ARATH (e_value=3e-80) 40S ribosomal protein S14-2 OS=Arabidopsis thaliana GN=RPS14B PE=1 SV=1;; (*TAIR) AT3G11510.1 (e_value=2e-81) | Symbols: | Ribosomal protein S11 family protein | chr3:3623757-3624866 REVERSE LENGTH=150;; (*ITAG) Solyc10g083280.1.1 (e_va…	16.9242	39.33	1	0	3	4	150	16.3346	10.6968
NbS00000485g0008.1 protein AED:0.27 eAED:0.27 QI:81	1 1|1|0.8|0.83|6|329|238; (*GB) gi|225442156|ref|XP_002275541.1| (e_value=6e-155) PREDICTED: 40S ribosomal protein S3-3 [Vitis vinifera];; (*SWP) sp|Q9FJA6|RS33_ARATH (e_value=7e-146) 40S ribosomal protein S3-3 OS=Arabidopsis thaliana GN=RPS3C PE=1 SV=1;; (*TAIR) AT5G35530.1 (e_value=5e-147) | Symbols: | Ribosomal protein S3 family protein | chr5:13710355-13712192 REVERSE LENGTH=248;; (*ITAG) Sol…	18.6244	17.23	1	0	3	4	238	26.5452	9.5835
NbS00026051g0013.1 protein AED:0.28 eAED:0.28 QI:0	0.5 0|1|0.75|0.6|5|0|209; (*GB) gi|76573319|gb|ABA46764.1| (e_value=1e-121) unknown [Solanum tuberosum];; (*SWP) sp|P41129|RL132_BRANA (e_value=2e-109) 60S ribosomal protein L13-2 OS=Brassica napus PE=2 SV=1;; (*TAIR) AT3G49010.3 (e_value=1e-108) | Symbols: ATBBC1, BBC1, RSU2 | breast basic conserved 1 | chr3:18166971-18168047 REVERSE LENGTH=206;; (*ITAG) Solyc08g075700.2.1 (e_value=3e-123) genom…	15.293	17.7	1	1	3	4	209	23.8971	11.2388
NbS00011439g0013.1 protein AED:0.06 eAED:0.06 QI:95	1 1|1|0.75|0.6|5|463|112; (*GB) gi|209967441|gb|ACJ02349.1| (e_value=8e-70) 60S ribosomal protein L35a [Vernicia fordii];; (*SWP) sp|Q9C912|R35A3_ARATH (e_value=2e-70) 60S ribosomal protein L35a-3 OS=Arabidopsis thaliana GN=RPL35AC PE=2 SV=1;; (*TAIR) AT1G74270.1 (e_value=2e-71) | Symbols: | Ribosomal protein L35Ae family protein | chr1:27928415-27929466 REVERSE LENGTH=112;; (*ITAG) Solyc05g05280…	16.8392	16.07	1	0	1	4	112	12.9388	10.3159
NbS00029394g0002.1 protein AED:0.26 eAED:0.26 QI:112	1 1|1|0.33|0.28|7|161|150; (*GB) gi|82623419|gb|ABB87124.1| (e_value=2e-85) hypothetical protein [Solanum tuberosum];; (*SWP) sp|P19950|RS141_MAIZE (e_value=3e-80) 40S ribosomal protein S14 OS=Zea mays PE=3 SV=1;; (*TAIR) AT3G11510.1 (e_value=6e-81) | Symbols: | Ribosomal protein S11 family protein | chr3:3623757-3624866 REVERSE LENGTH=150;; (*ITAG) Solyc10g083280.1.1 (e_value=3e-88) evidence_cod…	16.9242	39.33	1	0	3	4	150	16.3627	10.6968
NbS00006996g0012.1 protein AED:0.01 eAED:0.01 QI:13	1 1|1|0.66|0.57|7|192|249; (*GB) gi|82623405|gb|ABB87117.1| (e_value=1e-145) unknown [Solanum tuberosum];; (*SWP) sp|Q9M3V8|RS6_ASPOF (e_value=6e-137) 40S ribosomal protein S6 OS=Asparagus officinalis GN=rps6 PE=2 SV=1;; (*TAIR) AT5G10360.1 (e_value=9e-138) | Symbols: EMB3010, RPS6B | Ribosomal protein S6e | chr5:3258734-3260142 REVERSE LENGTH=249;; (*ITAG) Solyc08g074240.2.1 (e_value=3e-148) gen…	16.7266	12.85	1	1	2	4	249	28.3456	10.7114
NbS00034568g0010.1 protein AED:0.33 eAED:0.33 QI:68	0.75 0.8|1|1|1|5|148|130; (*GB) gi|209967441|gb|ACJ02349.1| (e_value=3e-63) 60S ribosomal protein L35a [Vernicia fordii];; (*SWP) sp|Q9C912|R35A3_ARATH (e_value=1e-63) 60S ribosomal protein L35a-3 OS=Arabidopsis thaliana GN=RPL35AC PE=2 SV=1;; (*TAIR) AT1G74270.1 (e_value=8e-65) | Symbols: | Ribosomal protein L35Ae family protein | chr1:27928415-27929466 REVERSE LENGTH=112;; (*ITAG) Solyc05g05280…	16.8392	13.85	1	0	1	4	130	14.7058	10.1255
NbS00022719g0002.1 protein AED:0.09 eAED:0.09 QI:102	1 1|1|0.8|0.83|6|349|191; (*GB) gi|76160947|gb|ABA40437.1| (e_value=2e-131) 40S ribosomal protein S7-like protein [Solanum tuberosum];; (*SWP) sp|Q9ZNS1|RS7_AVIMR (e_value=2e-116) 40S ribosomal protein S7 OS=Avicennia marina GN=RPS7 PE=2 SV=1;; (*TAIR) AT1G48830.2 (e_value=2e-115) | Symbols: | Ribosomal protein S7e family protein | chr1:18059854-18060935 REVERSE LENGTH=191;; (*ITAG) Solyc06g06909…	16.4609	16.75	1	0	2	4	191	22.0479	9.75928
NbS00037849g0003.1 protein AED:0.23 eAED:0.23 QI:127	1 0.6|1|1|1|5|62|112; (*GB) gi|224104913|ref|XP_002313617.1| (e_value=1e-73) predicted protein [Populus trichocarpa];; (*SWP) sp|O49884|RL30_LUPLU (e_value=2e-74) 60S ribosomal protein L30 OS=Lupinus luteus GN=RPL30 PE=3 SV=1;; (*TAIR) AT1G36240.1 (e_value=4e-70) | Symbols: | Ribosomal protein L7Ae/L30e/S12e/Gadd45 family protein | chr1:13614890-13616233 FORWARD LENGTH=112;; (*ITAG) Solyc11g07149…	14.9768	35.71	1	0	3	4	112	12.4255	9.53955
NbS00011276g0001.1 protein AED:0.33 eAED:0.33 QI:0	-1 0|1|-1|1|1|0|145; (*GB) gi|350534914|ref|NP_001234678.1| (e_value=3e-91) 40S ribosomal protein S17 [Solanum lycopersicum];; (*SWP) sp|P49215|RS17_SOLLC (e_value=1e-92) 40S ribosomal protein S17 OS=Solanum lycopersicum GN=RPS17 PE=2 SV=3;; (*TAIR) AT5G04800.4 (e_value=1e-78) | Symbols: | Ribosomal S17 family protein | chr5:1389217-1389642 FORWARD LENGTH=141;; (*ITAG) Solyc11g006690.1.1 (e_value…	14.1714	16.55	1	0	3	4	145	16.2687	9.90576
NbS00028136g0013.1 protein AED:0.25 eAED:0.25 QI:168	1 1|1|1|1|3|0|111; (*GB) gi|81076822|gb|ABB55398.1| (e_value=6e-32) 40S ribosomal protein S10-like [Solanum tuberosum];; (*SWP) sp|Q9FFS8|RS102_ARATH (e_value=9e-29) 40S ribosomal protein S10-2 OS=Arabidopsis thaliana GN=RPS10B PE=2 SV=1;; (*TAIR) AT5G41520.2 (e_value=3e-30) | Symbols: | RNA binding Plectin/S10 domain-containing protein | chr5:16609377-16610203 REVERSE LENGTH=134;; (*ITAG) Solyc0…	15.5904	13.51	1	0	1	4	111	12.5453	9.64209
NbS00009842g0001.1 protein AED:0.12 eAED:0.12 QI:0	1 0.6|1|0.75|0.6|5|408|241; (*SWP) sp|P51427|RS52_ARATH (e_value=5e-125) 40S ribosomal protein S5-2 OS=Arabidopsis thaliana GN=RPS5B PE=1 SV=2;; (*TAIR) AT3G11940.2 (e_value=4e-126) | Symbols: ATRPS5A, AML1, RPS5A | ribosomal protein 5A | chr3:3778175-3779354 REVERSE LENGTH=207;; (*ITAG) Solyc10g078620.1.1 (e_value=2e-140) evidence_code:10F1H1E1IEG genomic_reference:SL2.40ch10 gene_region:5970177…	16.8974	15.77	1	0	2	4	241	26.5928	9.34912
NbS00002504g0003.1 protein AED:0.30 eAED:0.30 QI:126	0.75 0.4|1|0.75|0.8|5|62|113; (*SWP) sp|O49884|RL30_LUPLU (e_value=1e-72) 60S ribosomal protein L30 OS=Lupinus luteus GN=RPL30 PE=3 SV=1;; (*TAIR) AT1G36240.1 (e_value=2e-68) | Symbols: | Ribosomal protein L7Ae/L30e/S12e/Gadd45 family protein | chr1:13614890-13616233 FORWARD LENGTH=112;; (*ITAG) Solyc11g071490.1.1 (e_value=5e-76) evidence_code:10F0H1E1IEG genomic_reference:SL2.40ch11 gene_region:…	14.9768	35.4	1	0	3	4	113	12.5536	9.53955
NbS00021581g0010.1 protein AED:0.05 eAED:0.09 QI:7	0 0|0.66|0.5|0.33|3|0|333; (*SWP) sp|P34091|RL6_MESCR (e_value=9e-95) 60S ribosomal protein L6 OS=Mesembryanthemum crystallinum GN=RPL6 PE=2 SV=1;; (*TAIR) AT1G74050.1 (e_value=4e-89) | Symbols: | Ribosomal protein L6 family protein | chr1:27847256-27848680 REVERSE LENGTH=233;; (*ITAG) Solyc05g054070.2.1 (e_value=6e-106) genomic_reference:SL2.40ch05 gene_region:63196547-63198365 transcript_region…	14.338	21.02	1	0	4	4	333	36.7943	10.228
NbS00024564g0001.1 protein AED:0.31 eAED:0.35 QI:0	1 0.75|1|0.66|0.5|4|440|112; (*GB) gi|209967441|gb|ACJ02349.1| (e_value=4e-71) 60S ribosomal protein L35a [Vernicia fordii];; (*SWP) sp|Q9C912|R35A3_ARATH (e_value=9e-72) 60S ribosomal protein L35a-3 OS=Arabidopsis thaliana GN=RPL35AC PE=2 SV=1;; (*TAIR) AT1G74270.1 (e_value=7e-73) | Symbols: | Ribosomal protein L35Ae family protein | chr1:27928415-27929466 REVERSE LENGTH=112;; (*ITAG) Solyc05g05…	16.8392	16.07	1	0	1	4	112	12.9088	10.4038
NbS00010282g0018.1 protein AED:0.32 eAED:0.32 QI:0	0.8 0.66|0.83|1|1|6|384|157; (*GB) gi|82623419|gb|ABB87124.1| (e_value=6e-82) hypothetical protein [Solanum tuberosum];; (*SWP) sp|Q9CAX6|RS142_ARATH (e_value=1e-76) 40S ribosomal protein S14-2 OS=Arabidopsis thaliana GN=RPS14B PE=1 SV=1;; (*TAIR) AT3G11510.1 (e_value=9e-78) | Symbols: | Ribosomal protein S11 family protein | chr3:3623757-3624866 REVERSE LENGTH=150;; (*ITAG) Solyc10g083280.1.1 (e…	16.9242	37.58	1	0	3	4	157	17.0159	10.1255
NbS00028622g0001.1 protein AED:0.00 eAED:0.00 QI:0	-1 0|1|-1|1|1|0|144; (*GB) gi|350534914|ref|NP_001234678.1| (e_value=2e-91) 40S ribosomal protein S17 [Solanum lycopersicum];; (*SWP) sp|P49215|RS17_SOLLC (e_value=6e-93) 40S ribosomal protein S17 OS=Solanum lycopersicum GN=RPS17 PE=2 SV=3;; (*TAIR) AT5G04800.4 (e_value=6e-80) | Symbols: | Ribosomal S17 family protein | chr5:1389217-1389642 FORWARD LENGTH=141;; (*ITAG) Solyc11g006690.1.1 (e_value…	14.1714	16.67	1	0	3	4	144	16.2117	9.90576
NbS00047906g0003.1 protein AED:0.25 eAED:0.25 QI:0	1 0.5|1|1|1|2|183|171; (*GB) gi|77999293|gb|ABB16993.1| (e_value=3e-86) unknown [Solanum tuberosum];; (*SWP) sp|P46297|RS23_FRAAN (e_value=2e-86) 40S ribosomal protein S23 OS=Fragaria ananassa GN=RPS23 PE=2 SV=1;; (*TAIR) AT5G02960.1 (e_value=8e-84) | Symbols: | Ribosomal protein S12/S23 family protein | chr5:693280-694396 REVERSE LENGTH=142;; (*ITAG) Solyc10g086020.1.1 (e_value=6e-89) evidence_c…	11.7528	22.22	1	0	2	3	171	19.2204	10.1694
NbS00055601g0001.1 protein AED:0.05 eAED:0.05 QI:0	1 0.8|1|0.5|0.4|5|409|173; (*GB) gi|297741557|emb|CBI32689.3| (e_value=4e-100) unnamed protein product [Vitis vinifera];; (*SWP) sp|P46297|RS23_FRAAN (e_value=7e-99) 40S ribosomal protein S23 OS=Fragaria ananassa GN=RPS23 PE=2 SV=1;; (*TAIR) AT5G02960.1 (e_value=3e-96) | Symbols: | Ribosomal protein S12/S23 family protein | chr5:693280-694396 REVERSE LENGTH=142;; (*ITAG) Solyc10g086020.1.1 (e_val…	11.7528	21.97	1	0	2	3	173	18.9225	10.6382
NbS00016248g0010.1 protein AED:0.32 eAED:0.48 QI:106	0.75 0.6|1|0.75|0.8|5|0|164; (*GB) gi|388505568|gb|AFK40850.1| (e_value=5e-75) unknown [Medicago truncatula];; (*SWP) sp|O65743|RL24_CICAR (e_value=5e-75) 60S ribosomal protein L24 OS=Cicer arietinum GN=RPL24 PE=2 SV=1;; (*TAIR) AT3G53020.1 (e_value=3e-75) | Symbols: STV1, RPL24B, RPL24 | Ribosomal protein L24e family protein | chr3:19660749-19661912 REVERSE LENGTH=163;; (*ITAG) Solyc10g083740.1.…	10.9393	14.63	1	0	2	3	164	18.5443	10.8579
NbS00055295g0005.1 protein AED:0.24 eAED:0.24 QI:176	1 1|1|1|1|5|303|112; (*GB) gi|388510578|gb|AFK43355.1| (e_value=4e-74) unknown [Lotus japonicus];; (*SWP) sp|O49884|RL30_LUPLU (e_value=2e-75) 60S ribosomal protein L30 OS=Lupinus luteus GN=RPL30 PE=3 SV=1;; (*TAIR) AT1G36240.1 (e_value=4e-71) | Symbols: | Ribosomal protein L7Ae/L30e/S12e/Gadd45 family protein | chr1:13614890-13616233 FORWARD LENGTH=112;; (*ITAG) Solyc01g009100.2.1 (e_value=3e-79…	11.6348	25	1	0	2	3	112	12.3225	9.5542
NbS00016803g0002.1 protein AED:0.04 eAED:0.04 QI:0	0 0|1|1|1|2|0|270; (*GB) gi|81074776|gb|ABB55374.1| (e_value=1e-164) ribosomal protein L2-like [Solanum tuberosum];; (*SWP) sp|P29766|RL8_SOLLC (e_value=4e-166) 60S ribosomal protein L8 OS=Solanum lycopersicum GN=RPL8 PE=2 SV=1;; (*TAIR) AT4G36130.1 (e_value=2e-157) | Symbols: | Ribosomal protein L2 family | chr4:17097613-17098656 FORWARD LENGTH=258;; (*ITAG) Solyc10g006580.2.1 (e_value=2e-166) g…	9.72797	9.63	1	0	2	3	270	29.2864	10.6821
NbS00012928g0003.1 protein AED:0.19 eAED:0.19 QI:0	1 0.83|1|0.8|0.83|6|348|240; (*GB) gi|445613|prf||1909359B (e_value=2e-137) ribosomal protein L7;; (*SWP) sp|P60040|RL72_ARATH (e_value=2e-133) 60S ribosomal protein L7-2 OS=Arabidopsis thaliana GN=RPL7B PE=1 SV=1;; (*TAIR) AT2G01250.1 (e_value=2e-134) | Symbols: | Ribosomal protein L30/L7 family protein | chr2:132943-134264 REVERSE LENGTH=242;; (*ITAG) Solyc12g096220.1.1 (e_value=1e-141) evidenc…	9.90177	10.42	1	0	2	3	240	27.8831	9.81787
NbS00010892g0008.1 protein AED:0.13 eAED:0.13 QI:75	1 1|1|1|1|9|367|302; (*GB) gi|77999273|gb|ABB16983.1| (e_value=7e-175) unknown [Solanum tuberosum];; (*SWP) sp|Q6UNT2|RL5_CUCSA (e_value=4e-161) 60S ribosomal protein L5 OS=Cucumis sativus GN=RPL5 PE=2 SV=1;; (*TAIR) AT5G39740.2 (e_value=6e-158) | Symbols: RPL5B | ribosomal protein L5 B | chr5:15903484-15905185 FORWARD LENGTH=301;; (*ITAG) Solyc06g082870.2.1 (e_value=0.0) genomic_reference:SL2.40…	11.5046	4.64	1	0	1	3	302	34.6449	9.23193
NbS00017881g0010.1 protein AED:0.28 eAED:0.45 QI:104	0.75 0.6|1|1|1|5|0|164; (*GB) gi|388505568|gb|AFK40850.1| (e_value=1e-73) unknown [Medicago truncatula];; (*SWP) sp|O65743|RL24_CICAR (e_value=1e-73) 60S ribosomal protein L24 OS=Cicer arietinum GN=RPL24 PE=2 SV=1;; (*TAIR) AT3G53020.1 (e_value=1e-73) | Symbols: STV1, RPL24B, RPL24 | Ribosomal protein L24e family protein | chr3:19660749-19661912 REVERSE LENGTH=163;; (*ITAG) Solyc10g083740.1.1 (e_…	10.9393	14.63	1	0	2	3	164	18.5583	10.8579
NbS00024868g0008.1 protein AED:0.11 eAED:0.11 QI:0	1 0.83|1|1|1|6|340|240; (*GB) gi|445613|prf||1909359B (e_value=3e-137) ribosomal protein L7;; (*SWP) sp|P60039|RL73_ARATH (e_value=4e-133) 60S ribosomal protein L7-3 OS=Arabidopsis thaliana GN=RPL7C PE=2 SV=1;; (*TAIR) AT2G44120.1 (e_value=3e-134) | Symbols: | Ribosomal protein L30/L7 family protein | chr2:18249227-18250402 REVERSE LENGTH=242;; (*ITAG) Solyc12g096220.1.1 (e_value=6e-141) evidence…	9.90177	10.42	1	0	2	3	240	27.8561	9.86182
NbS00021597g0018.1 protein AED:0.36 eAED:0.36 QI:0	1 0.33|1|1|1|3|0|126; (*GB) gi|76573321|gb|ABA46765.1| (e_value=1e-75) unknown [Solanum tuberosum];; (*SWP) sp|P34788|RS18_ARATH (e_value=7e-73) 40S ribosomal protein S18 OS=Arabidopsis thaliana GN=RPS18A PE=1 SV=1;; (*TAIR) AT4G09800.1 (e_value=5e-74) | Symbols: RPS18C | S18 ribosomal protein | chr4:6173818-6174963 FORWARD LENGTH=152;; (*ITAG) Solyc03g078290.2.1 (e_value=7e-80) genomic_reference…	12.783	15.87	1	0	1	3	126	14.5198	10.8726
NbS00046450g0014.1 protein AED:0.29 eAED:0.29 QI:161	1 1|1|0.75|0.6|5|382|152; (*GB) gi|81076490|gb|ABB55394.1| (e_value=2e-104) 40S ribosomal protein S15-like [Solanum tuberosum];; (*SWP) sp|Q945U1|RS15_ELAOL (e_value=4e-95) 40S ribosomal protein S15 OS=Elaeis oleifera GN=RPS15 PE=2 SV=1;; (*TAIR) AT5G09500.1 (e_value=2e-90) | Symbols: | Ribosomal protein S19 family protein | chr5:2954044-2954850 REVERSE LENGTH=150;; (*ITAG) Solyc02g082000.2.1 (e_…	12.7681	23.68	1	0	2	3	152	17.2284	10.3599
NbS00005542g0001.1 protein AED:0.28 eAED:0.28 QI:0	-1 0|1|-1|1|1|0|149; (*GB) gi|330318591|gb|AEC10963.1| (e_value=6e-78) 40S ribosomal protein s17 [Camellia sinensis];; (*SWP) sp|P49215|RS17_SOLLC (e_value=4e-78) 40S ribosomal protein S17 OS=Solanum lycopersicum GN=RPS17 PE=2 SV=3;; (*TAIR) AT3G10610.1 (e_value=1e-74) | Symbols: | Ribosomal S17 family protein | chr3:3319459-3319881 FORWARD LENGTH=140;; (*ITAG) Solyc05g055230.1.1 (e_value=3e-79) …	10.608	8.05	1	0	2	3	149	16.7089	9.979
NbS00016165g0002.1 protein AED:0.04 eAED:0.04 QI:0	1 0.33|1|1|1|3|0|136; (*GB) gi|77999293|gb|ABB16993.1| (e_value=4e-94) unknown [Solanum tuberosum];; (*SWP) sp|P46297|RS23_FRAAN (e_value=2e-94) 40S ribosomal protein S23 OS=Fragaria ananassa GN=RPS23 PE=2 SV=1;; (*TAIR) AT5G02960.1 (e_value=1e-91) | Symbols: | Ribosomal protein S12/S23 family protein | chr5:693280-694396 REVERSE LENGTH=142;; (*ITAG) Solyc10g086020.1.1 (e_value=8e-97) evidence_co…	11.7528	27.94	1	0	2	3	136	15.0943	10.3452
NbS00007370g0019.1 protein AED:0.10 eAED:0.10 QI:88	1 1|1|0.25|0.4|5|393|132; (*GB) gi|77999293|gb|ABB16993.1| (e_value=6e-88) unknown [Solanum tuberosum];; (*SWP) sp|P46297|RS23_FRAAN (e_value=4e-88) 40S ribosomal protein S23 OS=Fragaria ananassa GN=RPS23 PE=2 SV=1;; (*TAIR) AT5G02960.1 (e_value=2e-85) | Symbols: | Ribosomal protein S12/S23 family protein | chr5:693280-694396 REVERSE LENGTH=142;; (*ITAG) Solyc10g086020.1.1 (e_value=1e-90) evidenc…	11.7528	28.79	1	0	2	3	132	14.656	10.4331
NbS00026456g0003.1 protein AED:0.20 eAED:0.20 QI:110	1 1|1|0.75|0.6|5|210|197; (*GB) gi|82623405|gb|ABB87117.1| (e_value=2e-106) unknown [Solanum tuberosum];; (*SWP) sp|Q9M3V8|RS6_ASPOF (e_value=6e-97) 40S ribosomal protein S6 OS=Asparagus officinalis GN=rps6 PE=2 SV=1;; (*TAIR) AT5G10360.1 (e_value=6e-98) | Symbols: EMB3010, RPS6B | Ribosomal protein S6e | chr5:3258734-3260142 REVERSE LENGTH=249;; (*ITAG) Solyc08g074240.2.1 (e_value=9e-109) genomi…	12.508	8.63	1	0	1	3	197	22.3806	11.2974
NbS00020854g0016.1 protein AED:0.32 eAED:0.32 QI:0	0.5 0.6|0.8|0.5|0.6|5|281|217; (*GB) gi|388505568|gb|AFK40850.1| (e_value=5e-71) unknown [Medicago truncatula];; (*SWP) sp|O65743|RL24_CICAR (e_value=9e-71) 60S ribosomal protein L24 OS=Cicer arietinum GN=RPL24 PE=2 SV=1;; (*TAIR) AT3G53020.1 (e_value=3e-71) | Symbols: STV1, RPL24B, RPL24 | Ribosomal protein L24e family protein | chr3:19660749-19661912 REVERSE LENGTH=163;; (*ITAG) Solyc09g008800.…	10.9393	11.06	1	0	2	3	217	24.4446	10.4185
NbS00048898g0017.1 protein AED:0.13 eAED:0.13 QI:37	0.5 0.4|0.8|0.25|0.6|5|303|146; (*GB) gi|82400154|gb|ABB72816.1| (e_value=2e-61) ribosomal protein L24-like protein [Solanum tuberosum];; (*SWP) sp|O65743|RL24_CICAR (e_value=1e-60) 60S ribosomal protein L24 OS=Cicer arietinum GN=RPL24 PE=2 SV=1;; (*TAIR) AT2G36620.1 (e_value=1e-59) | Symbols: RPL24A | ribosomal protein L24 | chr2:15350548-15351819 REVERSE LENGTH=164;; (*ITAG) Solyc10g083740.1.1 …	10.9393	16.44	1	0	2	3	146	16.4762	11.1362
NbS00037021g0010.1 protein AED:0.04 eAED:0.04 QI:0	1 0.75|1|0.66|0.5|4|326|136; (*GB) gi|77999293|gb|ABB16993.1| (e_value=4e-86) unknown [Solanum tuberosum];; (*SWP) sp|P46297|RS23_FRAAN (e_value=3e-86) 40S ribosomal protein S23 OS=Fragaria ananassa GN=RPS23 PE=2 SV=1;; (*TAIR) AT5G02960.1 (e_value=9e-84) | Symbols: | Ribosomal protein S12/S23 family protein | chr5:693280-694396 REVERSE LENGTH=142;; (*ITAG) Solyc10g086020.1.1 (e_value=8e-89) evid…	11.7528	27.94	1	0	2	3	136	15.2313	10.3599
NbS00005630g0003.1 protein AED:0.36 eAED:0.37 QI:0	1 0.5|1|1|1|4|0|187; (*GB) gi|255551941|ref|XP_002517015.1| (e_value=8e-86) 40S ribosomal protein S15, putative [Ricinus communis];; (*SWP) sp|O65059|RS15_PICMA (e_value=6e-82) 40S ribosomal protein S15 OS=Picea mariana GN=RPS15 PE=2 SV=1;; (*TAIR) AT5G09500.1 (e_value=2e-74) | Symbols: | Ribosomal protein S19 family protein | chr5:2954044-2954850 REVERSE LENGTH=150;; (*ITAG) Solyc06g053820.2.1 (…	12.7681	19.25	1	0	2	3	187	21.3086	10.1548
NbS00017309g0013.1 protein AED:0.18 eAED:0.18 QI:0	0.83 0.85|1|0.66|0.85|7|201|272; (*GB) gi|77999273|gb|ABB16983.1| (e_value=6e-133) unknown [Solanum tuberosum];; (*SWP) sp|Q6UNT2|RL5_CUCSA (e_value=3e-127) 60S ribosomal protein L5 OS=Cucumis sativus GN=RPL5 PE=2 SV=1;; (*TAIR) AT3G25520.1 (e_value=2e-125) | Symbols: ATL5, PGY3, OLI5, RPL5A | ribosomal protein L5 | chr3:9269573-9271327 REVERSE LENGTH=301;; (*ITAG) Solyc06g082870.2.1 (e_value=2e-…	11.5046	5.15	1	0	1	3	272	30.5065	6.96143
NbS00049696g0008.1 protein AED:0.01 eAED:0.01 QI:49	1 1|1|0.66|0.75|4|686|204; (*GB) gi|6094014|sp|O82528.1|RL15_PETHY (e_value=4e-125) RecName: Full=60S ribosomal protein L15;; (*SWP) sp|O82528|RL15_PETHY (e_value=1e-126) 60S ribosomal protein L15 OS=Petunia hybrida GN=RPL15 PE=2 SV=1;; (*TAIR) AT4G16720.1 (e_value=4e-119) | Symbols: | Ribosomal protein L23/L15e family protein | chr4:9400156-9401315 REVERSE LENGTH=204;; (*ITAG) Solyc06g064630.2.1…	11.7586	14.71	1	0	2	3	204	24.1452	11.3853
NbS00024032g0009.1 protein AED:0.06 eAED:0.06 QI:0	0 0|1|0|0|2|0|138; (*GB) gi|77999293|gb|ABB16993.1| (e_value=1e-92) unknown [Solanum tuberosum];; (*SWP) sp|P46297|RS23_FRAAN (e_value=7e-93) 40S ribosomal protein S23 OS=Fragaria ananassa GN=RPS23 PE=2 SV=1;; (*TAIR) AT5G02960.1 (e_value=4e-90) | Symbols: | Ribosomal protein S12/S23 family protein | chr5:693280-694396 REVERSE LENGTH=142;; (*ITAG) Solyc10g086020.1.1 (e_value=3e-95) evidence_code:…	11.7528	27.54	1	0	2	3	138	15.2773	10.521
NbS00002992g0004.1 protein AED:0.18 eAED:0.18 QI:125	1 1|1|0.8|0.83|6|376|191; (*GB) gi|76160947|gb|ABA40437.1| (e_value=1e-130) 40S ribosomal protein S7-like protein [Solanum tuberosum];; (*SWP) sp|Q9ZNS1|RS7_AVIMR (e_value=1e-115) 40S ribosomal protein S7 OS=Avicennia marina GN=RPS7 PE=2 SV=1;; (*TAIR) AT1G48830.2 (e_value=3e-114) | Symbols: | Ribosomal protein S7e family protein | chr1:18059854-18060935 REVERSE LENGTH=191;; (*ITAG) Solyc06g06909…	13.2692	11.52	1	0	1	3	191	22.0529	9.75928
NbS00012514g0001.1 protein AED:0.14 eAED:0.14 QI:144	1 1|1|0.62|0.44|9|516|245; (*SWP) sp|Q9LHP1|RL74_ARATH (e_value=8e-152) 60S ribosomal protein L7-4 OS=Arabidopsis thaliana GN=RPL7D PE=2 SV=1;; (*TAIR) AT3G13580.1 (e_value=6e-153) | Symbols: | Ribosomal protein L30/L7 family protein | chr3:4433809-4435109 FORWARD LENGTH=244;; (*ITAG) Solyc08g075090.2.1 (e_value=1e-166) genomic_reference:SL2.40ch08 gene_region:56410976-56415969 transcript_region:…	11.0079	11.02	1	0	2	3	245	28.3624	9.86182
NbS00056355g0003.1 protein AED:0.03 eAED:0.03 QI:0	0.66 0.25|0.75|1|1|4|0|152; (*SWP) sp|P34788|RS18_ARATH (e_value=4e-92) 40S ribosomal protein S18 OS=Arabidopsis thaliana GN=RPS18A PE=1 SV=1;; (*TAIR) AT4G09800.1 (e_value=3e-93) | Symbols: RPS18C | S18 ribosomal protein | chr4:6173818-6174963 FORWARD LENGTH=152;; (*ITAG) Solyc03g078290.2.1 (e_value=3e-100) genomic_reference:SL2.40ch03 gene_region:43867765-43870061 transcript_region:SL2.40ch03:4…	12.783	13.16	1	0	1	3	152	17.5124	10.6235
NbS00017572g0018.1 protein AED:0.00 eAED:0.00 QI:0	1 0.5|1|1|1|2|0|229; (*SWP) sp|P34091|RL6_MESCR (e_value=4e-107) 60S ribosomal protein L6 OS=Mesembryanthemum crystallinum GN=RPL6 PE=2 SV=1;; (*TAIR) AT1G74050.1 (e_value=1e-100) | Symbols: | Ribosomal protein L6 family protein | chr1:27847256-27848680 REVERSE LENGTH=233;; (*ITAG) Solyc05g054070.2.1 (e_value=3e-119) genomic_reference:SL2.40ch05 gene_region:63196547-63198365 transcript_region:SL2…	11.5653	18.78	1	0	3	3	229	25.2851	10.1694
NbS00002152g0007.1 protein AED:0.10 eAED:0.10 QI:0	0 0|1|0.5|0.66|3|0|208; (*SWP) sp|Q9M3V8|RS6_ASPOF (e_value=2e-94) 40S ribosomal protein S6 OS=Asparagus officinalis GN=rps6 PE=2 SV=1;; (*TAIR) AT4G31700.1 (e_value=2e-93) | Symbols: RPS6, RPS6A | ribosomal protein S6 | chr4:15346306-15347714 REVERSE LENGTH=250;; (*ITAG) Solyc08g074240.2.1 (e_value=2e-101) genomic_reference:SL2.40ch08 gene_region:55522360-55525315 transcript_region:SL2.40ch08:55…	10.5393	7.21	1	0	1	3	208	23.7908	10.3013
NbC26305628g0005.1 protein AED:0.22 eAED:0.22 QI:134	0.66 0.75|1|1|1|4|307|171; (*SWP) sp|O23515|RL151_ARATH (e_value=5e-82) 60S ribosomal protein L15-1 OS=Arabidopsis thaliana GN=RPL15A PE=2 SV=1;; (*TAIR) AT4G16720.1 (e_value=4e-83) | Symbols: | Ribosomal protein L23/L15e family protein | chr4:9400156-9401315 REVERSE LENGTH=204;; (*ITAG) Solyc06g060400.2.1 (e_value=1e-85) genomic_reference:SL2.40ch06 gene_region:34803093-34805179 transcript_regio…	12.018	18.13	1	1	2	3	171	20.0869	11.2388
NbS00013049g0017.1 protein AED:0.22 eAED:0.22 QI:79	0.75 0.8|1|0.75|0.8|5|306|155; (*SWP) sp|O65743|RL24_CICAR (e_value=3e-70) 60S ribosomal protein L24 OS=Cicer arietinum GN=RPL24 PE=2 SV=1;; (*TAIR) AT2G36620.1 (e_value=3e-69) | Symbols: RPL24A | ribosomal protein L24 | chr2:15350548-15351819 REVERSE LENGTH=164;; (*ITAG) Solyc10g083740.1.1 (e_value=2e-73) evidence_code:10F1H1E1IEG genomic_reference:SL2.40ch10 gene_region:62828065-62829671 transc…	10.9393	15.48	1	0	2	3	155	17.5528	11.0337
NbS00053840g0018.1 protein AED:0.12 eAED:0.12 QI:148	1 1|1|1|1|5|630|112; (*SWP) sp|O49884|RL30_LUPLU (e_value=8e-76) 60S ribosomal protein L30 OS=Lupinus luteus GN=RPL30 PE=3 SV=1;; (*TAIR) AT1G36240.1 (e_value=2e-71) | Symbols: | Ribosomal protein L7Ae/L30e/S12e/Gadd45 family protein | chr1:13614890-13616233 FORWARD LENGTH=112;; (*ITAG) Solyc11g071490.1.1 (e_value=4e-79) evidence_code:10F0H1E1IEG genomic_reference:SL2.40ch11 gene_region:52029448-…	11.6348	25	1	0	2	3	112	12.3675	9.5542
NbS00032931g0006.1 protein AED:0.24 eAED:0.24 QI:0	0 0|1|0|0|2|0|102; (*GB) gi|225430619|ref|XP_002266736.1| (e_value=3e-60) PREDICTED: 40S ribosomal protein S5 isoform 1 [Vitis vinifera];; (*SWP) sp|O65731|RS5_CICAR (e_value=2e-60) 40S ribosomal protein S5 (Fragment) OS=Cicer arietinum GN=RPS5 PE=2 SV=1;; (*TAIR) AT2G37270.2 (e_value=2e-59) | Symbols: ATRPS5B, RPS5B | ribosomal protein 5B | chr2:15647883-15649042 REVERSE LENGTH=207;; (*ITAG) Sol…	12.6181	14.71	1	0	1	3	102	11.131	9.24658
NbS00018918g0016.1 protein AED:0.16 eAED:0.16 QI:22	1 1|1|0.75|1|5|410|389; (*GB) gi|37625023|gb|AAQ96335.1| (e_value=0.0) ribosomal protein L3A [Nicotiana tabacum];; (*SWP) sp|P35684|RL3_ORYSJ (e_value=0.0) 60S ribosomal protein L3 OS=Oryza sativa subsp. japonica GN=RPL3 PE=2 SV=2;; (*TAIR) AT1G61580.1 (e_value=0.0) | Symbols: RPL3B, ARP2 | R-protein L3 B | chr1:22720833-22722402 REVERSE LENGTH=390;; (*ITAG) Solyc01g104590.2.1 (e_value=0.0) genom…	10.9645	10.54	1	0	3	3	389	44.3958	10.0815
NbS00030595g0006.1 protein AED:0.05 eAED:0.05 QI:140	1 1|1|1|1|4|590|151; (*GB) gi|313586481|gb|ADR71251.1| (e_value=6e-101) 40S ribosomal protein S15D [Hevea brasiliensis];; (*SWP) sp|O65059|RS15_PICMA (e_value=8e-97) 40S ribosomal protein S15 OS=Picea mariana GN=RPS15 PE=2 SV=1;; (*TAIR) AT5G09500.1 (e_value=1e-88) | Symbols: | Ribosomal protein S19 family protein | chr5:2954044-2954850 REVERSE LENGTH=150;; (*ITAG) Solyc06g053820.2.1 (e_value=6e-…	12.7681	23.84	1	0	2	3	151	17.1584	10.3013
NbS00014498g0001.1 protein AED:0.34 eAED:0.34 QI:137	1 1|1|0.75|0.6|5|270|204; (*GB) gi|224063657|ref|XP_002301250.1| (e_value=8e-121) predicted protein [Populus trichocarpa];; (*SWP) sp|O82528|RL15_PETHY (e_value=2e-120) 60S ribosomal protein L15 OS=Petunia hybrida GN=RPL15 PE=2 SV=1;; (*TAIR) AT4G16720.1 (e_value=2e-116) | Symbols: | Ribosomal protein L23/L15e family protein | chr4:9400156-9401315 REVERSE LENGTH=204;; (*ITAG) Solyc06g060400.2.1 (…	11.7586	14.71	1	0	2	3	204	24.1702	11.312
NbS00023808g0001.1 protein AED:0.13 eAED:0.14 QI:0	1 0.5|1|1|1|2|0|164; (*GB) gi|82400154|gb|ABB72816.1| (e_value=5e-77) ribosomal protein L24-like protein [Solanum tuberosum];; (*SWP) sp|O65743|RL24_CICAR (e_value=9e-76) 60S ribosomal protein L24 OS=Cicer arietinum GN=RPL24 PE=2 SV=1;; (*TAIR) AT2G36620.1 (e_value=1e-75) | Symbols: RPL24A | ribosomal protein L24 | chr2:15350548-15351819 REVERSE LENGTH=164;; (*ITAG) Solyc10g085480.1.1 (e_value=2e…	10.9393	14.63	1	0	2	3	164	18.6014	10.77
NbS00020151g0004.1 protein AED:0.26 eAED:0.26 QI:0	1 0.5|1|0|0|2|264|105; (*GB) gi|1173027|sp|P46290.1|RL31_NICGU (e_value=8e-43) RecName: Full=60S ribosomal protein L31;; (*SWP) sp|P46290|RL31_NICGU (e_value=2e-44) 60S ribosomal protein L31 OS=Nicotiana glutinosa GN=RPL31 PE=2 SV=1;; (*TAIR) AT5G56710.1 (e_value=4e-42) | Symbols: | Ribosomal protein L31e family protein | chr5:22944003-22944767 REVERSE LENGTH=119;; (*ITAG) Solyc12g008720.1.1 (e_v…	11.5136	24.76	1	0	2	2	105	12.0947	9.93506
NbS00040347g0001.1 protein AED:0.47 eAED:0.47 QI:0	0.5 0|0.66|1|1|3|0|115; (*GB) gi|82623403|gb|ABB87116.1| (e_value=1e-59) 40S ribosomal protein S19-like [Solanum tuberosum];; (*SWP) sp|Q9FNP8|RS193_ARATH (e_value=3e-55) 40S ribosomal protein S19-3 OS=Arabidopsis thaliana GN=RPS19C PE=2 SV=1;; (*TAIR) AT5G61170.1 (e_value=2e-56) | Symbols: | Ribosomal protein S19e family protein | chr5:24611158-24612202 FORWARD LENGTH=143;; (*ITAG) Solyc03g11536…	10.129	14.78	1	0	1	2	115	12.8887	10.2134
NbS00060815g0007.1 protein AED:0.41 eAED:0.41 QI:28	1 0.75|1|0.33|0.75|4|0|140; (*GB) gi|82621170|gb|ABB86273.1| (e_value=1e-97) cytoplasmic ribosomal protein S13-like [Solanum tuberosum];; (*SWP) sp|P62302|RS13_SOYBN (e_value=1e-95) 40S ribosomal protein S13 OS=Glycine max GN=RPS13 PE=2 SV=1;; (*TAIR) AT4G00100.1 (e_value=5e-93) | Symbols: ATRPS13A, RPS13, PFL2, RPS13A | ribosomal protein S13A | chr4:37172-38123 FORWARD LENGTH=151;; (*ITAG) Solyc…	6.81173	12.14	1	0	1	2	140	15.927	10.5356
NbS00008129g0016.1 protein AED:0.11 eAED:0.11 QI:93	1 1|1|0.66|0.5|4|606|123; (*GB) gi|350539055|ref|NP_001234116.1| (e_value=7e-77) similar to 60S ribosomal protein L35 [Solanum lycopersicum];; (*SWP) sp|Q9M5L0|RL35_EUPES (e_value=1e-75) 60S ribosomal protein L35 OS=Euphorbia esula GN=RPL35 PE=2 SV=1;; (*TAIR) AT5G02610.1 (e_value=1e-73) | Symbols: | Ribosomal L29 family protein | chr5:587611-588547 FORWARD LENGTH=123;; (*ITAG) Solyc04g010240.2.1…	8.54908	10.57	1	0	1	2	123	14.3065	10.814
NbS00014354g0008.1 protein AED:0.12 eAED:0.12 QI:219	1 1|1|0.33|0.5|4|433|81; (*GB) gi|40287540|gb|AAR83884.1| (e_value=3e-54) ly200 protein [Capsicum annuum];; (*SWP) sp|P49211|RL321_ARATH (e_value=2e-52) 60S ribosomal protein L32-1 OS=Arabidopsis thaliana GN=RPL32A PE=2 SV=2;; (*TAIR) AT4G18100.1 (e_value=2e-53) | Symbols: | Ribosomal protein L32e | chr4:10035715-10036475 REVERSE LENGTH=133;; (*ITAG) Solyc08g006900.2.1 (e_value=4e-56) genomic_ref…	8.54348	37.04	1	0	2	2	81	9.39186	9.43701
NbS00012048g0003.1 protein AED:0.35 eAED:0.35 QI:134	1 0.75|1|1|1|4|0|178; (*GB) gi|76573357|gb|ABA46783.1| (e_value=3e-128) unknown [Solanum tuberosum];; (*SWP) sp|Q9ATF5|RL18A_CASSA (e_value=1e-120) 60S ribosomal protein L18a OS=Castanea sativa GN=RPL18A PE=2 SV=1;; (*TAIR) AT3G14600.1 (e_value=4e-120) | Symbols: | Ribosomal protein L18ae/LX family protein | chr3:4910773-4911933 FORWARD LENGTH=178;; (*ITAG) Solyc02g070650.2.1 (e_value=6e-131) gen…	7.45318	7.87	1	0	1	2	178	21.3973	10.2573
NbS00003966g0007.1 protein AED:0.34 eAED:0.34 QI:31	1 0.75|1|1|0.75|4|0|123; (*GB) gi|224109602|ref|XP_002315252.1| (e_value=8e-76) predicted protein [Populus trichocarpa];; (*SWP) sp|Q9LZ41|RL354_ARATH (e_value=2e-74) 60S ribosomal protein L35-4 OS=Arabidopsis thaliana GN=RPL35D PE=2 SV=1;; (*TAIR) AT5G02610.1 (e_value=1e-75) | Symbols: | Ribosomal L29 family protein | chr5:587611-588547 FORWARD LENGTH=123;; (*ITAG) Solyc04g010240.2.1 (e_value=6e…	8.54908	10.57	1	0	1	2	123	14.2354	10.9165
NbS00002820g0009.1 protein AED:0.21 eAED:0.25 QI:148	0.75 0.4|1|0.75|0.6|5|0|192; (*GB) gi|76573357|gb|ABA46783.1| (e_value=5e-125) unknown [Solanum tuberosum];; (*SWP) sp|Q9ATF5|RL18A_CASSA (e_value=4e-117) 60S ribosomal protein L18a OS=Castanea sativa GN=RPL18A PE=2 SV=1;; (*TAIR) AT3G14600.1 (e_value=5e-117) | Symbols: | Ribosomal protein L18ae/LX family protein | chr3:4910773-4911933 FORWARD LENGTH=178;; (*ITAG) Solyc02g070650.2.1 (e_value=9e-1…	7.45318	7.29	1	0	1	2	192	22.8601	10.3013
NbS00034147g0006.1 protein AED:0.14 eAED:0.14 QI:0	0 0|0.5|1|1|2|0|60; (*GB) gi|350535449|ref|NP_001233939.1| (e_value=6e-26) 60S ribosomal protein L38 [Solanum lycopersicum];; (*SWP) sp|P46291|RL38_SOLLC (e_value=2e-27) 60S ribosomal protein L38 OS=Solanum lycopersicum GN=RPL38 PE=3 SV=1;; (*TAIR) AT3G59540.1 (e_value=3e-24) | Symbols: | Ribosomal L38e protein family | chr3:21995897-21996742 REVERSE LENGTH=69;; (*ITAG) Solyc11g008510.1.1 (e_valu…	7.0746	20	1	0	1	2	60	7.08757	7.12256
NbC23764053g0001.1 protein AED:0.01 eAED:0.01 QI:0	-1 0|1|-1|1|1|0|69; (*GB) gi|1173027|sp|P46290.1|RL31_NICGU (e_value=5e-24) RecName: Full=60S ribosomal protein L31;; (*SWP) sp|P46290|RL31_NICGU (e_value=2e-25) 60S ribosomal protein L31 OS=Nicotiana glutinosa GN=RPL31 PE=2 SV=1;; (*TAIR) AT4G26230.1 (e_value=1e-25) | Symbols: | Ribosomal protein L31e family protein | chr4:13286026-13286553 FORWARD LENGTH=119;; (*ITAG) Solyc12g008720.1.1 (e_valu…	11.5136	37.68	1	0	2	2	69	7.93936	9.17334
NbS00058098g0001.1 protein AED:0.39 eAED:0.39 QI:0	0.33 0.25|0.75|1|1|4|220|114; (*GB) gi|82621170|gb|ABB86273.1| (e_value=1e-69) cytoplasmic ribosomal protein S13-like [Solanum tuberosum];; (*SWP) sp|P62302|RS13_SOYBN (e_value=2e-67) 40S ribosomal protein S13 OS=Glycine max GN=RPS13 PE=2 SV=1;; (*TAIR) AT4G00100.1 (e_value=6e-65) | Symbols: ATRPS13A, RPS13, PFL2, RPS13A | ribosomal protein S13A | chr4:37172-38123 FORWARD LENGTH=151;; (*ITAG) Sol…	6.81173	14.91	1	0	1	2	114	12.4409	9.89111
NbS00010396g0001.1 protein AED:0.06 eAED:0.06 QI:0	0 0|0.66|1|1|3|0|138; (*GB) gi|1173027|sp|P46290.1|RL31_NICGU (e_value=2e-44) RecName: Full=60S ribosomal protein L31;; (*SWP) sp|P46290|RL31_NICGU (e_value=7e-46) 60S ribosomal protein L31 OS=Nicotiana glutinosa GN=RPL31 PE=2 SV=1;; (*TAIR) AT4G26230.1 (e_value=1e-42) | Symbols: | Ribosomal protein L31e family protein | chr4:13286026-13286553 FORWARD LENGTH=119;; (*ITAG) Solyc12g008720.1.1 (e_va…	11.5136	18.84	1	0	2	2	138	15.7928	10.2573
NbS00010171g0006.1 protein AED:0.15 eAED:0.15 QI:86	1 1|1|0.6|0.5|6|474|216; (*GB) gi|192910762|gb|ACF06489.1| (e_value=6e-130) ribosomal protein L10a [Elaeis guineensis];; (*SWP) sp|Q8VZB9|R10A1_ARATH (e_value=2e-129) 60S ribosomal protein L10a-1 OS=Arabidopsis thaliana GN=RPL10AA PE=2 SV=1;; (*TAIR) AT1G08360.1 (e_value=2e-130) | Symbols: | Ribosomal protein L1p/L10e family | chr1:2636231-2637694 FORWARD LENGTH=216;; (*ITAG) Solyc01g009520.2.1 (…	8.57757	6.94	1	0	1	2	216	24.6253	9.77393
NbS00000072g0013.1 protein AED:0.28 eAED:0.28 QI:18	0.75 0.6|1|0.25|0.2|5|281|203; (*GB) gi|255539825|ref|XP_002510977.1| (e_value=9e-80) ribosomal protein L15, putative [Ricinus communis];; (*SWP) sp|O82528|RL15_PETHY (e_value=9e-78) 60S ribosomal protein L15 OS=Petunia hybrida GN=RPL15 PE=2 SV=1;; (*TAIR) AT4G16720.1 (e_value=6e-74) | Symbols: | Ribosomal protein L23/L15e family protein | chr4:9400156-9401315 REVERSE LENGTH=204;; (*ITAG) Solyc06…	7.99884	7.88	1	0	1	2	203	23.5963	11.8247
NbS00059484g0003.1 protein AED:0.12 eAED:0.12 QI:121	1 1|1|0.75|0.6|5|292|206; (*GB) gi|224139102|ref|XP_002326768.1| (e_value=2e-124) predicted protein [Populus trichocarpa];; (*SWP) sp|P41129|RL132_BRANA (e_value=1e-122) 60S ribosomal protein L13-2 OS=Brassica napus PE=2 SV=1;; (*TAIR) AT3G49010.3 (e_value=4e-122) | Symbols: ATBBC1, BBC1, RSU2 | breast basic conserved 1 | chr3:18166971-18168047 REVERSE LENGTH=206;; (*ITAG) Solyc12g096150.1.1 (e_v…	6.78725	6.31	1	0	2	2	206	23.7109	10.8579
NbS00009468g0012.1 protein AED:0.25 eAED:0.25 QI:6	1 1|1|1|1|5|357|133; (*GB) gi|445612|prf||1909359A (e_value=2e-83) ribosomal protein S19;; (*SWP) sp|Q8LC83|RS242_ARATH (e_value=4e-79) 40S ribosomal protein S24-2 OS=Arabidopsis thaliana GN=RPS24B PE=2 SV=2;; (*TAIR) AT5G28060.1 (e_value=3e-80) | Symbols: | Ribosomal protein S24e family protein | chr5:10069791-10070792 REVERSE LENGTH=133;; (*ITAG) Solyc01g097870.2.1 (e_value=2e-85) genomic_refer…	7.58449	20.3	1	1	2	2	133	15.3695	10.6235
NbS00009164g0009.1 protein AED:0.14 eAED:0.14 QI:134	0.8 0.83|1|0.6|0.5|6|370|159; (*GB) gi|10799832|emb|CAC12883.1| (e_value=7e-100) ribosomal protein L11-like [Nicotiana tabacum];; (*SWP) sp|P42794|RL112_ARATH (e_value=1e-97) 60S ribosomal protein L11-2 OS=Arabidopsis thaliana GN=RPL11B PE=2 SV=2;; (*TAIR) AT5G45775.2 (e_value=1e-98) | Symbols: | Ribosomal L5P family protein | chr5:18565281-18566496 REVERSE LENGTH=182;; (*ITAG) Solyc12g010930.1.1…	8.13696	8.81	1	0	1	2	159	18.2866	10.0815
NbS00007507g0019.1 protein AED:0.28 eAED:0.28 QI:12	0.66 0.5|1|0.66|0.5|4|0|165; (*GB) gi|37625523|gb|AAQ96375.1| (e_value=6e-85) 60S ribosomal protein L13 [Solanum palustre];; (*SWP) sp|P41129|RL132_BRANA (e_value=3e-79) 60S ribosomal protein L13-2 OS=Brassica napus PE=2 SV=1;; (*TAIR) AT3G49010.4 (e_value=3e-79) | Symbols: ATBBC1, BBC1, RSU2 | breast basic conserved 1 | chr3:18166971-18168047 REVERSE LENGTH=204;; (*ITAG) Solyc08g075700.2.1 (e_va…	6.78725	7.88	1	0	2	2	165	19.1956	11.6489
NbS00009201g0006.1 protein AED:0.22 eAED:0.22 QI:0	1 1|1|1|1|2|227|88; (*GB) gi|78191426|gb|ABB29934.1| (e_value=2e-18) acidic ribosomal protein P1a-like [Solanum tuberosum];; (*SWP) sp|Q8LEQ0|RLA13_ARATH (e_value=1e-14) 60S acidic ribosomal protein P1-3 OS=Arabidopsis thaliana GN=RPP1C PE=1 SV=2;; (*TAIR) AT5G47700.2 (e_value=8e-16) | Symbols: | 60S acidic ribosomal protein family | chr5:19328019-19328724 REVERSE LENGTH=113;; (*ITAG) Solyc01g104…	7.17519	18.18	1	0	1	2	88	8.80847	4.53857
NbS00031145g0017.1 protein AED:0.37 eAED:0.37 QI:0	0.5 0.33|1|0.5|0.66|3|0|86; (*GB) gi|225425304|ref|XP_002273119.1| (e_value=5e-53) PREDICTED: 40S ribosomal protein S27-2 [Vitis vinifera];; (*SWP) sp|Q9M2F1|RS272_ARATH (e_value=2e-53) 40S ribosomal protein S27-2 OS=Arabidopsis thaliana GN=RPS27B PE=2 SV=2;; (*TAIR) AT3G61110.1 (e_value=2e-54) | Symbols: ARS27A, RS27A | ribosomal protein S27 | chr3:22611710-22612632 FORWARD LENGTH=86;; (*ITAG) S…	7.61113	19.77	1	1	1	2	86	9.60074	8.51416
NbS00016948g0018.1 protein AED:0.37 eAED:0.37 QI:0	1 0.75|1|1|1|4|0|206; (*GB) gi|76573371|gb|ABA46790.1| (e_value=7e-148) 60S ribosomal protein L13a-like protein [Solanum tuberosum];; (*SWP) sp|Q9FKC0|R13A4_ARATH (e_value=2e-135) 60S ribosomal protein L13a-4 OS=Arabidopsis thaliana GN=RPL13AD PE=2 SV=1;; (*TAIR) AT5G48760.2 (e_value=1e-136) | Symbols: | Ribosomal protein L13 family protein | chr5:19771315-19772686 REVERSE LENGTH=206;; (*ITAG) So…	8.99948	13.11	1	0	2	2	206	23.5161	10.5356
NbS00007119g0010.1 protein AED:0.31 eAED:0.31 QI:0	0 0|1|0|0|4|0|330; (*GB) gi|297842169|ref|XP_002888966.1| (e_value=3e-61) hypothetical protein ARALYDRAFT_476555 [Arabidopsis lyrata subsp. lyrata];; (*SWP) sp|P46290|RL31_NICGU (e_value=8e-30) 60S ribosomal protein L31 OS=Nicotiana glutinosa GN=RPL31 PE=2 SV=1;; (*TAIR) AT1G74120.1 (e_value=9e-63) | Symbols: | Mitochondrial transcription termination factor family protein | chr1:27871923-27873260…	11.5136	7.88	1	0	2	2	330	38.3213	9.29053
NbS00018504g0008.1 protein AED:0.22 eAED:0.38 QI:0	0.33 0|0.85|1|1|7|0|298; (*GB) gi|78191424|gb|ABB29933.1| (e_value=5e-117) P0 ribosomal protein-like [Solanum tuberosum];; (*SWP) sp|P50346|RLA0_SOYBN (e_value=2e-112) 60S acidic ribosomal protein P0 OS=Glycine max PE=2 SV=1;; (*TAIR) AT3G11250.1 (e_value=1e-110) | Symbols: | Ribosomal protein L10 family protein | chr3:3521453-3522826 FORWARD LENGTH=323;; (*ITAG) Solyc05g054580.2.1 (e_value=8e-12…	6.89924	4.36	1	0	1	2	298	32.2354	8.19189
NbS00013392g0001.1 protein AED:0.17 eAED:0.17 QI:0	0.75 0.6|0.8|1|1|5|0|264; (*GB) gi|1173257|sp|P46300.1|RS4_SOLTU (e_value=4e-173) RecName: Full=40S ribosomal protein S4;; (*SWP) sp|P46300|RS4_SOLTU (e_value=1e-174) 40S ribosomal protein S4 OS=Solanum tuberosum GN=RPS4 PE=2 SV=1;; (*TAIR) AT5G58420.1 (e_value=2e-168) | Symbols: | Ribosomal protein S4 (RPS4A) family protein | chr5:23619599-23620896 FORWARD LENGTH=262;; (*ITAG) Solyc02g070360.2.1…	10.2293	7.2	1	0	1	2	264	29.8512	10.1694
NbS00022072g0005.1 protein AED:0.67 eAED:0.73 QI:0	0 0|0.6|1|1|5|0|137; (*GB) gi|350535449|ref|NP_001233939.1| (e_value=4e-36) 60S ribosomal protein L38 [Solanum lycopersicum];; (*SWP) sp|P46291|RL38_SOLLC (e_value=1e-37) 60S ribosomal protein L38 OS=Solanum lycopersicum GN=RPL38 PE=3 SV=1;; (*TAIR) AT3G59540.1 (e_value=3e-34) | Symbols: | Ribosomal L38e protein family | chr3:21995897-21996742 REVERSE LENGTH=69;; (*ITAG) Solyc11g008510.1.1 (e_val…	7.0746	8.76	1	0	1	2	137	16.1944	9.18799
NbS00036670g0001.1 protein AED:0.00 eAED:0.00 QI:0	-1 0|1|-1|1|1|0|148; (*GB) gi|76160933|gb|ABA40430.1| (e_value=3e-99) ribosomal protein L27a-like protein [Solanum tuberosum];; (*SWP) sp|P49637|R27A3_ARATH (e_value=3e-86) 60S ribosomal protein L27a-3 OS=Arabidopsis thaliana GN=RPL27AC PE=2 SV=2;; (*TAIR) AT1G70600.1 (e_value=3e-87) | Symbols: | Ribosomal protein L18e/L15 superfamily protein | chr1:26621168-26621608 REVERSE LENGTH=146;; (*ITAG) …	8.25329	12.16	1	1	1	2	148	16.387	10.6968
NbS00028977g0006.1 protein AED:0.25 eAED:0.25 QI:134	1 1|1|1|1|5|428|181; (*GB) gi|10799832|emb|CAC12883.1| (e_value=8e-121) ribosomal protein L11-like [Nicotiana tabacum];; (*SWP) sp|P42795|RL111_ARATH (e_value=6e-119) 60S ribosomal protein L11-1 OS=Arabidopsis thaliana GN=RPL11A PE=1 SV=2;; (*TAIR) AT2G42740.1 (e_value=5e-120) | Symbols: RPL16A | ribosomal protein large subunit 16A | chr2:17791794-17792946 FORWARD LENGTH=182;; (*ITAG) Solyc12g010…	8.13696	7.73	1	0	1	2	181	20.775	9.92041
NbS00012499g0004.1 protein AED:0.12 eAED:0.12 QI:45	1 1|1|1|1|4|341|123; (*GB) gi|350539055|ref|NP_001234116.1| (e_value=6e-75) similar to 60S ribosomal protein L35 [Solanum lycopersicum];; (*SWP) sp|Q9M5L0|RL35_EUPES (e_value=6e-73) 60S ribosomal protein L35 OS=Euphorbia esula GN=RPL35 PE=2 SV=1;; (*TAIR) AT5G02610.1 (e_value=1e-73) | Symbols: | Ribosomal L29 family protein | chr5:587611-588547 FORWARD LENGTH=123;; (*ITAG) Solyc04g010240.2.1 (e_v…	8.54908	10.57	1	0	1	2	123	14.1794	10.7993
NbS00032888g0009.1 protein AED:0.20 eAED:0.20 QI:0	1 1|1|0|0.33|3|421|101; (*GB) gi|350535449|ref|NP_001233939.1| (e_value=2e-42) 60S ribosomal protein L38 [Solanum lycopersicum];; (*SWP) sp|P46291|RL38_SOLLC (e_value=5e-44) 60S ribosomal protein L38 OS=Solanum lycopersicum GN=RPL38 PE=3 SV=1;; (*TAIR) AT3G59540.1 (e_value=7e-40) | Symbols: | Ribosomal L38e protein family | chr3:21995897-21996742 REVERSE LENGTH=69;; (*ITAG) Solyc05g055640.2.1 (e_…	7.0746	11.88	1	0	1	2	101	11.4533	9.59814
NbS00041363g0010.1 protein AED:0.31 eAED:0.31 QI:149	1 1|1|0.75|0.8|5|301|151; (*GB) gi|82621170|gb|ABB86273.1| (e_value=6e-106) cytoplasmic ribosomal protein S13-like [Solanum tuberosum];; (*SWP) sp|P62302|RS13_SOYBN (e_value=6e-104) 40S ribosomal protein S13 OS=Glycine max GN=RPS13 PE=2 SV=1;; (*TAIR) AT4G00100.1 (e_value=2e-101) | Symbols: ATRPS13A, RPS13, PFL2, RPS13A | ribosomal protein S13A | chr4:37172-38123 FORWARD LENGTH=151;; (*ITAG) Soly…	6.81173	11.26	1	0	1	2	151	17.0505	10.3892
NbS00028319g0004.1 protein AED:0.01 eAED:0.01 QI:150	1 1|1|0.5|0.6|5|501|147; (*GB) gi|82621170|gb|ABB86273.1| (e_value=1e-99) cytoplasmic ribosomal protein S13-like [Solanum tuberosum];; (*SWP) sp|P62302|RS13_SOYBN (e_value=1e-97) 40S ribosomal protein S13 OS=Glycine max GN=RPS13 PE=2 SV=1;; (*TAIR) AT4G00100.1 (e_value=5e-95) | Symbols: ATRPS13A, RPS13, PFL2, RPS13A | ribosomal protein S13A | chr4:37172-38123 FORWARD LENGTH=151;; (*ITAG) Solyc11g…	6.81173	11.56	1	0	1	2	147	16.5954	10.3159
NbS00028790g0004.1 protein AED:0.16 eAED:0.17 QI:453	0.66 0.5|1|1|1|4|0|250; (*GB) gi|82400118|gb|ABB72798.1| (e_value=9e-155) 40S ribosomal protein S4-like protein [Solanum tuberosum];; (*SWP) sp|P46300|RS4_SOLTU (e_value=2e-155) 40S ribosomal protein S4 OS=Solanum tuberosum GN=RPS4 PE=2 SV=1;; (*TAIR) AT5G07090.2 (e_value=9e-151) | Symbols: | Ribosomal protein S4 (RPS4A) family protein | chr5:2202783-2203805 FORWARD LENGTH=244;; (*ITAG) Solyc02g0…	10.2293	7.6	1	0	1	2	250	28.1102	10.0522
NbS00018172g0001.1 protein AED:0.13 eAED:0.15 QI:0	0.66 0.5|1|1|1|4|417|198; (*GB) gi|224139102|ref|XP_002326768.1| (e_value=2e-109) predicted protein [Populus trichocarpa];; (*SWP) sp|P41127|RL131_ARATH (e_value=9e-107) 60S ribosomal protein L13-1 OS=Arabidopsis thaliana GN=RPL13B PE=1 SV=1;; (*TAIR) AT3G49010.3 (e_value=7e-108) | Symbols: ATBBC1, BBC1, RSU2 | breast basic conserved 1 | chr3:18166971-18168047 REVERSE LENGTH=206;; (*ITAG) Solyc08…	6.78725	6.57	1	0	2	2	198	22.5582	10.5356
NbS00003020g0004.1 protein AED:0.15 eAED:0.16 QI:0	-1 0|1|-1|1|1|0|84; (*GB) gi|76573371|gb|ABA46790.1| (e_value=1e-52) 60S ribosomal protein L13a-like protein [Solanum tuberosum];; (*SWP) sp|Q9SFU1|R13A1_ARATH (e_value=2e-46) 60S ribosomal protein L13a-1 OS=Arabidopsis thaliana GN=RPL13AA PE=2 SV=1;; (*TAIR) AT3G07110.1 (e_value=2e-47) | Symbols: | Ribosomal protein L13 family protein | chr3:2252092-2253332 FORWARD LENGTH=206;; (*ITAG) Solyc05g0…	8.99948	32.14	1	0	2	2	84	9.69438	9.67139
NbS00022677g0027.1 protein AED:0.16 eAED:0.16 QI:4	0.8 0.83|1|1|1|6|354|268; (*GB) gi|83284003|gb|ABC01909.1| (e_value=7e-114) 60S ribosomal protein L19-like protein [Solanum tuberosum];; (*SWP) sp|Q9LUQ6|RL192_ARATH (e_value=8e-107) 60S ribosomal protein L19-2 OS=Arabidopsis thaliana GN=RPL19B PE=2 SV=1;; (*TAIR) AT3G16780.1 (e_value=6e-108) | Symbols: | Ribosomal protein L19e family protein | chr3:5708982-5710249 FORWARD LENGTH=209;; (*ITAG) So…	10.0384	16.42	1	1	2	2	268	31.4634	11.5317
NbS00030768g0006.1 protein AED:0.12 eAED:0.12 QI:0	0.6 0.5|0.83|0.4|0.33|6|566|249; (*GB) gi|224139102|ref|XP_002326768.1| (e_value=1e-123) predicted protein [Populus trichocarpa];; (*SWP) sp|P41127|RL131_ARATH (e_value=2e-119) 60S ribosomal protein L13-1 OS=Arabidopsis thaliana GN=RPL13B PE=1 SV=1;; (*TAIR) AT3G49010.3 (e_value=1e-120) | Symbols: ATBBC1, BBC1, RSU2 | breast basic conserved 1 | chr3:18166971-18168047 REVERSE LENGTH=206;; (*ITAG) …	6.78725	5.22	1	0	2	2	249	28.1004	11.1802
NbS00006448g0011.1 protein AED:0.25 eAED:0.25 QI:194	1 1|1|1|1|5|350|181; (*GB) gi|10799832|emb|CAC12883.1| (e_value=3e-116) ribosomal protein L11-like [Nicotiana tabacum];; (*SWP) sp|P42794|RL112_ARATH (e_value=2e-114) 60S ribosomal protein L11-2 OS=Arabidopsis thaliana GN=RPL11B PE=2 SV=2;; (*TAIR) AT5G45775.2 (e_value=2e-115) | Symbols: | Ribosomal L5P family protein | chr5:18565281-18566496 REVERSE LENGTH=182;; (*ITAG) Solyc12g010930.1.1 (e_val…	8.13696	7.73	1	0	1	2	181	20.749	9.92041
NbS00016561g0013.1 protein AED:0.27 eAED:0.27 QI:0	1 0|1|1|1|2|0|94; (*GB) gi|82623403|gb|ABB87116.1| (e_value=2e-44) 40S ribosomal protein S19-like [Solanum tuberosum];; (*SWP) sp|Q9FNP8|RS193_ARATH (e_value=2e-40) 40S ribosomal protein S19-3 OS=Arabidopsis thaliana GN=RPS19C PE=2 SV=1;; (*TAIR) AT5G61170.1 (e_value=1e-41) | Symbols: | Ribosomal protein S19e family protein | chr5:24611158-24612202 FORWARD LENGTH=143;; (*ITAG) Solyc03g115360.2.1 …	10.129	18.09	1	0	1	2	94	10.7285	9.92041
NbS00040668g0004.1 protein AED:0.33 eAED:0.33 QI:28	1 0.75|1|1|1|4|0|170; (*GB) gi|10799832|emb|CAC12883.1| (e_value=7e-110) ribosomal protein L11-like [Nicotiana tabacum];; (*SWP) sp|P42794|RL112_ARATH (e_value=2e-108) 60S ribosomal protein L11-2 OS=Arabidopsis thaliana GN=RPL11B PE=2 SV=2;; (*TAIR) AT5G45775.2 (e_value=1e-109) | Symbols: | Ribosomal L5P family protein | chr5:18565281-18566496 REVERSE LENGTH=182;; (*ITAG) Solyc12g010930.1.1 (e_va…	8.13696	8.24	1	0	1	2	170	19.4643	9.77393
NbS00029270g0007.1 protein AED:0.16 eAED:0.16 QI:93	1 1|1|0.66|0.75|4|407|123; (*GB) gi|350539055|ref|NP_001234116.1| (e_value=6e-77) similar to 60S ribosomal protein L35 [Solanum lycopersicum];; (*SWP) sp|Q9M5L0|RL35_EUPES (e_value=3e-75) 60S ribosomal protein L35 OS=Euphorbia esula GN=RPL35 PE=2 SV=1;; (*TAIR) AT5G02610.1 (e_value=2e-74) | Symbols: | Ribosomal L29 family protein | chr5:587611-588547 FORWARD LENGTH=123;; (*ITAG) Solyc04g010240.2.…	8.54908	10.57	1	0	1	2	123	14.2804	10.814
NbS00008691g0002.1 protein AED:0.05 eAED:0.05 QI:0	0.5 0.4|0.8|1|1|5|31|269; (*GB) gi|359479518|ref|XP_002274218.2| (e_value=2e-126) PREDICTED: 60S ribosomal protein L10a-1-like [Vitis vinifera];; (*SWP) sp|Q8VZB9|R10A1_ARATH (e_value=1e-126) 60S ribosomal protein L10a-1 OS=Arabidopsis thaliana GN=RPL10AA PE=2 SV=1;; (*TAIR) AT1G08360.1 (e_value=9e-128) | Symbols: | Ribosomal protein L1p/L10e family | chr1:2636231-2637694 FORWARD LENGTH=216;; (*I…	8.57757	5.58	1	0	1	2	269	30.8959	9.86182
NbS00003002g0010.1 protein AED:0.10 eAED:0.31 QI:0	0.25 0|0.6|1|1|5|0|183; (*GB) gi|6094014|sp|O82528.1|RL15_PETHY (e_value=7e-62) RecName: Full=60S ribosomal protein L15;; (*SWP) sp|O82528|RL15_PETHY (e_value=2e-63) 60S ribosomal protein L15 OS=Petunia hybrida GN=RPL15 PE=2 SV=1;; (*TAIR) AT4G17390.1 (e_value=4e-61) | Symbols: | Ribosomal protein L23/L15e family protein | chr4:9714407-9715545 REVERSE LENGTH=204;; (*ITAG) Solyc06g060400.2.1 (e_va…	7.99884	8.74	1	0	1	2	183	21.0952	10.4185
NbS00025334g0002.1 protein AED:0.42 eAED:0.45 QI:0	0 0|1|1|1|2|0|100; (*GB) gi|1173027|sp|P46290.1|RL31_NICGU (e_value=8e-43) RecName: Full=60S ribosomal protein L31;; (*SWP) sp|P46290|RL31_NICGU (e_value=2e-44) 60S ribosomal protein L31 OS=Nicotiana glutinosa GN=RPL31 PE=2 SV=1;; (*TAIR) AT5G56710.1 (e_value=6e-42) | Symbols: | Ribosomal protein L31e family protein | chr5:22944003-22944767 REVERSE LENGTH=119;; (*ITAG) Solyc12g008720.1.1 (e_value…	11.5136	26	1	0	2	2	100	11.3773	9.99365
NbS00020944g0004.1 protein AED:0.04 eAED:0.04 QI:0	0.5 0.2|0.8|1|1|5|0|288; (*GB) gi|82400118|gb|ABB72798.1| (e_value=1e-168) 40S ribosomal protein S4-like protein [Solanum tuberosum];; (*SWP) sp|P46300|RS4_SOLTU (e_value=4e-170) 40S ribosomal protein S4 OS=Solanum tuberosum GN=RPS4 PE=2 SV=1;; (*TAIR) AT5G58420.1 (e_value=7e-165) | Symbols: | Ribosomal protein S4 (RPS4A) family protein | chr5:23619599-23620896 FORWARD LENGTH=262;; (*ITAG) Solyc0…	10.2293	6.6	1	0	1	2	288	32.4735	10.2427
NbS00018998g0022.1 protein AED:0.40 eAED:0.40 QI:0	0.75 0.4|0.8|0.5|0.6|5|0|209; (*GB) gi|223944105|gb|ACN26136.1| (e_value=5e-74) unknown [Zea mays];; (*SWP) sp|Q0DK10|RL11_ORYSJ (e_value=2e-74) 60S ribosomal protein L11 OS=Oryza sativa subsp. japonica GN=RPL11 PE=2 SV=1;; (*TAIR) AT2G42740.1 (e_value=5e-75) | Symbols: RPL16A | ribosomal protein large subunit 16A | chr2:17791794-17792946 FORWARD LENGTH=182;; (*ITAG) Solyc12g010930.1.1 (e_value=2…	8.13696	6.7	1	0	1	2	209	23.7273	9.86182
NbS00025676g0010.1 protein AED:0.34 eAED:0.34 QI:0	1 0.75|1|1|1|4|0|187; (*GB) gi|351723391|ref|NP_001237789.1| (e_value=7e-113) uncharacterized protein LOC100500164 [Glycine max];; (*SWP) sp|P42791|RL182_ARATH (e_value=2e-104) 60S ribosomal protein L18-2 OS=Arabidopsis thaliana GN=RPL18B PE=1 SV=2;; (*TAIR) AT3G05590.1 (e_value=1e-105) | Symbols: RPL18 | ribosomal protein L18 | chr3:1621511-1622775 FORWARD LENGTH=187;; (*ITAG) Solyc01g099900.2.1…	6.90403	14.44	1	0	2	2	187	20.8317	10.9751
NbS00020801g0014.1 protein AED:0.15 eAED:0.15 QI:0	1 0.8|1|1|1|5|529|224; (*GB) gi|255564218|ref|XP_002523106.1| (e_value=3e-121) 60S ribosomal protein L18, putative [Ricinus communis];; (*SWP) sp|P42791|RL182_ARATH (e_value=2e-118) 60S ribosomal protein L18-2 OS=Arabidopsis thaliana GN=RPL18B PE=1 SV=2;; (*TAIR) AT3G05590.1 (e_value=2e-119) | Symbols: RPL18 | ribosomal protein L18 | chr3:1621511-1622775 FORWARD LENGTH=187;; (*ITAG) Solyc01g09990…	6.94398	4.91	1	0	1	2	224	25.0918	10.8433
NbS00013207g0009.1 protein AED:0.25 eAED:0.25 QI:0	1 0.75|1|0.66|0.5|4|465|214; (*GB) gi|192910762|gb|ACF06489.1| (e_value=1e-127) ribosomal protein L10a [Elaeis guineensis];; (*SWP) sp|Q8VZB9|R10A1_ARATH (e_value=5e-129) 60S ribosomal protein L10a-1 OS=Arabidopsis thaliana GN=RPL10AA PE=2 SV=1;; (*TAIR) AT1G08360.1 (e_value=4e-130) | Symbols: | Ribosomal protein L1p/L10e family | chr1:2636231-2637694 FORWARD LENGTH=216;; (*ITAG) Solyc06g074300.2…	8.57757	7.01	1	0	1	2	214	24.4123	9.77393
NbS00034061g0004.1 protein AED:0.38 eAED:0.38 QI:58	1 0.75|1|1|1|4|0|177; (*GB) gi|76573357|gb|ABA46783.1| (e_value=2e-127) unknown [Solanum tuberosum];; (*SWP) sp|Q9ATF5|RL18A_CASSA (e_value=1e-120) 60S ribosomal protein L18a OS=Castanea sativa GN=RPL18A PE=2 SV=1;; (*TAIR) AT2G34480.1 (e_value=6e-120) | Symbols: | Ribosomal protein L18ae/LX family protein | chr2:14532916-14534161 REVERSE LENGTH=178;; (*ITAG) Solyc02g070650.2.1 (e_value=3e-130) g…	7.45318	7.91	1	0	1	2	177	21.3223	10.2573
NbS00048884g0003.1 protein AED:0.17 eAED:0.17 QI:60	1 1|1|1|1|4|289|123; (*GB) gi|350539055|ref|NP_001234116.1| (e_value=1e-76) similar to 60S ribosomal protein L35 [Solanum lycopersicum];; (*SWP) sp|Q9M5L0|RL35_EUPES (e_value=1e-74) 60S ribosomal protein L35 OS=Euphorbia esula GN=RPL35 PE=2 SV=1;; (*TAIR) AT5G02610.1 (e_value=3e-75) | Symbols: | Ribosomal L29 family protein | chr5:587611-588547 FORWARD LENGTH=123;; (*ITAG) Solyc04g010240.2.1 (e_v…	8.54908	10.57	1	0	1	2	123	14.1934	10.814
NbS00020892g0003.1 protein AED:0.26 eAED:0.26 QI:0	1 1|1|1|1|2|294|160; (*GB) gi|388499366|gb|AFK37749.1| (e_value=2e-52) unknown [Lotus japonicus];; (*SWP) sp|Q9M9W1|RL222_ARATH (e_value=1e-51) 60S ribosomal protein L22-2 OS=Arabidopsis thaliana GN=RPL22B PE=2 SV=1;; (*TAIR) AT3G05560.3 (e_value=1e-52) | Symbols: | Ribosomal L22e protein family | chr3:1614641-1615204 FORWARD LENGTH=124;; (*ITAG) Solyc01g099830.2.1 (e_value=8e-57) genomic_referen…	7.01582	9.38	1	0	1	2	160	17.8734	9.49561
NbS00003422g0004.1 protein AED:0.10 eAED:0.16 QI:138	0.5 0.8|1|1|1|5|270|229; (*GB) gi|224063657|ref|XP_002301250.1| (e_value=2e-115) predicted protein [Populus trichocarpa];; (*SWP) sp|O82528|RL15_PETHY (e_value=1e-115) 60S ribosomal protein L15 OS=Petunia hybrida GN=RPL15 PE=2 SV=1;; (*TAIR) AT4G16720.1 (e_value=3e-111) | Symbols: | Ribosomal protein L23/L15e family protein | chr4:9400156-9401315 REVERSE LENGTH=204;; (*ITAG) Solyc06g060400.2.1 (e…	7.99884	6.99	1	0	1	2	229	27.0046	10.9458
NbS00012660g0015.1 protein AED:0.29 eAED:0.37 QI:0	0.6 0.33|1|0.6|0.66|6|0|295; (*GB) gi|82400118|gb|ABB72798.1| (e_value=2e-172) 40S ribosomal protein S4-like protein [Solanum tuberosum];; (*SWP) sp|P46300|RS4_SOLTU (e_value=5e-174) 40S ribosomal protein S4 OS=Solanum tuberosum GN=RPS4 PE=2 SV=1;; (*TAIR) AT5G58420.1 (e_value=3e-168) | Symbols: | Ribosomal protein S4 (RPS4A) family protein | chr5:23619599-23620896 FORWARD LENGTH=262;; (*ITAG) So…	10.2293	6.44	1	0	1	2	295	33.3192	10.1841
NbS00042976g0007.1 protein AED:0.01 eAED:0.01 QI:0	1 0.33|1|1|1|3|0|112; (*GB) gi|78191426|gb|ABB29934.1| (e_value=8e-34) acidic ribosomal protein P1a-like [Solanum tuberosum];; (*SWP) sp|Q8LEQ0|RLA13_ARATH (e_value=1e-25) 60S acidic ribosomal protein P1-3 OS=Arabidopsis thaliana GN=RPP1C PE=1 SV=2;; (*TAIR) AT5G47700.2 (e_value=1e-26) | Symbols: | 60S acidic ribosomal protein family | chr5:19328019-19328724 REVERSE LENGTH=113;; (*ITAG) Solyc01g1…	7.17519	14.29	1	0	1	2	112	11.4207	4.32275
NbS00017836g0015.1 protein AED:0.32 eAED:0.32 QI:153	1 1|1|1|1|2|246|125; (*GB) gi|225431737|ref|XP_002268941.1| (e_value=5e-53) PREDICTED: 60S ribosomal protein L22-2 [Vitis vinifera];; (*SWP) sp|Q9M9W1|RL222_ARATH (e_value=1e-51) 60S ribosomal protein L22-2 OS=Arabidopsis thaliana GN=RPL22B PE=2 SV=1;; (*TAIR) AT3G05560.3 (e_value=8e-53) | Symbols: | Ribosomal L22e protein family | chr3:1614641-1615204 FORWARD LENGTH=124;; (*ITAG) Solyc01g099830.…	7.01582	12	1	0	1	2	125	14.0384	9.5249
NbS00053503g0005.1 protein AED:0.02 eAED:0.02 QI:0	1 0.33|1|1|1|3|0|111; (*GB) gi|78191426|gb|ABB29934.1| (e_value=4e-32) acidic ribosomal protein P1a-like [Solanum tuberosum];; (*SWP) sp|Q8LCW9|RLA11_ARATH (e_value=3e-25) 60S acidic ribosomal protein P1-1 OS=Arabidopsis thaliana GN=RPP1A PE=1 SV=2;; (*TAIR) AT1G01100.4 (e_value=2e-26) | Symbols: | 60S acidic ribosomal protein family | chr1:50284-50954 REVERSE LENGTH=112;; (*ITAG) Solyc01g104370.…	7.17519	14.41	1	0	1	2	111	11.3356	4.32275
NbS00008144g0006.1 protein AED:0.24 eAED:0.24 QI:124	1 0.6|1|1|1|5|0|254; (*GB) gi|192913018|gb|ACF06617.1| (e_value=9e-99) 40S ribosomal protein S8 [Elaeis guineensis];; (*SWP) sp|P49199|RS8_ORYSJ (e_value=8e-99) 40S ribosomal protein S8 OS=Oryza sativa subsp. japonica GN=RPS8 PE=2 SV=2;; (*TAIR) AT5G59240.1 (e_value=4e-94) | Symbols: | Ribosomal protein S8e family protein | chr5:23902626-23903670 REVERSE LENGTH=210;; (*ITAG) Solyc06g083180.2.1 (e…	6.44459	10.63	1	0	2	2	254	28.533	10.1841
NbS00058382g0003.1 protein AED:0.07 eAED:0.18 QI:0	1 0|1|0.5|0.66|3|0|266; (*GB) gi|78191424|gb|ABB29933.1| (e_value=4e-116) P0 ribosomal protein-like [Solanum tuberosum];; (*SWP) sp|P50346|RLA0_SOYBN (e_value=4e-114) 60S acidic ribosomal protein P0 OS=Glycine max PE=2 SV=1;; (*TAIR) AT3G11250.1 (e_value=2e-109) | Symbols: | Ribosomal protein L10 family protein | chr3:3521453-3522826 FORWARD LENGTH=323;; (*ITAG) Solyc05g054580.2.1 (e_value=3e-119…	6.89924	4.89	1	0	1	2	266	28.8182	4.99561
NbS00009449g0002.1 protein AED:0.34 eAED:0.34 QI:103	1 0.8|1|1|1|5|0|181; (*GB) gi|10799832|emb|CAC12883.1| (e_value=7e-120) ribosomal protein L11-like [Nicotiana tabacum];; (*SWP) sp|P42795|RL111_ARATH (e_value=6e-118) 60S ribosomal protein L11-1 OS=Arabidopsis thaliana GN=RPL11A PE=1 SV=2;; (*TAIR) AT2G42740.1 (e_value=4e-119) | Symbols: RPL16A | ribosomal protein large subunit 16A | chr2:17791794-17792946 FORWARD LENGTH=182;; (*ITAG) Solyc12g010…	8.13696	7.73	1	0	1	2	181	20.745	9.92041
NbS00003076g0007.1 protein AED:0.20 eAED:0.20 QI:69	0 0.5|1|1|1|2|344|65; (*GB) gi|350535449|ref|NP_001233939.1| (e_value=1e-19) 60S ribosomal protein L38 [Solanum lycopersicum];; (*SWP) sp|P46291|RL38_SOLLC (e_value=4e-21) 60S ribosomal protein L38 OS=Solanum lycopersicum GN=RPL38 PE=3 SV=1;; (*TAIR) AT3G59540.1 (e_value=7e-18) | Symbols: | Ribosomal L38e protein family | chr3:21995897-21996742 REVERSE LENGTH=69;; (*ITAG) Solyc05g055640.2.1 (e_va…	7.0746	18.46	1	0	1	2	65	7.68705	9.48096
NbS00049878g0004.1 protein AED:0.46 eAED:0.46 QI:0	0.5 0|0.66|0.5|0.33|3|0|145; (*GB) gi|82621170|gb|ABB86273.1| (e_value=1e-73) cytoplasmic ribosomal protein S13-like [Solanum tuberosum];; (*SWP) sp|P62302|RS13_SOYBN (e_value=3e-74) 40S ribosomal protein S13 OS=Glycine max GN=RPS13 PE=2 SV=1;; (*TAIR) AT4G00100.1 (e_value=6e-74) | Symbols: ATRPS13A, RPS13, PFL2, RPS13A | ribosomal protein S13A | chr4:37172-38123 FORWARD LENGTH=151;; (*ITAG) Soly…	6.81173	11.72	1	0	1	2	145	16.4531	10.228
NbS00014603g0011.1 protein AED:0.19 eAED:0.19 QI:0	0.75 0.6|0.8|1|1|5|88|216; (*GB) gi|359479518|ref|XP_002274218.2| (e_value=9e-130) PREDICTED: 60S ribosomal protein L10a-1-like [Vitis vinifera];; (*SWP) sp|Q8VZB9|R10A1_ARATH (e_value=2e-130) 60S ribosomal protein L10a-1 OS=Arabidopsis thaliana GN=RPL10AA PE=2 SV=1;; (*TAIR) AT1G08360.1 (e_value=2e-131) | Symbols: | Ribosomal protein L1p/L10e family | chr1:2636231-2637694 FORWARD LENGTH=216;; (*…	8.57757	6.94	1	0	1	2	216	24.6063	9.86182
NbS00004310g0005.1 protein AED:0.20 eAED:0.22 QI:0	0.5 0.2|0.8|1|1|5|0|289; (*GB) gi|1173257|sp|P46300.1|RS4_SOLTU (e_value=1e-166) RecName: Full=40S ribosomal protein S4;; (*SWP) sp|P46300|RS4_SOLTU (e_value=4e-168) 40S ribosomal protein S4 OS=Solanum tuberosum GN=RPS4 PE=2 SV=1;; (*TAIR) AT5G58420.1 (e_value=5e-163) | Symbols: | Ribosomal protein S4 (RPS4A) family protein | chr5:23619599-23620896 FORWARD LENGTH=262;; (*ITAG) Solyc02g070350.2.1 …	10.2293	6.57	1	0	1	2	289	32.7998	10.2427
NbS00045996g0004.1 protein AED:0.33 eAED:0.35 QI:39	0.8 0.5|1|1|1|6|0|389; (*SWP) sp|P35684|RL3_ORYSJ (e_value=0.0) 60S ribosomal protein L3 OS=Oryza sativa subsp. japonica GN=RPL3 PE=2 SV=2;; (*TAIR) AT1G61580.1 (e_value=0.0) | Symbols: RPL3B, ARP2 | R-protein L3 B | chr1:22720833-22722402 REVERSE LENGTH=390;; (*ITAG) Solyc01g103510.2.1 (e_value=0.0) genomic_reference:SL2.40ch01 gene_region:83859723-83864398 transcript_region:SL2.40ch01:83859723.…	7.6503	6.94	1	1	2	2	389	44.3746	10.0522
NbS00059519g0005.1 protein AED:0.28 eAED:0.30 QI:0	0.2 0.16|0.83|1|1|6|0|240; (*SWP) sp|P41095|RLA0_ORYSJ (e_value=1e-65) 60S acidic ribosomal protein P0 OS=Oryza sativa subsp. japonica GN=Os08g0130500 PE=1 SV=3;; (*TAIR) AT3G09200.1 (e_value=3e-65) | Symbols: | Ribosomal protein L10 family protein | chr3:2823364-2825020 REVERSE LENGTH=320;; (*ITAG) Solyc09g091520.1.1 (e_value=2e-66) evidence_code:10F0H1E0IEG genomic_reference:SL2.40ch09 gene_reg…	6.89924	5.42	1	0	1	2	240	26.0333	4.88135
NbS00029487g0002.1 protein AED:0.18 eAED:0.18 QI:0	0 0|1|1|1|3|0|170; (*SWP) sp|P46300|RS4_SOLTU (e_value=7e-65) 40S ribosomal protein S4 OS=Solanum tuberosum GN=RPS4 PE=2 SV=1;; (*TAIR) AT5G58420.1 (e_value=2e-64) | Symbols: | Ribosomal protein S4 (RPS4A) family protein | chr5:23619599-23620896 FORWARD LENGTH=262;; (*ITAG) Solyc04g016350.1.1 (e_value=5e-77) evidence_code:10F0H1E0IEG genomic_reference:SL2.40ch04 gene_region:7142894-7143686 transc…	10.2293	11.18	1	0	1	2	170	19.4948	10.5356
NbS00040704g0006.1 protein AED:0.06 eAED:0.06 QI:0	0.33 0|0.75|0.33|0.5|4|0|139; (*SWP) sp|O80626|RL352_ARATH (e_value=5e-40) 60S ribosomal protein L35-2 OS=Arabidopsis thaliana GN=RPL35B PE=2 SV=1;; (*TAIR) AT2G39390.1 (e_value=4e-41) | Symbols: | Ribosomal L29 family protein | chr2:16450803-16451762 REVERSE LENGTH=123;; (*ITAG) Solyc05g054810.2.1 (e_value=5e-43) genomic_reference:SL2.40ch05 gene_region:63775298-63777437 transcript_region:SL2.40…	8.54908	18.71	1	0	1	2	139	16.4598	11.063
NbS00024632g0002.1 protein AED:0.07 eAED:0.07 QI:0	1 0.5|1|1|1|4|0|171; (*SWP) sp|P42795|RL111_ARATH (e_value=5e-110) 60S ribosomal protein L11-1 OS=Arabidopsis thaliana GN=RPL11A PE=1 SV=2;; (*TAIR) AT2G42740.1 (e_value=4e-111) | Symbols: RPL16A | ribosomal protein large subunit 16A | chr2:17791794-17792946 FORWARD LENGTH=182;; (*ITAG) Solyc12g010930.1.1 (e_value=5e-113) evidence_code:10F1H1E1IEG genomic_reference:SL2.40ch12 gene_region:3818534-…	8.13696	8.19	1	0	1	2	171	19.6454	9.92041
NbS00000104g0003.1 protein AED:0.04 eAED:0.04 QI:78	1 1|1|1|1|4|160|123; (*SWP) sp|Q9M5L0|RL35_EUPES (e_value=8e-77) 60S ribosomal protein L35 OS=Euphorbia esula GN=RPL35 PE=2 SV=1;; (*TAIR) AT5G02610.1 (e_value=7e-75) | Symbols: | Ribosomal L29 family protein | chr5:587611-588547 FORWARD LENGTH=123;; (*ITAG) Solyc06g075620.2.1 (e_value=1e-79) genomic_reference:SL2.40ch06 gene_region:43394530-43397000 transcript_region:SL2.40ch06:43394530..4339700…	8.54908	10.57	1	0	1	2	123	14.3065	10.9165
NbS00053639g0015.1 protein AED:0.13 eAED:0.13 QI:0	0.5 0|0.66|1|1|3|0|133; (*SWP) sp|P49211|RL321_ARATH (e_value=1e-81) 60S ribosomal protein L32-1 OS=Arabidopsis thaliana GN=RPL32A PE=2 SV=2;; (*TAIR) AT4G18100.1 (e_value=7e-83) | Symbols: | Ribosomal protein L32e | chr4:10035715-10036475 REVERSE LENGTH=133;; (*ITAG) Solyc02g070310.2.1 (e_value=2e-86) genomic_reference:SL2.40ch02 gene_region:34670896-34672676 transcript_region:SL2.40ch02:3467089…	8.54348	22.56	1	0	2	2	133	15.5915	10.7261
NbS00011854g0009.1 protein AED:0.20 eAED:0.20 QI:0	1 0.75|1|1|1|4|0|206; (*SWP) sp|Q9FKC0|R13A4_ARATH (e_value=7e-136) 60S ribosomal protein L13a-4 OS=Arabidopsis thaliana GN=RPL13AD PE=2 SV=1;; (*TAIR) AT5G48760.2 (e_value=6e-137) | Symbols: | Ribosomal protein L13 family protein | chr5:19771315-19772686 REVERSE LENGTH=206;; (*ITAG) Solyc05g053670.2.1 (e_value=3e-149) genomic_reference:SL2.40ch05 gene_region:62873908-62876249 transcript_region:S…	8.99948	13.11	1	0	2	2	206	23.504	10.5356
NbS00019983g0005.1 protein AED:0.29 eAED:0.30 QI:81	1 0.75|1|0.66|1|4|0|178; (*SWP) sp|Q9ATF5|RL18A_CASSA (e_value=8e-121) 60S ribosomal protein L18a OS=Castanea sativa GN=RPL18A PE=2 SV=1;; (*TAIR) AT3G14600.1 (e_value=1e-120) | Symbols: | Ribosomal protein L18ae/LX family protein | chr3:4910773-4911933 FORWARD LENGTH=178;; (*ITAG) Solyc02g070650.2.1 (e_value=8e-132) genomic_reference:SL2.40ch02 gene_region:34912165-34914546 transcript_region:SL2…	7.45318	7.87	1	0	1	2	178	21.4394	10.2573
NbS00010693g0002.1 protein AED:0.08 eAED:0.08 QI:0	-1 0|1|-1|1|1|0|147; (*SWP) sp|Q93VI3|RL171_ARATH (e_value=7e-74) 60S ribosomal protein L17-1 OS=Arabidopsis thaliana GN=RPL17A PE=1 SV=1;; (*TAIR) AT1G27400.1 (e_value=5e-75) | Symbols: | Ribosomal protein L22p/L17e family protein | chr1:9515230-9516725 FORWARD LENGTH=176;; (*ITAG) Solyc06g071870.2.1 (e_value=2e-77) genomic_reference:SL2.40ch06 gene_region:40668511-40671232 transcript_region:SL2…	8.59532	19.73	1	0	2	2	147	16.5177	9.67139
NbS00005958g0001.1 protein AED:0.20 eAED:0.20 QI:9	0.66 0.75|1|1|1|4|0|236; (*GB) gi|82400118|gb|ABB72798.1| (e_value=2e-148) 40S ribosomal protein S4-like protein [Solanum tuberosum];; (*SWP) sp|P46300|RS4_SOLTU (e_value=8e-150) 40S ribosomal protein S4 OS=Solanum tuberosum GN=RPS4 PE=2 SV=1;; (*TAIR) AT5G07090.2 (e_value=7e-144) | Symbols: | Ribosomal protein S4 (RPS4A) family protein | chr5:2202783-2203805 FORWARD LENGTH=244;; (*ITAG) Solyc02g…	10.2293	8.05	1	0	1	2	236	26.4803	10.0522
NbS00028302g0001.1 protein AED:0.02 eAED:0.02 QI:90	1 1|1|0.5|0.33|3|355|125; (*GB) gi|225431737|ref|XP_002268941.1| (e_value=1e-53) PREDICTED: 60S ribosomal protein L22-2 [Vitis vinifera];; (*SWP) sp|Q9M9W1|RL222_ARATH (e_value=3e-52) 60S ribosomal protein L22-2 OS=Arabidopsis thaliana GN=RPL22B PE=2 SV=1;; (*TAIR) AT3G05560.3 (e_value=2e-53) | Symbols: | Ribosomal L22e protein family | chr3:1614641-1615204 FORWARD LENGTH=124;; (*ITAG) Solyc01g09…	7.01582	12	1	0	1	2	125	14.0524	9.5249
NbS00059803g0001.1 protein AED:0.10 eAED:0.10 QI:156	0.87 0.88|1|0.62|0.44|9|435|207; (*GB) gi|40287468|gb|AAR83848.1| (e_value=2e-98) ribosomal protein PETRP [Capsicum annuum];; (*SWP) sp|Q93VI3|RL171_ARATH (e_value=6e-89) 60S ribosomal protein L17-1 OS=Arabidopsis thaliana GN=RPL17A PE=1 SV=1;; (*TAIR) AT1G27400.1 (e_value=4e-90) | Symbols: | Ribosomal protein L22p/L17e family protein | chr1:9515230-9516725 FORWARD LENGTH=176;; (*ITAG) Solyc06g07…	8.59532	14.01	1	0	2	2	207	23.6906	10.3306
NbS00017313g0001.1 protein AED:0.12 eAED:0.12 QI:0	0 0|0.5|1|1|2|0|173; (*GB) gi|116778782|gb|ABK20993.1| (e_value=4e-90) unknown [Picea sitchensis];; (*SWP) sp|P46293|RS16_GOSHI (e_value=6e-89) 40S ribosomal protein S16 OS=Gossypium hirsutum GN=RPS16 PE=2 SV=1;; (*TAIR) AT2G09990.1 (e_value=2e-89) | Symbols: | Ribosomal protein S5 domain 2-like superfamily protein | chr2:3781442-3781882 FORWARD LENGTH=146;; (*ITAG) Solyc04g026100.1.1 (e_value=2e…	8.15892	16.18	1	1	2	2	173	19.7488	10.5063
NbS00014760g0001.1 protein AED:0.05 eAED:0.05 QI:0	-1 0|1|-1|1|1|0|235; (*GB) gi|359479518|ref|XP_002274218.2| (e_value=4e-125) PREDICTED: 60S ribosomal protein L10a-1-like [Vitis vinifera];; (*SWP) sp|Q8VZB9|R10A1_ARATH (e_value=2e-125) 60S ribosomal protein L10a-1 OS=Arabidopsis thaliana GN=RPL10AA PE=2 SV=1;; (*TAIR) AT1G08360.1 (e_value=1e-126) | Symbols: | Ribosomal protein L1p/L10e family | chr1:2636231-2637694 FORWARD LENGTH=216;; (*ITAG) …	8.57757	6.38	1	0	1	2	235	27.0938	9.979
NbS00031326g0011.1 protein AED:0.27 eAED:0.31 QI:0	0 0.5|1|0|0.5|2|531|108; (*GB) gi|1173027|sp|P46290.1|RL31_NICGU (e_value=4e-49) RecName: Full=60S ribosomal protein L31;; (*SWP) sp|P46290|RL31_NICGU (e_value=1e-50) 60S ribosomal protein L31 OS=Nicotiana glutinosa GN=RPL31 PE=2 SV=1;; (*TAIR) AT5G56710.1 (e_value=5e-45) | Symbols: | Ribosomal protein L31e family protein | chr5:22944003-22944767 REVERSE LENGTH=119;; (*ITAG) Solyc12g008720.1.1 (e…	11.5136	24.07	1	0	2	2	108	12.3738	9.93506
NbS00046758g0005.1 protein AED:0.02 eAED:0.02 QI:31	1 1|1|1|1|4|271|206; (*GB) gi|224139102|ref|XP_002326768.1| (e_value=8e-122) predicted protein [Populus trichocarpa];; (*SWP) sp|P41127|RL131_ARATH (e_value=5e-120) 60S ribosomal protein L13-1 OS=Arabidopsis thaliana GN=RPL13B PE=1 SV=1;; (*TAIR) AT3G49010.3 (e_value=4e-121) | Symbols: ATBBC1, BBC1, RSU2 | breast basic conserved 1 | chr3:18166971-18168047 REVERSE LENGTH=206;; (*ITAG) Solyc12g0961…	6.78725	6.31	1	0	2	2	206	23.571	11.2681
NbS00007750g0012.1 protein AED:0.33 eAED:0.33 QI:144	1 1|1|0.5|0.33|3|181|124; (*GB) gi|224064448|ref|XP_002301481.1| (e_value=2e-54) predicted protein [Populus trichocarpa];; (*SWP) sp|Q9M9W1|RL222_ARATH (e_value=3e-53) 60S ribosomal protein L22-2 OS=Arabidopsis thaliana GN=RPL22B PE=2 SV=1;; (*TAIR) AT3G05560.3 (e_value=2e-54) | Symbols: | Ribosomal L22e protein family | chr3:1614641-1615204 FORWARD LENGTH=124;; (*ITAG) Solyc01g099830.2.1 (e_valu…	7.01582	12.1	1	0	1	2	124	13.9954	9.5249
NbS00036485g0008.1 protein AED:0.09 eAED:0.09 QI:0	0.85 0.62|0.87|0.85|0.75|8|431|203; (*GB) gi|40287468|gb|AAR83848.1| (e_value=2e-106) ribosomal protein PETRP [Capsicum annuum];; (*SWP) sp|Q93VI3|RL171_ARATH (e_value=2e-95) 60S ribosomal protein L17-1 OS=Arabidopsis thaliana GN=RPL17A PE=1 SV=1;; (*TAIR) AT1G27400.1 (e_value=2e-96) | Symbols: | Ribosomal protein L22p/L17e family protein | chr1:9515230-9516725 FORWARD LENGTH=176;; (*ITAG) Solyc0…	8.59532	14.29	1	0	2	2	203	22.7919	9.93506
NbS00014115g0001.1 protein ; (*GB) gi	77416921 gb|ABA81856.1| (e_value=4e-16) unknown [Solanum tuberosum];; (*SWP) sp|P49210|RL9_ORYSJ (e_value=2e-16) 60S ribosomal protein L9 OS=Oryza sativa subsp. japonica GN=RPL9 PE=2 SV=3;; (*TAIR) AT1G33140.1 (e_value=8e-17) | Symbols: PGY2 | Ribosomal protein L6 family | chr1:12023360-12024502 FORWARD LENGTH=194;; (*ITAG) Solyc12g096700.1.1 (e_value=8e-19) evidence_code:10F1H1E1IEG genomic_refe…	6.68605	11.65	1	0	1	2	103	12.031	4.90674
NbS00047015g0005.1 protein AED:0.03 eAED:0.03 QI:0	1 0.5|1|1|1|2|906|405; (*GB) gi|77999245|gb|ABB16969.1| (e_value=0.0) unknown [Solanum tuberosum];; (*SWP) sp|Q9SF40|RL4A_ARATH (e_value=0.0) 60S ribosomal protein L4-1 OS=Arabidopsis thaliana GN=RPL4A PE=2 SV=1;; (*TAIR) AT3G09630.1 (e_value=0.0) | Symbols: | Ribosomal protein L4/L1 family | chr3:2953813-2955444 FORWARD LENGTH=406;; (*ITAG) Solyc10g086010.1.1 (e_value=0.0) evidence_code:10F0H1E1…	33.2534	20.99	1	1	6	8	405	44.671	10.2866
NbS00002612g0002.1 protein AED:0.23 eAED:0.23 QI:0	1 0|1|1|1|2|0|476; (*GB) gi|356548210|ref|XP_003542496.1| (e_value=0.0) PREDICTED: 60S ribosomal protein L4-1-like [Glycine max];; (*SWP) sp|Q9SF40|RL4A_ARATH (e_value=6e-140) 60S ribosomal protein L4-1 OS=Arabidopsis thaliana GN=RPL4A PE=2 SV=1;; (*TAIR) AT3G09630.1 (e_value=5e-141) | Symbols: | Ribosomal protein L4/L1 family | chr3:2953813-2955444 FORWARD LENGTH=406;; (*ITAG) Solyc10g086010.1.1…	29.0249	18.49	1	0	5	7	476	52.3402	10.272
NbS00039797g0003.1 protein AED:0.16 eAED:0.16 QI:78	1 1|1|1|1|2|328|434; (*GB) gi|77999245|gb|ABB16969.1| (e_value=0.0) unknown [Solanum tuberosum];; (*SWP) sp|Q9XF97|RL4_PRUAR (e_value=0.0) 60S ribosomal protein L4 OS=Prunus armeniaca GN=RPL4 PE=2 SV=1;; (*TAIR) AT3G09630.1 (e_value=0.0) | Symbols: | Ribosomal protein L4/L1 family | chr3:2953813-2955444 FORWARD LENGTH=406;; (*ITAG) Solyc10g086010.1.1 (e_value=0.0) evidence_code:10F0H1E1IEG genomi…	27.8043	14.98	1	1	5	7	434	47.8848	10.3306
NbS00016839g0021.1 protein AED:0.25 eAED:0.25 QI:0	1 0.5|1|1|1|2|0|288; (*GB) gi|357521321|ref|XP_003630949.1| (e_value=2e-152) 40S ribosomal protein S2 [Medicago truncatula];; (*SWP) sp|Q8L8Y0|RS21_ARATH (e_value=2e-148) 40S ribosomal protein S2-1 OS=Arabidopsis thaliana GN=RPS2A PE=2 SV=2;; (*TAIR) AT1G58380.1 (e_value=1e-149) | Symbols: XW6 | Ribosomal protein S5 family protein | chr1:21689115-21690085 FORWARD LENGTH=284;; (*ITAG) Solyc04g0743…	28.1456	26.04	1	0	5	7	288	31.5459	10.3013
NbS00016839g0002.1 protein AED:0.03 eAED:0.03 QI:0	0.5 0|1|1|1|3|0|289; (*GB) gi|357521321|ref|XP_003630949.1| (e_value=3e-149) 40S ribosomal protein S2 [Medicago truncatula];; (*SWP) sp|Q93VB8|RS22_ARATH (e_value=4e-145) 40S ribosomal protein S2-2 OS=Arabidopsis thaliana GN=RPS2B PE=2 SV=1;; (*TAIR) AT1G58684.1 (e_value=3e-146) | Symbols: | Ribosomal protein S5 family protein | chr1:21770021-21771217 REVERSE LENGTH=284;; (*ITAG) Solyc04g074300.2…	28.1456	25.95	1	0	5	7	289	31.8231	10.2866
NbS00005119g0003.1 protein AED:0.27 eAED:0.27 QI:111	1 1|1|1|1|3|349|194; (*GB) gi|77416921|gb|ABA81856.1| (e_value=9e-133) unknown [Solanum tuberosum];; (*SWP) sp|P49209|RL91_ARATH (e_value=4e-122) 60S ribosomal protein L9-1 OS=Arabidopsis thaliana GN=RPL9B PE=2 SV=3;; (*TAIR) AT1G33140.1 (e_value=3e-123) | Symbols: PGY2 | Ribosomal protein L6 family | chr1:12023360-12024502 FORWARD LENGTH=194;; (*ITAG) Solyc08g014550.2.1 (e_value=6e-138) genomic_…	31.6222	33.51	1	0	4	7	194	21.9479	9.5835
NbS00010382g0016.1 protein AED:0.27 eAED:0.27 QI:0	1 0.5|1|1|1|2|0|280; (*GB) gi|357521321|ref|XP_003630949.1| (e_value=9e-153) 40S ribosomal protein S2 [Medicago truncatula];; (*SWP) sp|Q93VB8|RS22_ARATH (e_value=8e-149) 40S ribosomal protein S2-2 OS=Arabidopsis thaliana GN=RPS2B PE=2 SV=1;; (*TAIR) AT1G58684.1 (e_value=6e-150) | Symbols: | Ribosomal protein S5 family protein | chr1:21770021-21771217 REVERSE LENGTH=284;; (*ITAG) Solyc04g074300.2…	28.1456	26.79	1	0	5	7	280	30.6964	10.2134
NbS00017301g0008.1 protein AED:0.29 eAED:0.29 QI:0	1 0.5|1|1|1|2|0|405; (*SWP) sp|Q9XF97|RL4_PRUAR (e_value=0.0) 60S ribosomal protein L4 OS=Prunus armeniaca GN=RPL4 PE=2 SV=1;; (*TAIR) AT3G09630.1 (e_value=0.0) | Symbols: | Ribosomal protein L4/L1 family | chr3:2953813-2955444 FORWARD LENGTH=406;; (*ITAG) Solyc10g086010.1.1 (e_value=0.0) evidence_code:10F0H1E1IEG genomic_reference:SL2.40ch10 gene_region:64326308-64329401 transcript_region:SL2.40…	29.0249	16.79	1	0	5	7	405	44.6271	10.3306
NbS00021275g0005.1 protein AED:0.12 eAED:0.14 QI:0	0.33 0.25|1|1|0.5|4|0|277; (*GB) gi|357468831|ref|XP_003604700.1| (e_value=4e-94) Ribosomal protein S8 [Medicago truncatula];; (*SWP) sp|Q08069|RS8_MAIZE (e_value=3e-71) 40S ribosomal protein S8 OS=Zea mays GN=RPS8 PE=2 SV=2;; (*TAIR) AT5G59240.1 (e_value=3e-66) | Symbols: | Ribosomal protein S8e family protein | chr5:23902626-23903670 REVERSE LENGTH=210;; (*ITAG) Solyc07g065170.2.1 (e_value=1e-7…	26.2973	9.75	1	0	2	6	277	30.9194	9.83252
NbS00030068g0006.1 protein AED:0.14 eAED:0.14 QI:132	1 0.8|1|1|1|5|0|223; (*GB) gi|356527113|ref|XP_003532158.1| (e_value=1e-112) PREDICTED: 40S ribosomal protein S8-like [Glycine max];; (*SWP) sp|Q08069|RS8_MAIZE (e_value=2e-113) 40S ribosomal protein S8 OS=Zea mays GN=RPS8 PE=2 SV=2;; (*TAIR) AT5G59240.1 (e_value=2e-108) | Symbols: | Ribosomal protein S8e family protein | chr5:23902626-23903670 REVERSE LENGTH=210;; (*ITAG) Solyc06g083180.2.1 (e_v…	26.2973	12.11	1	0	2	6	223	25.1044	10.3306
NbS00007872g0027.1 protein AED:0.12 eAED:0.12 QI:157	1 0.8|1|0.75|0.8|5|32|223; (*GB) gi|255587656|ref|XP_002534344.1| (e_value=3e-109) 40S ribosomal protein S8, putative [Ricinus communis];; (*SWP) sp|P49199|RS8_ORYSJ (e_value=3e-110) 40S ribosomal protein S8 OS=Oryza sativa subsp. japonica GN=RPS8 PE=2 SV=2;; (*TAIR) AT5G59240.1 (e_value=7e-102) | Symbols: | Ribosomal protein S8e family protein | chr5:23902626-23903670 REVERSE LENGTH=210;; (*ITAG…	26.2973	12.11	1	0	2	6	223	25.0095	10.4624
NbS00013507g0012.1 protein AED:0.05 eAED:0.08 QI:0	0.5 0|1|1|1|3|0|407; (*GB) gi|77999245|gb|ABB16969.1| (e_value=0.0) unknown [Solanum tuberosum];; (*SWP) sp|Q9SF40|RL4A_ARATH (e_value=0.0) 60S ribosomal protein L4-1 OS=Arabidopsis thaliana GN=RPL4A PE=2 SV=1;; (*TAIR) AT3G09630.1 (e_value=0.0) | Symbols: | Ribosomal protein L4/L1 family | chr3:2953813-2955444 FORWARD LENGTH=406;; (*ITAG) Solyc10g086010.1.1 (e_value=0.0) evidence_code:10F0H1E1IE…	24.0691	12.04	1	0	4	6	407	44.9501	10.2573
NbS00003907g0013.1 protein AED:0.11 eAED:0.11 QI:183	1 0.8|1|1|1|5|209|301; (*GB) gi|78191420|gb|ABB29931.1| (e_value=6e-155) P40-like protein [Solanum tuberosum];; (*SWP) sp|O80377|RSSA_DAUCA (e_value=7e-137) 40S ribosomal protein SA OS=Daucus carota GN=179B PE=2 SV=1;; (*TAIR) AT1G72370.2 (e_value=7e-137) | Symbols: P40, AP40, RP40, RPSAA | 40s ribosomal protein SA | chr1:27243148-27244842 REVERSE LENGTH=294;; (*ITAG) Solyc03g019780.2.1 (e_value=…	24.2442	20.93	1	0	4	6	301	32.7654	5.26221
NbS00010815g0010.1 protein AED:0.10 eAED:0.10 QI:0	0.33 0.25|0.75|1|1|4|606|204; (*GB) gi|82400150|gb|ABB72814.1| (e_value=3e-98) putative 40S ribosomal protein S8-like protein [Solanum tuberosum];; (*SWP) sp|Q08069|RS8_MAIZE (e_value=9e-95) 40S ribosomal protein S8 OS=Zea mays GN=RPS8 PE=2 SV=2;; (*TAIR) AT5G59240.1 (e_value=6e-93) | Symbols: | Ribosomal protein S8e family protein | chr5:23902626-23903670 REVERSE LENGTH=210;; (*ITAG) Solyc07g065…	26.2973	13.24	1	0	2	6	204	22.9652	10.0815
NbS00031756g0004.1 protein AED:0.34 eAED:0.34 QI:0	0.25 0|0.6|0.75|0.6|5|0|263; (*GB) gi|162464180|ref|NP_001105391.1| (e_value=3e-102) 40S ribosomal protein S8 [Zea mays];; (*SWP) sp|Q08069|RS8_MAIZE (e_value=9e-104) 40S ribosomal protein S8 OS=Zea mays GN=RPS8 PE=2 SV=2;; (*TAIR) AT5G59240.1 (e_value=1e-94) | Symbols: | Ribosomal protein S8e family protein | chr5:23902626-23903670 REVERSE LENGTH=210;; (*ITAG) Solyc06g083180.2.1 (e_value=1e-99) …	26.2973	15.97	1	0	2	6	263	29.6278	10.3452
NbS00005152g0006.1 protein AED:0.00 eAED:0.00 QI:111	1 1|1|0.5|0.33|3|349|194; (*GB) gi|77416921|gb|ABA81856.1| (e_value=2e-133) unknown [Solanum tuberosum];; (*SWP) sp|P49209|RL91_ARATH (e_value=8e-122) 60S ribosomal protein L9-1 OS=Arabidopsis thaliana GN=RPL9B PE=2 SV=3;; (*TAIR) AT1G33140.1 (e_value=6e-123) | Symbols: PGY2 | Ribosomal protein L6 family | chr1:12023360-12024502 FORWARD LENGTH=194;; (*ITAG) Solyc08g014550.2.1 (e_value=4e-138) gen…	25.5314	30.93	1	1	4	6	194	21.9749	9.65674
NbS00017090g0001.1 protein AED:0.25 eAED:0.25 QI:157	1 0.6|1|1|1|5|0|224; (*SWP) sp|Q08069|RS8_MAIZE (e_value=5e-111) 40S ribosomal protein S8 OS=Zea mays GN=RPS8 PE=2 SV=2;; (*TAIR) AT5G59240.1 (e_value=6e-103) | Symbols: | Ribosomal protein S8e family protein | chr5:23902626-23903670 REVERSE LENGTH=210;; (*ITAG) Solyc06g083180.2.1 (e_value=3e-108) genomic_reference:SL2.40ch06 gene_region:45001450-45004243 transcript_region:SL2.40ch06:45001450..45…	26.2973	12.05	1	0	2	6	224	25.0704	10.3013
NbS00061170g0008.1 protein AED:0.09 eAED:0.09 QI:183	1 0.8|1|1|1|5|207|298; (*GB) gi|78191420|gb|ABB29931.1| (e_value=2e-167) P40-like protein [Solanum tuberosum];; (*SWP) sp|O80377|RSSA_DAUCA (e_value=5e-143) 40S ribosomal protein SA OS=Daucus carota GN=179B PE=2 SV=1;; (*TAIR) AT1G72370.2 (e_value=2e-140) | Symbols: P40, AP40, RP40, RPSAA | 40s ribosomal protein SA | chr1:27243148-27244842 REVERSE LENGTH=294;; (*ITAG) Solyc03g019780.2.1 (e_value=…	24.2442	21.14	1	0	4	6	298	32.4722	5.26221
NbS00009670g0001.1 protein AED:0.14 eAED:0.14 QI:0	0 0|0.5|1|1|2|0|140; (*GB) gi|356527113|ref|XP_003532158.1| (e_value=2e-48) PREDICTED: 40S ribosomal protein S8-like [Glycine max];; (*SWP) sp|Q08069|RS8_MAIZE (e_value=7e-50) 40S ribosomal protein S8 OS=Zea mays GN=RPS8 PE=2 SV=2;; (*TAIR) AT5G20290.1 (e_value=4e-50) | Symbols: | Ribosomal protein S8e family protein | chr5:6851695-6853012 REVERSE LENGTH=222;; (*ITAG) Solyc06g083180.2.1 (e_value=…	26.2973	19.29	1	0	2	6	140	16.2695	10.6968
NbS00004121g0011.1 protein AED:0.11 eAED:0.11 QI:146	1 1|1|0.5|0.42|7|330|198; (*GB) gi|82400150|gb|ABB72814.1| (e_value=2e-94) putative 40S ribosomal protein S8-like protein [Solanum tuberosum];; (*SWP) sp|Q08069|RS8_MAIZE (e_value=2e-90) 40S ribosomal protein S8 OS=Zea mays GN=RPS8 PE=2 SV=2;; (*TAIR) AT5G59240.1 (e_value=7e-87) | Symbols: | Ribosomal protein S8e family protein | chr5:23902626-23903670 REVERSE LENGTH=210;; (*ITAG) Solyc10g006070.…	26.2973	13.64	1	0	2	6	198	22.5192	10.521
NbS00049369g0003.1 protein AED:0.11 eAED:0.11 QI:147	1 1|1|1|1|5|277|220; (*GB) gi|224127352|ref|XP_002329256.1| (e_value=2e-102) predicted protein [Populus trichocarpa];; (*SWP) sp|Q08069|RS8_MAIZE (e_value=1e-102) 40S ribosomal protein S8 OS=Zea mays GN=RPS8 PE=2 SV=2;; (*TAIR) AT5G59240.1 (e_value=9e-93) | Symbols: | Ribosomal protein S8e family protein | chr5:23902626-23903670 REVERSE LENGTH=210;; (*ITAG) Solyc07g065170.2.1 (e_value=5e-104) gen…	22.593	6.82	1	0	1	5	220	24.9375	10.4917
NbS00029619g0005.1 protein AED:0.20 eAED:0.20 QI:0	1 0.75|1|0.66|0.75|4|435|149; (*GB) gi|297734823|emb|CBI17057.3| (e_value=2e-29) unnamed protein product [Vitis vinifera];; (*SWP) sp|P41099|RLA2_PARAR (e_value=5e-29) 60S acidic ribosomal protein P2 OS=Parthenium argentatum PE=3 SV=1;; (*TAIR) AT2G27710.4 (e_value=9e-26) | Symbols: | 60S acidic ribosomal protein family | chr2:11816929-11817670 FORWARD LENGTH=98;; (*ITAG) Solyc06g074430.2.1 (e_va…	21.059	40.27	1	1	4	5	149	15.6179	4.729
NbS00006107g0001.1 protein AED:0.29 eAED:0.29 QI:0	1 0|1|1|1|2|0|275; (*GB) gi|357521321|ref|XP_003630949.1| (e_value=4e-156) 40S ribosomal protein S2 [Medicago truncatula];; (*SWP) sp|Q93VB8|RS22_ARATH (e_value=2e-150) 40S ribosomal protein S2-2 OS=Arabidopsis thaliana GN=RPS2B PE=2 SV=1;; (*TAIR) AT1G58684.1 (e_value=1e-151) | Symbols: | Ribosomal protein S5 family protein | chr1:21770021-21771217 REVERSE LENGTH=284;; (*ITAG) Solyc04g074300.2.1…	19.2207	21.45	1	0	4	5	275	30.0481	10.2427
NbS00020793g0003.1 protein AED:0.16 eAED:0.16 QI:0	1 0|1|1|1|2|0|371; (*GB) gi|224054986|ref|XP_002298397.1| (e_value=3e-114) predicted protein [Populus trichocarpa];; (*SWP) sp|Q8L8Y0|RS21_ARATH (e_value=7e-112) 40S ribosomal protein S2-1 OS=Arabidopsis thaliana GN=RPS2A PE=2 SV=2;; (*TAIR) AT1G58380.1 (e_value=6e-113) | Symbols: XW6 | Ribosomal protein S5 family protein | chr1:21689115-21690085 FORWARD LENGTH=284;; (*ITAG) Solyc04g074300.2.1 (e…	19.2207	15.9	1	0	4	5	371	39.9005	10.3159
NbS00010666g0026.1 protein AED:0.20 eAED:0.20 QI:0	1 0.66|1|1|0.83|6|0|257; (*GB) gi|122196609|sp|Q285L8.1|RS3A_TOBAC (e_value=1e-172) RecName: Full=40S ribosomal protein S3a; AltName: Full=Protein cyc07;; (*SWP) sp|Q285L8|RS3A_TOBAC (e_value=3e-174) 40S ribosomal protein S3a OS=Nicotiana tabacum GN=cyc07 PE=2 SV=1;; (*TAIR) AT4G34670.1 (e_value=5e-148) | Symbols: | Ribosomal protein S3Ae | chr4:16548724-16550222 FORWARD LENGTH=262;; (*ITAG) Soly…	17.935	21.4	1	0	4	5	257	29.3486	9.72998
NbS00037212g0001.1 protein AED:0.10 eAED:0.10 QI:0	0.83 0.71|0.85|1|1|7|583|261; (*GB) gi|122196609|sp|Q285L8.1|RS3A_TOBAC (e_value=1e-172) RecName: Full=40S ribosomal protein S3a; AltName: Full=Protein cyc07;; (*SWP) sp|Q285L8|RS3A_TOBAC (e_value=3e-174) 40S ribosomal protein S3a OS=Nicotiana tabacum GN=cyc07 PE=2 SV=1;; (*TAIR) AT4G34670.1 (e_value=4e-148) | Symbols: | Ribosomal protein S3Ae | chr4:16548724-16550222 FORWARD LENGTH=262;; (*ITAG)…	17.935	21.07	1	0	4	5	261	29.7068	9.72998
NbS00016909g0006.1 protein AED:0.24 eAED:0.24 QI:0	-1 0|1|-1|1|1|0|118; (*GB) gi|223975619|gb|ACN31997.1| (e_value=2e-54) unknown [Zea mays];; (*SWP) sp|Q08069|RS8_MAIZE (e_value=7e-56) 40S ribosomal protein S8 OS=Zea mays GN=RPS8 PE=2 SV=2;; (*TAIR) AT5G59240.1 (e_value=3e-55) | Symbols: | Ribosomal protein S8e family protein | chr5:23902626-23903670 REVERSE LENGTH=210;; (*ITAG) Solyc06g083180.2.1 (e_value=2e-57) genomic_reference:SL2.40ch06 gen…	22.593	12.71	1	0	1	5	118	13.4102	10.814
NbS00021044g0016.1 protein AED:0.21 eAED:0.21 QI:231	1 1|1|0.66|0.5|4|6|113; (*GB) gi|24473796|gb|AAL91663.1| (e_value=2e-31) 60s acidic ribosomal protein [Prunus dulcis];; (*SWP) sp|P41099|RLA2_PARAR (e_value=2e-30) 60S acidic ribosomal protein P2 OS=Parthenium argentatum PE=3 SV=1;; (*TAIR) AT2G27710.4 (e_value=1e-27) | Symbols: | 60S acidic ribosomal protein family | chr2:11816929-11817670 FORWARD LENGTH=98;; (*ITAG) Solyc11g067100.1.1 (e_value=…	23.3487	57.52	1	1	4	5	113	11.3358	4.61475
NbS00022615g0013.1 protein AED:0.25 eAED:0.25 QI:0	0.83 0.57|0.85|1|1|7|0|261; (*GB) gi|122196609|sp|Q285L8.1|RS3A_TOBAC (e_value=1e-159) RecName: Full=40S ribosomal protein S3a; AltName: Full=Protein cyc07;; (*SWP) sp|Q285L8|RS3A_TOBAC (e_value=4e-161) 40S ribosomal protein S3a OS=Nicotiana tabacum GN=cyc07 PE=2 SV=1;; (*TAIR) AT4G34670.1 (e_value=6e-141) | Symbols: | Ribosomal protein S3Ae | chr4:16548724-16550222 FORWARD LENGTH=262;; (*ITAG) S…	17.935	21.07	1	0	4	5	261	29.6788	9.72998
NbS00004382g0017.1 protein AED:0.28 eAED:0.28 QI:0	0.25 0.4|1|0.25|0.2|5|386|185; (*GB) gi|82400150|gb|ABB72814.1| (e_value=3e-77) putative 40S ribosomal protein S8-like protein [Solanum tuberosum];; (*SWP) sp|Q08069|RS8_MAIZE (e_value=5e-70) 40S ribosomal protein S8 OS=Zea mays GN=RPS8 PE=2 SV=2;; (*TAIR) AT5G59240.1 (e_value=7e-71) | Symbols: | Ribosomal protein S8e family protein | chr5:23902626-23903670 REVERSE LENGTH=210;; (*ITAG) Solyc07g06…	22.593	8.11	1	0	1	5	185	20.6181	10.3306
NbS00000177g0011.1 protein AED:0.09 eAED:0.09 QI:137	1 1|1|1|1|7|356|261; (*GB) gi|122196609|sp|Q285L8.1|RS3A_TOBAC (e_value=7e-179) RecName: Full=40S ribosomal protein S3a; AltName: Full=Protein cyc07;; (*SWP) sp|Q285L8|RS3A_TOBAC (e_value=2e-180) 40S ribosomal protein S3a OS=Nicotiana tabacum GN=cyc07 PE=2 SV=1;; (*TAIR) AT4G34670.1 (e_value=2e-152) | Symbols: | Ribosomal protein S3Ae | chr4:16548724-16550222 FORWARD LENGTH=262;; (*ITAG) Solyc03g…	17.935	21.07	1	0	4	5	261	29.7518	9.71533
NbS00004044g0002.1 protein AED:0.09 eAED:0.09 QI:130	0.71 0.87|1|1|1|8|580|284; (*GB) gi|122196609|sp|Q285L8.1|RS3A_TOBAC (e_value=6e-166) RecName: Full=40S ribosomal protein S3a; AltName: Full=Protein cyc07;; (*SWP) sp|Q285L8|RS3A_TOBAC (e_value=2e-167) 40S ribosomal protein S3a OS=Nicotiana tabacum GN=cyc07 PE=2 SV=1;; (*TAIR) AT4G34670.1 (e_value=6e-143) | Symbols: | Ribosomal protein S3Ae | chr4:16548724-16550222 FORWARD LENGTH=262;; (*ITAG) So…	17.935	19.37	1	0	4	5	284	32.2493	9.78857
NbS00024629g0018.1 protein AED:0.24 eAED:0.24 QI:96	0.66 0.5|1|0.33|0.25|4|0|206; (*GB) gi|40748265|gb|AAR89617.1| (e_value=1e-138) 40S ribosomal protein S5 [Capsicum annuum];; (*SWP) sp|P51427|RS52_ARATH (e_value=4e-120) 40S ribosomal protein S5-2 OS=Arabidopsis thaliana GN=RPS5B PE=1 SV=2;; (*TAIR) AT3G11940.2 (e_value=3e-121) | Symbols: ATRPS5A, AML1, RPS5A | ribosomal protein 5A | chr3:3778175-3779354 REVERSE LENGTH=207;; (*ITAG) Solyc10g07862…	17.4178	13.59	1	0	2	4	206	22.9399	9.18799
NbS00035760g0016.1 protein AED:0.11 eAED:0.11 QI:93	0.75 0.6|1|0.75|0.8|5|403|207; (*GB) gi|40748265|gb|AAR89617.1| (e_value=4e-140) 40S ribosomal protein S5 [Capsicum annuum];; (*SWP) sp|P51427|RS52_ARATH (e_value=8e-122) 40S ribosomal protein S5-2 OS=Arabidopsis thaliana GN=RPS5B PE=1 SV=2;; (*TAIR) AT3G11940.2 (e_value=6e-123) | Symbols: ATRPS5A, AML1, RPS5A | ribosomal protein 5A | chr3:3778175-3779354 REVERSE LENGTH=207;; (*ITAG) Solyc10g0786…	17.4178	13.53	1	0	2	4	207	23.1101	9.45166
NbS00003420g0016.1 protein AED:0.15 eAED:0.15 QI:81	1 1|1|0.8|1|6|333|237; (*GB) gi|358248410|ref|NP_001239621.1| (e_value=5e-156) uncharacterized protein LOC100808705 [Glycine max];; (*SWP) sp|Q9SIP7|RS31_ARATH (e_value=2e-146) 40S ribosomal protein S3-1 OS=Arabidopsis thaliana GN=RPS3A PE=1 SV=1;; (*TAIR) AT2G31610.1 (e_value=2e-147) | Symbols: | Ribosomal protein S3 family protein | chr2:13450384-13451669 FORWARD LENGTH=250;; (*ITAG) Solyc07g04…	18.3188	12.24	1	0	2	4	237	26.4161	9.49561
NbS00054406g0002.1 protein AED:0.02 eAED:0.02 QI:0	-1 0|1|-1|1|1|0|139; (*GB) gi|40748265|gb|AAR89617.1| (e_value=2e-71) 40S ribosomal protein S5 [Capsicum annuum];; (*SWP) sp|Q9ZUT9|RS51_ARATH (e_value=8e-71) 40S ribosomal protein S5-1 OS=Arabidopsis thaliana GN=RPS5A PE=1 SV=1;; (*TAIR) AT2G37270.2 (e_value=6e-72) | Symbols: ATRPS5B, RPS5B | ribosomal protein 5B | chr2:15647883-15649042 REVERSE LENGTH=207;; (*ITAG) Solyc10g078620.1.1 (e_value=5…	17.4178	20.14	1	0	2	4	139	15.5132	10.1841
NbS00059957g0004.1 protein AED:0.36 eAED:0.36 QI:164	1 0.6|1|0.75|0.6|5|0|141; (*GB) gi|225465502|ref|XP_002272092.1| (e_value=1e-67) PREDICTED: 40S ribosomal protein S12-like isoform 2 [Vitis vinifera];; (*SWP) sp|Q9XHS0|RS12_HORVU (e_value=5e-65) 40S ribosomal protein S12 OS=Hordeum vulgare GN=RPS12 PE=2 SV=1;; (*TAIR) AT2G32060.2 (e_value=2e-56) | Symbols: | Ribosomal protein L7Ae/L30e/S12e/Gadd45 family protein | chr2:13639228-13640104 REVERSE …	18.4602	37.59	1	0	3	4	141	14.9446	6.01123
NbS00015070g0012.1 protein AED:0.22 eAED:0.22 QI:164	1 0.66|1|0.6|0.5|6|258|143; (*GB) gi|225465502|ref|XP_002272092.1| (e_value=6e-75) PREDICTED: 40S ribosomal protein S12-like isoform 2 [Vitis vinifera];; (*SWP) sp|Q9XHS0|RS12_HORVU (e_value=3e-68) 40S ribosomal protein S12 OS=Hordeum vulgare GN=RPS12 PE=2 SV=1;; (*TAIR) AT2G32060.2 (e_value=7e-57) | Symbols: | Ribosomal protein L7Ae/L30e/S12e/Gadd45 family protein | chr2:13639228-13640104 REVERS…	18.4602	37.06	1	0	3	4	143	15.1287	6.01123
NbS00017498g0007.1 protein AED:0.21 eAED:0.21 QI:74	1 1|1|1|1|3|444|120; (*GB) gi|225445883|ref|XP_002279327.1| (e_value=1e-64) PREDICTED: 40S ribosomal protein S12 [Vitis vinifera];; (*SWP) sp|Q9XHS0|RS12_HORVU (e_value=3e-61) 40S ribosomal protein S12 OS=Hordeum vulgare GN=RPS12 PE=2 SV=1;; (*TAIR) AT2G32060.2 (e_value=4e-55) | Symbols: | Ribosomal protein L7Ae/L30e/S12e/Gadd45 family protein | chr2:13639228-13640104 REVERSE LENGTH=144;; (*ITAG)…	17.3594	44.17	1	2	3	4	120	12.9567	7.06396
NbS00035854g0012.1 protein AED:0.09 eAED:0.09 QI:143	1 0.85|1|0.83|0.71|7|0|260; (*GB) gi|225444782|ref|XP_002279950.1| (e_value=5e-151) PREDICTED: 40S ribosomal protein S3-3 [Vitis vinifera];; (*SWP) sp|Q9FJA6|RS33_ARATH (e_value=4e-145) 40S ribosomal protein S3-3 OS=Arabidopsis thaliana GN=RPS3C PE=1 SV=1;; (*TAIR) AT5G35530.1 (e_value=3e-146) | Symbols: | Ribosomal protein S3 family protein | chr5:13710355-13712192 REVERSE LENGTH=248;; (*ITAG) S…	18.3188	11.15	1	0	2	4	260	28.8164	9.87646
NbS00000485g0008.1 protein AED:0.27 eAED:0.27 QI:81	1 1|1|0.8|0.83|6|329|238; (*GB) gi|225442156|ref|XP_002275541.1| (e_value=6e-155) PREDICTED: 40S ribosomal protein S3-3 [Vitis vinifera];; (*SWP) sp|Q9FJA6|RS33_ARATH (e_value=7e-146) 40S ribosomal protein S3-3 OS=Arabidopsis thaliana GN=RPS3C PE=1 SV=1;; (*TAIR) AT5G35530.1 (e_value=5e-147) | Symbols: | Ribosomal protein S3 family protein | chr5:13710355-13712192 REVERSE LENGTH=248;; (*ITAG) Sol…	18.3188	12.18	1	0	2	4	238	26.5452	9.5835
NbS00056367g0005.1 protein AED:0.21 eAED:0.21 QI:178	1 0.71|1|0.83|1|7|0|242; (*GB) gi|445613|prf||1909359B (e_value=1e-164) ribosomal protein L7;; (*SWP) sp|Q9LHP1|RL74_ARATH (e_value=4e-152) 60S ribosomal protein L7-4 OS=Arabidopsis thaliana GN=RPL7D PE=2 SV=1;; (*TAIR) AT3G13580.1 (e_value=3e-153) | Symbols: | Ribosomal protein L30/L7 family protein | chr3:4433809-4435109 FORWARD LENGTH=244;; (*ITAG) Solyc07g008370.2.1 (e_value=3e-167) genomic_r…	18.7203	19.83	1	0	3	4	242	28.0494	9.94971
NbS00019361g0011.1 protein AED:0.15 eAED:0.15 QI:110	1 1|1|0.66|0.5|4|850|112; (*GB) gi|77416939|gb|ABA81865.1| (e_value=1e-29) unknown [Solanum tuberosum];; (*SWP) sp|P41099|RLA2_PARAR (e_value=3e-26) 60S acidic ribosomal protein P2 OS=Parthenium argentatum PE=3 SV=1;; (*TAIR) AT2G27710.4 (e_value=5e-24) | Symbols: | 60S acidic ribosomal protein family | chr2:11816929-11817670 FORWARD LENGTH=98;; (*ITAG) Solyc06g074430.2.1 (e_value=2e-32) genomic_…	15.0287	31.25	1	1	2	4	112	11.4929	4.56396
NbS00003570g0008.1 protein AED:0.13 eAED:0.14 QI:0	0 0|0.6|0.5|0.6|5|0|237; (*GB) gi|40748265|gb|AAR89617.1| (e_value=1e-130) 40S ribosomal protein S5 [Capsicum annuum];; (*SWP) sp|P51427|RS52_ARATH (e_value=1e-112) 40S ribosomal protein S5-2 OS=Arabidopsis thaliana GN=RPS5B PE=1 SV=2;; (*TAIR) AT3G11940.2 (e_value=1e-113) | Symbols: ATRPS5A, AML1, RPS5A | ribosomal protein 5A | chr3:3778175-3779354 REVERSE LENGTH=207;; (*ITAG) Solyc10g078620.1.1…	17.4178	11.81	1	0	2	4	237	26.643	9.5835
NbS00055607g0001.1 protein AED:0.24 eAED:0.24 QI:133	0.66 0.5|1|1|1|4|361|222; (*GB) gi|40748265|gb|AAR89617.1| (e_value=5e-117) 40S ribosomal protein S5 [Capsicum annuum];; (*SWP) sp|P51427|RS52_ARATH (e_value=1e-109) 40S ribosomal protein S5-2 OS=Arabidopsis thaliana GN=RPS5B PE=1 SV=2;; (*TAIR) AT3G11940.2 (e_value=1e-110) | Symbols: ATRPS5A, AML1, RPS5A | ribosomal protein 5A | chr3:3778175-3779354 REVERSE LENGTH=207;; (*ITAG) Solyc11g042610.1.…	17.4178	18.47	1	0	2	4	222	24.757	9.72998
NbS00039066g0008.1 protein AED:0.21 eAED:0.21 QI:0	1 0.83|1|1|1|6|0|242; (*GB) gi|445613|prf||1909359B (e_value=3e-165) ribosomal protein L7;; (*SWP) sp|Q9LHP1|RL74_ARATH (e_value=2e-151) 60S ribosomal protein L7-4 OS=Arabidopsis thaliana GN=RPL7D PE=2 SV=1;; (*TAIR) AT3G13580.1 (e_value=2e-152) | Symbols: | Ribosomal protein L30/L7 family protein | chr3:4433809-4435109 FORWARD LENGTH=244;; (*ITAG) Solyc07g008370.2.1 (e_value=5e-168) genomic_refe…	18.7203	19.83	1	0	3	4	242	28.0774	9.99365
NbS00048060g0002.1 protein AED:0.32 eAED:0.46 QI:0	0.5 0.6|1|1|1|5|0|254; (*GB) gi|76160947|gb|ABA40437.1| (e_value=9e-108) 40S ribosomal protein S7-like protein [Solanum tuberosum];; (*SWP) sp|Q9C514|RS71_ARATH (e_value=4e-92) 40S ribosomal protein S7-1 OS=Arabidopsis thaliana GN=RPS7A PE=2 SV=1;; (*TAIR) AT1G48830.2 (e_value=3e-93) | Symbols: | Ribosomal protein S7e family protein | chr1:18059854-18060935 REVERSE LENGTH=191;; (*ITAG) Solyc03g11…	14.9442	19.69	1	0	2	3	254	29.2027	9.75928
NbS00016248g0010.1 protein AED:0.32 eAED:0.48 QI:106	0.75 0.6|1|0.75|0.8|5|0|164; (*GB) gi|388505568|gb|AFK40850.1| (e_value=5e-75) unknown [Medicago truncatula];; (*SWP) sp|O65743|RL24_CICAR (e_value=5e-75) 60S ribosomal protein L24 OS=Cicer arietinum GN=RPL24 PE=2 SV=1;; (*TAIR) AT3G53020.1 (e_value=3e-75) | Symbols: STV1, RPL24B, RPL24 | Ribosomal protein L24e family protein | chr3:19660749-19661912 REVERSE LENGTH=163;; (*ITAG) Solyc10g083740.1.…	10.7056	14.63	1	0	2	3	164	18.5443	10.8579
NbS00008129g0016.1 protein AED:0.11 eAED:0.11 QI:93	1 1|1|0.66|0.5|4|606|123; (*GB) gi|350539055|ref|NP_001234116.1| (e_value=7e-77) similar to 60S ribosomal protein L35 [Solanum lycopersicum];; (*SWP) sp|Q9M5L0|RL35_EUPES (e_value=1e-75) 60S ribosomal protein L35 OS=Euphorbia esula GN=RPL35 PE=2 SV=1;; (*TAIR) AT5G02610.1 (e_value=1e-73) | Symbols: | Ribosomal L29 family protein | chr5:587611-588547 FORWARD LENGTH=123;; (*ITAG) Solyc04g010240.2.1…	13.0254	10.57	1	0	1	3	123	14.3065	10.814
NbS00055295g0005.1 protein AED:0.24 eAED:0.24 QI:176	1 1|1|1|1|5|303|112; (*GB) gi|388510578|gb|AFK43355.1| (e_value=4e-74) unknown [Lotus japonicus];; (*SWP) sp|O49884|RL30_LUPLU (e_value=2e-75) 60S ribosomal protein L30 OS=Lupinus luteus GN=RPL30 PE=3 SV=1;; (*TAIR) AT1G36240.1 (e_value=4e-71) | Symbols: | Ribosomal protein L7Ae/L30e/S12e/Gadd45 family protein | chr1:13614890-13616233 FORWARD LENGTH=112;; (*ITAG) Solyc01g009100.2.1 (e_value=3e-79…	10.6266	25	1	0	2	3	112	12.3225	9.5542
NbS00042271g0006.1 protein AED:0.20 eAED:0.20 QI:0	0 0|1|1|1|2|0|110; (*GB) gi|76160941|gb|ABA40434.1| (e_value=4e-27) 60s acidic ribosomal protein-like protein [Solanum tuberosum];; (*SWP) sp|P41099|RLA2_PARAR (e_value=1e-25) 60S acidic ribosomal protein P2 OS=Parthenium argentatum PE=3 SV=1;; (*TAIR) AT2G27710.3 (e_value=9e-23) | Symbols: | 60S acidic ribosomal protein family | chr2:11816929-11817670 FORWARD LENGTH=115;; (*ITAG) Solyc06g074430.…	10.5129	10.91	1	0	2	3	110	11.2228	4.53857
NbS00016250g0015.1 protein AED:0.33 eAED:0.33 QI:0	0.66 0.14|1|0.83|0.85|7|0|316; (*GB) gi|78191420|gb|ABB29931.1| (e_value=5e-154) P40-like protein [Solanum tuberosum];; (*SWP) sp|O80377|RSSA_DAUCA (e_value=1e-140) 40S ribosomal protein SA OS=Daucus carota GN=179B PE=2 SV=1;; (*TAIR) AT3G04770.2 (e_value=7e-138) | Symbols: RPSAb | 40s ribosomal protein SA B | chr3:1309544-1310846 REVERSE LENGTH=280;; (*ITAG) Solyc06g072120.2.1 (e_value=3e-157) g…	12.6864	9.81	1	0	2	3	316	34.266	5.18604
NbS00003966g0007.1 protein AED:0.34 eAED:0.34 QI:31	1 0.75|1|1|0.75|4|0|123; (*GB) gi|224109602|ref|XP_002315252.1| (e_value=8e-76) predicted protein [Populus trichocarpa];; (*SWP) sp|Q9LZ41|RL354_ARATH (e_value=2e-74) 60S ribosomal protein L35-4 OS=Arabidopsis thaliana GN=RPL35D PE=2 SV=1;; (*TAIR) AT5G02610.1 (e_value=1e-75) | Symbols: | Ribosomal L29 family protein | chr5:587611-588547 FORWARD LENGTH=123;; (*ITAG) Solyc04g010240.2.1 (e_value=6e…	13.0254	10.57	1	0	1	3	123	14.2354	10.9165
NbS00042850g0002.1 protein AED:0.39 eAED:0.39 QI:105	1 0.83|1|0.4|0.5|6|0|150; (*GB) gi|82623419|gb|ABB87124.1| (e_value=4e-86) hypothetical protein [Solanum tuberosum];; (*SWP) sp|Q9CAX6|RS142_ARATH (e_value=3e-80) 40S ribosomal protein S14-2 OS=Arabidopsis thaliana GN=RPS14B PE=1 SV=1;; (*TAIR) AT3G11510.1 (e_value=2e-81) | Symbols: | Ribosomal protein S11 family protein | chr3:3623757-3624866 REVERSE LENGTH=150;; (*ITAG) Solyc10g083280.1.1 (e_va…	11.3737	39.33	1	0	3	3	150	16.3346	10.6968
NbS00017881g0010.1 protein AED:0.28 eAED:0.45 QI:104	0.75 0.6|1|1|1|5|0|164; (*GB) gi|388505568|gb|AFK40850.1| (e_value=1e-73) unknown [Medicago truncatula];; (*SWP) sp|O65743|RL24_CICAR (e_value=1e-73) 60S ribosomal protein L24 OS=Cicer arietinum GN=RPL24 PE=2 SV=1;; (*TAIR) AT3G53020.1 (e_value=1e-73) | Symbols: STV1, RPL24B, RPL24 | Ribosomal protein L24e family protein | chr3:19660749-19661912 REVERSE LENGTH=163;; (*ITAG) Solyc10g083740.1.1 (e_…	10.7056	14.63	1	0	2	3	164	18.5583	10.8579
NbS00021597g0018.1 protein AED:0.36 eAED:0.36 QI:0	1 0.33|1|1|1|3|0|126; (*GB) gi|76573321|gb|ABA46765.1| (e_value=1e-75) unknown [Solanum tuberosum];; (*SWP) sp|P34788|RS18_ARATH (e_value=7e-73) 40S ribosomal protein S18 OS=Arabidopsis thaliana GN=RPS18A PE=1 SV=1;; (*TAIR) AT4G09800.1 (e_value=5e-74) | Symbols: RPS18C | S18 ribosomal protein | chr4:6173818-6174963 FORWARD LENGTH=152;; (*ITAG) Solyc03g078290.2.1 (e_value=7e-80) genomic_reference…	11.6912	25.4	1	0	2	3	126	14.5198	10.8726
NbC24304474g0001.1 protein AED:0.00 eAED:0.00 QI:0	-1 1|1|-1|1|1|0|132; (*GB) gi|297829496|ref|XP_002882630.1| (e_value=3e-66) 60S ribosomal protein L4/L1 [Arabidopsis lyrata subsp. lyrata];; (*SWP) sp|Q9SF40|RL4A_ARATH (e_value=3e-67) 60S ribosomal protein L4-1 OS=Arabidopsis thaliana GN=RPL4A PE=2 SV=1;; (*TAIR) AT3G09630.2 (e_value=2e-68) | Symbols: | Ribosomal protein L4/L1 family | chr3:2953813-2955444 FORWARD LENGTH=405;; (*ITAG) Solyc10g08…	11.761	21.97	1	0	3	3	132	14.7423	9.99365
NbS00009164g0009.1 protein AED:0.14 eAED:0.14 QI:134	0.8 0.83|1|0.6|0.5|6|370|159; (*GB) gi|10799832|emb|CAC12883.1| (e_value=7e-100) ribosomal protein L11-like [Nicotiana tabacum];; (*SWP) sp|P42794|RL112_ARATH (e_value=1e-97) 60S ribosomal protein L11-2 OS=Arabidopsis thaliana GN=RPL11B PE=2 SV=2;; (*TAIR) AT5G45775.2 (e_value=1e-98) | Symbols: | Ribosomal L5P family protein | chr5:18565281-18566496 REVERSE LENGTH=182;; (*ITAG) Solyc12g010930.1.1…	11.6747	8.81	1	0	1	3	159	18.2866	10.0815
NbS00011766g0021.1 protein AED:0.09 eAED:0.09 QI:0	0.66 0.25|1|1|1|4|0|394; (*GB) gi|77999245|gb|ABB16969.1| (e_value=5e-131) unknown [Solanum tuberosum];; (*SWP) sp|Q9SF40|RL4A_ARATH (e_value=1e-124) 60S ribosomal protein L4-1 OS=Arabidopsis thaliana GN=RPL4A PE=2 SV=1;; (*TAIR) AT3G09630.1 (e_value=7e-126) | Symbols: | Ribosomal protein L4/L1 family | chr3:2953813-2955444 FORWARD LENGTH=406;; (*ITAG) Solyc10g086010.1.1 (e_value=8e-144) evidence…	11.761	7.36	1	0	3	3	394	43.3777	10.1108
NbS00004831g0008.1 protein AED:0.05 eAED:0.05 QI:0	0 0|1|1|1|2|0|184; (*GB) gi|40287508|gb|AAR83868.1| (e_value=9e-100) 60S ribosomal protein L12 [Capsicum annuum];; (*SWP) sp|O50003|RL12_PRUAR (e_value=4e-96) 60S ribosomal protein L12 OS=Prunus armeniaca GN=RPL12 PE=2 SV=1;; (*TAIR) AT5G60670.1 (e_value=3e-96) | Symbols: | Ribosomal protein L11 family protein | chr5:24381066-24381566 REVERSE LENGTH=166;; (*ITAG) Solyc11g069440.1.1 (e_value=2e-10…	11.6301	8.15	1	0	1	3	184	19.6017	9.5835
NbS00035393g0011.1 protein AED:0.19 eAED:0.19 QI:54	1 1|1|0.66|0.75|4|129|219; (*GB) gi|254212161|gb|ACT65738.1| (e_value=1e-161) QM [Nicotiana benthamiana];; (*SWP) sp|P93847|RL10_SOLME (e_value=8e-159) 60S ribosomal protein L10 OS=Solanum melongena GN=RPL10 PE=2 SV=1;; (*TAIR) AT1G26910.1 (e_value=2e-144) | Symbols: RPL10B | Ribosomal protein L16p/L10e family protein | chr1:9321709-9322813 FORWARD LENGTH=221;; (*ITAG) Solyc06g007520.2.1 (e_value…	10.9172	12.33	1	0	2	3	219	24.7751	10.4331
NbS00029456g0001.1 protein AED:0.26 eAED:0.26 QI:0	-1 0|1|-1|1|1|0|166; (*GB) gi|359478349|ref|XP_003632111.1| (e_value=4e-111) PREDICTED: 60S ribosomal protein L12-like [Vitis vinifera];; (*SWP) sp|O50003|RL12_PRUAR (e_value=4e-108) 60S ribosomal protein L12 OS=Prunus armeniaca GN=RPL12 PE=2 SV=1;; (*TAIR) AT5G60670.1 (e_value=1e-105) | Symbols: | Ribosomal protein L11 family protein | chr5:24381066-24381566 REVERSE LENGTH=166;; (*ITAG) Solyc06g…	11.6301	9.04	1	0	1	3	166	17.7946	8.68994
NbS00013392g0001.1 protein AED:0.17 eAED:0.17 QI:0	0.75 0.6|0.8|1|1|5|0|264; (*GB) gi|1173257|sp|P46300.1|RS4_SOLTU (e_value=4e-173) RecName: Full=40S ribosomal protein S4;; (*SWP) sp|P46300|RS4_SOLTU (e_value=1e-174) 40S ribosomal protein S4 OS=Solanum tuberosum GN=RPS4 PE=2 SV=1;; (*TAIR) AT5G58420.1 (e_value=2e-168) | Symbols: | Ribosomal protein S4 (RPS4A) family protein | chr5:23619599-23620896 FORWARD LENGTH=262;; (*ITAG) Solyc02g070360.2.1…	13.3972	11.74	1	0	2	3	264	29.8512	10.1694
NbS00028977g0006.1 protein AED:0.25 eAED:0.25 QI:134	1 1|1|1|1|5|428|181; (*GB) gi|10799832|emb|CAC12883.1| (e_value=8e-121) ribosomal protein L11-like [Nicotiana tabacum];; (*SWP) sp|P42795|RL111_ARATH (e_value=6e-119) 60S ribosomal protein L11-1 OS=Arabidopsis thaliana GN=RPL11A PE=1 SV=2;; (*TAIR) AT2G42740.1 (e_value=5e-120) | Symbols: RPL16A | ribosomal protein large subunit 16A | chr2:17791794-17792946 FORWARD LENGTH=182;; (*ITAG) Solyc12g010…	11.6747	7.73	1	0	1	3	181	20.775	9.92041
NbS00012499g0004.1 protein AED:0.12 eAED:0.12 QI:45	1 1|1|1|1|4|341|123; (*GB) gi|350539055|ref|NP_001234116.1| (e_value=6e-75) similar to 60S ribosomal protein L35 [Solanum lycopersicum];; (*SWP) sp|Q9M5L0|RL35_EUPES (e_value=6e-73) 60S ribosomal protein L35 OS=Euphorbia esula GN=RPL35 PE=2 SV=1;; (*TAIR) AT5G02610.1 (e_value=1e-73) | Symbols: | Ribosomal L29 family protein | chr5:587611-588547 FORWARD LENGTH=123;; (*ITAG) Solyc04g010240.2.1 (e_v…	13.0254	10.57	1	0	1	3	123	14.1794	10.7993
NbS00002954g0013.1 protein AED:0.17 eAED:0.17 QI:139	0.85 0.87|1|0.85|0.75|8|151|242; (*GB) gi|122196609|sp|Q285L8.1|RS3A_TOBAC (e_value=2e-154) RecName: Full=40S ribosomal protein S3a; AltName: Full=Protein cyc07;; (*SWP) sp|Q285L8|RS3A_TOBAC (e_value=6e-156) 40S ribosomal protein S3a OS=Nicotiana tabacum GN=cyc07 PE=2 SV=1;; (*TAIR) AT4G34670.1 (e_value=5e-129) | Symbols: | Ribosomal protein S3Ae | chr4:16548724-16550222 FORWARD LENGTH=262;; (*IT…	11.2844	18.18	1	0	3	3	242	27.6157	9.78857
NbS00006707g0002.1 protein AED:0.23 eAED:0.28 QI:0	0 0|0.5|1|1|2|0|101; (*GB) gi|40287508|gb|AAR83868.1| (e_value=4e-55) 60S ribosomal protein L12 [Capsicum annuum];; (*SWP) sp|O50003|RL12_PRUAR (e_value=1e-54) 60S ribosomal protein L12 OS=Prunus armeniaca GN=RPL12 PE=2 SV=1;; (*TAIR) AT2G37190.1 (e_value=4e-55) | Symbols: | Ribosomal protein L11 family protein | chr2:15619559-15620059 REVERSE LENGTH=166;; (*ITAG) Solyc06g075180.1.1 (e_value=2e-5…	11.6301	14.85	1	0	1	3	101	10.9281	9.99365
NbS00028790g0004.1 protein AED:0.16 eAED:0.17 QI:453	0.66 0.5|1|1|1|4|0|250; (*GB) gi|82400118|gb|ABB72798.1| (e_value=9e-155) 40S ribosomal protein S4-like protein [Solanum tuberosum];; (*SWP) sp|P46300|RS4_SOLTU (e_value=2e-155) 40S ribosomal protein S4 OS=Solanum tuberosum GN=RPS4 PE=2 SV=1;; (*TAIR) AT5G07090.2 (e_value=9e-151) | Symbols: | Ribosomal protein S4 (RPS4A) family protein | chr5:2202783-2203805 FORWARD LENGTH=244;; (*ITAG) Solyc02g0…	13.3972	12.4	1	0	2	3	250	28.1102	10.0522
NbS00012569g0012.1 protein AED:0.15 eAED:0.15 QI:134	1 1|1|0.83|0.71|7|156|249; (*GB) gi|82623405|gb|ABB87117.1| (e_value=3e-144) unknown [Solanum tuberosum];; (*SWP) sp|Q9M3V8|RS6_ASPOF (e_value=2e-135) 40S ribosomal protein S6 OS=Asparagus officinalis GN=rps6 PE=2 SV=1;; (*TAIR) AT4G31700.1 (e_value=3e-135) | Symbols: RPS6, RPS6A | ribosomal protein S6 | chr4:15346306-15347714 REVERSE LENGTH=250;; (*ITAG) Solyc08g074240.2.1 (e_value=3e-146) genom…	11.7755	12.85	1	0	2	3	249	28.2735	10.6089
NbS00020854g0016.1 protein AED:0.32 eAED:0.32 QI:0	0.5 0.6|0.8|0.5|0.6|5|281|217; (*GB) gi|388505568|gb|AFK40850.1| (e_value=5e-71) unknown [Medicago truncatula];; (*SWP) sp|O65743|RL24_CICAR (e_value=9e-71) 60S ribosomal protein L24 OS=Cicer arietinum GN=RPL24 PE=2 SV=1;; (*TAIR) AT3G53020.1 (e_value=3e-71) | Symbols: STV1, RPL24B, RPL24 | Ribosomal protein L24e family protein | chr3:19660749-19661912 REVERSE LENGTH=163;; (*ITAG) Solyc09g008800.…	10.7056	11.06	1	0	2	3	217	24.4446	10.4185
NbS00006448g0011.1 protein AED:0.25 eAED:0.25 QI:194	1 1|1|1|1|5|350|181; (*GB) gi|10799832|emb|CAC12883.1| (e_value=3e-116) ribosomal protein L11-like [Nicotiana tabacum];; (*SWP) sp|P42794|RL112_ARATH (e_value=2e-114) 60S ribosomal protein L11-2 OS=Arabidopsis thaliana GN=RPL11B PE=2 SV=2;; (*TAIR) AT5G45775.2 (e_value=2e-115) | Symbols: | Ribosomal L5P family protein | chr5:18565281-18566496 REVERSE LENGTH=182;; (*ITAG) Solyc12g010930.1.1 (e_val…	11.6747	7.73	1	0	1	3	181	20.749	9.92041
NbS00005003g0014.1 protein AED:0.20 eAED:0.20 QI:79	1 1|1|0.6|0.66|6|145|249; (*GB) gi|82623405|gb|ABB87117.1| (e_value=4e-142) unknown [Solanum tuberosum];; (*SWP) sp|Q9M3V8|RS6_ASPOF (e_value=5e-135) 40S ribosomal protein S6 OS=Asparagus officinalis GN=rps6 PE=2 SV=1;; (*TAIR) AT5G10360.1 (e_value=5e-135) | Symbols: EMB3010, RPS6B | Ribosomal protein S6e | chr5:3258734-3260142 REVERSE LENGTH=249;; (*ITAG) Solyc08g006040.2.1 (e_value=2e-145) geno…	11.2375	12.85	1	0	2	3	249	28.2876	10.7114
NbS00028999g0008.1 protein AED:0.26 eAED:0.26 QI:84	1 1|1|0.8|0.66|6|399|150; (*GB) gi|82623419|gb|ABB87124.1| (e_value=4e-85) hypothetical protein [Solanum tuberosum];; (*SWP) sp|Q9CAX6|RS142_ARATH (e_value=3e-80) 40S ribosomal protein S14-2 OS=Arabidopsis thaliana GN=RPS14B PE=1 SV=1;; (*TAIR) AT3G11510.1 (e_value=2e-81) | Symbols: | Ribosomal protein S11 family protein | chr3:3623757-3624866 REVERSE LENGTH=150;; (*ITAG) Solyc10g083280.1.1 (e_va…	11.3737	39.33	1	0	3	3	150	16.3346	10.6968
NbS00040668g0004.1 protein AED:0.33 eAED:0.33 QI:28	1 0.75|1|1|1|4|0|170; (*GB) gi|10799832|emb|CAC12883.1| (e_value=7e-110) ribosomal protein L11-like [Nicotiana tabacum];; (*SWP) sp|P42794|RL112_ARATH (e_value=2e-108) 60S ribosomal protein L11-2 OS=Arabidopsis thaliana GN=RPL11B PE=2 SV=2;; (*TAIR) AT5G45775.2 (e_value=1e-109) | Symbols: | Ribosomal L5P family protein | chr5:18565281-18566496 REVERSE LENGTH=182;; (*ITAG) Solyc12g010930.1.1 (e_va…	11.6747	8.24	1	0	1	3	170	19.4643	9.77393
NbS00029270g0007.1 protein AED:0.16 eAED:0.16 QI:93	1 1|1|0.66|0.75|4|407|123; (*GB) gi|350539055|ref|NP_001234116.1| (e_value=6e-77) similar to 60S ribosomal protein L35 [Solanum lycopersicum];; (*SWP) sp|Q9M5L0|RL35_EUPES (e_value=3e-75) 60S ribosomal protein L35 OS=Euphorbia esula GN=RPL35 PE=2 SV=1;; (*TAIR) AT5G02610.1 (e_value=2e-74) | Symbols: | Ribosomal L29 family protein | chr5:587611-588547 FORWARD LENGTH=123;; (*ITAG) Solyc04g010240.2.…	13.0254	10.57	1	0	1	3	123	14.2804	10.814
NbS00020944g0004.1 protein AED:0.04 eAED:0.04 QI:0	0.5 0.2|0.8|1|1|5|0|288; (*GB) gi|82400118|gb|ABB72798.1| (e_value=1e-168) 40S ribosomal protein S4-like protein [Solanum tuberosum];; (*SWP) sp|P46300|RS4_SOLTU (e_value=4e-170) 40S ribosomal protein S4 OS=Solanum tuberosum GN=RPS4 PE=2 SV=1;; (*TAIR) AT5G58420.1 (e_value=7e-165) | Symbols: | Ribosomal protein S4 (RPS4A) family protein | chr5:23619599-23620896 FORWARD LENGTH=262;; (*ITAG) Solyc0…	13.3972	10.76	1	0	2	3	288	32.4735	10.2427
NbS00018998g0022.1 protein AED:0.40 eAED:0.40 QI:0	0.75 0.4|0.8|0.5|0.6|5|0|209; (*GB) gi|223944105|gb|ACN26136.1| (e_value=5e-74) unknown [Zea mays];; (*SWP) sp|Q0DK10|RL11_ORYSJ (e_value=2e-74) 60S ribosomal protein L11 OS=Oryza sativa subsp. japonica GN=RPL11 PE=2 SV=1;; (*TAIR) AT2G42740.1 (e_value=5e-75) | Symbols: RPL16A | ribosomal protein large subunit 16A | chr2:17791794-17792946 FORWARD LENGTH=182;; (*ITAG) Solyc12g010930.1.1 (e_value=2…	11.6747	6.7	1	0	1	3	209	23.7273	9.86182
NbS00000941g0015.1 protein AED:0.00 eAED:0.00 QI:0	1 0.75|1|0.33|0.5|4|247|146; (*GB) gi|297734823|emb|CBI17057.3| (e_value=2e-30) unnamed protein product [Vitis vinifera];; (*SWP) sp|P41099|RLA2_PARAR (e_value=4e-28) 60S acidic ribosomal protein P2 OS=Parthenium argentatum PE=3 SV=1;; (*TAIR) AT2G27710.4 (e_value=2e-25) | Symbols: | 60S acidic ribosomal protein family | chr2:11816929-11817670 FORWARD LENGTH=98;; (*ITAG) Solyc06g074430.2.1 (e_val…	13.0817	26.71	1	0	2	3	146	15.3648	4.75439
NbS00048898g0017.1 protein AED:0.13 eAED:0.13 QI:37	0.5 0.4|0.8|0.25|0.6|5|303|146; (*GB) gi|82400154|gb|ABB72816.1| (e_value=2e-61) ribosomal protein L24-like protein [Solanum tuberosum];; (*SWP) sp|O65743|RL24_CICAR (e_value=1e-60) 60S ribosomal protein L24 OS=Cicer arietinum GN=RPL24 PE=2 SV=1;; (*TAIR) AT2G36620.1 (e_value=1e-59) | Symbols: RPL24A | ribosomal protein L24 | chr2:15350548-15351819 REVERSE LENGTH=164;; (*ITAG) Solyc10g083740.1.1 …	10.7056	16.44	1	0	2	3	146	16.4762	11.1362
NbS00048884g0003.1 protein AED:0.17 eAED:0.17 QI:60	1 1|1|1|1|4|289|123; (*GB) gi|350539055|ref|NP_001234116.1| (e_value=1e-76) similar to 60S ribosomal protein L35 [Solanum lycopersicum];; (*SWP) sp|Q9M5L0|RL35_EUPES (e_value=1e-74) 60S ribosomal protein L35 OS=Euphorbia esula GN=RPL35 PE=2 SV=1;; (*TAIR) AT5G02610.1 (e_value=3e-75) | Symbols: | Ribosomal L29 family protein | chr5:587611-588547 FORWARD LENGTH=123;; (*ITAG) Solyc04g010240.2.1 (e_v…	13.0254	10.57	1	0	1	3	123	14.1934	10.814
NbS00029394g0002.1 protein AED:0.26 eAED:0.26 QI:112	1 1|1|0.33|0.28|7|161|150; (*GB) gi|82623419|gb|ABB87124.1| (e_value=2e-85) hypothetical protein [Solanum tuberosum];; (*SWP) sp|P19950|RS141_MAIZE (e_value=3e-80) 40S ribosomal protein S14 OS=Zea mays PE=3 SV=1;; (*TAIR) AT3G11510.1 (e_value=6e-81) | Symbols: | Ribosomal protein S11 family protein | chr3:3623757-3624866 REVERSE LENGTH=150;; (*ITAG) Solyc10g083280.1.1 (e_value=3e-88) evidence_cod…	11.3737	39.33	1	0	3	3	150	16.3627	10.6968
NbS00027346g0001.1 protein AED:0.23 eAED:0.23 QI:0	-1 0|1|-1|1|1|0|166; (*GB) gi|255578850|ref|XP_002530279.1| (e_value=4e-111) 60S ribosomal protein L12, putative [Ricinus communis];; (*SWP) sp|O50003|RL12_PRUAR (e_value=8e-108) 60S ribosomal protein L12 OS=Prunus armeniaca GN=RPL12 PE=2 SV=1;; (*TAIR) AT5G60670.1 (e_value=2e-105) | Symbols: | Ribosomal protein L11 family protein | chr5:24381066-24381566 REVERSE LENGTH=166;; (*ITAG) Solyc06g0751…	11.6301	9.04	1	0	1	3	166	17.7806	8.68994
NbS00006996g0012.1 protein AED:0.01 eAED:0.01 QI:13	1 1|1|0.66|0.57|7|192|249; (*GB) gi|82623405|gb|ABB87117.1| (e_value=1e-145) unknown [Solanum tuberosum];; (*SWP) sp|Q9M3V8|RS6_ASPOF (e_value=6e-137) 40S ribosomal protein S6 OS=Asparagus officinalis GN=rps6 PE=2 SV=1;; (*TAIR) AT5G10360.1 (e_value=9e-138) | Symbols: EMB3010, RPS6B | Ribosomal protein S6e | chr5:3258734-3260142 REVERSE LENGTH=249;; (*ITAG) Solyc08g074240.2.1 (e_value=3e-148) gen…	11.2857	12.85	1	1	2	3	249	28.3456	10.7114
NbS00012660g0015.1 protein AED:0.29 eAED:0.37 QI:0	0.6 0.33|1|0.6|0.66|6|0|295; (*GB) gi|82400118|gb|ABB72798.1| (e_value=2e-172) 40S ribosomal protein S4-like protein [Solanum tuberosum];; (*SWP) sp|P46300|RS4_SOLTU (e_value=5e-174) 40S ribosomal protein S4 OS=Solanum tuberosum GN=RPS4 PE=2 SV=1;; (*TAIR) AT5G58420.1 (e_value=3e-168) | Symbols: | Ribosomal protein S4 (RPS4A) family protein | chr5:23619599-23620896 FORWARD LENGTH=262;; (*ITAG) So…	13.3972	10.51	1	0	2	3	295	33.3192	10.1841
NbS00037849g0003.1 protein AED:0.23 eAED:0.23 QI:127	1 0.6|1|1|1|5|62|112; (*GB) gi|224104913|ref|XP_002313617.1| (e_value=1e-73) predicted protein [Populus trichocarpa];; (*SWP) sp|O49884|RL30_LUPLU (e_value=2e-74) 60S ribosomal protein L30 OS=Lupinus luteus GN=RPL30 PE=3 SV=1;; (*TAIR) AT1G36240.1 (e_value=4e-70) | Symbols: | Ribosomal protein L7Ae/L30e/S12e/Gadd45 family protein | chr1:13614890-13616233 FORWARD LENGTH=112;; (*ITAG) Solyc11g07149…	10.6266	25	1	0	2	3	112	12.4255	9.53955
NbS00049696g0008.1 protein AED:0.01 eAED:0.01 QI:49	1 1|1|0.66|0.75|4|686|204; (*GB) gi|6094014|sp|O82528.1|RL15_PETHY (e_value=4e-125) RecName: Full=60S ribosomal protein L15;; (*SWP) sp|O82528|RL15_PETHY (e_value=1e-126) 60S ribosomal protein L15 OS=Petunia hybrida GN=RPL15 PE=2 SV=1;; (*TAIR) AT4G16720.1 (e_value=4e-119) | Symbols: | Ribosomal protein L23/L15e family protein | chr4:9400156-9401315 REVERSE LENGTH=204;; (*ITAG) Solyc06g064630.2.1…	13.0567	15.2	1	1	2	3	204	24.1452	11.3853
NbS00009449g0002.1 protein AED:0.34 eAED:0.34 QI:103	1 0.8|1|1|1|5|0|181; (*GB) gi|10799832|emb|CAC12883.1| (e_value=7e-120) ribosomal protein L11-like [Nicotiana tabacum];; (*SWP) sp|P42795|RL111_ARATH (e_value=6e-118) 60S ribosomal protein L11-1 OS=Arabidopsis thaliana GN=RPL11A PE=1 SV=2;; (*TAIR) AT2G42740.1 (e_value=4e-119) | Symbols: RPL16A | ribosomal protein large subunit 16A | chr2:17791794-17792946 FORWARD LENGTH=182;; (*ITAG) Solyc12g010…	11.6747	7.73	1	0	1	3	181	20.745	9.92041
NbS00002408g0006.1 protein AED:0.20 eAED:0.20 QI:0	1 0.75|1|1|1|4|0|206; (*GB) gi|76573371|gb|ABA46790.1| (e_value=1e-144) 60S ribosomal protein L13a-like protein [Solanum tuberosum];; (*SWP) sp|Q9FKC0|R13A4_ARATH (e_value=4e-135) 60S ribosomal protein L13a-4 OS=Arabidopsis thaliana GN=RPL13AD PE=2 SV=1;; (*TAIR) AT5G48760.2 (e_value=3e-136) | Symbols: | Ribosomal protein L13 family protein | chr5:19771315-19772686 REVERSE LENGTH=206;; (*ITAG) So…	9.95316	12.14	1	0	2	3	206	23.4681	10.5796
NbS00004310g0005.1 protein AED:0.20 eAED:0.22 QI:0	0.5 0.2|0.8|1|1|5|0|289; (*GB) gi|1173257|sp|P46300.1|RS4_SOLTU (e_value=1e-166) RecName: Full=40S ribosomal protein S4;; (*SWP) sp|P46300|RS4_SOLTU (e_value=4e-168) 40S ribosomal protein S4 OS=Solanum tuberosum GN=RPS4 PE=2 SV=1;; (*TAIR) AT5G58420.1 (e_value=5e-163) | Symbols: | Ribosomal protein S4 (RPS4A) family protein | chr5:23619599-23620896 FORWARD LENGTH=262;; (*ITAG) Solyc02g070350.2.1 …	13.3972	10.73	1	0	2	3	289	32.7998	10.2427
NbS00017357g0001.1 protein AED:0.00 eAED:0.00 QI:0	-1 0|1|-1|1|1|0|166; (*SWP) sp|O50003|RL12_PRUAR (e_value=6e-108) 60S ribosomal protein L12 OS=Prunus armeniaca GN=RPL12 PE=2 SV=1;; (*TAIR) AT5G60670.1 (e_value=1e-105) | Symbols: | Ribosomal protein L11 family protein | chr5:24381066-24381566 REVERSE LENGTH=166;; (*ITAG) Solyc06g075180.1.1 (e_value=4e-114) evidence_code:10F1H1E1IEG genomic_reference:SL2.40ch06 gene_region:43050786-43051286 tran…	11.6301	9.04	1	0	1	3	166	17.8076	8.68994
NbS00006443g0009.1 protein AED:0.22 eAED:0.22 QI:140	1 1|1|1|1|4|346|219; (*SWP) sp|P93847|RL10_SOLME (e_value=2e-158) 60S ribosomal protein L10 OS=Solanum melongena GN=RPL10 PE=2 SV=1;; (*TAIR) AT1G26910.1 (e_value=1e-144) | Symbols: RPL10B | Ribosomal protein L16p/L10e family protein | chr1:9321709-9322813 FORWARD LENGTH=221;; (*ITAG) Solyc06g007520.2.1 (e_value=5e-162) genomic_reference:SL2.40ch06 gene_region:1513302-1514864 transcript_region:SL…	10.9172	12.33	1	0	2	3	219	24.7591	10.4331
NbS00040704g0006.1 protein AED:0.06 eAED:0.06 QI:0	0.33 0|0.75|0.33|0.5|4|0|139; (*SWP) sp|O80626|RL352_ARATH (e_value=5e-40) 60S ribosomal protein L35-2 OS=Arabidopsis thaliana GN=RPL35B PE=2 SV=1;; (*TAIR) AT2G39390.1 (e_value=4e-41) | Symbols: | Ribosomal L29 family protein | chr2:16450803-16451762 REVERSE LENGTH=123;; (*ITAG) Solyc05g054810.2.1 (e_value=5e-43) genomic_reference:SL2.40ch05 gene_region:63775298-63777437 transcript_region:SL2.40…	13.0254	18.71	1	0	1	3	139	16.4598	11.063
NbS00056355g0003.1 protein AED:0.03 eAED:0.03 QI:0	0.66 0.25|0.75|1|1|4|0|152; (*SWP) sp|P34788|RS18_ARATH (e_value=4e-92) 40S ribosomal protein S18 OS=Arabidopsis thaliana GN=RPS18A PE=1 SV=1;; (*TAIR) AT4G09800.1 (e_value=3e-93) | Symbols: RPS18C | S18 ribosomal protein | chr4:6173818-6174963 FORWARD LENGTH=152;; (*ITAG) Solyc03g078290.2.1 (e_value=3e-100) genomic_reference:SL2.40ch03 gene_region:43867765-43870061 transcript_region:SL2.40ch03:4…	11.6912	21.05	1	0	2	3	152	17.5124	10.6235
NbS00009842g0001.1 protein AED:0.12 eAED:0.12 QI:0	1 0.6|1|0.75|0.6|5|408|241; (*SWP) sp|P51427|RS52_ARATH (e_value=5e-125) 40S ribosomal protein S5-2 OS=Arabidopsis thaliana GN=RPS5B PE=1 SV=2;; (*TAIR) AT3G11940.2 (e_value=4e-126) | Symbols: ATRPS5A, AML1, RPS5A | ribosomal protein 5A | chr3:3778175-3779354 REVERSE LENGTH=207;; (*ITAG) Solyc10g078620.1.1 (e_value=2e-140) evidence_code:10F1H1E1IEG genomic_reference:SL2.40ch10 gene_region:5970177…	13.2125	6.22	1	0	1	3	241	26.5928	9.34912
NbS00024632g0002.1 protein AED:0.07 eAED:0.07 QI:0	1 0.5|1|1|1|4|0|171; (*SWP) sp|P42795|RL111_ARATH (e_value=5e-110) 60S ribosomal protein L11-1 OS=Arabidopsis thaliana GN=RPL11A PE=1 SV=2;; (*TAIR) AT2G42740.1 (e_value=4e-111) | Symbols: RPL16A | ribosomal protein large subunit 16A | chr2:17791794-17792946 FORWARD LENGTH=182;; (*ITAG) Solyc12g010930.1.1 (e_value=5e-113) evidence_code:10F1H1E1IEG genomic_reference:SL2.40ch12 gene_region:3818534-…	11.6747	8.19	1	0	1	3	171	19.6454	9.92041
NbS00002504g0003.1 protein AED:0.30 eAED:0.30 QI:126	0.75 0.4|1|0.75|0.8|5|62|113; (*SWP) sp|O49884|RL30_LUPLU (e_value=1e-72) 60S ribosomal protein L30 OS=Lupinus luteus GN=RPL30 PE=3 SV=1;; (*TAIR) AT1G36240.1 (e_value=2e-68) | Symbols: | Ribosomal protein L7Ae/L30e/S12e/Gadd45 family protein | chr1:13614890-13616233 FORWARD LENGTH=112;; (*ITAG) Solyc11g071490.1.1 (e_value=5e-76) evidence_code:10F0H1E1IEG genomic_reference:SL2.40ch11 gene_region:…	10.6266	24.78	1	0	2	3	113	12.5536	9.53955
NbS00013049g0017.1 protein AED:0.22 eAED:0.22 QI:79	0.75 0.8|1|0.75|0.8|5|306|155; (*SWP) sp|O65743|RL24_CICAR (e_value=3e-70) 60S ribosomal protein L24 OS=Cicer arietinum GN=RPL24 PE=2 SV=1;; (*TAIR) AT2G36620.1 (e_value=3e-69) | Symbols: RPL24A | ribosomal protein L24 | chr2:15350548-15351819 REVERSE LENGTH=164;; (*ITAG) Solyc10g083740.1.1 (e_value=2e-73) evidence_code:10F1H1E1IEG genomic_reference:SL2.40ch10 gene_region:62828065-62829671 transc…	10.7056	15.48	1	0	2	3	155	17.5528	11.0337
NbS00000104g0003.1 protein AED:0.04 eAED:0.04 QI:78	1 1|1|1|1|4|160|123; (*SWP) sp|Q9M5L0|RL35_EUPES (e_value=8e-77) 60S ribosomal protein L35 OS=Euphorbia esula GN=RPL35 PE=2 SV=1;; (*TAIR) AT5G02610.1 (e_value=7e-75) | Symbols: | Ribosomal L29 family protein | chr5:587611-588547 FORWARD LENGTH=123;; (*ITAG) Solyc06g075620.2.1 (e_value=1e-79) genomic_reference:SL2.40ch06 gene_region:43394530-43397000 transcript_region:SL2.40ch06:43394530..4339700…	13.0254	10.57	1	0	1	3	123	14.3065	10.9165
NbS00053840g0018.1 protein AED:0.12 eAED:0.12 QI:148	1 1|1|1|1|5|630|112; (*SWP) sp|O49884|RL30_LUPLU (e_value=8e-76) 60S ribosomal protein L30 OS=Lupinus luteus GN=RPL30 PE=3 SV=1;; (*TAIR) AT1G36240.1 (e_value=2e-71) | Symbols: | Ribosomal protein L7Ae/L30e/S12e/Gadd45 family protein | chr1:13614890-13616233 FORWARD LENGTH=112;; (*ITAG) Solyc11g071490.1.1 (e_value=4e-79) evidence_code:10F0H1E1IEG genomic_reference:SL2.40ch11 gene_region:52029448-…	10.6266	25	1	0	2	3	112	12.3675	9.5542
NbS00039588g0004.1 protein AED:0.31 eAED:0.31 QI:80	0.8 0.66|1|0.8|0.66|6|380|197; (*SWP) sp|Q949H0|RS7_HORVU (e_value=1e-108) 40S ribosomal protein S7 OS=Hordeum vulgare GN=RPS7 PE=2 SV=1;; (*TAIR) AT1G48830.2 (e_value=1e-107) | Symbols: | Ribosomal protein S7e family protein | chr1:18059854-18060935 REVERSE LENGTH=191;; (*ITAG) Solyc03g119360.2.1 (e_value=2e-126) genomic_reference:SL2.40ch03 gene_region:62044635-62047323 transcript_region:SL2.40…	14.9442	25.38	1	0	2	3	197	22.7143	9.81787
NbS00026242g0002.1 protein AED:0.24 eAED:0.24 QI:0	-1 0|1|-1|1|1|0|166; (*SWP) sp|O50003|RL12_PRUAR (e_value=8e-108) 60S ribosomal protein L12 OS=Prunus armeniaca GN=RPL12 PE=2 SV=1;; (*TAIR) AT5G60670.1 (e_value=2e-105) | Symbols: | Ribosomal protein L11 family protein | chr5:24381066-24381566 REVERSE LENGTH=166;; (*ITAG) Solyc06g075180.1.1 (e_value=8e-114) evidence_code:10F1H1E1IEG genomic_reference:SL2.40ch06 gene_region:43050786-43051286 tran…	11.6301	9.04	1	0	1	3	166	17.7806	8.68994
NbS00005958g0001.1 protein AED:0.20 eAED:0.20 QI:9	0.66 0.75|1|1|1|4|0|236; (*GB) gi|82400118|gb|ABB72798.1| (e_value=2e-148) 40S ribosomal protein S4-like protein [Solanum tuberosum];; (*SWP) sp|P46300|RS4_SOLTU (e_value=8e-150) 40S ribosomal protein S4 OS=Solanum tuberosum GN=RPS4 PE=2 SV=1;; (*TAIR) AT5G07090.2 (e_value=7e-144) | Symbols: | Ribosomal protein S4 (RPS4A) family protein | chr5:2202783-2203805 FORWARD LENGTH=244;; (*ITAG) Solyc02g…	13.3972	13.14	1	0	2	3	236	26.4803	10.0522
NbS00017313g0001.1 protein AED:0.12 eAED:0.12 QI:0	0 0|0.5|1|1|2|0|173; (*GB) gi|116778782|gb|ABK20993.1| (e_value=4e-90) unknown [Picea sitchensis];; (*SWP) sp|P46293|RS16_GOSHI (e_value=6e-89) 40S ribosomal protein S16 OS=Gossypium hirsutum GN=RPS16 PE=2 SV=1;; (*TAIR) AT2G09990.1 (e_value=2e-89) | Symbols: | Ribosomal protein S5 domain 2-like superfamily protein | chr2:3781442-3781882 FORWARD LENGTH=146;; (*ITAG) Solyc04g026100.1.1 (e_value=2e…	11.9854	16.18	1	1	2	3	173	19.7488	10.5063
NbS00032931g0006.1 protein AED:0.24 eAED:0.24 QI:0	0 0|1|0|0|2|0|102; (*GB) gi|225430619|ref|XP_002266736.1| (e_value=3e-60) PREDICTED: 40S ribosomal protein S5 isoform 1 [Vitis vinifera];; (*SWP) sp|O65731|RS5_CICAR (e_value=2e-60) 40S ribosomal protein S5 (Fragment) OS=Cicer arietinum GN=RPS5 PE=2 SV=1;; (*TAIR) AT2G37270.2 (e_value=2e-59) | Symbols: ATRPS5B, RPS5B | ribosomal protein 5B | chr2:15647883-15649042 REVERSE LENGTH=207;; (*ITAG) Sol…	13.2125	14.71	1	0	1	3	102	11.131	9.24658
NbS00000439g0011.1 protein AED:0.14 eAED:0.14 QI:83	1 0.83|1|0.6|0.66|6|0|259; (*GB) gi|82623405|gb|ABB87117.1| (e_value=1e-145) unknown [Solanum tuberosum];; (*SWP) sp|Q9M3V8|RS6_ASPOF (e_value=3e-137) 40S ribosomal protein S6 OS=Asparagus officinalis GN=rps6 PE=2 SV=1;; (*TAIR) AT5G10360.1 (e_value=3e-135) | Symbols: EMB3010, RPS6B | Ribosomal protein S6e | chr5:3258734-3260142 REVERSE LENGTH=249;; (*ITAG) Solyc08g074240.2.1 (e_value=2e-147) gen…	11.2375	12.36	1	0	2	3	259	29.4471	10.521
NbS00002188g0022.1 protein AED:0.32 eAED:0.32 QI:0	1 0.5|1|1|1|2|0|227; (*GB) gi|464621|sp|P34091.1|RL6_MESCR (e_value=7e-104) RecName: Full=60S ribosomal protein L6; AltName: Full=YL16-like;; (*SWP) sp|P34091|RL6_MESCR (e_value=2e-105) 60S ribosomal protein L6 OS=Mesembryanthemum crystallinum GN=RPL6 PE=2 SV=1;; (*TAIR) AT1G74060.1 (e_value=2e-101) | Symbols: | Ribosomal protein L6 family protein | chr1:27850033-27851299 REVERSE LENGTH=233;; (*I…	10.3839	16.3	1	0	3	3	227	25.052	10.1548
NbS00006216g0012.1 protein AED:0.13 eAED:0.13 QI:129	1 1|1|1|1|4|627|219; (*GB) gi|254212161|gb|ACT65738.1| (e_value=2e-161) QM [Nicotiana benthamiana];; (*SWP) sp|P93847|RL10_SOLME (e_value=1e-158) 60S ribosomal protein L10 OS=Solanum melongena GN=RPL10 PE=2 SV=1;; (*TAIR) AT1G26910.1 (e_value=2e-144) | Symbols: RPL10B | Ribosomal protein L16p/L10e family protein | chr1:9321709-9322813 FORWARD LENGTH=221;; (*ITAG) Solyc06g007520.2.1 (e_value=2e-16…	10.9172	12.33	1	0	2	3	219	24.7891	10.4331
NbS00010282g0018.1 protein AED:0.32 eAED:0.32 QI:0	0.8 0.66|0.83|1|1|6|384|157; (*GB) gi|82623419|gb|ABB87124.1| (e_value=6e-82) hypothetical protein [Solanum tuberosum];; (*SWP) sp|Q9CAX6|RS142_ARATH (e_value=1e-76) 40S ribosomal protein S14-2 OS=Arabidopsis thaliana GN=RPS14B PE=1 SV=1;; (*TAIR) AT3G11510.1 (e_value=9e-78) | Symbols: | Ribosomal protein S11 family protein | chr3:3623757-3624866 REVERSE LENGTH=150;; (*ITAG) Solyc10g083280.1.1 (e…	11.3737	37.58	1	0	3	3	157	17.0159	10.1255
NbS00050038g0007.1 protein AED:0.06 eAED:0.06 QI:0	0.66 0.75|0.75|1|1|4|380|221; (*GB) gi|254212161|gb|ACT65738.1| (e_value=1e-161) QM [Nicotiana benthamiana];; (*SWP) sp|P93847|RL10_SOLME (e_value=3e-156) 60S ribosomal protein L10 OS=Solanum melongena GN=RPL10 PE=2 SV=1;; (*TAIR) AT1G26910.1 (e_value=2e-142) | Symbols: RPL10B | Ribosomal protein L16p/L10e family protein | chr1:9321709-9322813 FORWARD LENGTH=221;; (*ITAG) Solyc06g007520.2.1 (e_va…	10.9172	12.22	1	0	2	3	221	24.9702	10.4331
NbS00023808g0001.1 protein AED:0.13 eAED:0.14 QI:0	1 0.5|1|1|1|2|0|164; (*GB) gi|82400154|gb|ABB72816.1| (e_value=5e-77) ribosomal protein L24-like protein [Solanum tuberosum];; (*SWP) sp|O65743|RL24_CICAR (e_value=9e-76) 60S ribosomal protein L24 OS=Cicer arietinum GN=RPL24 PE=2 SV=1;; (*TAIR) AT2G36620.1 (e_value=1e-75) | Symbols: RPL24A | ribosomal protein L24 | chr2:15350548-15351819 REVERSE LENGTH=164;; (*ITAG) Solyc10g085480.1.1 (e_value=2e…	10.7056	14.63	1	0	2	3	164	18.6014	10.77
NbS00020151g0004.1 protein AED:0.26 eAED:0.26 QI:0	1 0.5|1|0|0|2|264|105; (*GB) gi|1173027|sp|P46290.1|RL31_NICGU (e_value=8e-43) RecName: Full=60S ribosomal protein L31;; (*SWP) sp|P46290|RL31_NICGU (e_value=2e-44) 60S ribosomal protein L31 OS=Nicotiana glutinosa GN=RPL31 PE=2 SV=1;; (*TAIR) AT5G56710.1 (e_value=4e-42) | Symbols: | Ribosomal protein L31e family protein | chr5:22944003-22944767 REVERSE LENGTH=119;; (*ITAG) Solyc12g008720.1.1 (e_v…	7.78712	23.81	1	0	1	2	105	12.0947	9.93506
NbS00047906g0003.1 protein AED:0.25 eAED:0.25 QI:0	1 0.5|1|1|1|2|183|171; (*GB) gi|77999293|gb|ABB16993.1| (e_value=3e-86) unknown [Solanum tuberosum];; (*SWP) sp|P46297|RS23_FRAAN (e_value=2e-86) 40S ribosomal protein S23 OS=Fragaria ananassa GN=RPS23 PE=2 SV=1;; (*TAIR) AT5G02960.1 (e_value=8e-84) | Symbols: | Ribosomal protein S12/S23 family protein | chr5:693280-694396 REVERSE LENGTH=142;; (*ITAG) Solyc10g086020.1.1 (e_value=6e-89) evidence_c…	7.99365	22.22	1	0	2	2	171	19.2204	10.1694
NbS00055601g0001.1 protein AED:0.05 eAED:0.05 QI:0	1 0.8|1|0.5|0.4|5|409|173; (*GB) gi|297741557|emb|CBI32689.3| (e_value=4e-100) unnamed protein product [Vitis vinifera];; (*SWP) sp|P46297|RS23_FRAAN (e_value=7e-99) 40S ribosomal protein S23 OS=Fragaria ananassa GN=RPS23 PE=2 SV=1;; (*TAIR) AT5G02960.1 (e_value=3e-96) | Symbols: | Ribosomal protein S12/S23 family protein | chr5:693280-694396 REVERSE LENGTH=142;; (*ITAG) Solyc10g086020.1.1 (e_val…	7.99365	21.97	1	0	2	2	173	18.9225	10.6382
NbS00023446g0003.1 protein AED:0.25 eAED:0.25 QI:0	-1 0|1|-1|1|1|0|147; (*GB) gi|116778782|gb|ABK20993.1| (e_value=3e-95) unknown [Picea sitchensis];; (*SWP) sp|P46293|RS16_GOSHI (e_value=1e-93) 40S ribosomal protein S16 OS=Gossypium hirsutum GN=RPS16 PE=2 SV=1;; (*TAIR) AT2G09990.1 (e_value=8e-93) | Symbols: | Ribosomal protein S5 domain 2-like superfamily protein | chr2:3781442-3781882 FORWARD LENGTH=146;; (*ITAG) Solyc05g005690.1.1 (e_value=4e…	8.45269	10.2	1	0	1	2	147	16.6872	10.4331
NbS00016250g0003.1 protein AED:0.11 eAED:0.11 QI:0	0.75 0.2|1|1|1|5|317|279; (*GB) gi|78191420|gb|ABB29931.1| (e_value=2e-131) P40-like protein [Solanum tuberosum];; (*SWP) sp|O80377|RSSA_DAUCA (e_value=2e-124) 40S ribosomal protein SA OS=Daucus carota GN=179B PE=2 SV=1;; (*TAIR) AT3G04770.2 (e_value=9e-120) | Symbols: RPSAb | 40s ribosomal protein SA B | chr3:1309544-1310846 REVERSE LENGTH=280;; (*ITAG) Solyc06g072120.2.1 (e_value=4e-143) genomi…	7.85714	8.96	1	0	2	2	279	30.2449	5.21143
NbS00059182g0001.1 protein AED:0.24 eAED:0.24 QI:117	1 1|1|0.6|0.5|6|354|112; (*GB) gi|15221191|ref|NP_177567.1| (e_value=7e-71) 60S ribosomal protein L35a-3 [Arabidopsis thaliana];; (*SWP) sp|Q9C912|R35A3_ARATH (e_value=2e-72) 60S ribosomal protein L35a-3 OS=Arabidopsis thaliana GN=RPL35AC PE=2 SV=1;; (*TAIR) AT1G74270.1 (e_value=2e-73) | Symbols: | Ribosomal protein L35Ae family protein | chr1:27928415-27929466 REVERSE LENGTH=112;; (*ITAG) Solyc0…	7.8362	16.07	1	0	1	2	112	12.9388	10.4038
NbS00012928g0003.1 protein AED:0.19 eAED:0.19 QI:0	1 0.83|1|0.8|0.83|6|348|240; (*GB) gi|445613|prf||1909359B (e_value=2e-137) ribosomal protein L7;; (*SWP) sp|P60040|RL72_ARATH (e_value=2e-133) 60S ribosomal protein L7-2 OS=Arabidopsis thaliana GN=RPL7B PE=1 SV=1;; (*TAIR) AT2G01250.1 (e_value=2e-134) | Symbols: | Ribosomal protein L30/L7 family protein | chr2:132943-134264 REVERSE LENGTH=242;; (*ITAG) Solyc12g096220.1.1 (e_value=1e-141) evidenc…	7.38313	11.25	1	1	2	2	240	27.8831	9.81787
NbS00046629g0002.1 protein AED:0.22 eAED:0.22 QI:158	1 1|1|0.5|0.6|5|219|113; (*GB) gi|225438619|ref|XP_002281037.1| (e_value=5e-73) PREDICTED: 60S ribosomal protein L30 [Vitis vinifera];; (*SWP) sp|O49884|RL30_LUPLU (e_value=3e-70) 60S ribosomal protein L30 OS=Lupinus luteus GN=RPL30 PE=3 SV=1;; (*TAIR) AT1G36240.1 (e_value=3e-69) | Symbols: | Ribosomal protein L7Ae/L30e/S12e/Gadd45 family protein | chr1:13614890-13616233 FORWARD LENGTH=112;; (*IT…	6.7096	14.16	1	0	1	2	113	12.4346	9.68604
NbC23764053g0001.1 protein AED:0.01 eAED:0.01 QI:0	-1 0|1|-1|1|1|0|69; (*GB) gi|1173027|sp|P46290.1|RL31_NICGU (e_value=5e-24) RecName: Full=60S ribosomal protein L31;; (*SWP) sp|P46290|RL31_NICGU (e_value=2e-25) 60S ribosomal protein L31 OS=Nicotiana glutinosa GN=RPL31 PE=2 SV=1;; (*TAIR) AT4G26230.1 (e_value=1e-25) | Symbols: | Ribosomal protein L31e family protein | chr4:13286026-13286553 FORWARD LENGTH=119;; (*ITAG) Solyc12g008720.1.1 (e_valu…	7.78712	36.23	1	0	1	2	69	7.93936	9.17334
NbS00010396g0001.1 protein AED:0.06 eAED:0.06 QI:0	0 0|0.66|1|1|3|0|138; (*GB) gi|1173027|sp|P46290.1|RL31_NICGU (e_value=2e-44) RecName: Full=60S ribosomal protein L31;; (*SWP) sp|P46290|RL31_NICGU (e_value=7e-46) 60S ribosomal protein L31 OS=Nicotiana glutinosa GN=RPL31 PE=2 SV=1;; (*TAIR) AT4G26230.1 (e_value=1e-42) | Symbols: | Ribosomal protein L31e family protein | chr4:13286026-13286553 FORWARD LENGTH=119;; (*ITAG) Solyc12g008720.1.1 (e_va…	7.78712	18.12	1	0	1	2	138	15.7928	10.2573
NbS00000072g0013.1 protein AED:0.28 eAED:0.28 QI:18	0.75 0.6|1|0.25|0.2|5|281|203; (*GB) gi|255539825|ref|XP_002510977.1| (e_value=9e-80) ribosomal protein L15, putative [Ricinus communis];; (*SWP) sp|O82528|RL15_PETHY (e_value=9e-78) 60S ribosomal protein L15 OS=Petunia hybrida GN=RPL15 PE=2 SV=1;; (*TAIR) AT4G16720.1 (e_value=6e-74) | Symbols: | Ribosomal protein L23/L15e family protein | chr4:9400156-9401315 REVERSE LENGTH=204;; (*ITAG) Solyc06…	9.34846	7.88	1	0	1	2	203	23.5963	11.8247
NbS00031098g0006.1 protein AED:0.18 eAED:0.18 QI:96	1 1|1|1|1|2|68|230; (*GB) gi|464621|sp|P34091.1|RL6_MESCR (e_value=5e-104) RecName: Full=60S ribosomal protein L6; AltName: Full=YL16-like;; (*SWP) sp|P34091|RL6_MESCR (e_value=1e-105) 60S ribosomal protein L6 OS=Mesembryanthemum crystallinum GN=RPL6 PE=2 SV=1;; (*TAIR) AT1G74050.1 (e_value=4e-99) | Symbols: | Ribosomal protein L6 family protein | chr1:27847256-27848680 REVERSE LENGTH=233;; (*ITA…	6.70689	10	1	0	2	2	230	25.4363	10.1108
NbS00015711g0008.1 protein AED:0.23 eAED:0.23 QI:0	0.33 0|1|0.33|0.25|4|0|289; (*GB) gi|161377377|gb|ABX71676.1| (e_value=1e-95) 60S ribosomal protein L6-like protein [Panax quinquefolius];; (*SWP) sp|P34091|RL6_MESCR (e_value=1e-85) 60S ribosomal protein L6 OS=Mesembryanthemum crystallinum GN=RPL6 PE=2 SV=1;; (*TAIR) AT1G74050.1 (e_value=2e-79) | Symbols: | Ribosomal protein L6 family protein | chr1:27847256-27848680 REVERSE LENGTH=233;; (*ITAG)…	6.99381	13.84	1	0	2	2	289	31.934	10.228
NbS00061153g0003.1 protein AED:0.09 eAED:0.08 QI:149	0.85 0.75|1|0.71|0.5|8|669|249; (*GB) gi|445613|prf||1909359B (e_value=4e-158) ribosomal protein L7;; (*SWP) sp|Q9LHP1|RL74_ARATH (e_value=8e-148) 60S ribosomal protein L7-4 OS=Arabidopsis thaliana GN=RPL7D PE=2 SV=1;; (*TAIR) AT2G44120.2 (e_value=6e-149) | Symbols: | Ribosomal protein L30/L7 family protein | chr2:18249227-18250417 REVERSE LENGTH=247;; (*ITAG) Solyc08g075090.2.1 (e_value=1e-166) …	7.46684	10.84	1	0	2	2	249	28.6846	9.90576
NbS00009201g0006.1 protein AED:0.22 eAED:0.22 QI:0	1 1|1|1|1|2|227|88; (*GB) gi|78191426|gb|ABB29934.1| (e_value=2e-18) acidic ribosomal protein P1a-like [Solanum tuberosum];; (*SWP) sp|Q8LEQ0|RLA13_ARATH (e_value=1e-14) 60S acidic ribosomal protein P1-3 OS=Arabidopsis thaliana GN=RPP1C PE=1 SV=2;; (*TAIR) AT5G47700.2 (e_value=8e-16) | Symbols: | 60S acidic ribosomal protein family | chr5:19328019-19328724 REVERSE LENGTH=113;; (*ITAG) Solyc01g104…	7.23207	18.18	1	0	1	2	88	8.80847	4.53857
NbS00031145g0017.1 protein AED:0.37 eAED:0.37 QI:0	0.5 0.33|1|0.5|0.66|3|0|86; (*GB) gi|225425304|ref|XP_002273119.1| (e_value=5e-53) PREDICTED: 40S ribosomal protein S27-2 [Vitis vinifera];; (*SWP) sp|Q9M2F1|RS272_ARATH (e_value=2e-53) 40S ribosomal protein S27-2 OS=Arabidopsis thaliana GN=RPS27B PE=2 SV=2;; (*TAIR) AT3G61110.1 (e_value=2e-54) | Symbols: ARS27A, RS27A | ribosomal protein S27 | chr3:22611710-22612632 FORWARD LENGTH=86;; (*ITAG) S…	8.17588	19.77	1	1	1	2	86	9.60074	8.51416
NbS00016948g0018.1 protein AED:0.37 eAED:0.37 QI:0	1 0.75|1|1|1|4|0|206; (*GB) gi|76573371|gb|ABA46790.1| (e_value=7e-148) 60S ribosomal protein L13a-like protein [Solanum tuberosum];; (*SWP) sp|Q9FKC0|R13A4_ARATH (e_value=2e-135) 60S ribosomal protein L13a-4 OS=Arabidopsis thaliana GN=RPL13AD PE=2 SV=1;; (*TAIR) AT5G48760.2 (e_value=1e-136) | Symbols: | Ribosomal protein L13 family protein | chr5:19771315-19772686 REVERSE LENGTH=206;; (*ITAG) So…	8.45666	6.31	1	0	1	2	206	23.5161	10.5356
NbS00007119g0010.1 protein AED:0.31 eAED:0.31 QI:0	0 0|1|0|0|4|0|330; (*GB) gi|297842169|ref|XP_002888966.1| (e_value=3e-61) hypothetical protein ARALYDRAFT_476555 [Arabidopsis lyrata subsp. lyrata];; (*SWP) sp|P46290|RL31_NICGU (e_value=8e-30) 60S ribosomal protein L31 OS=Nicotiana glutinosa GN=RPL31 PE=2 SV=1;; (*TAIR) AT1G74120.1 (e_value=9e-63) | Symbols: | Mitochondrial transcription termination factor family protein | chr1:27871923-27873260…	7.78712	7.58	1	0	1	2	330	38.3213	9.29053
NbS00032414g0003.1 protein AED:0.33 eAED:0.41 QI:0	0.4 0.5|1|0.6|0.5|6|524|105; (*GB) gi|313586489|gb|ADR71255.1| (e_value=2e-61) 60S ribosomal protein L35aA [Hevea brasiliensis];; (*SWP) sp|Q9C912|R35A3_ARATH (e_value=2e-62) 60S ribosomal protein L35a-3 OS=Arabidopsis thaliana GN=RPL35AC PE=2 SV=1;; (*TAIR) AT1G74270.1 (e_value=1e-63) | Symbols: | Ribosomal protein L35Ae family protein | chr1:27928415-27929466 REVERSE LENGTH=112;; (*ITAG) Solyc0…	7.8362	17.14	1	0	1	2	105	12.1823	10.1987
NbS00016165g0002.1 protein AED:0.04 eAED:0.04 QI:0	1 0.33|1|1|1|3|0|136; (*GB) gi|77999293|gb|ABB16993.1| (e_value=4e-94) unknown [Solanum tuberosum];; (*SWP) sp|P46297|RS23_FRAAN (e_value=2e-94) 40S ribosomal protein S23 OS=Fragaria ananassa GN=RPS23 PE=2 SV=1;; (*TAIR) AT5G02960.1 (e_value=1e-91) | Symbols: | Ribosomal protein S12/S23 family protein | chr5:693280-694396 REVERSE LENGTH=142;; (*ITAG) Solyc10g086020.1.1 (e_value=8e-97) evidence_co…	7.99365	27.94	1	0	2	2	136	15.0943	10.3452
NbS00007370g0019.1 protein AED:0.10 eAED:0.10 QI:88	1 1|1|0.25|0.4|5|393|132; (*GB) gi|77999293|gb|ABB16993.1| (e_value=6e-88) unknown [Solanum tuberosum];; (*SWP) sp|P46297|RS23_FRAAN (e_value=4e-88) 40S ribosomal protein S23 OS=Fragaria ananassa GN=RPS23 PE=2 SV=1;; (*TAIR) AT5G02960.1 (e_value=2e-85) | Symbols: | Ribosomal protein S12/S23 family protein | chr5:693280-694396 REVERSE LENGTH=142;; (*ITAG) Solyc10g086020.1.1 (e_value=1e-90) evidenc…	7.99365	28.79	1	0	2	2	132	14.656	10.4331
NbS00038870g0030.1 protein AED:0.14 eAED:0.14 QI:19	1 1|1|1|1|5|414|389; (*GB) gi|37625023|gb|AAQ96335.1| (e_value=0.0) ribosomal protein L3A [Nicotiana tabacum];; (*SWP) sp|P35684|RL3_ORYSJ (e_value=0.0) 60S ribosomal protein L3 OS=Oryza sativa subsp. japonica GN=RPL3 PE=2 SV=2;; (*TAIR) AT1G61580.1 (e_value=0.0) | Symbols: RPL3B, ARP2 | R-protein L3 B | chr1:22720833-22722402 REVERSE LENGTH=390;; (*ITAG) Solyc01g104590.2.1 (e_value=0.0) genomic_…	8.1588	6.94	1	0	2	2	389	44.3828	10.0522
NbS00026456g0003.1 protein AED:0.20 eAED:0.20 QI:110	1 1|1|0.75|0.6|5|210|197; (*GB) gi|82623405|gb|ABB87117.1| (e_value=2e-106) unknown [Solanum tuberosum];; (*SWP) sp|Q9M3V8|RS6_ASPOF (e_value=6e-97) 40S ribosomal protein S6 OS=Asparagus officinalis GN=rps6 PE=2 SV=1;; (*TAIR) AT5G10360.1 (e_value=6e-98) | Symbols: EMB3010, RPS6B | Ribosomal protein S6e | chr5:3258734-3260142 REVERSE LENGTH=249;; (*ITAG) Solyc08g074240.2.1 (e_value=9e-109) genomi…	8.03853	8.63	1	0	1	2	197	22.3806	11.2974
NbS00003020g0004.1 protein AED:0.15 eAED:0.16 QI:0	-1 0|1|-1|1|1|0|84; (*GB) gi|76573371|gb|ABA46790.1| (e_value=1e-52) 60S ribosomal protein L13a-like protein [Solanum tuberosum];; (*SWP) sp|Q9SFU1|R13A1_ARATH (e_value=2e-46) 60S ribosomal protein L13a-1 OS=Arabidopsis thaliana GN=RPL13AA PE=2 SV=1;; (*TAIR) AT3G07110.1 (e_value=2e-47) | Symbols: | Ribosomal protein L13 family protein | chr3:2252092-2253332 FORWARD LENGTH=206;; (*ITAG) Solyc05g0…	8.45666	15.48	1	0	1	2	84	9.69438	9.67139
NbS00022677g0027.1 protein AED:0.16 eAED:0.16 QI:4	0.8 0.83|1|1|1|6|354|268; (*GB) gi|83284003|gb|ABC01909.1| (e_value=7e-114) 60S ribosomal protein L19-like protein [Solanum tuberosum];; (*SWP) sp|Q9LUQ6|RL192_ARATH (e_value=8e-107) 60S ribosomal protein L19-2 OS=Arabidopsis thaliana GN=RPL19B PE=2 SV=1;; (*TAIR) AT3G16780.1 (e_value=6e-108) | Symbols: | Ribosomal protein L19e family protein | chr3:5708982-5710249 FORWARD LENGTH=209;; (*ITAG) So…	7.78573	16.42	1	1	2	2	268	31.4634	11.5317
NbS00008691g0002.1 protein AED:0.05 eAED:0.05 QI:0	0.5 0.4|0.8|1|1|5|31|269; (*GB) gi|359479518|ref|XP_002274218.2| (e_value=2e-126) PREDICTED: 60S ribosomal protein L10a-1-like [Vitis vinifera];; (*SWP) sp|Q8VZB9|R10A1_ARATH (e_value=1e-126) 60S ribosomal protein L10a-1 OS=Arabidopsis thaliana GN=RPL10AA PE=2 SV=1;; (*TAIR) AT1G08360.1 (e_value=9e-128) | Symbols: | Ribosomal protein L1p/L10e family | chr1:2636231-2637694 FORWARD LENGTH=216;; (*I…	7.42762	10.04	1	0	2	2	269	30.8959	9.86182
NbS00003002g0010.1 protein AED:0.10 eAED:0.31 QI:0	0.25 0|0.6|1|1|5|0|183; (*GB) gi|6094014|sp|O82528.1|RL15_PETHY (e_value=7e-62) RecName: Full=60S ribosomal protein L15;; (*SWP) sp|O82528|RL15_PETHY (e_value=2e-63) 60S ribosomal protein L15 OS=Petunia hybrida GN=RPL15 PE=2 SV=1;; (*TAIR) AT4G17390.1 (e_value=4e-61) | Symbols: | Ribosomal protein L23/L15e family protein | chr4:9714407-9715545 REVERSE LENGTH=204;; (*ITAG) Solyc06g060400.2.1 (e_va…	9.34846	8.74	1	0	1	2	183	21.0952	10.4185
NbS00025334g0002.1 protein AED:0.42 eAED:0.45 QI:0	0 0|1|1|1|2|0|100; (*GB) gi|1173027|sp|P46290.1|RL31_NICGU (e_value=8e-43) RecName: Full=60S ribosomal protein L31;; (*SWP) sp|P46290|RL31_NICGU (e_value=2e-44) 60S ribosomal protein L31 OS=Nicotiana glutinosa GN=RPL31 PE=2 SV=1;; (*TAIR) AT5G56710.1 (e_value=6e-42) | Symbols: | Ribosomal protein L31e family protein | chr5:22944003-22944767 REVERSE LENGTH=119;; (*ITAG) Solyc12g008720.1.1 (e_value…	7.78712	25	1	0	1	2	100	11.3773	9.99365
NbS00021993g0016.1 protein AED:0.19 eAED:0.23 QI:0	1 0.77|1|0.5|0.66|9|279|380; (*GB) gi|77999273|gb|ABB16983.1| (e_value=5e-163) unknown [Solanum tuberosum];; (*SWP) sp|Q6UNT2|RL5_CUCSA (e_value=8e-151) 60S ribosomal protein L5 OS=Cucumis sativus GN=RPL5 PE=2 SV=1;; (*TAIR) AT5G39740.2 (e_value=7e-146) | Symbols: RPL5B | ribosomal protein L5 B | chr5:15903484-15905185 FORWARD LENGTH=301;; (*ITAG) Solyc06g082870.2.1 (e_value=2e-167) genomic_refer…	7.68139	7.11	1	0	2	2	380	43.4796	9.39307
NbS00011439g0013.1 protein AED:0.06 eAED:0.06 QI:95	1 1|1|0.75|0.6|5|463|112; (*GB) gi|209967441|gb|ACJ02349.1| (e_value=8e-70) 60S ribosomal protein L35a [Vernicia fordii];; (*SWP) sp|Q9C912|R35A3_ARATH (e_value=2e-70) 60S ribosomal protein L35a-3 OS=Arabidopsis thaliana GN=RPL35AC PE=2 SV=1;; (*TAIR) AT1G74270.1 (e_value=2e-71) | Symbols: | Ribosomal protein L35Ae family protein | chr1:27928415-27929466 REVERSE LENGTH=112;; (*ITAG) Solyc05g05280…	7.8362	16.07	1	0	1	2	112	12.9388	10.3159
NbS00037021g0010.1 protein AED:0.04 eAED:0.04 QI:0	1 0.75|1|0.66|0.5|4|326|136; (*GB) gi|77999293|gb|ABB16993.1| (e_value=4e-86) unknown [Solanum tuberosum];; (*SWP) sp|P46297|RS23_FRAAN (e_value=3e-86) 40S ribosomal protein S23 OS=Fragaria ananassa GN=RPS23 PE=2 SV=1;; (*TAIR) AT5G02960.1 (e_value=9e-84) | Symbols: | Ribosomal protein S12/S23 family protein | chr5:693280-694396 REVERSE LENGTH=142;; (*ITAG) Solyc10g086020.1.1 (e_value=8e-89) evid…	7.99365	27.94	1	0	2	2	136	15.2313	10.3599
NbS00017314g0001.1 protein AED:0.01 eAED:0.01 QI:0	-1 0|1|-1|1|1|0|147; (*GB) gi|116778782|gb|ABK20993.1| (e_value=7e-95) unknown [Picea sitchensis];; (*SWP) sp|P46293|RS16_GOSHI (e_value=2e-93) 40S ribosomal protein S16 OS=Gossypium hirsutum GN=RPS16 PE=2 SV=1;; (*TAIR) AT2G09990.1 (e_value=6e-93) | Symbols: | Ribosomal protein S5 domain 2-like superfamily protein | chr2:3781442-3781882 FORWARD LENGTH=146;; (*ITAG) Solyc04g026100.1.1 (e_value=9e…	8.45269	10.2	1	0	1	2	147	16.7932	10.3599
NbS00034568g0010.1 protein AED:0.33 eAED:0.33 QI:68	0.75 0.8|1|1|1|5|148|130; (*GB) gi|209967441|gb|ACJ02349.1| (e_value=3e-63) 60S ribosomal protein L35a [Vernicia fordii];; (*SWP) sp|Q9C912|R35A3_ARATH (e_value=1e-63) 60S ribosomal protein L35a-3 OS=Arabidopsis thaliana GN=RPL35AC PE=2 SV=1;; (*TAIR) AT1G74270.1 (e_value=8e-65) | Symbols: | Ribosomal protein L35Ae family protein | chr1:27928415-27929466 REVERSE LENGTH=112;; (*ITAG) Solyc05g05280…	7.8362	13.85	1	0	1	2	130	14.7058	10.1255
NbS00003422g0004.1 protein AED:0.10 eAED:0.16 QI:138	0.5 0.8|1|1|1|5|270|229; (*GB) gi|224063657|ref|XP_002301250.1| (e_value=2e-115) predicted protein [Populus trichocarpa];; (*SWP) sp|O82528|RL15_PETHY (e_value=1e-115) 60S ribosomal protein L15 OS=Petunia hybrida GN=RPL15 PE=2 SV=1;; (*TAIR) AT4G16720.1 (e_value=3e-111) | Symbols: | Ribosomal protein L23/L15e family protein | chr4:9400156-9401315 REVERSE LENGTH=204;; (*ITAG) Solyc06g060400.2.1 (e…	9.34846	6.99	1	0	1	2	229	27.0046	10.9458
NbS00042976g0007.1 protein AED:0.01 eAED:0.01 QI:0	1 0.33|1|1|1|3|0|112; (*GB) gi|78191426|gb|ABB29934.1| (e_value=8e-34) acidic ribosomal protein P1a-like [Solanum tuberosum];; (*SWP) sp|Q8LEQ0|RLA13_ARATH (e_value=1e-25) 60S acidic ribosomal protein P1-3 OS=Arabidopsis thaliana GN=RPP1C PE=1 SV=2;; (*TAIR) AT5G47700.2 (e_value=1e-26) | Symbols: | 60S acidic ribosomal protein family | chr5:19328019-19328724 REVERSE LENGTH=113;; (*ITAG) Solyc01g1…	7.23207	14.29	1	0	1	2	112	11.4207	4.32275
NbS00022719g0002.1 protein AED:0.09 eAED:0.09 QI:102	1 1|1|0.8|0.83|6|349|191; (*GB) gi|76160947|gb|ABA40437.1| (e_value=2e-131) 40S ribosomal protein S7-like protein [Solanum tuberosum];; (*SWP) sp|Q9ZNS1|RS7_AVIMR (e_value=2e-116) 40S ribosomal protein S7 OS=Avicennia marina GN=RPS7 PE=2 SV=1;; (*TAIR) AT1G48830.2 (e_value=2e-115) | Symbols: | Ribosomal protein S7e family protein | chr1:18059854-18060935 REVERSE LENGTH=191;; (*ITAG) Solyc06g06909…	9.49215	11.52	1	0	1	2	191	22.0479	9.75928
NbS00053503g0005.1 protein AED:0.02 eAED:0.02 QI:0	1 0.33|1|1|1|3|0|111; (*GB) gi|78191426|gb|ABB29934.1| (e_value=4e-32) acidic ribosomal protein P1a-like [Solanum tuberosum];; (*SWP) sp|Q8LCW9|RLA11_ARATH (e_value=3e-25) 60S acidic ribosomal protein P1-1 OS=Arabidopsis thaliana GN=RPP1A PE=1 SV=2;; (*TAIR) AT1G01100.4 (e_value=2e-26) | Symbols: | 60S acidic ribosomal protein family | chr1:50284-50954 REVERSE LENGTH=112;; (*ITAG) Solyc01g104370.…	7.23207	14.41	1	0	1	2	111	11.3356	4.32275
NbS00011276g0001.1 protein AED:0.33 eAED:0.33 QI:0	-1 0|1|-1|1|1|0|145; (*GB) gi|350534914|ref|NP_001234678.1| (e_value=3e-91) 40S ribosomal protein S17 [Solanum lycopersicum];; (*SWP) sp|P49215|RS17_SOLLC (e_value=1e-92) 40S ribosomal protein S17 OS=Solanum lycopersicum GN=RPS17 PE=2 SV=3;; (*TAIR) AT5G04800.4 (e_value=1e-78) | Symbols: | Ribosomal S17 family protein | chr5:1389217-1389642 FORWARD LENGTH=141;; (*ITAG) Solyc11g006690.1.1 (e_value…	6.84354	18.62	1	0	2	2	145	16.2687	9.90576
NbS00021399g0004.1 protein AED:0.27 eAED:0.27 QI:0	0.66 0.25|1|0.33|0.5|4|0|190; (*GB) gi|76573371|gb|ABA46790.1| (e_value=7e-128) 60S ribosomal protein L13a-like protein [Solanum tuberosum];; (*SWP) sp|Q9FKC0|R13A4_ARATH (e_value=3e-118) 60S ribosomal protein L13a-4 OS=Arabidopsis thaliana GN=RPL13AD PE=2 SV=1;; (*TAIR) AT5G48760.2 (e_value=2e-119) | Symbols: | Ribosomal protein L13 family protein | chr5:19771315-19772686 REVERSE LENGTH=206;; (*…	6.64622	6.84	1	0	1	2	190	21.8131	10.2866
NbS00024032g0009.1 protein AED:0.06 eAED:0.06 QI:0	0 0|1|0|0|2|0|138; (*GB) gi|77999293|gb|ABB16993.1| (e_value=1e-92) unknown [Solanum tuberosum];; (*SWP) sp|P46297|RS23_FRAAN (e_value=7e-93) 40S ribosomal protein S23 OS=Fragaria ananassa GN=RPS23 PE=2 SV=1;; (*TAIR) AT5G02960.1 (e_value=4e-90) | Symbols: | Ribosomal protein S12/S23 family protein | chr5:693280-694396 REVERSE LENGTH=142;; (*ITAG) Solyc10g086020.1.1 (e_value=3e-95) evidence_code:…	7.99365	27.54	1	0	2	2	138	15.2773	10.521
NbS00014603g0011.1 protein AED:0.19 eAED:0.19 QI:0	0.75 0.6|0.8|1|1|5|88|216; (*GB) gi|359479518|ref|XP_002274218.2| (e_value=9e-130) PREDICTED: 60S ribosomal protein L10a-1-like [Vitis vinifera];; (*SWP) sp|Q8VZB9|R10A1_ARATH (e_value=2e-130) 60S ribosomal protein L10a-1 OS=Arabidopsis thaliana GN=RPL10AA PE=2 SV=1;; (*TAIR) AT1G08360.1 (e_value=2e-131) | Symbols: | Ribosomal protein L1p/L10e family | chr1:2636231-2637694 FORWARD LENGTH=216;; (*…	7.42762	12.5	1	0	2	2	216	24.6063	9.86182
NbS00002992g0004.1 protein AED:0.18 eAED:0.18 QI:125	1 1|1|0.8|0.83|6|376|191; (*GB) gi|76160947|gb|ABA40437.1| (e_value=1e-130) 40S ribosomal protein S7-like protein [Solanum tuberosum];; (*SWP) sp|Q9ZNS1|RS7_AVIMR (e_value=1e-115) 40S ribosomal protein S7 OS=Avicennia marina GN=RPS7 PE=2 SV=1;; (*TAIR) AT1G48830.2 (e_value=3e-114) | Symbols: | Ribosomal protein S7e family protein | chr1:18059854-18060935 REVERSE LENGTH=191;; (*ITAG) Solyc06g06909…	9.49215	11.52	1	0	1	2	191	22.0529	9.75928
NbS00029487g0002.1 protein AED:0.18 eAED:0.18 QI:0	0 0|1|1|1|3|0|170; (*SWP) sp|P46300|RS4_SOLTU (e_value=7e-65) 40S ribosomal protein S4 OS=Solanum tuberosum GN=RPS4 PE=2 SV=1;; (*TAIR) AT5G58420.1 (e_value=2e-64) | Symbols: | Ribosomal protein S4 (RPS4A) family protein | chr5:23619599-23620896 FORWARD LENGTH=262;; (*ITAG) Solyc04g016350.1.1 (e_value=5e-77) evidence_code:10F0H1E0IEG genomic_reference:SL2.40ch04 gene_region:7142894-7143686 transc…	9.86057	11.18	1	0	1	2	170	19.4948	10.5356
NbS00012514g0001.1 protein AED:0.14 eAED:0.14 QI:144	1 1|1|0.62|0.44|9|516|245; (*SWP) sp|Q9LHP1|RL74_ARATH (e_value=8e-152) 60S ribosomal protein L7-4 OS=Arabidopsis thaliana GN=RPL7D PE=2 SV=1;; (*TAIR) AT3G13580.1 (e_value=6e-153) | Symbols: | Ribosomal protein L30/L7 family protein | chr3:4433809-4435109 FORWARD LENGTH=244;; (*ITAG) Solyc08g075090.2.1 (e_value=1e-166) genomic_reference:SL2.40ch08 gene_region:56410976-56415969 transcript_region:…	7.46684	11.02	1	0	2	2	245	28.3624	9.86182
NbS00031189g0001.1 protein AED:0.00 eAED:0.00 QI:0	-1 0|1|-1|1|1|0|150; (*SWP) sp|P46293|RS16_GOSHI (e_value=1e-93) 40S ribosomal protein S16 OS=Gossypium hirsutum GN=RPS16 PE=2 SV=1;; (*TAIR) AT2G09990.1 (e_value=4e-93) | Symbols: | Ribosomal protein S5 domain 2-like superfamily protein | chr2:3781442-3781882 FORWARD LENGTH=146;; (*ITAG) Solyc04g026100.1.1 (e_value=3e-100) evidence_code:10F1H1E1IEG genomic_reference:SL2.40ch04 gene_region:245903…	8.45269	10	1	0	1	2	150	16.9203	10.4331
NbC26305628g0005.1 protein AED:0.22 eAED:0.22 QI:134	0.66 0.75|1|1|1|4|307|171; (*SWP) sp|O23515|RL151_ARATH (e_value=5e-82) 60S ribosomal protein L15-1 OS=Arabidopsis thaliana GN=RPL15A PE=2 SV=1;; (*TAIR) AT4G16720.1 (e_value=4e-83) | Symbols: | Ribosomal protein L23/L15e family protein | chr4:9400156-9401315 REVERSE LENGTH=204;; (*ITAG) Solyc06g060400.2.1 (e_value=1e-85) genomic_reference:SL2.40ch06 gene_region:34803093-34805179 transcript_regio…	9.34846	9.36	1	0	1	2	171	20.0869	11.2388
NbS00011854g0009.1 protein AED:0.20 eAED:0.20 QI:0	1 0.75|1|1|1|4|0|206; (*SWP) sp|Q9FKC0|R13A4_ARATH (e_value=7e-136) 60S ribosomal protein L13a-4 OS=Arabidopsis thaliana GN=RPL13AD PE=2 SV=1;; (*TAIR) AT5G48760.2 (e_value=6e-137) | Symbols: | Ribosomal protein L13 family protein | chr5:19771315-19772686 REVERSE LENGTH=206;; (*ITAG) Solyc05g053670.2.1 (e_value=3e-149) genomic_reference:SL2.40ch05 gene_region:62873908-62876249 transcript_region:S…	8.45666	6.31	1	0	1	2	206	23.504	10.5356
NbS00001768g0005.1 protein AED:0.20 eAED:0.20 QI:0	0.5 0|1|0.5|0.33|3|0|142; (*GB) gi|77416921|gb|ABA81856.1| (e_value=2e-84) unknown [Solanum tuberosum];; (*SWP) sp|P49210|RL9_ORYSJ (e_value=2e-79) 60S ribosomal protein L9 OS=Oryza sativa subsp. japonica GN=RPL9 PE=2 SV=3;; (*TAIR) AT1G33140.1 (e_value=3e-79) | Symbols: PGY2 | Ribosomal protein L6 family | chr1:12023360-12024502 FORWARD LENGTH=194;; (*ITAG) Solyc08g014550.2.1 (e_value=7e-90) gen…	10.1425	11.97	1	0	1	2	142	16.1037	9.70068
NbS00024272g0001.1 protein AED:0.00 eAED:0.00 QI:0	1 0.5|1|0|0|2|876|185; (*GB) gi|225428853|ref|XP_002285101.1| (e_value=1e-89) PREDICTED: 40S ribosomal protein S16 [Vitis vinifera];; (*SWP) sp|P46293|RS16_GOSHI (e_value=3e-86) 40S ribosomal protein S16 OS=Gossypium hirsutum GN=RPS16 PE=2 SV=1;; (*TAIR) AT2G09990.1 (e_value=6e-86) | Symbols: | Ribosomal protein S5 domain 2-like superfamily protein | chr2:3781442-3781882 FORWARD LENGTH=146;; (*IT…	8.45269	8.11	1	0	1	2	185	20.7504	10.77
NbS00024564g0001.1 protein AED:0.31 eAED:0.35 QI:0	1 0.75|1|0.66|0.5|4|440|112; (*GB) gi|209967441|gb|ACJ02349.1| (e_value=4e-71) 60S ribosomal protein L35a [Vernicia fordii];; (*SWP) sp|Q9C912|R35A3_ARATH (e_value=9e-72) 60S ribosomal protein L35a-3 OS=Arabidopsis thaliana GN=RPL35AC PE=2 SV=1;; (*TAIR) AT1G74270.1 (e_value=7e-73) | Symbols: | Ribosomal protein L35Ae family protein | chr1:27928415-27929466 REVERSE LENGTH=112;; (*ITAG) Solyc05g05…	7.8362	16.07	1	0	1	2	112	12.9088	10.4038
NbS00014760g0001.1 protein AED:0.05 eAED:0.05 QI:0	-1 0|1|-1|1|1|0|235; (*GB) gi|359479518|ref|XP_002274218.2| (e_value=4e-125) PREDICTED: 60S ribosomal protein L10a-1-like [Vitis vinifera];; (*SWP) sp|Q8VZB9|R10A1_ARATH (e_value=2e-125) 60S ribosomal protein L10a-1 OS=Arabidopsis thaliana GN=RPL10AA PE=2 SV=1;; (*TAIR) AT1G08360.1 (e_value=1e-126) | Symbols: | Ribosomal protein L1p/L10e family | chr1:2636231-2637694 FORWARD LENGTH=216;; (*ITAG) …	7.42762	11.49	1	0	2	2	235	27.0938	9.979
NbS00018918g0016.1 protein AED:0.16 eAED:0.16 QI:22	1 1|1|0.75|1|5|410|389; (*GB) gi|37625023|gb|AAQ96335.1| (e_value=0.0) ribosomal protein L3A [Nicotiana tabacum];; (*SWP) sp|P35684|RL3_ORYSJ (e_value=0.0) 60S ribosomal protein L3 OS=Oryza sativa subsp. japonica GN=RPL3 PE=2 SV=2;; (*TAIR) AT1G61580.1 (e_value=0.0) | Symbols: RPL3B, ARP2 | R-protein L3 B | chr1:22720833-22722402 REVERSE LENGTH=390;; (*ITAG) Solyc01g104590.2.1 (e_value=0.0) genom…	8.1588	6.94	1	0	2	2	389	44.3958	10.0815
NbS00031326g0011.1 protein AED:0.27 eAED:0.31 QI:0	0 0.5|1|0|0.5|2|531|108; (*GB) gi|1173027|sp|P46290.1|RL31_NICGU (e_value=4e-49) RecName: Full=60S ribosomal protein L31;; (*SWP) sp|P46290|RL31_NICGU (e_value=1e-50) 60S ribosomal protein L31 OS=Nicotiana glutinosa GN=RPL31 PE=2 SV=1;; (*TAIR) AT5G56710.1 (e_value=5e-45) | Symbols: | Ribosomal protein L31e family protein | chr5:22944003-22944767 REVERSE LENGTH=119;; (*ITAG) Solyc12g008720.1.1 (e…	7.78712	23.15	1	0	1	2	108	12.3738	9.93506
NbS00014498g0001.1 protein AED:0.34 eAED:0.34 QI:137	1 1|1|0.75|0.6|5|270|204; (*GB) gi|224063657|ref|XP_002301250.1| (e_value=8e-121) predicted protein [Populus trichocarpa];; (*SWP) sp|O82528|RL15_PETHY (e_value=2e-120) 60S ribosomal protein L15 OS=Petunia hybrida GN=RPL15 PE=2 SV=1;; (*TAIR) AT4G16720.1 (e_value=2e-116) | Symbols: | Ribosomal protein L23/L15e family protein | chr4:9400156-9401315 REVERSE LENGTH=204;; (*ITAG) Solyc06g060400.2.1 (…	9.34846	7.84	1	0	1	2	204	24.1702	11.312
NbS00028622g0001.1 protein AED:0.00 eAED:0.00 QI:0	-1 0|1|-1|1|1|0|144; (*GB) gi|350534914|ref|NP_001234678.1| (e_value=2e-91) 40S ribosomal protein S17 [Solanum lycopersicum];; (*SWP) sp|P49215|RS17_SOLLC (e_value=6e-93) 40S ribosomal protein S17 OS=Solanum lycopersicum GN=RPS17 PE=2 SV=3;; (*TAIR) AT5G04800.4 (e_value=6e-80) | Symbols: | Ribosomal S17 family protein | chr5:1389217-1389642 FORWARD LENGTH=141;; (*ITAG) Solyc11g006690.1.1 (e_value…	6.84354	18.75	1	0	2	2	144	16.2117	9.90576
NbS00002612g0002.1 protein AED:0.23 eAED:0.23 QI:0	1 0|1|1|1|2|0|476; (*GB) gi|356548210|ref|XP_003542496.1| (e_value=0.0) PREDICTED: 60S ribosomal protein L4-1-like [Glycine max];; (*SWP) sp|Q9SF40|RL4A_ARATH (e_value=6e-140) 60S ribosomal protein L4-1 OS=Arabidopsis thaliana GN=RPL4A PE=2 SV=1;; (*TAIR) AT3G09630.1 (e_value=5e-141) | Symbols: | Ribosomal protein L4/L1 family | chr3:2953813-2955444 FORWARD LENGTH=406;; (*ITAG) Solyc10g086010.1.1…	91.0649	28.57	1	1	8	21	476	52.3402	10.272
NbS00017301g0008.1 protein AED:0.29 eAED:0.29 QI:0	1 0.5|1|1|1|2|0|405; (*SWP) sp|Q9XF97|RL4_PRUAR (e_value=0.0) 60S ribosomal protein L4 OS=Prunus armeniaca GN=RPL4 PE=2 SV=1;; (*TAIR) AT3G09630.1 (e_value=0.0) | Symbols: | Ribosomal protein L4/L1 family | chr3:2953813-2955444 FORWARD LENGTH=406;; (*ITAG) Solyc10g086010.1.1 (e_value=0.0) evidence_code:10F0H1E1IEG genomic_reference:SL2.40ch10 gene_region:64326308-64329401 transcript_region:SL2.40…	86.3638	24.94	1	0	7	20	405	44.6271	10.3306
NbS00047015g0005.1 protein AED:0.03 eAED:0.03 QI:0	1 0.5|1|1|1|2|906|405; (*GB) gi|77999245|gb|ABB16969.1| (e_value=0.0) unknown [Solanum tuberosum];; (*SWP) sp|Q9SF40|RL4A_ARATH (e_value=0.0) 60S ribosomal protein L4-1 OS=Arabidopsis thaliana GN=RPL4A PE=2 SV=1;; (*TAIR) AT3G09630.1 (e_value=0.0) | Symbols: | Ribosomal protein L4/L1 family | chr3:2953813-2955444 FORWARD LENGTH=406;; (*ITAG) Solyc10g086010.1.1 (e_value=0.0) evidence_code:10F0H1E1…	80.3828	25.43	1	1	8	19	405	44.671	10.2866
NbS00016839g0002.1 protein AED:0.03 eAED:0.03 QI:0	0.5 0|1|1|1|3|0|289; (*GB) gi|357521321|ref|XP_003630949.1| (e_value=3e-149) 40S ribosomal protein S2 [Medicago truncatula];; (*SWP) sp|Q93VB8|RS22_ARATH (e_value=4e-145) 40S ribosomal protein S2-2 OS=Arabidopsis thaliana GN=RPS2B PE=2 SV=1;; (*TAIR) AT1G58684.1 (e_value=3e-146) | Symbols: | Ribosomal protein S5 family protein | chr1:21770021-21771217 REVERSE LENGTH=284;; (*ITAG) Solyc04g074300.2…	62.8549	33.91	1	0	9	16	289	31.8231	10.2866
NbS00010382g0016.1 protein AED:0.27 eAED:0.27 QI:0	1 0.5|1|1|1|2|0|280; (*GB) gi|357521321|ref|XP_003630949.1| (e_value=9e-153) 40S ribosomal protein S2 [Medicago truncatula];; (*SWP) sp|Q93VB8|RS22_ARATH (e_value=8e-149) 40S ribosomal protein S2-2 OS=Arabidopsis thaliana GN=RPS2B PE=2 SV=1;; (*TAIR) AT1G58684.1 (e_value=6e-150) | Symbols: | Ribosomal protein S5 family protein | chr1:21770021-21771217 REVERSE LENGTH=284;; (*ITAG) Solyc04g074300.2…	62.8549	35	1	0	9	16	280	30.6964	10.2134
NbS00016839g0021.1 protein AED:0.25 eAED:0.25 QI:0	1 0.5|1|1|1|2|0|288; (*GB) gi|357521321|ref|XP_003630949.1| (e_value=2e-152) 40S ribosomal protein S2 [Medicago truncatula];; (*SWP) sp|Q8L8Y0|RS21_ARATH (e_value=2e-148) 40S ribosomal protein S2-1 OS=Arabidopsis thaliana GN=RPS2A PE=2 SV=2;; (*TAIR) AT1G58380.1 (e_value=1e-149) | Symbols: XW6 | Ribosomal protein S5 family protein | chr1:21689115-21690085 FORWARD LENGTH=284;; (*ITAG) Solyc04g0743…	52.3088	28.13	1	0	7	13	288	31.5459	10.3013
NbS00003907g0013.1 protein AED:0.11 eAED:0.11 QI:183	1 0.8|1|1|1|5|209|301; (*GB) gi|78191420|gb|ABB29931.1| (e_value=6e-155) P40-like protein [Solanum tuberosum];; (*SWP) sp|O80377|RSSA_DAUCA (e_value=7e-137) 40S ribosomal protein SA OS=Daucus carota GN=179B PE=2 SV=1;; (*TAIR) AT1G72370.2 (e_value=7e-137) | Symbols: P40, AP40, RP40, RPSAA | 40s ribosomal protein SA | chr1:27243148-27244842 REVERSE LENGTH=294;; (*ITAG) Solyc03g019780.2.1 (e_value=…	46.3825	20.6	1	0	4	12	301	32.7654	5.26221
NbS00061170g0008.1 protein AED:0.09 eAED:0.09 QI:183	1 0.8|1|1|1|5|207|298; (*GB) gi|78191420|gb|ABB29931.1| (e_value=2e-167) P40-like protein [Solanum tuberosum];; (*SWP) sp|O80377|RSSA_DAUCA (e_value=5e-143) 40S ribosomal protein SA OS=Daucus carota GN=179B PE=2 SV=1;; (*TAIR) AT1G72370.2 (e_value=2e-140) | Symbols: P40, AP40, RP40, RPSAA | 40s ribosomal protein SA | chr1:27243148-27244842 REVERSE LENGTH=294;; (*ITAG) Solyc03g019780.2.1 (e_value=…	46.3825	20.81	1	0	4	12	298	32.4722	5.26221
NbS00039797g0003.1 protein AED:0.16 eAED:0.16 QI:78	1 1|1|1|1|2|328|434; (*GB) gi|77999245|gb|ABB16969.1| (e_value=0.0) unknown [Solanum tuberosum];; (*SWP) sp|Q9XF97|RL4_PRUAR (e_value=0.0) 60S ribosomal protein L4 OS=Prunus armeniaca GN=RPL4 PE=2 SV=1;; (*TAIR) AT3G09630.1 (e_value=0.0) | Symbols: | Ribosomal protein L4/L1 family | chr3:2953813-2955444 FORWARD LENGTH=406;; (*ITAG) Solyc10g086010.1.1 (e_value=0.0) evidence_code:10F0H1E1IEG genomi…	47.5851	15.21	1	0	5	11	434	47.8848	10.3306
NbS00021275g0005.1 protein AED:0.12 eAED:0.14 QI:0	0.33 0.25|1|1|0.5|4|0|277; (*GB) gi|357468831|ref|XP_003604700.1| (e_value=4e-94) Ribosomal protein S8 [Medicago truncatula];; (*SWP) sp|Q08069|RS8_MAIZE (e_value=3e-71) 40S ribosomal protein S8 OS=Zea mays GN=RPS8 PE=2 SV=2;; (*TAIR) AT5G59240.1 (e_value=3e-66) | Symbols: | Ribosomal protein S8e family protein | chr5:23902626-23903670 REVERSE LENGTH=210;; (*ITAG) Solyc07g065170.2.1 (e_value=1e-7…	40.1771	33.57	1	0	6	10	277	30.9194	9.83252
NbS00006107g0001.1 protein AED:0.29 eAED:0.29 QI:0	1 0|1|1|1|2|0|275; (*GB) gi|357521321|ref|XP_003630949.1| (e_value=4e-156) 40S ribosomal protein S2 [Medicago truncatula];; (*SWP) sp|Q93VB8|RS22_ARATH (e_value=2e-150) 40S ribosomal protein S2-2 OS=Arabidopsis thaliana GN=RPS2B PE=2 SV=1;; (*TAIR) AT1G58684.1 (e_value=1e-151) | Symbols: | Ribosomal protein S5 family protein | chr1:21770021-21771217 REVERSE LENGTH=284;; (*ITAG) Solyc04g074300.2.1…	42.5144	29.45	1	0	6	10	275	30.0481	10.2427
NbS00020793g0003.1 protein AED:0.16 eAED:0.16 QI:0	1 0|1|1|1|2|0|371; (*GB) gi|224054986|ref|XP_002298397.1| (e_value=3e-114) predicted protein [Populus trichocarpa];; (*SWP) sp|Q8L8Y0|RS21_ARATH (e_value=7e-112) 40S ribosomal protein S2-1 OS=Arabidopsis thaliana GN=RPS2A PE=2 SV=2;; (*TAIR) AT1G58380.1 (e_value=6e-113) | Symbols: XW6 | Ribosomal protein S5 family protein | chr1:21689115-21690085 FORWARD LENGTH=284;; (*ITAG) Solyc04g074300.2.1 (e…	42.5144	21.83	1	0	6	10	371	39.9005	10.3159
NbS00031756g0004.1 protein AED:0.34 eAED:0.34 QI:0	0.25 0|0.6|0.75|0.6|5|0|263; (*GB) gi|162464180|ref|NP_001105391.1| (e_value=3e-102) 40S ribosomal protein S8 [Zea mays];; (*SWP) sp|Q08069|RS8_MAIZE (e_value=9e-104) 40S ribosomal protein S8 OS=Zea mays GN=RPS8 PE=2 SV=2;; (*TAIR) AT5G59240.1 (e_value=1e-94) | Symbols: | Ribosomal protein S8e family protein | chr5:23902626-23903670 REVERSE LENGTH=210;; (*ITAG) Solyc06g083180.2.1 (e_value=1e-99) …	40.1771	39.54	1	0	6	10	263	29.6278	10.3452
NbS00000177g0011.1 protein AED:0.09 eAED:0.09 QI:137	1 1|1|1|1|7|356|261; (*GB) gi|122196609|sp|Q285L8.1|RS3A_TOBAC (e_value=7e-179) RecName: Full=40S ribosomal protein S3a; AltName: Full=Protein cyc07;; (*SWP) sp|Q285L8|RS3A_TOBAC (e_value=2e-180) 40S ribosomal protein S3a OS=Nicotiana tabacum GN=cyc07 PE=2 SV=1;; (*TAIR) AT4G34670.1 (e_value=2e-152) | Symbols: | Ribosomal protein S3Ae | chr4:16548724-16550222 FORWARD LENGTH=262;; (*ITAG) Solyc03g…	37.5584	24.52	1	1	5	10	261	29.7518	9.71533
NbS00010892g0008.1 protein AED:0.13 eAED:0.13 QI:75	1 1|1|1|1|9|367|302; (*GB) gi|77999273|gb|ABB16983.1| (e_value=7e-175) unknown [Solanum tuberosum];; (*SWP) sp|Q6UNT2|RL5_CUCSA (e_value=4e-161) 60S ribosomal protein L5 OS=Cucumis sativus GN=RPL5 PE=2 SV=1;; (*TAIR) AT5G39740.2 (e_value=6e-158) | Symbols: RPL5B | ribosomal protein L5 B | chr5:15903484-15905185 FORWARD LENGTH=301;; (*ITAG) Solyc06g082870.2.1 (e_value=0.0) genomic_reference:SL2.40…	35.8642	31.79	1	4	6	9	302	34.6449	9.23193
NbS00013507g0012.1 protein AED:0.05 eAED:0.08 QI:0	0.5 0|1|1|1|3|0|407; (*GB) gi|77999245|gb|ABB16969.1| (e_value=0.0) unknown [Solanum tuberosum];; (*SWP) sp|Q9SF40|RL4A_ARATH (e_value=0.0) 60S ribosomal protein L4-1 OS=Arabidopsis thaliana GN=RPL4A PE=2 SV=1;; (*TAIR) AT3G09630.1 (e_value=0.0) | Symbols: | Ribosomal protein L4/L1 family | chr3:2953813-2955444 FORWARD LENGTH=406;; (*ITAG) Solyc10g086010.1.1 (e_value=0.0) evidence_code:10F0H1E1IE…	38.3958	12.04	1	0	4	9	407	44.9501	10.2573
NbS00005119g0003.1 protein AED:0.27 eAED:0.27 QI:111	1 1|1|1|1|3|349|194; (*GB) gi|77416921|gb|ABA81856.1| (e_value=9e-133) unknown [Solanum tuberosum];; (*SWP) sp|P49209|RL91_ARATH (e_value=4e-122) 60S ribosomal protein L9-1 OS=Arabidopsis thaliana GN=RPL9B PE=2 SV=3;; (*TAIR) AT1G33140.1 (e_value=3e-123) | Symbols: PGY2 | Ribosomal protein L6 family | chr1:12023360-12024502 FORWARD LENGTH=194;; (*ITAG) Solyc08g014550.2.1 (e_value=6e-138) genomic_…	36.3426	48.45	1	1	6	9	194	21.9479	9.5835
NbS00048060g0002.1 protein AED:0.32 eAED:0.46 QI:0	0.5 0.6|1|1|1|5|0|254; (*GB) gi|76160947|gb|ABA40437.1| (e_value=9e-108) 40S ribosomal protein S7-like protein [Solanum tuberosum];; (*SWP) sp|Q9C514|RS71_ARATH (e_value=4e-92) 40S ribosomal protein S7-1 OS=Arabidopsis thaliana GN=RPS7A PE=2 SV=1;; (*TAIR) AT1G48830.2 (e_value=3e-93) | Symbols: | Ribosomal protein S7e family protein | chr1:18059854-18060935 REVERSE LENGTH=191;; (*ITAG) Solyc03g11…	36.1877	23.62	1	0	3	8	254	29.2027	9.75928
NbS00030068g0006.1 protein AED:0.14 eAED:0.14 QI:132	1 0.8|1|1|1|5|0|223; (*GB) gi|356527113|ref|XP_003532158.1| (e_value=1e-112) PREDICTED: 40S ribosomal protein S8-like [Glycine max];; (*SWP) sp|Q08069|RS8_MAIZE (e_value=2e-113) 40S ribosomal protein S8 OS=Zea mays GN=RPS8 PE=2 SV=2;; (*TAIR) AT5G59240.1 (e_value=2e-108) | Symbols: | Ribosomal protein S8e family protein | chr5:23902626-23903670 REVERSE LENGTH=210;; (*ITAG) Solyc06g083180.2.1 (e_v…	30.0586	24.66	1	0	4	8	223	25.1044	10.3306
NbS00007872g0027.1 protein AED:0.12 eAED:0.12 QI:157	1 0.8|1|0.75|0.8|5|32|223; (*GB) gi|255587656|ref|XP_002534344.1| (e_value=3e-109) 40S ribosomal protein S8, putative [Ricinus communis];; (*SWP) sp|P49199|RS8_ORYSJ (e_value=3e-110) 40S ribosomal protein S8 OS=Oryza sativa subsp. japonica GN=RPS8 PE=2 SV=2;; (*TAIR) AT5G59240.1 (e_value=7e-102) | Symbols: | Ribosomal protein S8e family protein | chr5:23902626-23903670 REVERSE LENGTH=210;; (*ITAG…	30.0586	24.66	1	0	4	8	223	25.0095	10.4624
NbS00016250g0015.1 protein AED:0.33 eAED:0.33 QI:0	0.66 0.14|1|0.83|0.85|7|0|316; (*GB) gi|78191420|gb|ABB29931.1| (e_value=5e-154) P40-like protein [Solanum tuberosum];; (*SWP) sp|O80377|RSSA_DAUCA (e_value=1e-140) 40S ribosomal protein SA OS=Daucus carota GN=179B PE=2 SV=1;; (*TAIR) AT3G04770.2 (e_value=7e-138) | Symbols: RPSAb | 40s ribosomal protein SA B | chr3:1309544-1310846 REVERSE LENGTH=280;; (*ITAG) Solyc06g072120.2.1 (e_value=3e-157) g…	30.2329	13.29	1	0	3	8	316	34.266	5.18604
NbS00015711g0008.1 protein AED:0.23 eAED:0.23 QI:0	0.33 0|1|0.33|0.25|4|0|289; (*GB) gi|161377377|gb|ABX71676.1| (e_value=1e-95) 60S ribosomal protein L6-like protein [Panax quinquefolius];; (*SWP) sp|P34091|RL6_MESCR (e_value=1e-85) 60S ribosomal protein L6 OS=Mesembryanthemum crystallinum GN=RPL6 PE=2 SV=1;; (*TAIR) AT1G74050.1 (e_value=2e-79) | Symbols: | Ribosomal protein L6 family protein | chr1:27847256-27848680 REVERSE LENGTH=233;; (*ITAG)…	26.4705	23.88	1	0	4	8	289	31.934	10.228
NbS00041012g0008.1 protein AED:0.01 eAED:0.01 QI:9	1 0.75|1|1|1|4|0|206; (*GB) gi|76573319|gb|ABA46764.1| (e_value=9e-123) unknown [Solanum tuberosum];; (*SWP) sp|P41129|RL132_BRANA (e_value=7e-112) 60S ribosomal protein L13-2 OS=Brassica napus PE=2 SV=1;; (*TAIR) AT3G49010.3 (e_value=3e-111) | Symbols: ATBBC1, BBC1, RSU2 | breast basic conserved 1 | chr3:18166971-18168047 REVERSE LENGTH=206;; (*ITAG) Solyc08g075700.2.1 (e_value=2e-124) genomic_r…	29.5002	28.64	1	1	5	8	206	23.584	11.1509
NbS00002954g0013.1 protein AED:0.17 eAED:0.17 QI:139	0.85 0.87|1|0.85|0.75|8|151|242; (*GB) gi|122196609|sp|Q285L8.1|RS3A_TOBAC (e_value=2e-154) RecName: Full=40S ribosomal protein S3a; AltName: Full=Protein cyc07;; (*SWP) sp|Q285L8|RS3A_TOBAC (e_value=6e-156) 40S ribosomal protein S3a OS=Nicotiana tabacum GN=cyc07 PE=2 SV=1;; (*TAIR) AT4G34670.1 (e_value=5e-129) | Symbols: | Ribosomal protein S3Ae | chr4:16548724-16550222 FORWARD LENGTH=262;; (*IT…	29.1251	19.01	1	0	4	8	242	27.6157	9.78857
NbS00010666g0026.1 protein AED:0.20 eAED:0.20 QI:0	1 0.66|1|1|0.83|6|0|257; (*GB) gi|122196609|sp|Q285L8.1|RS3A_TOBAC (e_value=1e-172) RecName: Full=40S ribosomal protein S3a; AltName: Full=Protein cyc07;; (*SWP) sp|Q285L8|RS3A_TOBAC (e_value=3e-174) 40S ribosomal protein S3a OS=Nicotiana tabacum GN=cyc07 PE=2 SV=1;; (*TAIR) AT4G34670.1 (e_value=5e-148) | Symbols: | Ribosomal protein S3Ae | chr4:16548724-16550222 FORWARD LENGTH=262;; (*ITAG) Soly…	29.1251	17.9	1	0	4	8	257	29.3486	9.72998
NbS00010815g0010.1 protein AED:0.10 eAED:0.10 QI:0	0.33 0.25|0.75|1|1|4|606|204; (*GB) gi|82400150|gb|ABB72814.1| (e_value=3e-98) putative 40S ribosomal protein S8-like protein [Solanum tuberosum];; (*SWP) sp|Q08069|RS8_MAIZE (e_value=9e-95) 40S ribosomal protein S8 OS=Zea mays GN=RPS8 PE=2 SV=2;; (*TAIR) AT5G59240.1 (e_value=6e-93) | Symbols: | Ribosomal protein S8e family protein | chr5:23902626-23903670 REVERSE LENGTH=210;; (*ITAG) Solyc07g065…	30.2125	26.96	1	0	4	8	204	22.9652	10.0815
NbS00056367g0005.1 protein AED:0.21 eAED:0.21 QI:178	1 0.71|1|0.83|1|7|0|242; (*GB) gi|445613|prf||1909359B (e_value=1e-164) ribosomal protein L7;; (*SWP) sp|Q9LHP1|RL74_ARATH (e_value=4e-152) 60S ribosomal protein L7-4 OS=Arabidopsis thaliana GN=RPL7D PE=2 SV=1;; (*TAIR) AT3G13580.1 (e_value=3e-153) | Symbols: | Ribosomal protein L30/L7 family protein | chr3:4433809-4435109 FORWARD LENGTH=244;; (*ITAG) Solyc07g008370.2.1 (e_value=3e-167) genomic_r…	33.6782	33.88	1	0	6	8	242	28.0494	9.94971
NbS00037212g0001.1 protein AED:0.10 eAED:0.10 QI:0	0.83 0.71|0.85|1|1|7|583|261; (*GB) gi|122196609|sp|Q285L8.1|RS3A_TOBAC (e_value=1e-172) RecName: Full=40S ribosomal protein S3a; AltName: Full=Protein cyc07;; (*SWP) sp|Q285L8|RS3A_TOBAC (e_value=3e-174) 40S ribosomal protein S3a OS=Nicotiana tabacum GN=cyc07 PE=2 SV=1;; (*TAIR) AT4G34670.1 (e_value=4e-148) | Symbols: | Ribosomal protein S3Ae | chr4:16548724-16550222 FORWARD LENGTH=262;; (*ITAG)…	29.1251	17.62	1	0	4	8	261	29.7068	9.72998
NbS00026051g0013.1 protein AED:0.28 eAED:0.28 QI:0	0.5 0|1|0.75|0.6|5|0|209; (*GB) gi|76573319|gb|ABA46764.1| (e_value=1e-121) unknown [Solanum tuberosum];; (*SWP) sp|P41129|RL132_BRANA (e_value=2e-109) 60S ribosomal protein L13-2 OS=Brassica napus PE=2 SV=1;; (*TAIR) AT3G49010.3 (e_value=1e-108) | Symbols: ATBBC1, BBC1, RSU2 | breast basic conserved 1 | chr3:18166971-18168047 REVERSE LENGTH=206;; (*ITAG) Solyc08g075700.2.1 (e_value=3e-123) genom…	30.3473	28.23	1	1	5	8	209	23.8971	11.2388
NbS00021993g0016.1 protein AED:0.19 eAED:0.23 QI:0	1 0.77|1|0.5|0.66|9|279|380; (*GB) gi|77999273|gb|ABB16983.1| (e_value=5e-163) unknown [Solanum tuberosum];; (*SWP) sp|Q6UNT2|RL5_CUCSA (e_value=8e-151) 60S ribosomal protein L5 OS=Cucumis sativus GN=RPL5 PE=2 SV=1;; (*TAIR) AT5G39740.2 (e_value=7e-146) | Symbols: RPL5B | ribosomal protein L5 B | chr5:15903484-15905185 FORWARD LENGTH=301;; (*ITAG) Solyc06g082870.2.1 (e_value=2e-167) genomic_refer…	30.5876	14.74	1	0	5	8	380	43.4796	9.39307
NbS00017090g0001.1 protein AED:0.25 eAED:0.25 QI:157	1 0.6|1|1|1|5|0|224; (*SWP) sp|Q08069|RS8_MAIZE (e_value=5e-111) 40S ribosomal protein S8 OS=Zea mays GN=RPS8 PE=2 SV=2;; (*TAIR) AT5G59240.1 (e_value=6e-103) | Symbols: | Ribosomal protein S8e family protein | chr5:23902626-23903670 REVERSE LENGTH=210;; (*ITAG) Solyc06g083180.2.1 (e_value=3e-108) genomic_reference:SL2.40ch06 gene_region:45001450-45004243 transcript_region:SL2.40ch06:45001450..45…	30.0586	24.55	1	0	4	8	224	25.0704	10.3013
NbS00012514g0001.1 protein AED:0.14 eAED:0.14 QI:144	1 1|1|0.62|0.44|9|516|245; (*SWP) sp|Q9LHP1|RL74_ARATH (e_value=8e-152) 60S ribosomal protein L7-4 OS=Arabidopsis thaliana GN=RPL7D PE=2 SV=1;; (*TAIR) AT3G13580.1 (e_value=6e-153) | Symbols: | Ribosomal protein L30/L7 family protein | chr3:4433809-4435109 FORWARD LENGTH=244;; (*ITAG) Solyc08g075090.2.1 (e_value=1e-166) genomic_reference:SL2.40ch08 gene_region:56410976-56415969 transcript_region:…	33.6278	28.16	1	0	5	8	245	28.3624	9.86182
NbS00039588g0004.1 protein AED:0.31 eAED:0.31 QI:80	0.8 0.66|1|0.8|0.66|6|380|197; (*SWP) sp|Q949H0|RS7_HORVU (e_value=1e-108) 40S ribosomal protein S7 OS=Hordeum vulgare GN=RPS7 PE=2 SV=1;; (*TAIR) AT1G48830.2 (e_value=1e-107) | Symbols: | Ribosomal protein S7e family protein | chr1:18059854-18060935 REVERSE LENGTH=191;; (*ITAG) Solyc03g119360.2.1 (e_value=2e-126) genomic_reference:SL2.40ch03 gene_region:62044635-62047323 transcript_region:SL2.40…	36.1877	30.46	1	0	3	8	197	22.7143	9.81787
NbS00022615g0013.1 protein AED:0.25 eAED:0.25 QI:0	0.83 0.57|0.85|1|1|7|0|261; (*GB) gi|122196609|sp|Q285L8.1|RS3A_TOBAC (e_value=1e-159) RecName: Full=40S ribosomal protein S3a; AltName: Full=Protein cyc07;; (*SWP) sp|Q285L8|RS3A_TOBAC (e_value=4e-161) 40S ribosomal protein S3a OS=Nicotiana tabacum GN=cyc07 PE=2 SV=1;; (*TAIR) AT4G34670.1 (e_value=6e-141) | Symbols: | Ribosomal protein S3Ae | chr4:16548724-16550222 FORWARD LENGTH=262;; (*ITAG) S…	29.1251	17.62	1	0	4	8	261	29.6788	9.72998
NbS00039066g0008.1 protein AED:0.21 eAED:0.21 QI:0	1 0.83|1|1|1|6|0|242; (*GB) gi|445613|prf||1909359B (e_value=3e-165) ribosomal protein L7;; (*SWP) sp|Q9LHP1|RL74_ARATH (e_value=2e-151) 60S ribosomal protein L7-4 OS=Arabidopsis thaliana GN=RPL7D PE=2 SV=1;; (*TAIR) AT3G13580.1 (e_value=2e-152) | Symbols: | Ribosomal protein L30/L7 family protein | chr3:4433809-4435109 FORWARD LENGTH=244;; (*ITAG) Solyc07g008370.2.1 (e_value=5e-168) genomic_refe…	33.6782	33.88	1	0	6	8	242	28.0774	9.99365
NbS00004044g0002.1 protein AED:0.09 eAED:0.09 QI:130	0.71 0.87|1|1|1|8|580|284; (*GB) gi|122196609|sp|Q285L8.1|RS3A_TOBAC (e_value=6e-166) RecName: Full=40S ribosomal protein S3a; AltName: Full=Protein cyc07;; (*SWP) sp|Q285L8|RS3A_TOBAC (e_value=2e-167) 40S ribosomal protein S3a OS=Nicotiana tabacum GN=cyc07 PE=2 SV=1;; (*TAIR) AT4G34670.1 (e_value=6e-143) | Symbols: | Ribosomal protein S3Ae | chr4:16548724-16550222 FORWARD LENGTH=262;; (*ITAG) So…	29.1251	16.2	1	0	4	8	284	32.2493	9.78857
NbS00033943g0010.1 protein AED:0.30 eAED:0.30 QI:0	0.75 0.8|1|0.5|0.6|5|299|186; (*GB) gi|81076822|gb|ABB55398.1| (e_value=1e-65) 40S ribosomal protein S10-like [Solanum tuberosum];; (*SWP) sp|Q9LTF2|RS103_ARATH (e_value=8e-59) 40S ribosomal protein S10-3 OS=Arabidopsis thaliana GN=RPS10C PE=2 SV=2;; (*TAIR) AT4G25740.2 (e_value=6e-60) | Symbols: | RNA binding Plectin/S10 domain-containing protein | chr4:13107488-13108751 REVERSE LENGTH=149;; (*I…	25.5874	27.96	1	0	5	7	186	20.5454	9.75928
NbS00024629g0018.1 protein AED:0.24 eAED:0.24 QI:96	0.66 0.5|1|0.33|0.25|4|0|206; (*GB) gi|40748265|gb|AAR89617.1| (e_value=1e-138) 40S ribosomal protein S5 [Capsicum annuum];; (*SWP) sp|P51427|RS52_ARATH (e_value=4e-120) 40S ribosomal protein S5-2 OS=Arabidopsis thaliana GN=RPS5B PE=1 SV=2;; (*TAIR) AT3G11940.2 (e_value=3e-121) | Symbols: ATRPS5A, AML1, RPS5A | ribosomal protein 5A | chr3:3778175-3779354 REVERSE LENGTH=207;; (*ITAG) Solyc10g07862…	33.3509	24.76	1	0	3	7	206	22.9399	9.18799
NbS00013403g0003.1 protein AED:0.29 eAED:0.29 QI:56	1 1|1|1|1|5|379|208; (*GB) gi|81076822|gb|ABB55398.1| (e_value=1e-66) 40S ribosomal protein S10-like [Solanum tuberosum];; (*SWP) sp|Q9LTF2|RS103_ARATH (e_value=4e-59) 40S ribosomal protein S10-3 OS=Arabidopsis thaliana GN=RPS10C PE=2 SV=2;; (*TAIR) AT5G52650.1 (e_value=3e-60) | Symbols: | RNA binding Plectin/S10 domain-containing protein | chr5:21355781-21357003 REVERSE LENGTH=179;; (*ITAG) Soly…	25.5874	25	1	0	5	7	208	23.0456	9.51025
NbS00035760g0016.1 protein AED:0.11 eAED:0.11 QI:93	0.75 0.6|1|0.75|0.8|5|403|207; (*GB) gi|40748265|gb|AAR89617.1| (e_value=4e-140) 40S ribosomal protein S5 [Capsicum annuum];; (*SWP) sp|P51427|RS52_ARATH (e_value=8e-122) 40S ribosomal protein S5-2 OS=Arabidopsis thaliana GN=RPS5B PE=1 SV=2;; (*TAIR) AT3G11940.2 (e_value=6e-123) | Symbols: ATRPS5A, AML1, RPS5A | ribosomal protein 5A | chr3:3778175-3779354 REVERSE LENGTH=207;; (*ITAG) Solyc10g0786…	33.3509	24.64	1	0	3	7	207	23.1101	9.45166
NbS00029619g0005.1 protein AED:0.20 eAED:0.20 QI:0	1 0.75|1|0.66|0.75|4|435|149; (*GB) gi|297734823|emb|CBI17057.3| (e_value=2e-29) unnamed protein product [Vitis vinifera];; (*SWP) sp|P41099|RLA2_PARAR (e_value=5e-29) 60S acidic ribosomal protein P2 OS=Parthenium argentatum PE=3 SV=1;; (*TAIR) AT2G27710.4 (e_value=9e-26) | Symbols: | 60S acidic ribosomal protein family | chr2:11816929-11817670 FORWARD LENGTH=98;; (*ITAG) Solyc06g074430.2.1 (e_va…	29.5961	38.93	1	1	3	7	149	15.6179	4.729
NbS00059484g0003.1 protein AED:0.12 eAED:0.12 QI:121	1 1|1|0.75|0.6|5|292|206; (*GB) gi|224139102|ref|XP_002326768.1| (e_value=2e-124) predicted protein [Populus trichocarpa];; (*SWP) sp|P41129|RL132_BRANA (e_value=1e-122) 60S ribosomal protein L13-2 OS=Brassica napus PE=2 SV=1;; (*TAIR) AT3G49010.3 (e_value=4e-122) | Symbols: ATBBC1, BBC1, RSU2 | breast basic conserved 1 | chr3:18166971-18168047 REVERSE LENGTH=206;; (*ITAG) Solyc12g096150.1.1 (e_v…	24.6962	16.99	1	0	4	7	206	23.7109	10.8579
NbS00061153g0003.1 protein AED:0.09 eAED:0.08 QI:149	0.85 0.75|1|0.71|0.5|8|669|249; (*GB) gi|445613|prf||1909359B (e_value=4e-158) ribosomal protein L7;; (*SWP) sp|Q9LHP1|RL74_ARATH (e_value=8e-148) 60S ribosomal protein L7-4 OS=Arabidopsis thaliana GN=RPL7D PE=2 SV=1;; (*TAIR) AT2G44120.2 (e_value=6e-149) | Symbols: | Ribosomal protein L30/L7 family protein | chr2:18249227-18250417 REVERSE LENGTH=247;; (*ITAG) Solyc08g075090.2.1 (e_value=1e-166) …	30.9619	24.5	1	0	4	7	249	28.6846	9.90576
NbS00007507g0019.1 protein AED:0.28 eAED:0.28 QI:12	0.66 0.5|1|0.66|0.5|4|0|165; (*GB) gi|37625523|gb|AAQ96375.1| (e_value=6e-85) 60S ribosomal protein L13 [Solanum palustre];; (*SWP) sp|P41129|RL132_BRANA (e_value=3e-79) 60S ribosomal protein L13-2 OS=Brassica napus PE=2 SV=1;; (*TAIR) AT3G49010.4 (e_value=3e-79) | Symbols: ATBBC1, BBC1, RSU2 | breast basic conserved 1 | chr3:18166971-18168047 REVERSE LENGTH=204;; (*ITAG) Solyc08g075700.2.1 (e_va…	24.6962	21.21	1	0	4	7	165	19.1956	11.6489
NbS00018172g0001.1 protein AED:0.13 eAED:0.15 QI:0	0.66 0.5|1|1|1|4|417|198; (*GB) gi|224139102|ref|XP_002326768.1| (e_value=2e-109) predicted protein [Populus trichocarpa];; (*SWP) sp|P41127|RL131_ARATH (e_value=9e-107) 60S ribosomal protein L13-1 OS=Arabidopsis thaliana GN=RPL13B PE=1 SV=1;; (*TAIR) AT3G49010.3 (e_value=7e-108) | Symbols: ATBBC1, BBC1, RSU2 | breast basic conserved 1 | chr3:18166971-18168047 REVERSE LENGTH=206;; (*ITAG) Solyc08…	24.6962	17.68	1	0	4	7	198	22.5582	10.5356
NbS00000941g0015.1 protein AED:0.00 eAED:0.00 QI:0	1 0.75|1|0.33|0.5|4|247|146; (*GB) gi|297734823|emb|CBI17057.3| (e_value=2e-30) unnamed protein product [Vitis vinifera];; (*SWP) sp|P41099|RLA2_PARAR (e_value=4e-28) 60S acidic ribosomal protein P2 OS=Parthenium argentatum PE=3 SV=1;; (*TAIR) AT2G27710.4 (e_value=2e-25) | Symbols: | 60S acidic ribosomal protein family | chr2:11816929-11817670 FORWARD LENGTH=98;; (*ITAG) Solyc06g074430.2.1 (e_val…	26.4893	39.73	1	1	3	7	146	15.3648	4.75439
NbS00003570g0008.1 protein AED:0.13 eAED:0.14 QI:0	0 0|0.6|0.5|0.6|5|0|237; (*GB) gi|40748265|gb|AAR89617.1| (e_value=1e-130) 40S ribosomal protein S5 [Capsicum annuum];; (*SWP) sp|P51427|RS52_ARATH (e_value=1e-112) 40S ribosomal protein S5-2 OS=Arabidopsis thaliana GN=RPS5B PE=1 SV=2;; (*TAIR) AT3G11940.2 (e_value=1e-113) | Symbols: ATRPS5A, AML1, RPS5A | ribosomal protein 5A | chr3:3778175-3779354 REVERSE LENGTH=207;; (*ITAG) Solyc10g078620.1.1…	33.3509	21.52	1	0	3	7	237	26.643	9.5835
NbS00009842g0001.1 protein AED:0.12 eAED:0.12 QI:0	1 0.6|1|0.75|0.6|5|408|241; (*SWP) sp|P51427|RS52_ARATH (e_value=5e-125) 40S ribosomal protein S5-2 OS=Arabidopsis thaliana GN=RPS5B PE=1 SV=2;; (*TAIR) AT3G11940.2 (e_value=4e-126) | Symbols: ATRPS5A, AML1, RPS5A | ribosomal protein 5A | chr3:3778175-3779354 REVERSE LENGTH=207;; (*ITAG) Solyc10g078620.1.1 (e_value=2e-140) evidence_code:10F1H1E1IEG genomic_reference:SL2.40ch10 gene_region:5970177…	33.574	27.39	1	1	3	7	241	26.5928	9.34912
NbS00021581g0010.1 protein AED:0.05 eAED:0.09 QI:7	0 0|0.66|0.5|0.33|3|0|333; (*SWP) sp|P34091|RL6_MESCR (e_value=9e-95) 60S ribosomal protein L6 OS=Mesembryanthemum crystallinum GN=RPL6 PE=2 SV=1;; (*TAIR) AT1G74050.1 (e_value=4e-89) | Symbols: | Ribosomal protein L6 family protein | chr1:27847256-27848680 REVERSE LENGTH=233;; (*ITAG) Solyc05g054070.2.1 (e_value=6e-106) genomic_reference:SL2.40ch05 gene_region:63196547-63198365 transcript_region…	22.9036	17.12	1	0	3	7	333	36.7943	10.228
NbS00046758g0005.1 protein AED:0.02 eAED:0.02 QI:31	1 1|1|1|1|4|271|206; (*GB) gi|224139102|ref|XP_002326768.1| (e_value=8e-122) predicted protein [Populus trichocarpa];; (*SWP) sp|P41127|RL131_ARATH (e_value=5e-120) 60S ribosomal protein L13-1 OS=Arabidopsis thaliana GN=RPL13B PE=1 SV=1;; (*TAIR) AT3G49010.3 (e_value=4e-121) | Symbols: ATBBC1, BBC1, RSU2 | breast basic conserved 1 | chr3:18166971-18168047 REVERSE LENGTH=206;; (*ITAG) Solyc12g0961…	24.6962	16.99	1	0	4	7	206	23.571	11.2681
NbS00009670g0001.1 protein AED:0.14 eAED:0.14 QI:0	0 0|0.5|1|1|2|0|140; (*GB) gi|356527113|ref|XP_003532158.1| (e_value=2e-48) PREDICTED: 40S ribosomal protein S8-like [Glycine max];; (*SWP) sp|Q08069|RS8_MAIZE (e_value=7e-50) 40S ribosomal protein S8 OS=Zea mays GN=RPS8 PE=2 SV=2;; (*TAIR) AT5G20290.1 (e_value=4e-50) | Symbols: | Ribosomal protein S8e family protein | chr5:6851695-6853012 REVERSE LENGTH=222;; (*ITAG) Solyc06g083180.2.1 (e_value=…	26.8265	30	1	0	3	7	140	16.2695	10.6968
NbS00000260g0018.1 protein AED:0.14 eAED:0.14 QI:0	1 0.5|1|1|1|2|0|260; (*GB) gi|350539037|ref|NP_001234115.1| (e_value=2e-173) 60S ribosomal protein L8 [Solanum lycopersicum];; (*SWP) sp|P29766|RL8_SOLLC (e_value=5e-175) 60S ribosomal protein L8 OS=Solanum lycopersicum GN=RPL8 PE=2 SV=1;; (*TAIR) AT4G36130.1 (e_value=1e-168) | Symbols: | Ribosomal protein L2 family | chr4:17097613-17098656 FORWARD LENGTH=258;; (*ITAG) Solyc07g063890.2.1 (e_value…	22.9232	26.15	1	0	4	6	260	28.1838	10.814
NbS00006290g0014.1 protein AED:0.01 eAED:0.01 QI:0	1 0.5|1|1|1|2|0|260; (*GB) gi|81074776|gb|ABB55374.1| (e_value=4e-174) ribosomal protein L2-like [Solanum tuberosum];; (*SWP) sp|P29766|RL8_SOLLC (e_value=2e-175) 60S ribosomal protein L8 OS=Solanum lycopersicum GN=RPL8 PE=2 SV=1;; (*TAIR) AT4G36130.1 (e_value=5e-168) | Symbols: | Ribosomal protein L2 family | chr4:17097613-17098656 FORWARD LENGTH=258;; (*ITAG) Solyc10g006580.2.1 (e_value=9e-177)…	20.9123	26.15	1	1	4	6	260	28.1519	10.9165
NbS00003420g0016.1 protein AED:0.15 eAED:0.15 QI:81	1 1|1|0.8|1|6|333|237; (*GB) gi|358248410|ref|NP_001239621.1| (e_value=5e-156) uncharacterized protein LOC100808705 [Glycine max];; (*SWP) sp|Q9SIP7|RS31_ARATH (e_value=2e-146) 40S ribosomal protein S3-1 OS=Arabidopsis thaliana GN=RPS3A PE=1 SV=1;; (*TAIR) AT2G31610.1 (e_value=2e-147) | Symbols: | Ribosomal protein S3 family protein | chr2:13450384-13451669 FORWARD LENGTH=250;; (*ITAG) Solyc07g04…	23.1242	23.63	1	0	5	6	237	26.4161	9.49561
NbS00054406g0002.1 protein AED:0.02 eAED:0.02 QI:0	-1 0|1|-1|1|1|0|139; (*GB) gi|40748265|gb|AAR89617.1| (e_value=2e-71) 40S ribosomal protein S5 [Capsicum annuum];; (*SWP) sp|Q9ZUT9|RS51_ARATH (e_value=8e-71) 40S ribosomal protein S5-1 OS=Arabidopsis thaliana GN=RPS5A PE=1 SV=1;; (*TAIR) AT2G37270.2 (e_value=6e-72) | Symbols: ATRPS5B, RPS5B | ribosomal protein 5B | chr2:15647883-15649042 REVERSE LENGTH=207;; (*ITAG) Solyc10g078620.1.1 (e_value=5…	28.0658	20.14	1	0	2	6	139	15.5132	10.1841
NbS00010171g0006.1 protein AED:0.15 eAED:0.15 QI:86	1 1|1|0.6|0.5|6|474|216; (*GB) gi|192910762|gb|ACF06489.1| (e_value=6e-130) ribosomal protein L10a [Elaeis guineensis];; (*SWP) sp|Q8VZB9|R10A1_ARATH (e_value=2e-129) 60S ribosomal protein L10a-1 OS=Arabidopsis thaliana GN=RPL10AA PE=2 SV=1;; (*TAIR) AT1G08360.1 (e_value=2e-130) | Symbols: | Ribosomal protein L1p/L10e family | chr1:2636231-2637694 FORWARD LENGTH=216;; (*ITAG) Solyc01g009520.2.1 (…	22.0354	20.83	1	0	5	6	216	24.6253	9.77393
NbS00024868g0008.1 protein AED:0.11 eAED:0.11 QI:0	1 0.83|1|1|1|6|340|240; (*GB) gi|445613|prf||1909359B (e_value=3e-137) ribosomal protein L7;; (*SWP) sp|P60039|RL73_ARATH (e_value=4e-133) 60S ribosomal protein L7-3 OS=Arabidopsis thaliana GN=RPL7C PE=2 SV=1;; (*TAIR) AT2G44120.1 (e_value=3e-134) | Symbols: | Ribosomal protein L30/L7 family protein | chr2:18249227-18250402 REVERSE LENGTH=242;; (*ITAG) Solyc12g096220.1.1 (e_value=6e-141) evidence…	23.6423	27.92	1	1	5	6	240	27.8561	9.86182
NbC24304474g0001.1 protein AED:0.00 eAED:0.00 QI:0	-1 1|1|-1|1|1|0|132; (*GB) gi|297829496|ref|XP_002882630.1| (e_value=3e-66) 60S ribosomal protein L4/L1 [Arabidopsis lyrata subsp. lyrata];; (*SWP) sp|Q9SF40|RL4A_ARATH (e_value=3e-67) 60S ribosomal protein L4-1 OS=Arabidopsis thaliana GN=RPL4A PE=2 SV=1;; (*TAIR) AT3G09630.2 (e_value=2e-68) | Symbols: | Ribosomal protein L4/L1 family | chr3:2953813-2955444 FORWARD LENGTH=405;; (*ITAG) Solyc10g08…	23.6013	36.36	1	0	5	6	132	14.7423	9.99365
NbS00031098g0006.1 protein AED:0.18 eAED:0.18 QI:96	1 1|1|1|1|2|68|230; (*GB) gi|464621|sp|P34091.1|RL6_MESCR (e_value=5e-104) RecName: Full=60S ribosomal protein L6; AltName: Full=YL16-like;; (*SWP) sp|P34091|RL6_MESCR (e_value=1e-105) 60S ribosomal protein L6 OS=Mesembryanthemum crystallinum GN=RPL6 PE=2 SV=1;; (*TAIR) AT1G74050.1 (e_value=4e-99) | Symbols: | Ribosomal protein L6 family protein | chr1:27847256-27848680 REVERSE LENGTH=233;; (*ITA…	19.7599	26.96	1	2	5	6	230	25.4363	10.1108
NbS00011766g0021.1 protein AED:0.09 eAED:0.09 QI:0	0.66 0.25|1|1|1|4|0|394; (*GB) gi|77999245|gb|ABB16969.1| (e_value=5e-131) unknown [Solanum tuberosum];; (*SWP) sp|Q9SF40|RL4A_ARATH (e_value=1e-124) 60S ribosomal protein L4-1 OS=Arabidopsis thaliana GN=RPL4A PE=2 SV=1;; (*TAIR) AT3G09630.1 (e_value=7e-126) | Symbols: | Ribosomal protein L4/L1 family | chr3:2953813-2955444 FORWARD LENGTH=406;; (*ITAG) Solyc10g086010.1.1 (e_value=8e-144) evidence…	23.6013	12.18	1	0	5	6	394	43.3777	10.1108
NbS00004831g0008.1 protein AED:0.05 eAED:0.05 QI:0	0 0|1|1|1|2|0|184; (*GB) gi|40287508|gb|AAR83868.1| (e_value=9e-100) 60S ribosomal protein L12 [Capsicum annuum];; (*SWP) sp|O50003|RL12_PRUAR (e_value=4e-96) 60S ribosomal protein L12 OS=Prunus armeniaca GN=RPL12 PE=2 SV=1;; (*TAIR) AT5G60670.1 (e_value=3e-96) | Symbols: | Ribosomal protein L11 family protein | chr5:24381066-24381566 REVERSE LENGTH=166;; (*ITAG) Solyc11g069440.1.1 (e_value=2e-10…	24.8006	26.63	1	0	3	6	184	19.6017	9.5835
NbS00035393g0011.1 protein AED:0.19 eAED:0.19 QI:54	1 1|1|0.66|0.75|4|129|219; (*GB) gi|254212161|gb|ACT65738.1| (e_value=1e-161) QM [Nicotiana benthamiana];; (*SWP) sp|P93847|RL10_SOLME (e_value=8e-159) 60S ribosomal protein L10 OS=Solanum melongena GN=RPL10 PE=2 SV=1;; (*TAIR) AT1G26910.1 (e_value=2e-144) | Symbols: RPL10B | Ribosomal protein L16p/L10e family protein | chr1:9321709-9322813 FORWARD LENGTH=221;; (*ITAG) Solyc06g007520.2.1 (e_value…	18.941	23.29	1	0	4	6	219	24.7751	10.4331
NbS00029456g0001.1 protein AED:0.26 eAED:0.26 QI:0	-1 0|1|-1|1|1|0|166; (*GB) gi|359478349|ref|XP_003632111.1| (e_value=4e-111) PREDICTED: 60S ribosomal protein L12-like [Vitis vinifera];; (*SWP) sp|O50003|RL12_PRUAR (e_value=4e-108) 60S ribosomal protein L12 OS=Prunus armeniaca GN=RPL12 PE=2 SV=1;; (*TAIR) AT5G60670.1 (e_value=1e-105) | Symbols: | Ribosomal protein L11 family protein | chr5:24381066-24381566 REVERSE LENGTH=166;; (*ITAG) Solyc06g…	24.8006	29.52	1	0	3	6	166	17.7946	8.68994
NbS00035854g0012.1 protein AED:0.09 eAED:0.09 QI:143	1 0.85|1|0.83|0.71|7|0|260; (*GB) gi|225444782|ref|XP_002279950.1| (e_value=5e-151) PREDICTED: 40S ribosomal protein S3-3 [Vitis vinifera];; (*SWP) sp|Q9FJA6|RS33_ARATH (e_value=4e-145) 40S ribosomal protein S3-3 OS=Arabidopsis thaliana GN=RPS3C PE=1 SV=1;; (*TAIR) AT5G35530.1 (e_value=3e-146) | Symbols: | Ribosomal protein S3 family protein | chr5:13710355-13712192 REVERSE LENGTH=248;; (*ITAG) S…	23.1242	21.54	1	0	5	6	260	28.8164	9.87646
NbS00038870g0030.1 protein AED:0.14 eAED:0.14 QI:19	1 1|1|1|1|5|414|389; (*GB) gi|37625023|gb|AAQ96335.1| (e_value=0.0) ribosomal protein L3A [Nicotiana tabacum];; (*SWP) sp|P35684|RL3_ORYSJ (e_value=0.0) 60S ribosomal protein L3 OS=Oryza sativa subsp. japonica GN=RPL3 PE=2 SV=2;; (*TAIR) AT1G61580.1 (e_value=0.0) | Symbols: RPL3B, ARP2 | R-protein L3 B | chr1:22720833-22722402 REVERSE LENGTH=390;; (*ITAG) Solyc01g104590.2.1 (e_value=0.0) genomic_…	23.5082	22.11	1	0	5	6	389	44.3828	10.0522
NbS00028790g0004.1 protein AED:0.16 eAED:0.17 QI:453	0.66 0.5|1|1|1|4|0|250; (*GB) gi|82400118|gb|ABB72798.1| (e_value=9e-155) 40S ribosomal protein S4-like protein [Solanum tuberosum];; (*SWP) sp|P46300|RS4_SOLTU (e_value=2e-155) 40S ribosomal protein S4 OS=Solanum tuberosum GN=RPS4 PE=2 SV=1;; (*TAIR) AT5G07090.2 (e_value=9e-151) | Symbols: | Ribosomal protein S4 (RPS4A) family protein | chr5:2202783-2203805 FORWARD LENGTH=244;; (*ITAG) Solyc02g0…	25.2343	19.2	1	0	3	6	250	28.1102	10.0522
NbS00019530g0006.1 protein AED:0.00 eAED:0.00 QI:0	-1 0|1|-1|1|1|0|144; (*GB) gi|350534914|ref|NP_001234678.1| (e_value=7e-91) 40S ribosomal protein S17 [Solanum lycopersicum];; (*SWP) sp|P49215|RS17_SOLLC (e_value=2e-92) 40S ribosomal protein S17 OS=Solanum lycopersicum GN=RPS17 PE=2 SV=3;; (*TAIR) AT5G04800.4 (e_value=4e-80) | Symbols: | Ribosomal S17 family protein | chr5:1389217-1389642 FORWARD LENGTH=141;; (*ITAG) Solyc05g055230.1.1 (e_value…	23.2931	46.53	1	1	5	6	144	16.2277	9.90576
NbS00012569g0012.1 protein AED:0.15 eAED:0.15 QI:134	1 1|1|0.83|0.71|7|156|249; (*GB) gi|82623405|gb|ABB87117.1| (e_value=3e-144) unknown [Solanum tuberosum];; (*SWP) sp|Q9M3V8|RS6_ASPOF (e_value=2e-135) 40S ribosomal protein S6 OS=Asparagus officinalis GN=rps6 PE=2 SV=1;; (*TAIR) AT4G31700.1 (e_value=3e-135) | Symbols: RPS6, RPS6A | ribosomal protein S6 | chr4:15346306-15347714 REVERSE LENGTH=250;; (*ITAG) Solyc08g074240.2.1 (e_value=3e-146) genom…	22.4923	17.27	1	0	3	6	249	28.2735	10.6089
NbS00030768g0006.1 protein AED:0.12 eAED:0.12 QI:0	0.6 0.5|0.83|0.4|0.33|6|566|249; (*GB) gi|224139102|ref|XP_002326768.1| (e_value=1e-123) predicted protein [Populus trichocarpa];; (*SWP) sp|P41127|RL131_ARATH (e_value=2e-119) 60S ribosomal protein L13-1 OS=Arabidopsis thaliana GN=RPL13B PE=1 SV=1;; (*TAIR) AT3G49010.3 (e_value=1e-120) | Symbols: ATBBC1, BBC1, RSU2 | breast basic conserved 1 | chr3:18166971-18168047 REVERSE LENGTH=206;; (*ITAG) …	21.6465	9.64	1	0	3	6	249	28.1004	11.1802
NbS00005003g0014.1 protein AED:0.20 eAED:0.20 QI:79	1 1|1|0.6|0.66|6|145|249; (*GB) gi|82623405|gb|ABB87117.1| (e_value=4e-142) unknown [Solanum tuberosum];; (*SWP) sp|Q9M3V8|RS6_ASPOF (e_value=5e-135) 40S ribosomal protein S6 OS=Asparagus officinalis GN=rps6 PE=2 SV=1;; (*TAIR) AT5G10360.1 (e_value=5e-135) | Symbols: EMB3010, RPS6B | Ribosomal protein S6e | chr5:3258734-3260142 REVERSE LENGTH=249;; (*ITAG) Solyc08g006040.2.1 (e_value=2e-145) geno…	22.7103	17.27	1	0	3	6	249	28.2876	10.7114
NbS00000485g0008.1 protein AED:0.27 eAED:0.27 QI:81	1 1|1|0.8|0.83|6|329|238; (*GB) gi|225442156|ref|XP_002275541.1| (e_value=6e-155) PREDICTED: 40S ribosomal protein S3-3 [Vitis vinifera];; (*SWP) sp|Q9FJA6|RS33_ARATH (e_value=7e-146) 40S ribosomal protein S3-3 OS=Arabidopsis thaliana GN=RPS3C PE=1 SV=1;; (*TAIR) AT5G35530.1 (e_value=5e-147) | Symbols: | Ribosomal protein S3 family protein | chr5:13710355-13712192 REVERSE LENGTH=248;; (*ITAG) Sol…	23.1242	23.53	1	0	5	6	238	26.5452	9.5835
NbS00017622g0006.1 protein AED:0.00 eAED:0.00 QI:0	1 0.5|1|1|1|2|0|260; (*GB) gi|350539037|ref|NP_001234115.1| (e_value=1e-173) 60S ribosomal protein L8 [Solanum lycopersicum];; (*SWP) sp|P29766|RL8_SOLLC (e_value=3e-175) 60S ribosomal protein L8 OS=Solanum lycopersicum GN=RPL8 PE=2 SV=1;; (*TAIR) AT4G36130.1 (e_value=3e-168) | Symbols: | Ribosomal protein L2 family | chr4:17097613-17098656 FORWARD LENGTH=258;; (*ITAG) Solyc07g063890.2.1 (e_value…	22.9232	26.15	1	0	4	6	260	28.1838	10.814
[truncated: 1,813 more rows]

## Sheet: M 40S
MOCK: All 40S ribosomal proteins (PSM above 1)
Accession	Description	Score	Coverage	# Proteins	# Unique Peptides	# Peptides	# PSMs	# AAs	MW [kDa]	calc. pI
[truncated: 1,031 more rows]

## Sheet: M 40S paralogs
MOCK: 40S ribosomal proteins with unique peptides (PSM above 1)
Accession	Description	Score	Coverage	# Proteins	# Unique Peptides	# Peptides	# PSMs	# AAs	MW [kDa]	calc. pI
[truncated: 91 more rows]

## Sheet: M 60S
MOCK: All 60S ribosomal proteins (PSM above 1)
[truncated: 1,246 more rows]

[truncated: 11 more sheets: M 60S paralogs, Agro r-proteins, A 40S, 40S paralogs, A 60S, A60S paralogs, PVA r-proteins, P 40S, P40S paralogs, P 60S, P60S paralogs]
