# Supplementary material for: Ribosome profiles and riboproteomes of healthy and Potato virus A‐ and Agrobacterium‐infected Nicotiana benthamiana plants
Source: Mol Plant Pathol. 2018 Dec 6;20(3):392–409. doi: 10.1111/mpp.12764 (PMC6637900; doi:10.1111/mpp.12764)
Supplement: Supplementary file 13 — Table S6 Non‐ribosomal protein hits from transgenic plants. [file MPP-20-392-s013.xlsx]

## Sheet: Content
Supplementary file 6: Putative ribosome-associated proteins.
Sheet 2	All protein hits were first selected from each treatment and combined.
Sheet 3	Non-ribosomal protein hits were selected (all non ribosomal).
Sheet 4	Protein hits that were also present in the non-transgenic control purifications were removed from the whole data set (tg specific).
Sheet 5	Proteins with PSM values of one were filtered out (tg-specific PSM 2).
Sheet 6	Proteins with unique peptide identifications were filtered (paralogs).
Sheet 7	Identified PVA proteins from PVA-treated plants (PVA proteins)
Sheet 8	Hits for translation initiation factors (translation initiation factors)
	The treatments were colour coded as follows: green cells: mock infected plants; yellow cells: Agrobacterium infected plants, blue: PVA infected plants; white cells: non-transgenic PVA

## Sheet: all proteins
All proteins hits, all PSM values
Accession	Description	Score	Coverage	# Proteins	# Unique Peptides	# Peptides	# PSMs	# AAs	MW [kDa]	calc. pI
FLAG	peptide	3102.49	100	1	5	5	623	23	2.86014	4.50049
FLAG	peptide	3446.53	100	1	4	4	692	23	2.86014	4.50049
FLAG	peptide	1962.49	100	1	5	5	377	23	2.86014	4.50049
FLAG	peptide	1985.88	100	1	5	5	378	23	2.86014	4.50049
FLAG	peptide	3817.35	100	1	5	5	852	23	2.86014	4.50049
FLAG	peptide	4253.39	100	1	5	5	903	23	2.86014	4.50049
FLAG	peptide	4181.06	100	1	5	5	891	23	2.86014	4.50049
FLAG	peptide	3914.69	100	1	5	5	877	23	2.86014	4.50049
FLAG	peptide	2513.4	100	1	4	4	513	23	2.86014	4.50049
FLAG	peptide	2551.63	100	1	5	5	518	23	2.86014	4.50049
FLAG	peptide	1468.04	100	1	5	5	282	23	2.86014	4.50049
FLAG	peptide	1468.18	100	1	5	5	286	23	2.86014	4.50049
FLAG	peptide	3725.04	100	1	5	5	845	23	2.86014	4.50049
FLAG	peptide	3796.36	100	1	5	5	846	23	2.86014	4.50049
FLAG	peptide	4123.64	100	1	5	5	875	23	2.86014	4.50049
FLAG	peptide	4082.86	100	1	5	5	871	23	2.86014	4.50049
FLAG	peptide	2436.01	100	1	5	5	492	23	2.86014	4.50049
FLAG	peptide	3486.46	100	1	5	5	713	23	2.86014	4.50049
FLAG	peptide	1483.5	100	1	4	4	285	23	2.86014	4.50049
FLAG	peptide	1630.27	100	1	5	5	315	23	2.86014	4.50049
FLAG	peptide	3840.49	100	1	5	5	826	23	2.86014	4.50049
FLAG	peptide	4099.39	100	1	5	5	874	23	2.86014	4.50049
FLAG	peptide	3973.56	100	1	5	5	854	23	2.86014	4.50049
FLAG	peptide	1668.08	100	1	5	5	391	23	2.86014	4.50049
FLAG	peptide	3206.93	100	1	5	5	648	23	2.86014	4.50049
FLAG	peptide	3409.2	100	1	5	5	692	23	2.86014	4.50049
FLAG	peptide	2058.06	100	1	4	4	396	23	2.86014	4.50049
FLAG	peptide	2230.52	100	1	5	5	429	23	2.86014	4.50049
FLAG	peptide	4377.95	100	1	5	5	931	23	2.86014	4.50049
FLAG	peptide	4201.82	100	1	5	5	893	23	2.86014	4.50049
FLAG	peptide	1807.6	100	1	5	5	427	23	2.86014	4.50049
FLAG	peptide	1828.69	100	1	6	6	436	23	2.86014	4.50049
FLAGAtRPL18B	FLAGAtRPL18B	18.0766	25.82	1	2	4	5	213	23.4437	10.4771
FLAGAtRPL18B	FLAGAtRPL18B	7.27598	11.27	1	1	2	2	213	23.4437	10.4771
FLAGAtRPL18B	FLAGAtRPL18B	20.2579	23	1	2	4	6	213	23.4437	10.4771
FLAGAtRPL18B	FLAGAtRPL18B	12.8282	17.84	1	1	3	4	213	23.4437	10.4771
FLAGAtRPL18B	FLAGAtRPL18B	36.6614	28.17	1	3	5	10	213	23.4437	10.4771
FLAGAtRPL18B	FLAGAtRPL18B	25.0161	25.82	1	2	4	7	213	23.4437	10.4771
FLAGAtRPL18B	FLAGAtRPL18B	15.667	19.25	1	2	3	4	213	23.4437	10.4771
FLAGAtRPL18B	FLAGAtRPL18B	18.5527	25.82	1	2	4	5	213	23.4437	10.4771
FLAGAtRPL18B	FLAGAtRPL18B	23.0055	25.82	1	2	4	6	213	23.4437	10.4771
FLAGAtRPL18B	FLAGAtRPL18B	31.3929	26.29	1	2	4	9	213	23.4437	10.4771
FLAGAtRPL18B	FLAGAtRPL18B	36.0814	31.46	1	3	5	10	213	23.4437	10.4771
FLAGAtRPL18B	FLAGAtRPL18B	36.6528	25.82	1	2	4	10	213	23.4437	10.4771
FLAGAtRPL18B	FLAGAtRPL18B	45.3985	28.17	1	3	5	12	213	23.4437	10.4771
FLAGAtRPL18B	FLAGAtRPL18B	23.6617	19.25	1	2	3	6	213	23.4437	10.4771
FLAGAtRPL18B	FLAGAtRPL18B	26.2069	25.82	1	2	4	7	213	23.4437	10.4771
FLAGAtRPL18B	FLAGAtRPL18B	11.6375	20.66	1	2	3	3	213	23.4437	10.4771
FLAGAtRPL18B	FLAGAtRPL18B	15.1416	19.25	1	2	3	4	213	23.4437	10.4771
FLAGAtRPL18B	FLAGAtRPL18B	23.9158	17.84	1	1	3	6	213	23.4437	10.4771
FLAGAtRPL18B	FLAGAtRPL18B	25.6014	28.17	1	2	4	7	213	23.4437	10.4771
FLAGAtRPL18B	FLAGAtRPL18B	15.427	19.25	1	2	3	4	213	23.4437	10.4771
FLAGAtRPL18B	FLAGAtRPL18B	23.7882	25.82	1	2	4	7	213	23.4437	10.4771
FLAGAtRPL18B	FLAGAtRPL18B	14.5324	20.66	1	2	3	4	213	23.4437	10.4771
FLAGAtRPL18B	FLAGAtRPL18B	31.1331	25.82	1	2	4	8	213	23.4437	10.4771
FLAGAtRPL18B	FLAGAtRPL18B	3.17942	8.92	1	1	1	1	213	23.4437	10.4771
gi	21492612:NIb [Potato virus A]	4.19885	5.81	1	0	1	2	516	58.9732	5.88428
gi	21492612:HCpro [Potato virus A]	67.5896	32.6	1	9	9	16	457	51.1529	7.41553
gi	21492612:CI[Potato virus A]	43.7316	19.06	1	8	8	11	635	71.3419	7.57666
gi	21492612:NIb [Potato virus A]	8.11268	7.17	1	2	2	2	516	58.9732	5.88428
gi	21492612:VPg [Potato virus A]	3.92595	10.05	1	1	1	1	189	21.8781	8.71924
gi	21492612:NIa-protease [Potato virus A]	3.18835	8.15	1	1	1	1	233	26.3903	9.21729
gi	21492612:CP [Potato virus A]	3.4093	6.33	1	1	1	1	237	26.9974	7.02002
gi	21492612:HCpro [Potato virus A]	68.4504	32.17	1	8	8	16	457	51.1529	7.41553
gi	21492612:CI[Potato virus A]	29.7933	15.75	1	8	8	8	635	71.3419	7.57666
gi	21492612:VPg [Potato virus A]	3.91655	10.05	1	1	1	1	189	21.8781	8.71924
gi	21492612:NIa-protease [Potato virus A]	4.35001	8.15	1	1	1	1	233	26.3903	9.21729
gi	21492612:CP [Potato virus A]	3.37979	6.33	1	1	1	1	237	26.9974	7.02002
gi	21492612:CI[Potato virus A]	6.72771	3.78	1	2	2	2	635	71.3419	7.57666
gi	21492612:HCpro [Potato virus A]	3.07208	3.94	1	1	1	1	457	51.1529	7.41553
gi	21492612:VPg [Potato virus A]	3.58459	10.05	1	1	1	1	189	21.8781	8.71924
gi	21492612:CP [Potato virus A]	3.17316	6.33	1	1	1	1	237	26.9974	7.02002
gi	21492612:HCpro [Potato virus A]	13.9201	10.94	1	3	3	4	457	51.1529	7.41553
gi	21492612:CI[Potato virus A]	9.76201	3.78	1	2	2	3	635	71.3419	7.57666
gi	21492612:CP [Potato virus A]	3.81512	6.33	1	1	1	1	237	26.9974	7.02002
NbC23143817g0001.1 protein AED:0.00 eAED:0.00 QI:0	-1 0|1|-1|1|1|0|61; (*ITAG) Solyc10g007690.2.1 (e_value=2e-11) genomic_reference:SL2.40ch10 gene_region:1950571-1952635 transcript_region:SL2.40ch10:1950571..1952635+ go_terms:GO:0016020 functional_description:"Chlorophyll a-b binding protein 8, chloroplastic (AHRD V1 ***- CB13_SOLLC); contains Interpro domain(s) IPR001344 Chlorophyll A-B binding protein ";	3.27847	37.7	1	0	1	1	61	6.57647	9.36377
NbC23143817g0001.1 protein AED:0.00 eAED:0.00 QI:0	-1 0|1|-1|1|1|0|61; (*ITAG) Solyc10g007690.2.1 (e_value=2e-11) genomic_reference:SL2.40ch10 gene_region:1950571-1952635 transcript_region:SL2.40ch10:1950571..1952635+ go_terms:GO:0016020 functional_description:"Chlorophyll a-b binding protein 8, chloroplastic (AHRD V1 ***- CB13_SOLLC); contains Interpro domain(s) IPR001344 Chlorophyll A-B binding protein ";	3.68755	37.7	1	0	1	1	61	6.57647	9.36377
NbC23164039g0001.1 protein ; (*GB) gi	224062213 ref|XP_002300796.1| (e_value=1e-17) predicted protein [Populus trichocarpa];; (*SWP) sp|Q945U1|RS15_ELAOL (e_value=2e-18) 40S ribosomal protein S15 OS=Elaeis oleifera GN=RPS15 PE=2 SV=1;; (*TAIR) AT1G04270.2 (e_value=6e-19) | Symbols: RPS15 | cytosolic ribosomal protein S15 | chr1:1141852-1142960 REVERSE LENGTH=151;; (*ITAG) Solyc06g053820.2.1 (e_value=1e-19) genomic_reference:SL2.40ch0…	5.19052	48.72	1	0	1	1	39	4.35633	9.42236
NbC23164039g0001.1 protein ; (*GB) gi	224062213 ref|XP_002300796.1| (e_value=1e-17) predicted protein [Populus trichocarpa];; (*SWP) sp|Q945U1|RS15_ELAOL (e_value=2e-18) 40S ribosomal protein S15 OS=Elaeis oleifera GN=RPS15 PE=2 SV=1;; (*TAIR) AT1G04270.2 (e_value=6e-19) | Symbols: RPS15 | cytosolic ribosomal protein S15 | chr1:1141852-1142960 REVERSE LENGTH=151;; (*ITAG) Solyc06g053820.2.1 (e_value=1e-19) genomic_reference:SL2.40ch0…	5.36436	48.72	1	0	1	1	39	4.35633	9.42236
NbC23164039g0001.1 protein ; (*GB) gi	224062213 ref|XP_002300796.1| (e_value=1e-17) predicted protein [Populus trichocarpa];; (*SWP) sp|Q945U1|RS15_ELAOL (e_value=2e-18) 40S ribosomal protein S15 OS=Elaeis oleifera GN=RPS15 PE=2 SV=1;; (*TAIR) AT1G04270.2 (e_value=6e-19) | Symbols: RPS15 | cytosolic ribosomal protein S15 | chr1:1141852-1142960 REVERSE LENGTH=151;; (*ITAG) Solyc06g053820.2.1 (e_value=1e-19) genomic_reference:SL2.40ch0…	5.13949	48.72	1	0	1	1	39	4.35633	9.42236
NbC23164039g0001.1 protein ; (*GB) gi	224062213 ref|XP_002300796.1| (e_value=1e-17) predicted protein [Populus trichocarpa];; (*SWP) sp|Q945U1|RS15_ELAOL (e_value=2e-18) 40S ribosomal protein S15 OS=Elaeis oleifera GN=RPS15 PE=2 SV=1;; (*TAIR) AT1G04270.2 (e_value=6e-19) | Symbols: RPS15 | cytosolic ribosomal protein S15 | chr1:1141852-1142960 REVERSE LENGTH=151;; (*ITAG) Solyc06g053820.2.1 (e_value=1e-19) genomic_reference:SL2.40ch0…	34.6643	48.72	1	0	1	8	39	4.35633	9.42236
NbC23164039g0001.1 protein ; (*GB) gi	224062213 ref|XP_002300796.1| (e_value=1e-17) predicted protein [Populus trichocarpa];; (*SWP) sp|Q945U1|RS15_ELAOL (e_value=2e-18) 40S ribosomal protein S15 OS=Elaeis oleifera GN=RPS15 PE=2 SV=1;; (*TAIR) AT1G04270.2 (e_value=6e-19) | Symbols: RPS15 | cytosolic ribosomal protein S15 | chr1:1141852-1142960 REVERSE LENGTH=151;; (*ITAG) Solyc06g053820.2.1 (e_value=1e-19) genomic_reference:SL2.40ch0…	40.9711	48.72	1	0	1	9	39	4.35633	9.42236
NbC23164039g0001.1 protein ; (*GB) gi	224062213 ref|XP_002300796.1| (e_value=1e-17) predicted protein [Populus trichocarpa];; (*SWP) sp|Q945U1|RS15_ELAOL (e_value=2e-18) 40S ribosomal protein S15 OS=Elaeis oleifera GN=RPS15 PE=2 SV=1;; (*TAIR) AT1G04270.2 (e_value=6e-19) | Symbols: RPS15 | cytosolic ribosomal protein S15 | chr1:1141852-1142960 REVERSE LENGTH=151;; (*ITAG) Solyc06g053820.2.1 (e_value=1e-19) genomic_reference:SL2.40ch0…	11.1282	48.72	1	0	1	2	39	4.35633	9.42236
NbC23164039g0001.1 protein ; (*GB) gi	224062213 ref|XP_002300796.1| (e_value=1e-17) predicted protein [Populus trichocarpa];; (*SWP) sp|Q945U1|RS15_ELAOL (e_value=2e-18) 40S ribosomal protein S15 OS=Elaeis oleifera GN=RPS15 PE=2 SV=1;; (*TAIR) AT1G04270.2 (e_value=6e-19) | Symbols: RPS15 | cytosolic ribosomal protein S15 | chr1:1141852-1142960 REVERSE LENGTH=151;; (*ITAG) Solyc06g053820.2.1 (e_value=1e-19) genomic_reference:SL2.40ch0…	10.4294	48.72	1	0	1	2	39	4.35633	9.42236
NbC23164039g0001.1 protein ; (*GB) gi	224062213 ref|XP_002300796.1| (e_value=1e-17) predicted protein [Populus trichocarpa];; (*SWP) sp|Q945U1|RS15_ELAOL (e_value=2e-18) 40S ribosomal protein S15 OS=Elaeis oleifera GN=RPS15 PE=2 SV=1;; (*TAIR) AT1G04270.2 (e_value=6e-19) | Symbols: RPS15 | cytosolic ribosomal protein S15 | chr1:1141852-1142960 REVERSE LENGTH=151;; (*ITAG) Solyc06g053820.2.1 (e_value=1e-19) genomic_reference:SL2.40ch0…	5.02115	48.72	1	0	1	1	39	4.35633	9.42236
NbC23164039g0001.1 protein ; (*GB) gi	224062213 ref|XP_002300796.1| (e_value=1e-17) predicted protein [Populus trichocarpa];; (*SWP) sp|Q945U1|RS15_ELAOL (e_value=2e-18) 40S ribosomal protein S15 OS=Elaeis oleifera GN=RPS15 PE=2 SV=1;; (*TAIR) AT1G04270.2 (e_value=6e-19) | Symbols: RPS15 | cytosolic ribosomal protein S15 | chr1:1141852-1142960 REVERSE LENGTH=151;; (*ITAG) Solyc06g053820.2.1 (e_value=1e-19) genomic_reference:SL2.40ch0…	5.51172	48.72	1	0	1	1	39	4.35633	9.42236
NbC23164039g0001.1 protein ; (*GB) gi	224062213 ref|XP_002300796.1| (e_value=1e-17) predicted protein [Populus trichocarpa];; (*SWP) sp|Q945U1|RS15_ELAOL (e_value=2e-18) 40S ribosomal protein S15 OS=Elaeis oleifera GN=RPS15 PE=2 SV=1;; (*TAIR) AT1G04270.2 (e_value=6e-19) | Symbols: RPS15 | cytosolic ribosomal protein S15 | chr1:1141852-1142960 REVERSE LENGTH=151;; (*ITAG) Solyc06g053820.2.1 (e_value=1e-19) genomic_reference:SL2.40ch0…	8.05437	48.72	1	0	1	2	39	4.35633	9.42236
NbC23164039g0001.1 protein ; (*GB) gi	224062213 ref|XP_002300796.1| (e_value=1e-17) predicted protein [Populus trichocarpa];; (*SWP) sp|Q945U1|RS15_ELAOL (e_value=2e-18) 40S ribosomal protein S15 OS=Elaeis oleifera GN=RPS15 PE=2 SV=1;; (*TAIR) AT1G04270.2 (e_value=6e-19) | Symbols: RPS15 | cytosolic ribosomal protein S15 | chr1:1141852-1142960 REVERSE LENGTH=151;; (*ITAG) Solyc06g053820.2.1 (e_value=1e-19) genomic_reference:SL2.40ch0…	6.1793	48.72	1	0	1	1	39	4.35633	9.42236
NbC23164039g0001.1 protein ; (*GB) gi	224062213 ref|XP_002300796.1| (e_value=1e-17) predicted protein [Populus trichocarpa];; (*SWP) sp|Q945U1|RS15_ELAOL (e_value=2e-18) 40S ribosomal protein S15 OS=Elaeis oleifera GN=RPS15 PE=2 SV=1;; (*TAIR) AT1G04270.2 (e_value=6e-19) | Symbols: RPS15 | cytosolic ribosomal protein S15 | chr1:1141852-1142960 REVERSE LENGTH=151;; (*ITAG) Solyc06g053820.2.1 (e_value=1e-19) genomic_reference:SL2.40ch0…	49.2065	48.72	1	0	1	12	39	4.35633	9.42236
NbC23164039g0001.1 protein ; (*GB) gi	224062213 ref|XP_002300796.1| (e_value=1e-17) predicted protein [Populus trichocarpa];; (*SWP) sp|Q945U1|RS15_ELAOL (e_value=2e-18) 40S ribosomal protein S15 OS=Elaeis oleifera GN=RPS15 PE=2 SV=1;; (*TAIR) AT1G04270.2 (e_value=6e-19) | Symbols: RPS15 | cytosolic ribosomal protein S15 | chr1:1141852-1142960 REVERSE LENGTH=151;; (*ITAG) Solyc06g053820.2.1 (e_value=1e-19) genomic_reference:SL2.40ch0…	46.8858	48.72	1	0	1	11	39	4.35633	9.42236
NbC23164039g0001.1 protein ; (*GB) gi	224062213 ref|XP_002300796.1| (e_value=1e-17) predicted protein [Populus trichocarpa];; (*SWP) sp|Q945U1|RS15_ELAOL (e_value=2e-18) 40S ribosomal protein S15 OS=Elaeis oleifera GN=RPS15 PE=2 SV=1;; (*TAIR) AT1G04270.2 (e_value=6e-19) | Symbols: RPS15 | cytosolic ribosomal protein S15 | chr1:1141852-1142960 REVERSE LENGTH=151;; (*ITAG) Solyc06g053820.2.1 (e_value=1e-19) genomic_reference:SL2.40ch0…	9.58706	48.72	1	0	1	2	39	4.35633	9.42236
NbC23164039g0001.1 protein ; (*GB) gi	224062213 ref|XP_002300796.1| (e_value=1e-17) predicted protein [Populus trichocarpa];; (*SWP) sp|Q945U1|RS15_ELAOL (e_value=2e-18) 40S ribosomal protein S15 OS=Elaeis oleifera GN=RPS15 PE=2 SV=1;; (*TAIR) AT1G04270.2 (e_value=6e-19) | Symbols: RPS15 | cytosolic ribosomal protein S15 | chr1:1141852-1142960 REVERSE LENGTH=151;; (*ITAG) Solyc06g053820.2.1 (e_value=1e-19) genomic_reference:SL2.40ch0…	10.3451	48.72	1	0	1	2	39	4.35633	9.42236
NbC23164039g0001.1 protein ; (*GB) gi	224062213 ref|XP_002300796.1| (e_value=1e-17) predicted protein [Populus trichocarpa];; (*SWP) sp|Q945U1|RS15_ELAOL (e_value=2e-18) 40S ribosomal protein S15 OS=Elaeis oleifera GN=RPS15 PE=2 SV=1;; (*TAIR) AT1G04270.2 (e_value=6e-19) | Symbols: RPS15 | cytosolic ribosomal protein S15 | chr1:1141852-1142960 REVERSE LENGTH=151;; (*ITAG) Solyc06g053820.2.1 (e_value=1e-19) genomic_reference:SL2.40ch0…	3.23525	48.72	1	0	1	1	39	4.35633	9.42236
NbC23164039g0001.1 protein ; (*GB) gi	224062213 ref|XP_002300796.1| (e_value=1e-17) predicted protein [Populus trichocarpa];; (*SWP) sp|Q945U1|RS15_ELAOL (e_value=2e-18) 40S ribosomal protein S15 OS=Elaeis oleifera GN=RPS15 PE=2 SV=1;; (*TAIR) AT1G04270.2 (e_value=6e-19) | Symbols: RPS15 | cytosolic ribosomal protein S15 | chr1:1141852-1142960 REVERSE LENGTH=151;; (*ITAG) Solyc06g053820.2.1 (e_value=1e-19) genomic_reference:SL2.40ch0…	13.2746	48.72	1	0	1	3	39	4.35633	9.42236
NbC23164039g0001.1 protein ; (*GB) gi	224062213 ref|XP_002300796.1| (e_value=1e-17) predicted protein [Populus trichocarpa];; (*SWP) sp|Q945U1|RS15_ELAOL (e_value=2e-18) 40S ribosomal protein S15 OS=Elaeis oleifera GN=RPS15 PE=2 SV=1;; (*TAIR) AT1G04270.2 (e_value=6e-19) | Symbols: RPS15 | cytosolic ribosomal protein S15 | chr1:1141852-1142960 REVERSE LENGTH=151;; (*ITAG) Solyc06g053820.2.1 (e_value=1e-19) genomic_reference:SL2.40ch0…	20.4468	48.72	1	0	1	5	39	4.35633	9.42236
NbC23164039g0001.1 protein ; (*GB) gi	224062213 ref|XP_002300796.1| (e_value=1e-17) predicted protein [Populus trichocarpa];; (*SWP) sp|Q945U1|RS15_ELAOL (e_value=2e-18) 40S ribosomal protein S15 OS=Elaeis oleifera GN=RPS15 PE=2 SV=1;; (*TAIR) AT1G04270.2 (e_value=6e-19) | Symbols: RPS15 | cytosolic ribosomal protein S15 | chr1:1141852-1142960 REVERSE LENGTH=151;; (*ITAG) Solyc06g053820.2.1 (e_value=1e-19) genomic_reference:SL2.40ch0…	7.33093	48.72	1	0	1	2	39	4.35633	9.42236
NbC23164039g0001.1 protein ; (*GB) gi	224062213 ref|XP_002300796.1| (e_value=1e-17) predicted protein [Populus trichocarpa];; (*SWP) sp|Q945U1|RS15_ELAOL (e_value=2e-18) 40S ribosomal protein S15 OS=Elaeis oleifera GN=RPS15 PE=2 SV=1;; (*TAIR) AT1G04270.2 (e_value=6e-19) | Symbols: RPS15 | cytosolic ribosomal protein S15 | chr1:1141852-1142960 REVERSE LENGTH=151;; (*ITAG) Solyc06g053820.2.1 (e_value=1e-19) genomic_reference:SL2.40ch0…	15.2205	48.72	1	0	1	3	39	4.35633	9.42236
NbC23164039g0001.1 protein ; (*GB) gi	224062213 ref|XP_002300796.1| (e_value=1e-17) predicted protein [Populus trichocarpa];; (*SWP) sp|Q945U1|RS15_ELAOL (e_value=2e-18) 40S ribosomal protein S15 OS=Elaeis oleifera GN=RPS15 PE=2 SV=1;; (*TAIR) AT1G04270.2 (e_value=6e-19) | Symbols: RPS15 | cytosolic ribosomal protein S15 | chr1:1141852-1142960 REVERSE LENGTH=151;; (*ITAG) Solyc06g053820.2.1 (e_value=1e-19) genomic_reference:SL2.40ch0…	11.0215	48.72	1	0	1	2	39	4.35633	9.42236
NbC23164039g0001.1 protein ; (*GB) gi	224062213 ref|XP_002300796.1| (e_value=1e-17) predicted protein [Populus trichocarpa];; (*SWP) sp|Q945U1|RS15_ELAOL (e_value=2e-18) 40S ribosomal protein S15 OS=Elaeis oleifera GN=RPS15 PE=2 SV=1;; (*TAIR) AT1G04270.2 (e_value=6e-19) | Symbols: RPS15 | cytosolic ribosomal protein S15 | chr1:1141852-1142960 REVERSE LENGTH=151;; (*ITAG) Solyc06g053820.2.1 (e_value=1e-19) genomic_reference:SL2.40ch0…	9.45718	48.72	1	0	1	2	39	4.35633	9.42236
NbC23164039g0001.1 protein ; (*GB) gi	224062213 ref|XP_002300796.1| (e_value=1e-17) predicted protein [Populus trichocarpa];; (*SWP) sp|Q945U1|RS15_ELAOL (e_value=2e-18) 40S ribosomal protein S15 OS=Elaeis oleifera GN=RPS15 PE=2 SV=1;; (*TAIR) AT1G04270.2 (e_value=6e-19) | Symbols: RPS15 | cytosolic ribosomal protein S15 | chr1:1141852-1142960 REVERSE LENGTH=151;; (*ITAG) Solyc06g053820.2.1 (e_value=1e-19) genomic_reference:SL2.40ch0…	14.1787	48.72	1	0	1	3	39	4.35633	9.42236
NbC23300597g0001.1 protein ; (*GB) gi	297819816 ref|XP_002877791.1| (e_value=9e-34) 60S ribosomal protein L8 [Arabidopsis lyrata subsp. lyrata];; (*SWP) sp|Q42064|RL83_ARATH (e_value=6e-35) 60S ribosomal protein L8-3 OS=Arabidopsis thaliana GN=RPL8C PE=1 SV=2;; (*TAIR) AT4G36130.1 (e_value=5e-36) | Symbols: | Ribosomal protein L2 family | chr4:17097613-17098656 FORWARD LENGTH=258;; (*ITAG) Solyc12g005330.1.1 (e_value=2e-35) evidence_…	6.31882	20	1	0	1	2	60	6.62057	11.2974
NbC23300597g0001.1 protein ; (*GB) gi	297819816 ref|XP_002877791.1| (e_value=9e-34) 60S ribosomal protein L8 [Arabidopsis lyrata subsp. lyrata];; (*SWP) sp|Q42064|RL83_ARATH (e_value=6e-35) 60S ribosomal protein L8-3 OS=Arabidopsis thaliana GN=RPL8C PE=1 SV=2;; (*TAIR) AT4G36130.1 (e_value=5e-36) | Symbols: | Ribosomal protein L2 family | chr4:17097613-17098656 FORWARD LENGTH=258;; (*ITAG) Solyc12g005330.1.1 (e_value=2e-35) evidence_…	6.44571	20	1	0	1	2	60	6.62057	11.2974
NbC23300597g0001.1 protein ; (*GB) gi	297819816 ref|XP_002877791.1| (e_value=9e-34) 60S ribosomal protein L8 [Arabidopsis lyrata subsp. lyrata];; (*SWP) sp|Q42064|RL83_ARATH (e_value=6e-35) 60S ribosomal protein L8-3 OS=Arabidopsis thaliana GN=RPL8C PE=1 SV=2;; (*TAIR) AT4G36130.1 (e_value=5e-36) | Symbols: | Ribosomal protein L2 family | chr4:17097613-17098656 FORWARD LENGTH=258;; (*ITAG) Solyc12g005330.1.1 (e_value=2e-35) evidence_…	6.15554	20	1	0	1	2	60	6.62057	11.2974
NbC23300597g0001.1 protein ; (*GB) gi	297819816 ref|XP_002877791.1| (e_value=9e-34) 60S ribosomal protein L8 [Arabidopsis lyrata subsp. lyrata];; (*SWP) sp|Q42064|RL83_ARATH (e_value=6e-35) 60S ribosomal protein L8-3 OS=Arabidopsis thaliana GN=RPL8C PE=1 SV=2;; (*TAIR) AT4G36130.1 (e_value=5e-36) | Symbols: | Ribosomal protein L2 family | chr4:17097613-17098656 FORWARD LENGTH=258;; (*ITAG) Solyc12g005330.1.1 (e_value=2e-35) evidence_…	2.99488	20	1	0	1	1	60	6.62057	11.2974
NbC23300597g0001.1 protein ; (*GB) gi	297819816 ref|XP_002877791.1| (e_value=9e-34) 60S ribosomal protein L8 [Arabidopsis lyrata subsp. lyrata];; (*SWP) sp|Q42064|RL83_ARATH (e_value=6e-35) 60S ribosomal protein L8-3 OS=Arabidopsis thaliana GN=RPL8C PE=1 SV=2;; (*TAIR) AT4G36130.1 (e_value=5e-36) | Symbols: | Ribosomal protein L2 family | chr4:17097613-17098656 FORWARD LENGTH=258;; (*ITAG) Solyc12g005330.1.1 (e_value=2e-35) evidence_…	3.01064	20	1	0	1	1	60	6.62057	11.2974
NbC23300597g0001.1 protein ; (*GB) gi	297819816 ref|XP_002877791.1| (e_value=9e-34) 60S ribosomal protein L8 [Arabidopsis lyrata subsp. lyrata];; (*SWP) sp|Q42064|RL83_ARATH (e_value=6e-35) 60S ribosomal protein L8-3 OS=Arabidopsis thaliana GN=RPL8C PE=1 SV=2;; (*TAIR) AT4G36130.1 (e_value=5e-36) | Symbols: | Ribosomal protein L2 family | chr4:17097613-17098656 FORWARD LENGTH=258;; (*ITAG) Solyc12g005330.1.1 (e_value=2e-35) evidence_…	3.12902	20	1	0	1	1	60	6.62057	11.2974
NbC23300597g0001.1 protein ; (*GB) gi	297819816 ref|XP_002877791.1| (e_value=9e-34) 60S ribosomal protein L8 [Arabidopsis lyrata subsp. lyrata];; (*SWP) sp|Q42064|RL83_ARATH (e_value=6e-35) 60S ribosomal protein L8-3 OS=Arabidopsis thaliana GN=RPL8C PE=1 SV=2;; (*TAIR) AT4G36130.1 (e_value=5e-36) | Symbols: | Ribosomal protein L2 family | chr4:17097613-17098656 FORWARD LENGTH=258;; (*ITAG) Solyc12g005330.1.1 (e_value=2e-35) evidence_…	3.20577	20	1	0	1	1	60	6.62057	11.2974
NbC23300597g0001.1 protein ; (*GB) gi	297819816 ref|XP_002877791.1| (e_value=9e-34) 60S ribosomal protein L8 [Arabidopsis lyrata subsp. lyrata];; (*SWP) sp|Q42064|RL83_ARATH (e_value=6e-35) 60S ribosomal protein L8-3 OS=Arabidopsis thaliana GN=RPL8C PE=1 SV=2;; (*TAIR) AT4G36130.1 (e_value=5e-36) | Symbols: | Ribosomal protein L2 family | chr4:17097613-17098656 FORWARD LENGTH=258;; (*ITAG) Solyc12g005330.1.1 (e_value=2e-35) evidence_…	3.66123	20	1	0	1	1	60	6.62057	11.2974
NbC23300597g0001.1 protein ; (*GB) gi	297819816 ref|XP_002877791.1| (e_value=9e-34) 60S ribosomal protein L8 [Arabidopsis lyrata subsp. lyrata];; (*SWP) sp|Q42064|RL83_ARATH (e_value=6e-35) 60S ribosomal protein L8-3 OS=Arabidopsis thaliana GN=RPL8C PE=1 SV=2;; (*TAIR) AT4G36130.1 (e_value=5e-36) | Symbols: | Ribosomal protein L2 family | chr4:17097613-17098656 FORWARD LENGTH=258;; (*ITAG) Solyc12g005330.1.1 (e_value=2e-35) evidence_…	6.43426	20	1	0	1	2	60	6.62057	11.2974
NbC23300597g0001.1 protein ; (*GB) gi	297819816 ref|XP_002877791.1| (e_value=9e-34) 60S ribosomal protein L8 [Arabidopsis lyrata subsp. lyrata];; (*SWP) sp|Q42064|RL83_ARATH (e_value=6e-35) 60S ribosomal protein L8-3 OS=Arabidopsis thaliana GN=RPL8C PE=1 SV=2;; (*TAIR) AT4G36130.1 (e_value=5e-36) | Symbols: | Ribosomal protein L2 family | chr4:17097613-17098656 FORWARD LENGTH=258;; (*ITAG) Solyc12g005330.1.1 (e_value=2e-35) evidence_…	6.15654	20	1	0	1	2	60	6.62057	11.2974
NbC23300597g0001.1 protein ; (*GB) gi	297819816 ref|XP_002877791.1| (e_value=9e-34) 60S ribosomal protein L8 [Arabidopsis lyrata subsp. lyrata];; (*SWP) sp|Q42064|RL83_ARATH (e_value=6e-35) 60S ribosomal protein L8-3 OS=Arabidopsis thaliana GN=RPL8C PE=1 SV=2;; (*TAIR) AT4G36130.1 (e_value=5e-36) | Symbols: | Ribosomal protein L2 family | chr4:17097613-17098656 FORWARD LENGTH=258;; (*ITAG) Solyc12g005330.1.1 (e_value=2e-35) evidence_…	3.17309	20	1	0	1	1	60	6.62057	11.2974
NbC23300597g0001.1 protein ; (*GB) gi	297819816 ref|XP_002877791.1| (e_value=9e-34) 60S ribosomal protein L8 [Arabidopsis lyrata subsp. lyrata];; (*SWP) sp|Q42064|RL83_ARATH (e_value=6e-35) 60S ribosomal protein L8-3 OS=Arabidopsis thaliana GN=RPL8C PE=1 SV=2;; (*TAIR) AT4G36130.1 (e_value=5e-36) | Symbols: | Ribosomal protein L2 family | chr4:17097613-17098656 FORWARD LENGTH=258;; (*ITAG) Solyc12g005330.1.1 (e_value=2e-35) evidence_…	6.25036	20	1	0	1	2	60	6.62057	11.2974
NbC23300597g0001.1 protein ; (*GB) gi	297819816 ref|XP_002877791.1| (e_value=9e-34) 60S ribosomal protein L8 [Arabidopsis lyrata subsp. lyrata];; (*SWP) sp|Q42064|RL83_ARATH (e_value=6e-35) 60S ribosomal protein L8-3 OS=Arabidopsis thaliana GN=RPL8C PE=1 SV=2;; (*TAIR) AT4G36130.1 (e_value=5e-36) | Symbols: | Ribosomal protein L2 family | chr4:17097613-17098656 FORWARD LENGTH=258;; (*ITAG) Solyc12g005330.1.1 (e_value=2e-35) evidence_…	3.23	20	1	0	1	1	60	6.62057	11.2974
NbC23300597g0001.1 protein ; (*GB) gi	297819816 ref|XP_002877791.1| (e_value=9e-34) 60S ribosomal protein L8 [Arabidopsis lyrata subsp. lyrata];; (*SWP) sp|Q42064|RL83_ARATH (e_value=6e-35) 60S ribosomal protein L8-3 OS=Arabidopsis thaliana GN=RPL8C PE=1 SV=2;; (*TAIR) AT4G36130.1 (e_value=5e-36) | Symbols: | Ribosomal protein L2 family | chr4:17097613-17098656 FORWARD LENGTH=258;; (*ITAG) Solyc12g005330.1.1 (e_value=2e-35) evidence_…	3.17495	20	1	0	1	1	60	6.62057	11.2974
NbC23512151g0001.1 protein AED:0.00 eAED:0.00 QI:0	-1 1|1|-1|0|1|0|78; (*GB) gi|380294407|gb|AFD50698.1| (e_value=2e-50) actin, partial [Plectranthus hilliardiae x Plectranthus saccatus];; (*SWP) sp|P93371|ACT5_TOBAC (e_value=1e-48) Actin-93 (Fragment) OS=Nicotiana tabacum PE=3 SV=1;; (*TAIR) AT5G09810.1 (e_value=3e-48) | Symbols: ACT7 | actin 7 | chr5:3052809-3054220 FORWARD LENGTH=377;; (*ITAG) Solyc04g011500.2.1 (e_value=3e-49) genomic_referen…	4.06916	20.51	1	0	1	1	78	8.8214	4.66553
NbC23512151g0001.1 protein AED:0.00 eAED:0.00 QI:0	-1 1|1|-1|0|1|0|78; (*GB) gi|380294407|gb|AFD50698.1| (e_value=2e-50) actin, partial [Plectranthus hilliardiae x Plectranthus saccatus];; (*SWP) sp|P93371|ACT5_TOBAC (e_value=1e-48) Actin-93 (Fragment) OS=Nicotiana tabacum PE=3 SV=1;; (*TAIR) AT5G09810.1 (e_value=3e-48) | Symbols: ACT7 | actin 7 | chr5:3052809-3054220 FORWARD LENGTH=377;; (*ITAG) Solyc04g011500.2.1 (e_value=3e-49) genomic_referen…	3.16292	20.51	1	0	1	1	78	8.8214	4.66553
NbC23512151g0001.1 protein AED:0.00 eAED:0.00 QI:0	-1 1|1|-1|0|1|0|78; (*GB) gi|380294407|gb|AFD50698.1| (e_value=2e-50) actin, partial [Plectranthus hilliardiae x Plectranthus saccatus];; (*SWP) sp|P93371|ACT5_TOBAC (e_value=1e-48) Actin-93 (Fragment) OS=Nicotiana tabacum PE=3 SV=1;; (*TAIR) AT5G09810.1 (e_value=3e-48) | Symbols: ACT7 | actin 7 | chr5:3052809-3054220 FORWARD LENGTH=377;; (*ITAG) Solyc04g011500.2.1 (e_value=3e-49) genomic_referen…	3.9521	20.51	1	0	1	1	78	8.8214	4.66553
NbC23512151g0001.1 protein AED:0.00 eAED:0.00 QI:0	-1 1|1|-1|0|1|0|78; (*GB) gi|380294407|gb|AFD50698.1| (e_value=2e-50) actin, partial [Plectranthus hilliardiae x Plectranthus saccatus];; (*SWP) sp|P93371|ACT5_TOBAC (e_value=1e-48) Actin-93 (Fragment) OS=Nicotiana tabacum PE=3 SV=1;; (*TAIR) AT5G09810.1 (e_value=3e-48) | Symbols: ACT7 | actin 7 | chr5:3052809-3054220 FORWARD LENGTH=377;; (*ITAG) Solyc04g011500.2.1 (e_value=3e-49) genomic_referen…	3.25086	20.51	1	0	1	1	78	8.8214	4.66553
NbC23512151g0001.1 protein AED:0.00 eAED:0.00 QI:0	-1 1|1|-1|0|1|0|78; (*GB) gi|380294407|gb|AFD50698.1| (e_value=2e-50) actin, partial [Plectranthus hilliardiae x Plectranthus saccatus];; (*SWP) sp|P93371|ACT5_TOBAC (e_value=1e-48) Actin-93 (Fragment) OS=Nicotiana tabacum PE=3 SV=1;; (*TAIR) AT5G09810.1 (e_value=3e-48) | Symbols: ACT7 | actin 7 | chr5:3052809-3054220 FORWARD LENGTH=377;; (*ITAG) Solyc04g011500.2.1 (e_value=3e-49) genomic_referen…	3.40873	20.51	1	0	1	1	78	8.8214	4.66553
NbC23512151g0001.1 protein AED:0.00 eAED:0.00 QI:0	-1 1|1|-1|0|1|0|78; (*GB) gi|380294407|gb|AFD50698.1| (e_value=2e-50) actin, partial [Plectranthus hilliardiae x Plectranthus saccatus];; (*SWP) sp|P93371|ACT5_TOBAC (e_value=1e-48) Actin-93 (Fragment) OS=Nicotiana tabacum PE=3 SV=1;; (*TAIR) AT5G09810.1 (e_value=3e-48) | Symbols: ACT7 | actin 7 | chr5:3052809-3054220 FORWARD LENGTH=377;; (*ITAG) Solyc04g011500.2.1 (e_value=3e-49) genomic_referen…	6.55417	20.51	1	0	1	2	78	8.8214	4.66553
NbC23512151g0001.1 protein AED:0.00 eAED:0.00 QI:0	-1 1|1|-1|0|1|0|78; (*GB) gi|380294407|gb|AFD50698.1| (e_value=2e-50) actin, partial [Plectranthus hilliardiae x Plectranthus saccatus];; (*SWP) sp|P93371|ACT5_TOBAC (e_value=1e-48) Actin-93 (Fragment) OS=Nicotiana tabacum PE=3 SV=1;; (*TAIR) AT5G09810.1 (e_value=3e-48) | Symbols: ACT7 | actin 7 | chr5:3052809-3054220 FORWARD LENGTH=377;; (*ITAG) Solyc04g011500.2.1 (e_value=3e-49) genomic_referen…	8.0364	20.51	1	0	1	2	78	8.8214	4.66553
NbC23512151g0001.1 protein AED:0.00 eAED:0.00 QI:0	-1 1|1|-1|0|1|0|78; (*GB) gi|380294407|gb|AFD50698.1| (e_value=2e-50) actin, partial [Plectranthus hilliardiae x Plectranthus saccatus];; (*SWP) sp|P93371|ACT5_TOBAC (e_value=1e-48) Actin-93 (Fragment) OS=Nicotiana tabacum PE=3 SV=1;; (*TAIR) AT5G09810.1 (e_value=3e-48) | Symbols: ACT7 | actin 7 | chr5:3052809-3054220 FORWARD LENGTH=377;; (*ITAG) Solyc04g011500.2.1 (e_value=3e-49) genomic_referen…	3.26577	20.51	1	0	1	1	78	8.8214	4.66553
NbC23512151g0001.1 protein AED:0.00 eAED:0.00 QI:0	-1 1|1|-1|0|1|0|78; (*GB) gi|380294407|gb|AFD50698.1| (e_value=2e-50) actin, partial [Plectranthus hilliardiae x Plectranthus saccatus];; (*SWP) sp|P93371|ACT5_TOBAC (e_value=1e-48) Actin-93 (Fragment) OS=Nicotiana tabacum PE=3 SV=1;; (*TAIR) AT5G09810.1 (e_value=3e-48) | Symbols: ACT7 | actin 7 | chr5:3052809-3054220 FORWARD LENGTH=377;; (*ITAG) Solyc04g011500.2.1 (e_value=3e-49) genomic_referen…	3.3641	20.51	1	0	1	1	78	8.8214	4.66553
NbC23512151g0001.1 protein AED:0.00 eAED:0.00 QI:0	-1 1|1|-1|0|1|0|78; (*GB) gi|380294407|gb|AFD50698.1| (e_value=2e-50) actin, partial [Plectranthus hilliardiae x Plectranthus saccatus];; (*SWP) sp|P93371|ACT5_TOBAC (e_value=1e-48) Actin-93 (Fragment) OS=Nicotiana tabacum PE=3 SV=1;; (*TAIR) AT5G09810.1 (e_value=3e-48) | Symbols: ACT7 | actin 7 | chr5:3052809-3054220 FORWARD LENGTH=377;; (*ITAG) Solyc04g011500.2.1 (e_value=3e-49) genomic_referen…	3.57761	20.51	1	0	1	1	78	8.8214	4.66553
NbC23529093g0001.1 protein AED:0.00 eAED:0.00 QI:0	-1 1|1|-1|1|1|0|79; (*GB) gi|3036948|dbj|BAA25392.1| (e_value=5e-52) light harvesting chlorophyll a/b-binding protein [Nicotiana sylvestris];; (*SWP) sp|P27495|CB24_TOBAC (e_value=2e-53) Chlorophyll a-b binding protein 40, chloroplastic OS=Nicotiana tabacum GN=CAB40 PE=2 SV=1;; (*TAIR) AT1G29920.1 (e_value=7e-52) | Symbols: CAB2, AB165, LHCB1.1 | chlorophyll A/B-binding protein 2 | chr1:10475089-…	3.00761	21.52	1	0	1	1	79	8.64719	5.0083
NbC23540242g0001.1 protein ; (*GB) gi	3334200 sp|O49954.1|GCSP_SOLTU (e_value=2e-27) RecName: Full=Glycine dehydrogenase [decarboxylating], mitochondrial; AltName: Full=Glycine cleavage system P protein; AltName: Full=Glycine decarboxylase; Flags: Precursor;; (*SWP) sp|O49954|GCSP_SOLTU (e_value=5e-29) Glycine dehydrogenase [decarboxylating], mitochondrial OS=Solanum tuberosum GN=GDCSP PE=2 SV=1;; (*TAIR) AT2G26080.1 (e_value=2e-25) …	8.28278	21.92	1	0	1	2	73	7.83618	8.1626
NbC23540242g0001.1 protein ; (*GB) gi	3334200 sp|O49954.1|GCSP_SOLTU (e_value=2e-27) RecName: Full=Glycine dehydrogenase [decarboxylating], mitochondrial; AltName: Full=Glycine cleavage system P protein; AltName: Full=Glycine decarboxylase; Flags: Precursor;; (*SWP) sp|O49954|GCSP_SOLTU (e_value=5e-29) Glycine dehydrogenase [decarboxylating], mitochondrial OS=Solanum tuberosum GN=GDCSP PE=2 SV=1;; (*TAIR) AT2G26080.1 (e_value=2e-25) …	3.29807	21.92	1	0	1	1	73	7.83618	8.1626
NbC23540242g0001.1 protein ; (*GB) gi	3334200 sp|O49954.1|GCSP_SOLTU (e_value=2e-27) RecName: Full=Glycine dehydrogenase [decarboxylating], mitochondrial; AltName: Full=Glycine cleavage system P protein; AltName: Full=Glycine decarboxylase; Flags: Precursor;; (*SWP) sp|O49954|GCSP_SOLTU (e_value=5e-29) Glycine dehydrogenase [decarboxylating], mitochondrial OS=Solanum tuberosum GN=GDCSP PE=2 SV=1;; (*TAIR) AT2G26080.1 (e_value=2e-25) …	3.72384	21.92	1	0	1	1	73	7.83618	8.1626
NbC23540242g0001.1 protein ; (*GB) gi	3334200 sp|O49954.1|GCSP_SOLTU (e_value=2e-27) RecName: Full=Glycine dehydrogenase [decarboxylating], mitochondrial; AltName: Full=Glycine cleavage system P protein; AltName: Full=Glycine decarboxylase; Flags: Precursor;; (*SWP) sp|O49954|GCSP_SOLTU (e_value=5e-29) Glycine dehydrogenase [decarboxylating], mitochondrial OS=Solanum tuberosum GN=GDCSP PE=2 SV=1;; (*TAIR) AT2G26080.1 (e_value=2e-25) …	11.1109	21.92	1	0	1	3	73	7.83618	8.1626
NbC23540242g0001.1 protein ; (*GB) gi	3334200 sp|O49954.1|GCSP_SOLTU (e_value=2e-27) RecName: Full=Glycine dehydrogenase [decarboxylating], mitochondrial; AltName: Full=Glycine cleavage system P protein; AltName: Full=Glycine decarboxylase; Flags: Precursor;; (*SWP) sp|O49954|GCSP_SOLTU (e_value=5e-29) Glycine dehydrogenase [decarboxylating], mitochondrial OS=Solanum tuberosum GN=GDCSP PE=2 SV=1;; (*TAIR) AT2G26080.1 (e_value=2e-25) …	7.26346	21.92	1	0	1	2	73	7.83618	8.1626
NbC23540242g0001.1 protein ; (*GB) gi	3334200 sp|O49954.1|GCSP_SOLTU (e_value=2e-27) RecName: Full=Glycine dehydrogenase [decarboxylating], mitochondrial; AltName: Full=Glycine cleavage system P protein; AltName: Full=Glycine decarboxylase; Flags: Precursor;; (*SWP) sp|O49954|GCSP_SOLTU (e_value=5e-29) Glycine dehydrogenase [decarboxylating], mitochondrial OS=Solanum tuberosum GN=GDCSP PE=2 SV=1;; (*TAIR) AT2G26080.1 (e_value=2e-25) …	11.0112	41.1	1	0	2	3	73	7.83618	8.1626
NbC23540242g0001.1 protein ; (*GB) gi	3334200 sp|O49954.1|GCSP_SOLTU (e_value=2e-27) RecName: Full=Glycine dehydrogenase [decarboxylating], mitochondrial; AltName: Full=Glycine cleavage system P protein; AltName: Full=Glycine decarboxylase; Flags: Precursor;; (*SWP) sp|O49954|GCSP_SOLTU (e_value=5e-29) Glycine dehydrogenase [decarboxylating], mitochondrial OS=Solanum tuberosum GN=GDCSP PE=2 SV=1;; (*TAIR) AT2G26080.1 (e_value=2e-25) …	3.77764	21.92	1	0	1	1	73	7.83618	8.1626
NbC23540242g0001.1 protein ; (*GB) gi	3334200 sp|O49954.1|GCSP_SOLTU (e_value=2e-27) RecName: Full=Glycine dehydrogenase [decarboxylating], mitochondrial; AltName: Full=Glycine cleavage system P protein; AltName: Full=Glycine decarboxylase; Flags: Precursor;; (*SWP) sp|O49954|GCSP_SOLTU (e_value=5e-29) Glycine dehydrogenase [decarboxylating], mitochondrial OS=Solanum tuberosum GN=GDCSP PE=2 SV=1;; (*TAIR) AT2G26080.1 (e_value=2e-25) …	6.73193	21.92	1	0	1	2	73	7.83618	8.1626
NbC23540242g0001.1 protein ; (*GB) gi	3334200 sp|O49954.1|GCSP_SOLTU (e_value=2e-27) RecName: Full=Glycine dehydrogenase [decarboxylating], mitochondrial; AltName: Full=Glycine cleavage system P protein; AltName: Full=Glycine decarboxylase; Flags: Precursor;; (*SWP) sp|O49954|GCSP_SOLTU (e_value=5e-29) Glycine dehydrogenase [decarboxylating], mitochondrial OS=Solanum tuberosum GN=GDCSP PE=2 SV=1;; (*TAIR) AT2G26080.1 (e_value=2e-25) …	2.91352	21.92	1	0	1	1	73	7.83618	8.1626
NbC23540242g0001.1 protein ; (*GB) gi	3334200 sp|O49954.1|GCSP_SOLTU (e_value=2e-27) RecName: Full=Glycine dehydrogenase [decarboxylating], mitochondrial; AltName: Full=Glycine cleavage system P protein; AltName: Full=Glycine decarboxylase; Flags: Precursor;; (*SWP) sp|O49954|GCSP_SOLTU (e_value=5e-29) Glycine dehydrogenase [decarboxylating], mitochondrial OS=Solanum tuberosum GN=GDCSP PE=2 SV=1;; (*TAIR) AT2G26080.1 (e_value=2e-25) …	3.33637	21.92	1	0	1	1	73	7.83618	8.1626
NbC23540242g0001.1 protein ; (*GB) gi	3334200 sp|O49954.1|GCSP_SOLTU (e_value=2e-27) RecName: Full=Glycine dehydrogenase [decarboxylating], mitochondrial; AltName: Full=Glycine cleavage system P protein; AltName: Full=Glycine decarboxylase; Flags: Precursor;; (*SWP) sp|O49954|GCSP_SOLTU (e_value=5e-29) Glycine dehydrogenase [decarboxylating], mitochondrial OS=Solanum tuberosum GN=GDCSP PE=2 SV=1;; (*TAIR) AT2G26080.1 (e_value=2e-25) …	10.5849	39.73	1	0	2	3	73	7.83618	8.1626
NbC23540242g0001.1 protein ; (*GB) gi	3334200 sp|O49954.1|GCSP_SOLTU (e_value=2e-27) RecName: Full=Glycine dehydrogenase [decarboxylating], mitochondrial; AltName: Full=Glycine cleavage system P protein; AltName: Full=Glycine decarboxylase; Flags: Precursor;; (*SWP) sp|O49954|GCSP_SOLTU (e_value=5e-29) Glycine dehydrogenase [decarboxylating], mitochondrial OS=Solanum tuberosum GN=GDCSP PE=2 SV=1;; (*TAIR) AT2G26080.1 (e_value=2e-25) …	11.3207	39.73	1	0	2	3	73	7.83618	8.1626
NbC23540242g0001.1 protein ; (*GB) gi	3334200 sp|O49954.1|GCSP_SOLTU (e_value=2e-27) RecName: Full=Glycine dehydrogenase [decarboxylating], mitochondrial; AltName: Full=Glycine cleavage system P protein; AltName: Full=Glycine decarboxylase; Flags: Precursor;; (*SWP) sp|O49954|GCSP_SOLTU (e_value=5e-29) Glycine dehydrogenase [decarboxylating], mitochondrial OS=Solanum tuberosum GN=GDCSP PE=2 SV=1;; (*TAIR) AT2G26080.1 (e_value=2e-25) …	3.22282	21.92	1	0	1	1	73	7.83618	8.1626
NbC23540242g0001.1 protein ; (*GB) gi	3334200 sp|O49954.1|GCSP_SOLTU (e_value=2e-27) RecName: Full=Glycine dehydrogenase [decarboxylating], mitochondrial; AltName: Full=Glycine cleavage system P protein; AltName: Full=Glycine decarboxylase; Flags: Precursor;; (*SWP) sp|O49954|GCSP_SOLTU (e_value=5e-29) Glycine dehydrogenase [decarboxylating], mitochondrial OS=Solanum tuberosum GN=GDCSP PE=2 SV=1;; (*TAIR) AT2G26080.1 (e_value=2e-25) …	7.00512	21.92	1	0	1	2	73	7.83618	8.1626
NbC23540242g0001.1 protein ; (*GB) gi	3334200 sp|O49954.1|GCSP_SOLTU (e_value=2e-27) RecName: Full=Glycine dehydrogenase [decarboxylating], mitochondrial; AltName: Full=Glycine cleavage system P protein; AltName: Full=Glycine decarboxylase; Flags: Precursor;; (*SWP) sp|O49954|GCSP_SOLTU (e_value=5e-29) Glycine dehydrogenase [decarboxylating], mitochondrial OS=Solanum tuberosum GN=GDCSP PE=2 SV=1;; (*TAIR) AT2G26080.1 (e_value=2e-25) …	11.3007	21.92	1	0	1	3	73	7.83618	8.1626
NbC23540242g0001.1 protein ; (*GB) gi	3334200 sp|O49954.1|GCSP_SOLTU (e_value=2e-27) RecName: Full=Glycine dehydrogenase [decarboxylating], mitochondrial; AltName: Full=Glycine cleavage system P protein; AltName: Full=Glycine decarboxylase; Flags: Precursor;; (*SWP) sp|O49954|GCSP_SOLTU (e_value=5e-29) Glycine dehydrogenase [decarboxylating], mitochondrial OS=Solanum tuberosum GN=GDCSP PE=2 SV=1;; (*TAIR) AT2G26080.1 (e_value=2e-25) …	3.27413	21.92	1	0	1	1	73	7.83618	8.1626
NbC23540242g0001.1 protein ; (*GB) gi	3334200 sp|O49954.1|GCSP_SOLTU (e_value=2e-27) RecName: Full=Glycine dehydrogenase [decarboxylating], mitochondrial; AltName: Full=Glycine cleavage system P protein; AltName: Full=Glycine decarboxylase; Flags: Precursor;; (*SWP) sp|O49954|GCSP_SOLTU (e_value=5e-29) Glycine dehydrogenase [decarboxylating], mitochondrial OS=Solanum tuberosum GN=GDCSP PE=2 SV=1;; (*TAIR) AT2G26080.1 (e_value=2e-25) …	7.3757	21.92	1	0	1	2	73	7.83618	8.1626
NbC23540242g0001.1 protein ; (*GB) gi	3334200 sp|O49954.1|GCSP_SOLTU (e_value=2e-27) RecName: Full=Glycine dehydrogenase [decarboxylating], mitochondrial; AltName: Full=Glycine cleavage system P protein; AltName: Full=Glycine decarboxylase; Flags: Precursor;; (*SWP) sp|O49954|GCSP_SOLTU (e_value=5e-29) Glycine dehydrogenase [decarboxylating], mitochondrial OS=Solanum tuberosum GN=GDCSP PE=2 SV=1;; (*TAIR) AT2G26080.1 (e_value=2e-25) …	7.56163	21.92	1	0	1	2	73	7.83618	8.1626
NbC23602799g0001.1 protein AED:0.11 eAED:0.12 QI:0	-1 0|1|-1|1|1|0|82; (*GB) gi|53793731|gb|AAU93594.1| (e_value=3e-51) 40S ribosomal protein S9 , putative [Solanum demissum];; (*SWP) sp|Q9FLF0|RS92_ARATH (e_value=8e-50) 40S ribosomal protein S9-2 OS=Arabidopsis thaliana GN=RPS9C PE=2 SV=1;; (*TAIR) AT5G39850.1 (e_value=6e-51) | Symbols: | Ribosomal protein S4 | chr5:15950053-15951171 FORWARD LENGTH=197;; (*ITAG) Solyc04g005680.2.1 (e_value=5e-54…	3.23181	10.98	1	0	1	1	82	9.76917	8.14795
NbC23602799g0001.1 protein AED:0.11 eAED:0.12 QI:0	-1 0|1|-1|1|1|0|82; (*GB) gi|53793731|gb|AAU93594.1| (e_value=3e-51) 40S ribosomal protein S9 , putative [Solanum demissum];; (*SWP) sp|Q9FLF0|RS92_ARATH (e_value=8e-50) 40S ribosomal protein S9-2 OS=Arabidopsis thaliana GN=RPS9C PE=2 SV=1;; (*TAIR) AT5G39850.1 (e_value=6e-51) | Symbols: | Ribosomal protein S4 | chr5:15950053-15951171 FORWARD LENGTH=197;; (*ITAG) Solyc04g005680.2.1 (e_value=5e-54…	2.94435	10.98	1	0	1	1	82	9.76917	8.14795
NbC23602799g0001.1 protein AED:0.11 eAED:0.12 QI:0	-1 0|1|-1|1|1|0|82; (*GB) gi|53793731|gb|AAU93594.1| (e_value=3e-51) 40S ribosomal protein S9 , putative [Solanum demissum];; (*SWP) sp|Q9FLF0|RS92_ARATH (e_value=8e-50) 40S ribosomal protein S9-2 OS=Arabidopsis thaliana GN=RPS9C PE=2 SV=1;; (*TAIR) AT5G39850.1 (e_value=6e-51) | Symbols: | Ribosomal protein S4 | chr5:15950053-15951171 FORWARD LENGTH=197;; (*ITAG) Solyc04g005680.2.1 (e_value=5e-54…	9.11701	10.98	1	0	1	3	82	9.76917	8.14795
NbC23602799g0001.1 protein AED:0.11 eAED:0.12 QI:0	-1 0|1|-1|1|1|0|82; (*GB) gi|53793731|gb|AAU93594.1| (e_value=3e-51) 40S ribosomal protein S9 , putative [Solanum demissum];; (*SWP) sp|Q9FLF0|RS92_ARATH (e_value=8e-50) 40S ribosomal protein S9-2 OS=Arabidopsis thaliana GN=RPS9C PE=2 SV=1;; (*TAIR) AT5G39850.1 (e_value=6e-51) | Symbols: | Ribosomal protein S4 | chr5:15950053-15951171 FORWARD LENGTH=197;; (*ITAG) Solyc04g005680.2.1 (e_value=5e-54…	9.85822	10.98	1	0	1	3	82	9.76917	8.14795
NbC23602799g0001.1 protein AED:0.11 eAED:0.12 QI:0	-1 0|1|-1|1|1|0|82; (*GB) gi|53793731|gb|AAU93594.1| (e_value=3e-51) 40S ribosomal protein S9 , putative [Solanum demissum];; (*SWP) sp|Q9FLF0|RS92_ARATH (e_value=8e-50) 40S ribosomal protein S9-2 OS=Arabidopsis thaliana GN=RPS9C PE=2 SV=1;; (*TAIR) AT5G39850.1 (e_value=6e-51) | Symbols: | Ribosomal protein S4 | chr5:15950053-15951171 FORWARD LENGTH=197;; (*ITAG) Solyc04g005680.2.1 (e_value=5e-54…	3.46381	10.98	1	0	1	1	82	9.76917	8.14795
NbC23602799g0001.1 protein AED:0.11 eAED:0.12 QI:0	-1 0|1|-1|1|1|0|82; (*GB) gi|53793731|gb|AAU93594.1| (e_value=3e-51) 40S ribosomal protein S9 , putative [Solanum demissum];; (*SWP) sp|Q9FLF0|RS92_ARATH (e_value=8e-50) 40S ribosomal protein S9-2 OS=Arabidopsis thaliana GN=RPS9C PE=2 SV=1;; (*TAIR) AT5G39850.1 (e_value=6e-51) | Symbols: | Ribosomal protein S4 | chr5:15950053-15951171 FORWARD LENGTH=197;; (*ITAG) Solyc04g005680.2.1 (e_value=5e-54…	3.02386	10.98	1	0	1	1	82	9.76917	8.14795
NbC23602799g0001.1 protein AED:0.11 eAED:0.12 QI:0	-1 0|1|-1|1|1|0|82; (*GB) gi|53793731|gb|AAU93594.1| (e_value=3e-51) 40S ribosomal protein S9 , putative [Solanum demissum];; (*SWP) sp|Q9FLF0|RS92_ARATH (e_value=8e-50) 40S ribosomal protein S9-2 OS=Arabidopsis thaliana GN=RPS9C PE=2 SV=1;; (*TAIR) AT5G39850.1 (e_value=6e-51) | Symbols: | Ribosomal protein S4 | chr5:15950053-15951171 FORWARD LENGTH=197;; (*ITAG) Solyc04g005680.2.1 (e_value=5e-54…	6.87307	10.98	1	0	1	2	82	9.76917	8.14795
NbC23602799g0001.1 protein AED:0.11 eAED:0.12 QI:0	-1 0|1|-1|1|1|0|82; (*GB) gi|53793731|gb|AAU93594.1| (e_value=3e-51) 40S ribosomal protein S9 , putative [Solanum demissum];; (*SWP) sp|Q9FLF0|RS92_ARATH (e_value=8e-50) 40S ribosomal protein S9-2 OS=Arabidopsis thaliana GN=RPS9C PE=2 SV=1;; (*TAIR) AT5G39850.1 (e_value=6e-51) | Symbols: | Ribosomal protein S4 | chr5:15950053-15951171 FORWARD LENGTH=197;; (*ITAG) Solyc04g005680.2.1 (e_value=5e-54…	9.60357	10.98	1	0	1	3	82	9.76917	8.14795
NbC23602799g0001.1 protein AED:0.11 eAED:0.12 QI:0	-1 0|1|-1|1|1|0|82; (*GB) gi|53793731|gb|AAU93594.1| (e_value=3e-51) 40S ribosomal protein S9 , putative [Solanum demissum];; (*SWP) sp|Q9FLF0|RS92_ARATH (e_value=8e-50) 40S ribosomal protein S9-2 OS=Arabidopsis thaliana GN=RPS9C PE=2 SV=1;; (*TAIR) AT5G39850.1 (e_value=6e-51) | Symbols: | Ribosomal protein S4 | chr5:15950053-15951171 FORWARD LENGTH=197;; (*ITAG) Solyc04g005680.2.1 (e_value=5e-54…	3.25929	10.98	1	0	1	1	82	9.76917	8.14795
NbC23602799g0001.1 protein AED:0.11 eAED:0.12 QI:0	-1 0|1|-1|1|1|0|82; (*GB) gi|53793731|gb|AAU93594.1| (e_value=3e-51) 40S ribosomal protein S9 , putative [Solanum demissum];; (*SWP) sp|Q9FLF0|RS92_ARATH (e_value=8e-50) 40S ribosomal protein S9-2 OS=Arabidopsis thaliana GN=RPS9C PE=2 SV=1;; (*TAIR) AT5G39850.1 (e_value=6e-51) | Symbols: | Ribosomal protein S4 | chr5:15950053-15951171 FORWARD LENGTH=197;; (*ITAG) Solyc04g005680.2.1 (e_value=5e-54…	3.11519	10.98	1	0	1	1	82	9.76917	8.14795
NbC23602799g0001.1 protein AED:0.11 eAED:0.12 QI:0	-1 0|1|-1|1|1|0|82; (*GB) gi|53793731|gb|AAU93594.1| (e_value=3e-51) 40S ribosomal protein S9 , putative [Solanum demissum];; (*SWP) sp|Q9FLF0|RS92_ARATH (e_value=8e-50) 40S ribosomal protein S9-2 OS=Arabidopsis thaliana GN=RPS9C PE=2 SV=1;; (*TAIR) AT5G39850.1 (e_value=6e-51) | Symbols: | Ribosomal protein S4 | chr5:15950053-15951171 FORWARD LENGTH=197;; (*ITAG) Solyc04g005680.2.1 (e_value=5e-54…	3.25789	12.2	1	0	1	1	82	9.76917	8.14795
NbC23602799g0001.1 protein AED:0.11 eAED:0.12 QI:0	-1 0|1|-1|1|1|0|82; (*GB) gi|53793731|gb|AAU93594.1| (e_value=3e-51) 40S ribosomal protein S9 , putative [Solanum demissum];; (*SWP) sp|Q9FLF0|RS92_ARATH (e_value=8e-50) 40S ribosomal protein S9-2 OS=Arabidopsis thaliana GN=RPS9C PE=2 SV=1;; (*TAIR) AT5G39850.1 (e_value=6e-51) | Symbols: | Ribosomal protein S4 | chr5:15950053-15951171 FORWARD LENGTH=197;; (*ITAG) Solyc04g005680.2.1 (e_value=5e-54…	3.12169	10.98	1	0	1	1	82	9.76917	8.14795
NbC23602799g0001.1 protein AED:0.11 eAED:0.12 QI:0	-1 0|1|-1|1|1|0|82; (*GB) gi|53793731|gb|AAU93594.1| (e_value=3e-51) 40S ribosomal protein S9 , putative [Solanum demissum];; (*SWP) sp|Q9FLF0|RS92_ARATH (e_value=8e-50) 40S ribosomal protein S9-2 OS=Arabidopsis thaliana GN=RPS9C PE=2 SV=1;; (*TAIR) AT5G39850.1 (e_value=6e-51) | Symbols: | Ribosomal protein S4 | chr5:15950053-15951171 FORWARD LENGTH=197;; (*ITAG) Solyc04g005680.2.1 (e_value=5e-54…	3.12178	10.98	1	0	1	1	82	9.76917	8.14795
NbC23666742g0001.1 protein ; (*GB) gi	61697115 gb|AAX53163.1| (e_value=8e-52) chloroplast photosynthetic oxygen-evolving protein 33 kDa subunit [Nicotiana benthamiana];; (*SWP) sp|Q40459|PSBO_TOBAC (e_value=3e-53) Oxygen-evolving enhancer protein 1, chloroplastic OS=Nicotiana tabacum GN=PSBO PE=2 SV=1;; (*TAIR) AT3G50820.1 (e_value=1e-49) | Symbols: PSBO2, PSBO-2, OEC33 | photosystem II subunit O-2 | chr3:18891008-18892311 REVERSE LE…	3.55201	20.48	1	0	1	1	83	9.07557	4.61475
NbC23666742g0001.1 protein ; (*GB) gi	61697115 gb|AAX53163.1| (e_value=8e-52) chloroplast photosynthetic oxygen-evolving protein 33 kDa subunit [Nicotiana benthamiana];; (*SWP) sp|Q40459|PSBO_TOBAC (e_value=3e-53) Oxygen-evolving enhancer protein 1, chloroplastic OS=Nicotiana tabacum GN=PSBO PE=2 SV=1;; (*TAIR) AT3G50820.1 (e_value=1e-49) | Symbols: PSBO2, PSBO-2, OEC33 | photosystem II subunit O-2 | chr3:18891008-18892311 REVERSE LE…	4.03578	20.48	1	0	1	1	83	9.07557	4.61475
NbC23666742g0001.1 protein ; (*GB) gi	61697115 gb|AAX53163.1| (e_value=8e-52) chloroplast photosynthetic oxygen-evolving protein 33 kDa subunit [Nicotiana benthamiana];; (*SWP) sp|Q40459|PSBO_TOBAC (e_value=3e-53) Oxygen-evolving enhancer protein 1, chloroplastic OS=Nicotiana tabacum GN=PSBO PE=2 SV=1;; (*TAIR) AT3G50820.1 (e_value=1e-49) | Symbols: PSBO2, PSBO-2, OEC33 | photosystem II subunit O-2 | chr3:18891008-18892311 REVERSE LE…	3.68491	20.48	1	0	1	1	83	9.07557	4.61475
NbC23666742g0001.1 protein ; (*GB) gi	61697115 gb|AAX53163.1| (e_value=8e-52) chloroplast photosynthetic oxygen-evolving protein 33 kDa subunit [Nicotiana benthamiana];; (*SWP) sp|Q40459|PSBO_TOBAC (e_value=3e-53) Oxygen-evolving enhancer protein 1, chloroplastic OS=Nicotiana tabacum GN=PSBO PE=2 SV=1;; (*TAIR) AT3G50820.1 (e_value=1e-49) | Symbols: PSBO2, PSBO-2, OEC33 | photosystem II subunit O-2 | chr3:18891008-18892311 REVERSE LE…	10.2757	71.08	1	0	3	3	83	9.07557	4.61475
NbC23666742g0001.1 protein ; (*GB) gi	61697115 gb|AAX53163.1| (e_value=8e-52) chloroplast photosynthetic oxygen-evolving protein 33 kDa subunit [Nicotiana benthamiana];; (*SWP) sp|Q40459|PSBO_TOBAC (e_value=3e-53) Oxygen-evolving enhancer protein 1, chloroplastic OS=Nicotiana tabacum GN=PSBO PE=2 SV=1;; (*TAIR) AT3G50820.1 (e_value=1e-49) | Symbols: PSBO2, PSBO-2, OEC33 | photosystem II subunit O-2 | chr3:18891008-18892311 REVERSE LE…	7.57389	45.78	1	0	2	2	83	9.07557	4.61475
NbC23666742g0001.1 protein ; (*GB) gi	61697115 gb|AAX53163.1| (e_value=8e-52) chloroplast photosynthetic oxygen-evolving protein 33 kDa subunit [Nicotiana benthamiana];; (*SWP) sp|Q40459|PSBO_TOBAC (e_value=3e-53) Oxygen-evolving enhancer protein 1, chloroplastic OS=Nicotiana tabacum GN=PSBO PE=2 SV=1;; (*TAIR) AT3G50820.1 (e_value=1e-49) | Symbols: PSBO2, PSBO-2, OEC33 | photosystem II subunit O-2 | chr3:18891008-18892311 REVERSE LE…	3.56335	20.48	1	0	1	1	83	9.07557	4.61475
NbC23666742g0001.1 protein ; (*GB) gi	61697115 gb|AAX53163.1| (e_value=8e-52) chloroplast photosynthetic oxygen-evolving protein 33 kDa subunit [Nicotiana benthamiana];; (*SWP) sp|Q40459|PSBO_TOBAC (e_value=3e-53) Oxygen-evolving enhancer protein 1, chloroplastic OS=Nicotiana tabacum GN=PSBO PE=2 SV=1;; (*TAIR) AT3G50820.1 (e_value=1e-49) | Symbols: PSBO2, PSBO-2, OEC33 | photosystem II subunit O-2 | chr3:18891008-18892311 REVERSE LE…	7.84551	20.48	1	0	1	2	83	9.07557	4.61475
NbC23666742g0001.1 protein ; (*GB) gi	61697115 gb|AAX53163.1| (e_value=8e-52) chloroplast photosynthetic oxygen-evolving protein 33 kDa subunit [Nicotiana benthamiana];; (*SWP) sp|Q40459|PSBO_TOBAC (e_value=3e-53) Oxygen-evolving enhancer protein 1, chloroplastic OS=Nicotiana tabacum GN=PSBO PE=2 SV=1;; (*TAIR) AT3G50820.1 (e_value=1e-49) | Symbols: PSBO2, PSBO-2, OEC33 | photosystem II subunit O-2 | chr3:18891008-18892311 REVERSE LE…	15.5587	45.78	1	0	2	4	83	9.07557	4.61475
NbC23666742g0001.1 protein ; (*GB) gi	61697115 gb|AAX53163.1| (e_value=8e-52) chloroplast photosynthetic oxygen-evolving protein 33 kDa subunit [Nicotiana benthamiana];; (*SWP) sp|Q40459|PSBO_TOBAC (e_value=3e-53) Oxygen-evolving enhancer protein 1, chloroplastic OS=Nicotiana tabacum GN=PSBO PE=2 SV=1;; (*TAIR) AT3G50820.1 (e_value=1e-49) | Symbols: PSBO2, PSBO-2, OEC33 | photosystem II subunit O-2 | chr3:18891008-18892311 REVERSE LE…	18.5256	71.08	1	0	3	5	83	9.07557	4.61475
NbC23709070g0001.1 protein AED:0.02 eAED:0.02 QI:0	-1 0|1|-1|1|1|0|84; (*GB) gi|81076490|gb|ABB55394.1| (e_value=2e-53) 40S ribosomal protein S15-like [Solanum tuberosum];; (*SWP) sp|Q945U1|RS15_ELAOL (e_value=7e-52) 40S ribosomal protein S15 OS=Elaeis oleifera GN=RPS15 PE=2 SV=1;; (*TAIR) AT5G09510.1 (e_value=3e-52) | Symbols: | Ribosomal protein S19 family protein | chr5:2955698-2956554 REVERSE LENGTH=152;; (*ITAG) Solyc02g082000.2.1 (e_value=4…	5.19052	22.62	1	0	1	1	84	9.47804	9.81787
NbC23709070g0001.1 protein AED:0.02 eAED:0.02 QI:0	-1 0|1|-1|1|1|0|84; (*GB) gi|81076490|gb|ABB55394.1| (e_value=2e-53) 40S ribosomal protein S15-like [Solanum tuberosum];; (*SWP) sp|Q945U1|RS15_ELAOL (e_value=7e-52) 40S ribosomal protein S15 OS=Elaeis oleifera GN=RPS15 PE=2 SV=1;; (*TAIR) AT5G09510.1 (e_value=3e-52) | Symbols: | Ribosomal protein S19 family protein | chr5:2955698-2956554 REVERSE LENGTH=152;; (*ITAG) Solyc02g082000.2.1 (e_value=4…	5.36436	22.62	1	0	1	1	84	9.47804	9.81787
NbC23709070g0001.1 protein AED:0.02 eAED:0.02 QI:0	-1 0|1|-1|1|1|0|84; (*GB) gi|81076490|gb|ABB55394.1| (e_value=2e-53) 40S ribosomal protein S15-like [Solanum tuberosum];; (*SWP) sp|Q945U1|RS15_ELAOL (e_value=7e-52) 40S ribosomal protein S15 OS=Elaeis oleifera GN=RPS15 PE=2 SV=1;; (*TAIR) AT5G09510.1 (e_value=3e-52) | Symbols: | Ribosomal protein S19 family protein | chr5:2955698-2956554 REVERSE LENGTH=152;; (*ITAG) Solyc02g082000.2.1 (e_value=4…	10.3891	54.76	1	0	2	2	84	9.47804	9.81787
NbC23709070g0001.1 protein AED:0.02 eAED:0.02 QI:0	-1 0|1|-1|1|1|0|84; (*GB) gi|81076490|gb|ABB55394.1| (e_value=2e-53) 40S ribosomal protein S15-like [Solanum tuberosum];; (*SWP) sp|Q945U1|RS15_ELAOL (e_value=7e-52) 40S ribosomal protein S15 OS=Elaeis oleifera GN=RPS15 PE=2 SV=1;; (*TAIR) AT5G09510.1 (e_value=3e-52) | Symbols: | Ribosomal protein S19 family protein | chr5:2955698-2956554 REVERSE LENGTH=152;; (*ITAG) Solyc02g082000.2.1 (e_value=4…	34.6643	22.62	1	0	1	8	84	9.47804	9.81787
NbC23709070g0001.1 protein AED:0.02 eAED:0.02 QI:0	-1 0|1|-1|1|1|0|84; (*GB) gi|81076490|gb|ABB55394.1| (e_value=2e-53) 40S ribosomal protein S15-like [Solanum tuberosum];; (*SWP) sp|Q945U1|RS15_ELAOL (e_value=7e-52) 40S ribosomal protein S15 OS=Elaeis oleifera GN=RPS15 PE=2 SV=1;; (*TAIR) AT5G09510.1 (e_value=3e-52) | Symbols: | Ribosomal protein S19 family protein | chr5:2955698-2956554 REVERSE LENGTH=152;; (*ITAG) Solyc02g082000.2.1 (e_value=4…	51.6208	54.76	1	0	2	11	84	9.47804	9.81787
NbC23709070g0001.1 protein AED:0.02 eAED:0.02 QI:0	-1 0|1|-1|1|1|0|84; (*GB) gi|81076490|gb|ABB55394.1| (e_value=2e-53) 40S ribosomal protein S15-like [Solanum tuberosum];; (*SWP) sp|Q945U1|RS15_ELAOL (e_value=7e-52) 40S ribosomal protein S15 OS=Elaeis oleifera GN=RPS15 PE=2 SV=1;; (*TAIR) AT5G09510.1 (e_value=3e-52) | Symbols: | Ribosomal protein S19 family protein | chr5:2955698-2956554 REVERSE LENGTH=152;; (*ITAG) Solyc02g082000.2.1 (e_value=4…	11.1282	22.62	1	0	1	2	84	9.47804	9.81787
NbC23709070g0001.1 protein AED:0.02 eAED:0.02 QI:0	-1 0|1|-1|1|1|0|84; (*GB) gi|81076490|gb|ABB55394.1| (e_value=2e-53) 40S ribosomal protein S15-like [Solanum tuberosum];; (*SWP) sp|Q945U1|RS15_ELAOL (e_value=7e-52) 40S ribosomal protein S15 OS=Elaeis oleifera GN=RPS15 PE=2 SV=1;; (*TAIR) AT5G09510.1 (e_value=3e-52) | Symbols: | Ribosomal protein S19 family protein | chr5:2955698-2956554 REVERSE LENGTH=152;; (*ITAG) Solyc02g082000.2.1 (e_value=4…	10.4294	22.62	1	0	1	2	84	9.47804	9.81787
NbC23709070g0001.1 protein AED:0.02 eAED:0.02 QI:0	-1 0|1|-1|1|1|0|84; (*GB) gi|81076490|gb|ABB55394.1| (e_value=2e-53) 40S ribosomal protein S15-like [Solanum tuberosum];; (*SWP) sp|Q945U1|RS15_ELAOL (e_value=7e-52) 40S ribosomal protein S15 OS=Elaeis oleifera GN=RPS15 PE=2 SV=1;; (*TAIR) AT5G09510.1 (e_value=3e-52) | Symbols: | Ribosomal protein S19 family protein | chr5:2955698-2956554 REVERSE LENGTH=152;; (*ITAG) Solyc02g082000.2.1 (e_value=4…	9.31488	54.76	1	0	2	2	84	9.47804	9.81787
NbC23709070g0001.1 protein AED:0.02 eAED:0.02 QI:0	-1 0|1|-1|1|1|0|84; (*GB) gi|81076490|gb|ABB55394.1| (e_value=2e-53) 40S ribosomal protein S15-like [Solanum tuberosum];; (*SWP) sp|Q945U1|RS15_ELAOL (e_value=7e-52) 40S ribosomal protein S15 OS=Elaeis oleifera GN=RPS15 PE=2 SV=1;; (*TAIR) AT5G09510.1 (e_value=3e-52) | Symbols: | Ribosomal protein S19 family protein | chr5:2955698-2956554 REVERSE LENGTH=152;; (*ITAG) Solyc02g082000.2.1 (e_value=4…	10.073	54.76	1	0	2	2	84	9.47804	9.81787
NbC23709070g0001.1 protein AED:0.02 eAED:0.02 QI:0	-1 0|1|-1|1|1|0|84; (*GB) gi|81076490|gb|ABB55394.1| (e_value=2e-53) 40S ribosomal protein S15-like [Solanum tuberosum];; (*SWP) sp|Q945U1|RS15_ELAOL (e_value=7e-52) 40S ribosomal protein S15 OS=Elaeis oleifera GN=RPS15 PE=2 SV=1;; (*TAIR) AT5G09510.1 (e_value=3e-52) | Symbols: | Ribosomal protein S19 family protein | chr5:2955698-2956554 REVERSE LENGTH=152;; (*ITAG) Solyc02g082000.2.1 (e_value=4…	18.2472	54.76	1	0	2	4	84	9.47804	9.81787
NbC23709070g0001.1 protein AED:0.02 eAED:0.02 QI:0	-1 0|1|-1|1|1|0|84; (*GB) gi|81076490|gb|ABB55394.1| (e_value=2e-53) 40S ribosomal protein S15-like [Solanum tuberosum];; (*SWP) sp|Q945U1|RS15_ELAOL (e_value=7e-52) 40S ribosomal protein S15 OS=Elaeis oleifera GN=RPS15 PE=2 SV=1;; (*TAIR) AT5G09510.1 (e_value=3e-52) | Symbols: | Ribosomal protein S19 family protein | chr5:2955698-2956554 REVERSE LENGTH=152;; (*ITAG) Solyc02g082000.2.1 (e_value=4…	11.6285	54.76	1	0	2	2	84	9.47804	9.81787
NbC23709070g0001.1 protein AED:0.02 eAED:0.02 QI:0	-1 0|1|-1|1|1|0|84; (*GB) gi|81076490|gb|ABB55394.1| (e_value=2e-53) 40S ribosomal protein S15-like [Solanum tuberosum];; (*SWP) sp|Q945U1|RS15_ELAOL (e_value=7e-52) 40S ribosomal protein S15 OS=Elaeis oleifera GN=RPS15 PE=2 SV=1;; (*TAIR) AT5G09510.1 (e_value=3e-52) | Symbols: | Ribosomal protein S19 family protein | chr5:2955698-2956554 REVERSE LENGTH=152;; (*ITAG) Solyc02g082000.2.1 (e_value=4…	58.2417	54.76	1	0	2	14	84	9.47804	9.81787
NbC23709070g0001.1 protein AED:0.02 eAED:0.02 QI:0	-1 0|1|-1|1|1|0|84; (*GB) gi|81076490|gb|ABB55394.1| (e_value=2e-53) 40S ribosomal protein S15-like [Solanum tuberosum];; (*SWP) sp|Q945U1|RS15_ELAOL (e_value=7e-52) 40S ribosomal protein S15 OS=Elaeis oleifera GN=RPS15 PE=2 SV=1;; (*TAIR) AT5G09510.1 (e_value=3e-52) | Symbols: | Ribosomal protein S19 family protein | chr5:2955698-2956554 REVERSE LENGTH=152;; (*ITAG) Solyc02g082000.2.1 (e_value=4…	65.5491	70.24	1	0	3	15	84	9.47804	9.81787
NbC23709070g0001.1 protein AED:0.02 eAED:0.02 QI:0	-1 0|1|-1|1|1|0|84; (*GB) gi|81076490|gb|ABB55394.1| (e_value=2e-53) 40S ribosomal protein S15-like [Solanum tuberosum];; (*SWP) sp|Q945U1|RS15_ELAOL (e_value=7e-52) 40S ribosomal protein S15 OS=Elaeis oleifera GN=RPS15 PE=2 SV=1;; (*TAIR) AT5G09510.1 (e_value=3e-52) | Symbols: | Ribosomal protein S19 family protein | chr5:2955698-2956554 REVERSE LENGTH=152;; (*ITAG) Solyc02g082000.2.1 (e_value=4…	13.6618	54.76	1	0	2	3	84	9.47804	9.81787
NbC23709070g0001.1 protein AED:0.02 eAED:0.02 QI:0	-1 0|1|-1|1|1|0|84; (*GB) gi|81076490|gb|ABB55394.1| (e_value=2e-53) 40S ribosomal protein S15-like [Solanum tuberosum];; (*SWP) sp|Q945U1|RS15_ELAOL (e_value=7e-52) 40S ribosomal protein S15 OS=Elaeis oleifera GN=RPS15 PE=2 SV=1;; (*TAIR) AT5G09510.1 (e_value=3e-52) | Symbols: | Ribosomal protein S19 family protein | chr5:2955698-2956554 REVERSE LENGTH=152;; (*ITAG) Solyc02g082000.2.1 (e_value=4…	14.4493	54.76	1	0	2	3	84	9.47804	9.81787
NbC23709070g0001.1 protein AED:0.02 eAED:0.02 QI:0	-1 0|1|-1|1|1|0|84; (*GB) gi|81076490|gb|ABB55394.1| (e_value=2e-53) 40S ribosomal protein S15-like [Solanum tuberosum];; (*SWP) sp|Q945U1|RS15_ELAOL (e_value=7e-52) 40S ribosomal protein S15 OS=Elaeis oleifera GN=RPS15 PE=2 SV=1;; (*TAIR) AT5G09510.1 (e_value=3e-52) | Symbols: | Ribosomal protein S19 family protein | chr5:2955698-2956554 REVERSE LENGTH=152;; (*ITAG) Solyc02g082000.2.1 (e_value=4…	8.34641	54.76	1	0	2	2	84	9.47804	9.81787
NbC23709070g0001.1 protein AED:0.02 eAED:0.02 QI:0	-1 0|1|-1|1|1|0|84; (*GB) gi|81076490|gb|ABB55394.1| (e_value=2e-53) 40S ribosomal protein S15-like [Solanum tuberosum];; (*SWP) sp|Q945U1|RS15_ELAOL (e_value=7e-52) 40S ribosomal protein S15 OS=Elaeis oleifera GN=RPS15 PE=2 SV=1;; (*TAIR) AT5G09510.1 (e_value=3e-52) | Symbols: | Ribosomal protein S19 family protein | chr5:2955698-2956554 REVERSE LENGTH=152;; (*ITAG) Solyc02g082000.2.1 (e_value=4…	21.9674	54.76	1	0	2	5	84	9.47804	9.81787
NbC23709070g0001.1 protein AED:0.02 eAED:0.02 QI:0	-1 0|1|-1|1|1|0|84; (*GB) gi|81076490|gb|ABB55394.1| (e_value=2e-53) 40S ribosomal protein S15-like [Solanum tuberosum];; (*SWP) sp|Q945U1|RS15_ELAOL (e_value=7e-52) 40S ribosomal protein S15 OS=Elaeis oleifera GN=RPS15 PE=2 SV=1;; (*TAIR) AT5G09510.1 (e_value=3e-52) | Symbols: | Ribosomal protein S19 family protein | chr5:2955698-2956554 REVERSE LENGTH=152;; (*ITAG) Solyc02g082000.2.1 (e_value=4…	20.4468	22.62	1	0	1	5	84	9.47804	9.81787
NbC23709070g0001.1 protein AED:0.02 eAED:0.02 QI:0	-1 0|1|-1|1|1|0|84; (*GB) gi|81076490|gb|ABB55394.1| (e_value=2e-53) 40S ribosomal protein S15-like [Solanum tuberosum];; (*SWP) sp|Q945U1|RS15_ELAOL (e_value=7e-52) 40S ribosomal protein S15 OS=Elaeis oleifera GN=RPS15 PE=2 SV=1;; (*TAIR) AT5G09510.1 (e_value=3e-52) | Symbols: | Ribosomal protein S19 family protein | chr5:2955698-2956554 REVERSE LENGTH=152;; (*ITAG) Solyc02g082000.2.1 (e_value=4…	12.0336	54.76	1	0	2	3	84	9.47804	9.81787
NbC23709070g0001.1 protein AED:0.02 eAED:0.02 QI:0	-1 0|1|-1|1|1|0|84; (*GB) gi|81076490|gb|ABB55394.1| (e_value=2e-53) 40S ribosomal protein S15-like [Solanum tuberosum];; (*SWP) sp|Q945U1|RS15_ELAOL (e_value=7e-52) 40S ribosomal protein S15 OS=Elaeis oleifera GN=RPS15 PE=2 SV=1;; (*TAIR) AT5G09510.1 (e_value=3e-52) | Symbols: | Ribosomal protein S19 family protein | chr5:2955698-2956554 REVERSE LENGTH=152;; (*ITAG) Solyc02g082000.2.1 (e_value=4…	15.2205	22.62	1	0	1	3	84	9.47804	9.81787
NbC23709070g0001.1 protein AED:0.02 eAED:0.02 QI:0	-1 0|1|-1|1|1|0|84; (*GB) gi|81076490|gb|ABB55394.1| (e_value=2e-53) 40S ribosomal protein S15-like [Solanum tuberosum];; (*SWP) sp|Q945U1|RS15_ELAOL (e_value=7e-52) 40S ribosomal protein S15 OS=Elaeis oleifera GN=RPS15 PE=2 SV=1;; (*TAIR) AT5G09510.1 (e_value=3e-52) | Symbols: | Ribosomal protein S19 family protein | chr5:2955698-2956554 REVERSE LENGTH=152;; (*ITAG) Solyc02g082000.2.1 (e_value=4…	16.561	54.76	1	0	2	3	84	9.47804	9.81787
NbC23709070g0001.1 protein AED:0.02 eAED:0.02 QI:0	-1 0|1|-1|1|1|0|84; (*GB) gi|81076490|gb|ABB55394.1| (e_value=2e-53) 40S ribosomal protein S15-like [Solanum tuberosum];; (*SWP) sp|Q945U1|RS15_ELAOL (e_value=7e-52) 40S ribosomal protein S15 OS=Elaeis oleifera GN=RPS15 PE=2 SV=1;; (*TAIR) AT5G09510.1 (e_value=3e-52) | Symbols: | Ribosomal protein S19 family protein | chr5:2955698-2956554 REVERSE LENGTH=152;; (*ITAG) Solyc02g082000.2.1 (e_value=4…	9.45718	22.62	1	0	1	2	84	9.47804	9.81787
NbC23709070g0001.1 protein AED:0.02 eAED:0.02 QI:0	-1 0|1|-1|1|1|0|84; (*GB) gi|81076490|gb|ABB55394.1| (e_value=2e-53) 40S ribosomal protein S15-like [Solanum tuberosum];; (*SWP) sp|Q945U1|RS15_ELAOL (e_value=7e-52) 40S ribosomal protein S15 OS=Elaeis oleifera GN=RPS15 PE=2 SV=1;; (*TAIR) AT5G09510.1 (e_value=3e-52) | Symbols: | Ribosomal protein S19 family protein | chr5:2955698-2956554 REVERSE LENGTH=152;; (*ITAG) Solyc02g082000.2.1 (e_value=4…	14.1787	22.62	1	0	1	3	84	9.47804	9.81787
NbC23752341g0002.1 protein ; (*GB) gi	356512215 ref|XP_003524816.1| (e_value=3e-21) PREDICTED: E3 ubiquitin-protein ligase UPL1-like [Glycine max];; (*SWP) sp|Q8H0T4|UPL2_ARATH (e_value=1e-16) E3 ubiquitin-protein ligase UPL2 OS=Arabidopsis thaliana GN=UPL2 PE=1 SV=3;; (*TAIR) AT1G70320.1 (e_value=1e-17) | Symbols: UPL2 | ubiquitin-protein ligase 2 | chr1:26488745-26501281 REVERSE LENGTH=3658;; (*ITAG) Solyc07g065630.2.1 (e_value=4e-…	3.28926	36.07	1	1	1	1	61	6.7562	4.29736
NbC23760399g0001.1 protein ; (*GB) gi	52000782 sp|Q04127.1|PSBP3_TOBAC (e_value=3e-42) RecName: Full=Oxygen-evolving enhancer protein 2-3, chloroplastic; Short=OEE2; AltName: Full=23 kDa subunit of oxygen evolving system of photosystem II; AltName: Full=23 kDa thylakoid membrane protein; AltName: Full=OEC 23 kDa subunit; Flags: Precursor;; (*SWP) sp|Q04127|PSBP3_TOBAC (e_value=1e-43) Oxygen-evolving enhancer protein 2-3, chloroplasti…	9.82816	29.85	1	0	1	2	67	7.58272	4.58936
NbC23760399g0001.1 protein ; (*GB) gi	52000782 sp|Q04127.1|PSBP3_TOBAC (e_value=3e-42) RecName: Full=Oxygen-evolving enhancer protein 2-3, chloroplastic; Short=OEE2; AltName: Full=23 kDa subunit of oxygen evolving system of photosystem II; AltName: Full=23 kDa thylakoid membrane protein; AltName: Full=OEC 23 kDa subunit; Flags: Precursor;; (*SWP) sp|Q04127|PSBP3_TOBAC (e_value=1e-43) Oxygen-evolving enhancer protein 2-3, chloroplasti…	4.85009	29.85	1	0	1	1	67	7.58272	4.58936
NbC23760399g0001.1 protein ; (*GB) gi	52000782 sp|Q04127.1|PSBP3_TOBAC (e_value=3e-42) RecName: Full=Oxygen-evolving enhancer protein 2-3, chloroplastic; Short=OEE2; AltName: Full=23 kDa subunit of oxygen evolving system of photosystem II; AltName: Full=23 kDa thylakoid membrane protein; AltName: Full=OEC 23 kDa subunit; Flags: Precursor;; (*SWP) sp|Q04127|PSBP3_TOBAC (e_value=1e-43) Oxygen-evolving enhancer protein 2-3, chloroplasti…	9.92742	29.85	1	0	1	2	67	7.58272	4.58936
NbC23760399g0001.1 protein ; (*GB) gi	52000782 sp|Q04127.1|PSBP3_TOBAC (e_value=3e-42) RecName: Full=Oxygen-evolving enhancer protein 2-3, chloroplastic; Short=OEE2; AltName: Full=23 kDa subunit of oxygen evolving system of photosystem II; AltName: Full=23 kDa thylakoid membrane protein; AltName: Full=OEC 23 kDa subunit; Flags: Precursor;; (*SWP) sp|Q04127|PSBP3_TOBAC (e_value=1e-43) Oxygen-evolving enhancer protein 2-3, chloroplasti…	5.48021	29.85	1	0	1	1	67	7.58272	4.58936
NbC23764053g0001.1 protein AED:0.01 eAED:0.01 QI:0	-1 0|1|-1|1|1|0|69; (*GB) gi|1173027|sp|P46290.1|RL31_NICGU (e_value=5e-24) RecName: Full=60S ribosomal protein L31;; (*SWP) sp|P46290|RL31_NICGU (e_value=2e-25) 60S ribosomal protein L31 OS=Nicotiana glutinosa GN=RPL31 PE=2 SV=1;; (*TAIR) AT4G26230.1 (e_value=1e-25) | Symbols: | Ribosomal protein L31e family protein | chr4:13286026-13286553 FORWARD LENGTH=119;; (*ITAG) Solyc12g008720.1.1 (e_valu…	11.5136	37.68	1	0	2	2	69	7.93936	9.17334
NbC23764053g0001.1 protein AED:0.01 eAED:0.01 QI:0	-1 0|1|-1|1|1|0|69; (*GB) gi|1173027|sp|P46290.1|RL31_NICGU (e_value=5e-24) RecName: Full=60S ribosomal protein L31;; (*SWP) sp|P46290|RL31_NICGU (e_value=2e-25) 60S ribosomal protein L31 OS=Nicotiana glutinosa GN=RPL31 PE=2 SV=1;; (*TAIR) AT4G26230.1 (e_value=1e-25) | Symbols: | Ribosomal protein L31e family protein | chr4:13286026-13286553 FORWARD LENGTH=119;; (*ITAG) Solyc12g008720.1.1 (e_valu…	7.78712	36.23	1	0	1	2	69	7.93936	9.17334
NbC23764053g0001.1 protein AED:0.01 eAED:0.01 QI:0	-1 0|1|-1|1|1|0|69; (*GB) gi|1173027|sp|P46290.1|RL31_NICGU (e_value=5e-24) RecName: Full=60S ribosomal protein L31;; (*SWP) sp|P46290|RL31_NICGU (e_value=2e-25) 60S ribosomal protein L31 OS=Nicotiana glutinosa GN=RPL31 PE=2 SV=1;; (*TAIR) AT4G26230.1 (e_value=1e-25) | Symbols: | Ribosomal protein L31e family protein | chr4:13286026-13286553 FORWARD LENGTH=119;; (*ITAG) Solyc12g008720.1.1 (e_valu…	10.5485	36.23	1	0	1	2	69	7.93936	9.17334
NbC23764053g0001.1 protein AED:0.01 eAED:0.01 QI:0	-1 0|1|-1|1|1|0|69; (*GB) gi|1173027|sp|P46290.1|RL31_NICGU (e_value=5e-24) RecName: Full=60S ribosomal protein L31;; (*SWP) sp|P46290|RL31_NICGU (e_value=2e-25) 60S ribosomal protein L31 OS=Nicotiana glutinosa GN=RPL31 PE=2 SV=1;; (*TAIR) AT4G26230.1 (e_value=1e-25) | Symbols: | Ribosomal protein L31e family protein | chr4:13286026-13286553 FORWARD LENGTH=119;; (*ITAG) Solyc12g008720.1.1 (e_valu…	16.905	37.68	1	0	2	4	69	7.93936	9.17334
NbC23764053g0001.1 protein AED:0.01 eAED:0.01 QI:0	-1 0|1|-1|1|1|0|69; (*GB) gi|1173027|sp|P46290.1|RL31_NICGU (e_value=5e-24) RecName: Full=60S ribosomal protein L31;; (*SWP) sp|P46290|RL31_NICGU (e_value=2e-25) 60S ribosomal protein L31 OS=Nicotiana glutinosa GN=RPL31 PE=2 SV=1;; (*TAIR) AT4G26230.1 (e_value=1e-25) | Symbols: | Ribosomal protein L31e family protein | chr4:13286026-13286553 FORWARD LENGTH=119;; (*ITAG) Solyc12g008720.1.1 (e_valu…	53.904	37.68	1	0	3	12	69	7.93936	9.17334
NbC23764053g0001.1 protein AED:0.01 eAED:0.01 QI:0	-1 0|1|-1|1|1|0|69; (*GB) gi|1173027|sp|P46290.1|RL31_NICGU (e_value=5e-24) RecName: Full=60S ribosomal protein L31;; (*SWP) sp|P46290|RL31_NICGU (e_value=2e-25) 60S ribosomal protein L31 OS=Nicotiana glutinosa GN=RPL31 PE=2 SV=1;; (*TAIR) AT4G26230.1 (e_value=1e-25) | Symbols: | Ribosomal protein L31e family protein | chr4:13286026-13286553 FORWARD LENGTH=119;; (*ITAG) Solyc12g008720.1.1 (e_valu…	41.9167	37.68	1	0	3	9	69	7.93936	9.17334
NbC23764053g0001.1 protein AED:0.01 eAED:0.01 QI:0	-1 0|1|-1|1|1|0|69; (*GB) gi|1173027|sp|P46290.1|RL31_NICGU (e_value=5e-24) RecName: Full=60S ribosomal protein L31;; (*SWP) sp|P46290|RL31_NICGU (e_value=2e-25) 60S ribosomal protein L31 OS=Nicotiana glutinosa GN=RPL31 PE=2 SV=1;; (*TAIR) AT4G26230.1 (e_value=1e-25) | Symbols: | Ribosomal protein L31e family protein | chr4:13286026-13286553 FORWARD LENGTH=119;; (*ITAG) Solyc12g008720.1.1 (e_valu…	23.8756	37.68	1	0	2	5	69	7.93936	9.17334
NbC23764053g0001.1 protein AED:0.01 eAED:0.01 QI:0	-1 0|1|-1|1|1|0|69; (*GB) gi|1173027|sp|P46290.1|RL31_NICGU (e_value=5e-24) RecName: Full=60S ribosomal protein L31;; (*SWP) sp|P46290|RL31_NICGU (e_value=2e-25) 60S ribosomal protein L31 OS=Nicotiana glutinosa GN=RPL31 PE=2 SV=1;; (*TAIR) AT4G26230.1 (e_value=1e-25) | Symbols: | Ribosomal protein L31e family protein | chr4:13286026-13286553 FORWARD LENGTH=119;; (*ITAG) Solyc12g008720.1.1 (e_valu…	17.5853	37.68	1	0	2	4	69	7.93936	9.17334
NbC23764053g0001.1 protein AED:0.01 eAED:0.01 QI:0	-1 0|1|-1|1|1|0|69; (*GB) gi|1173027|sp|P46290.1|RL31_NICGU (e_value=5e-24) RecName: Full=60S ribosomal protein L31;; (*SWP) sp|P46290|RL31_NICGU (e_value=2e-25) 60S ribosomal protein L31 OS=Nicotiana glutinosa GN=RPL31 PE=2 SV=1;; (*TAIR) AT4G26230.1 (e_value=1e-25) | Symbols: | Ribosomal protein L31e family protein | chr4:13286026-13286553 FORWARD LENGTH=119;; (*ITAG) Solyc12g008720.1.1 (e_valu…	9.16384	36.23	1	0	1	2	69	7.93936	9.17334
NbC23764053g0001.1 protein AED:0.01 eAED:0.01 QI:0	-1 0|1|-1|1|1|0|69; (*GB) gi|1173027|sp|P46290.1|RL31_NICGU (e_value=5e-24) RecName: Full=60S ribosomal protein L31;; (*SWP) sp|P46290|RL31_NICGU (e_value=2e-25) 60S ribosomal protein L31 OS=Nicotiana glutinosa GN=RPL31 PE=2 SV=1;; (*TAIR) AT4G26230.1 (e_value=1e-25) | Symbols: | Ribosomal protein L31e family protein | chr4:13286026-13286553 FORWARD LENGTH=119;; (*ITAG) Solyc12g008720.1.1 (e_valu…	5.27628	36.23	1	0	1	1	69	7.93936	9.17334
NbC23764053g0001.1 protein AED:0.01 eAED:0.01 QI:0	-1 0|1|-1|1|1|0|69; (*GB) gi|1173027|sp|P46290.1|RL31_NICGU (e_value=5e-24) RecName: Full=60S ribosomal protein L31;; (*SWP) sp|P46290|RL31_NICGU (e_value=2e-25) 60S ribosomal protein L31 OS=Nicotiana glutinosa GN=RPL31 PE=2 SV=1;; (*TAIR) AT4G26230.1 (e_value=1e-25) | Symbols: | Ribosomal protein L31e family protein | chr4:13286026-13286553 FORWARD LENGTH=119;; (*ITAG) Solyc12g008720.1.1 (e_valu…	8.98472	37.68	1	0	2	2	69	7.93936	9.17334
NbC23764053g0001.1 protein AED:0.01 eAED:0.01 QI:0	-1 0|1|-1|1|1|0|69; (*GB) gi|1173027|sp|P46290.1|RL31_NICGU (e_value=5e-24) RecName: Full=60S ribosomal protein L31;; (*SWP) sp|P46290|RL31_NICGU (e_value=2e-25) 60S ribosomal protein L31 OS=Nicotiana glutinosa GN=RPL31 PE=2 SV=1;; (*TAIR) AT4G26230.1 (e_value=1e-25) | Symbols: | Ribosomal protein L31e family protein | chr4:13286026-13286553 FORWARD LENGTH=119;; (*ITAG) Solyc12g008720.1.1 (e_valu…	18.4923	36.23	1	0	1	4	69	7.93936	9.17334
NbC23764053g0001.1 protein AED:0.01 eAED:0.01 QI:0	-1 0|1|-1|1|1|0|69; (*GB) gi|1173027|sp|P46290.1|RL31_NICGU (e_value=5e-24) RecName: Full=60S ribosomal protein L31;; (*SWP) sp|P46290|RL31_NICGU (e_value=2e-25) 60S ribosomal protein L31 OS=Nicotiana glutinosa GN=RPL31 PE=2 SV=1;; (*TAIR) AT4G26230.1 (e_value=1e-25) | Symbols: | Ribosomal protein L31e family protein | chr4:13286026-13286553 FORWARD LENGTH=119;; (*ITAG) Solyc12g008720.1.1 (e_valu…	51.9219	37.68	1	0	3	11	69	7.93936	9.17334
NbC23764053g0001.1 protein AED:0.01 eAED:0.01 QI:0	-1 0|1|-1|1|1|0|69; (*GB) gi|1173027|sp|P46290.1|RL31_NICGU (e_value=5e-24) RecName: Full=60S ribosomal protein L31;; (*SWP) sp|P46290|RL31_NICGU (e_value=2e-25) 60S ribosomal protein L31 OS=Nicotiana glutinosa GN=RPL31 PE=2 SV=1;; (*TAIR) AT4G26230.1 (e_value=1e-25) | Symbols: | Ribosomal protein L31e family protein | chr4:13286026-13286553 FORWARD LENGTH=119;; (*ITAG) Solyc12g008720.1.1 (e_valu…	48.8426	37.68	1	0	3	11	69	7.93936	9.17334
NbC23764053g0001.1 protein AED:0.01 eAED:0.01 QI:0	-1 0|1|-1|1|1|0|69; (*GB) gi|1173027|sp|P46290.1|RL31_NICGU (e_value=5e-24) RecName: Full=60S ribosomal protein L31;; (*SWP) sp|P46290|RL31_NICGU (e_value=2e-25) 60S ribosomal protein L31 OS=Nicotiana glutinosa GN=RPL31 PE=2 SV=1;; (*TAIR) AT4G26230.1 (e_value=1e-25) | Symbols: | Ribosomal protein L31e family protein | chr4:13286026-13286553 FORWARD LENGTH=119;; (*ITAG) Solyc12g008720.1.1 (e_valu…	28.0013	37.68	1	0	2	6	69	7.93936	9.17334
NbC23764053g0001.1 protein AED:0.01 eAED:0.01 QI:0	-1 0|1|-1|1|1|0|69; (*GB) gi|1173027|sp|P46290.1|RL31_NICGU (e_value=5e-24) RecName: Full=60S ribosomal protein L31;; (*SWP) sp|P46290|RL31_NICGU (e_value=2e-25) 60S ribosomal protein L31 OS=Nicotiana glutinosa GN=RPL31 PE=2 SV=1;; (*TAIR) AT4G26230.1 (e_value=1e-25) | Symbols: | Ribosomal protein L31e family protein | chr4:13286026-13286553 FORWARD LENGTH=119;; (*ITAG) Solyc12g008720.1.1 (e_valu…	19.4285	37.68	1	0	2	4	69	7.93936	9.17334
NbC23764053g0001.1 protein AED:0.01 eAED:0.01 QI:0	-1 0|1|-1|1|1|0|69; (*GB) gi|1173027|sp|P46290.1|RL31_NICGU (e_value=5e-24) RecName: Full=60S ribosomal protein L31;; (*SWP) sp|P46290|RL31_NICGU (e_value=2e-25) 60S ribosomal protein L31 OS=Nicotiana glutinosa GN=RPL31 PE=2 SV=1;; (*TAIR) AT4G26230.1 (e_value=1e-25) | Symbols: | Ribosomal protein L31e family protein | chr4:13286026-13286553 FORWARD LENGTH=119;; (*ITAG) Solyc12g008720.1.1 (e_valu…	5.70155	37.68	1	0	1	1	69	7.93936	9.17334
NbC23764053g0001.1 protein AED:0.01 eAED:0.01 QI:0	-1 0|1|-1|1|1|0|69; (*GB) gi|1173027|sp|P46290.1|RL31_NICGU (e_value=5e-24) RecName: Full=60S ribosomal protein L31;; (*SWP) sp|P46290|RL31_NICGU (e_value=2e-25) 60S ribosomal protein L31 OS=Nicotiana glutinosa GN=RPL31 PE=2 SV=1;; (*TAIR) AT4G26230.1 (e_value=1e-25) | Symbols: | Ribosomal protein L31e family protein | chr4:13286026-13286553 FORWARD LENGTH=119;; (*ITAG) Solyc12g008720.1.1 (e_valu…	17.2943	37.68	1	0	3	4	69	7.93936	9.17334
NbC23764053g0001.1 protein AED:0.01 eAED:0.01 QI:0	-1 0|1|-1|1|1|0|69; (*GB) gi|1173027|sp|P46290.1|RL31_NICGU (e_value=5e-24) RecName: Full=60S ribosomal protein L31;; (*SWP) sp|P46290|RL31_NICGU (e_value=2e-25) 60S ribosomal protein L31 OS=Nicotiana glutinosa GN=RPL31 PE=2 SV=1;; (*TAIR) AT4G26230.1 (e_value=1e-25) | Symbols: | Ribosomal protein L31e family protein | chr4:13286026-13286553 FORWARD LENGTH=119;; (*ITAG) Solyc12g008720.1.1 (e_valu…	4.40214	37.68	1	0	1	1	69	7.93936	9.17334
NbC23764053g0001.1 protein AED:0.01 eAED:0.01 QI:0	-1 0|1|-1|1|1|0|69; (*GB) gi|1173027|sp|P46290.1|RL31_NICGU (e_value=5e-24) RecName: Full=60S ribosomal protein L31;; (*SWP) sp|P46290|RL31_NICGU (e_value=2e-25) 60S ribosomal protein L31 OS=Nicotiana glutinosa GN=RPL31 PE=2 SV=1;; (*TAIR) AT4G26230.1 (e_value=1e-25) | Symbols: | Ribosomal protein L31e family protein | chr4:13286026-13286553 FORWARD LENGTH=119;; (*ITAG) Solyc12g008720.1.1 (e_valu…	4.55439	36.23	1	0	1	1	69	7.93936	9.17334
NbC23764053g0001.1 protein AED:0.01 eAED:0.01 QI:0	-1 0|1|-1|1|1|0|69; (*GB) gi|1173027|sp|P46290.1|RL31_NICGU (e_value=5e-24) RecName: Full=60S ribosomal protein L31;; (*SWP) sp|P46290|RL31_NICGU (e_value=2e-25) 60S ribosomal protein L31 OS=Nicotiana glutinosa GN=RPL31 PE=2 SV=1;; (*TAIR) AT4G26230.1 (e_value=1e-25) | Symbols: | Ribosomal protein L31e family protein | chr4:13286026-13286553 FORWARD LENGTH=119;; (*ITAG) Solyc12g008720.1.1 (e_valu…	25.1362	37.68	1	0	3	6	69	7.93936	9.17334
NbC23764053g0001.1 protein AED:0.01 eAED:0.01 QI:0	-1 0|1|-1|1|1|0|69; (*GB) gi|1173027|sp|P46290.1|RL31_NICGU (e_value=5e-24) RecName: Full=60S ribosomal protein L31;; (*SWP) sp|P46290|RL31_NICGU (e_value=2e-25) 60S ribosomal protein L31 OS=Nicotiana glutinosa GN=RPL31 PE=2 SV=1;; (*TAIR) AT4G26230.1 (e_value=1e-25) | Symbols: | Ribosomal protein L31e family protein | chr4:13286026-13286553 FORWARD LENGTH=119;; (*ITAG) Solyc12g008720.1.1 (e_valu…	14.5873	36.23	1	0	1	3	69	7.93936	9.17334
NbC23764053g0001.1 protein AED:0.01 eAED:0.01 QI:0	-1 0|1|-1|1|1|0|69; (*GB) gi|1173027|sp|P46290.1|RL31_NICGU (e_value=5e-24) RecName: Full=60S ribosomal protein L31;; (*SWP) sp|P46290|RL31_NICGU (e_value=2e-25) 60S ribosomal protein L31 OS=Nicotiana glutinosa GN=RPL31 PE=2 SV=1;; (*TAIR) AT4G26230.1 (e_value=1e-25) | Symbols: | Ribosomal protein L31e family protein | chr4:13286026-13286553 FORWARD LENGTH=119;; (*ITAG) Solyc12g008720.1.1 (e_valu…	22.661	37.68	1	0	2	5	69	7.93936	9.17334
NbC23764053g0001.1 protein AED:0.01 eAED:0.01 QI:0	-1 0|1|-1|1|1|0|69; (*GB) gi|1173027|sp|P46290.1|RL31_NICGU (e_value=5e-24) RecName: Full=60S ribosomal protein L31;; (*SWP) sp|P46290|RL31_NICGU (e_value=2e-25) 60S ribosomal protein L31 OS=Nicotiana glutinosa GN=RPL31 PE=2 SV=1;; (*TAIR) AT4G26230.1 (e_value=1e-25) | Symbols: | Ribosomal protein L31e family protein | chr4:13286026-13286553 FORWARD LENGTH=119;; (*ITAG) Solyc12g008720.1.1 (e_valu…	25.5709	36.23	1	0	2	6	69	7.93936	9.17334
NbC23855827g0002.1 protein ; (*GB) gi	218310 dbj|BAA01974.1| (e_value=2e-33) chloroplast elongation factor TuA (EF-TuA) [Nicotiana sylvestris];; (*SWP) sp|P68158|EFTU_TOBAC (e_value=6e-35) Elongation factor Tu, chloroplastic OS=Nicotiana tabacum GN=TUFA PE=3 SV=1;; (*TAIR) AT4G20360.1 (e_value=2e-30) | Symbols: ATRAB8D, ATRABE1B, RABE1b | RAB GTPase homolog E1B | chr4:10990036-10991466 FORWARD LENGTH=476;; (*ITAG) Solyc03g112150.1.1 …	4.96715	32.76	1	0	1	1	58	6.48128	4.64014
NbC23855827g0002.1 protein ; (*GB) gi	218310 dbj|BAA01974.1| (e_value=2e-33) chloroplast elongation factor TuA (EF-TuA) [Nicotiana sylvestris];; (*SWP) sp|P68158|EFTU_TOBAC (e_value=6e-35) Elongation factor Tu, chloroplastic OS=Nicotiana tabacum GN=TUFA PE=3 SV=1;; (*TAIR) AT4G20360.1 (e_value=2e-30) | Symbols: ATRAB8D, ATRABE1B, RABE1b | RAB GTPase homolog E1B | chr4:10990036-10991466 FORWARD LENGTH=476;; (*ITAG) Solyc03g112150.1.1 …	5.1065	32.76	1	0	1	1	58	6.48128	4.64014
NbC23855827g0002.1 protein ; (*GB) gi	218310 dbj|BAA01974.1| (e_value=2e-33) chloroplast elongation factor TuA (EF-TuA) [Nicotiana sylvestris];; (*SWP) sp|P68158|EFTU_TOBAC (e_value=6e-35) Elongation factor Tu, chloroplastic OS=Nicotiana tabacum GN=TUFA PE=3 SV=1;; (*TAIR) AT4G20360.1 (e_value=2e-30) | Symbols: ATRAB8D, ATRABE1B, RABE1b | RAB GTPase homolog E1B | chr4:10990036-10991466 FORWARD LENGTH=476;; (*ITAG) Solyc03g112150.1.1 …	5.21013	32.76	1	0	1	1	58	6.48128	4.64014
NbC23969391g0001.1 protein AED:0.00 eAED:0.00 QI:0	-1 0|1|-1|1|1|0|102; (*GB) gi|10798636|emb|CAC12818.1| (e_value=9e-71) elongation factor 2 [Nicotiana tabacum];; (*SWP) sp|O23755|EF2_BETVU (e_value=3e-62) Elongation factor 2 OS=Beta vulgaris PE=2 SV=1;; (*TAIR) AT1G56070.1 (e_value=1e-62) | Symbols: LOS1 | Ribosomal protein S5/Elongation factor G/III/V family protein | chr1:20968245-20971077 REVERSE LENGTH=843;; (*ITAG) Solyc08g062920.2.1 (e_va…	3.55022	15.69	1	0	1	1	102	11.2999	8.17725
NbC23969391g0001.1 protein AED:0.00 eAED:0.00 QI:0	-1 0|1|-1|1|1|0|102; (*GB) gi|10798636|emb|CAC12818.1| (e_value=9e-71) elongation factor 2 [Nicotiana tabacum];; (*SWP) sp|O23755|EF2_BETVU (e_value=3e-62) Elongation factor 2 OS=Beta vulgaris PE=2 SV=1;; (*TAIR) AT1G56070.1 (e_value=1e-62) | Symbols: LOS1 | Ribosomal protein S5/Elongation factor G/III/V family protein | chr1:20968245-20971077 REVERSE LENGTH=843;; (*ITAG) Solyc08g062920.2.1 (e_va…	3.30276	15.69	1	0	1	1	102	11.2999	8.17725
NbC23969391g0001.1 protein AED:0.00 eAED:0.00 QI:0	-1 0|1|-1|1|1|0|102; (*GB) gi|10798636|emb|CAC12818.1| (e_value=9e-71) elongation factor 2 [Nicotiana tabacum];; (*SWP) sp|O23755|EF2_BETVU (e_value=3e-62) Elongation factor 2 OS=Beta vulgaris PE=2 SV=1;; (*TAIR) AT1G56070.1 (e_value=1e-62) | Symbols: LOS1 | Ribosomal protein S5/Elongation factor G/III/V family protein | chr1:20968245-20971077 REVERSE LENGTH=843;; (*ITAG) Solyc08g062920.2.1 (e_va…	3.67734	15.69	1	0	1	1	102	11.2999	8.17725
NbC23969391g0001.1 protein AED:0.00 eAED:0.00 QI:0	-1 0|1|-1|1|1|0|102; (*GB) gi|10798636|emb|CAC12818.1| (e_value=9e-71) elongation factor 2 [Nicotiana tabacum];; (*SWP) sp|O23755|EF2_BETVU (e_value=3e-62) Elongation factor 2 OS=Beta vulgaris PE=2 SV=1;; (*TAIR) AT1G56070.1 (e_value=1e-62) | Symbols: LOS1 | Ribosomal protein S5/Elongation factor G/III/V family protein | chr1:20968245-20971077 REVERSE LENGTH=843;; (*ITAG) Solyc08g062920.2.1 (e_va…	3.89293	15.69	1	0	1	1	102	11.2999	8.17725
NbC23969391g0001.1 protein AED:0.00 eAED:0.00 QI:0	-1 0|1|-1|1|1|0|102; (*GB) gi|10798636|emb|CAC12818.1| (e_value=9e-71) elongation factor 2 [Nicotiana tabacum];; (*SWP) sp|O23755|EF2_BETVU (e_value=3e-62) Elongation factor 2 OS=Beta vulgaris PE=2 SV=1;; (*TAIR) AT1G56070.1 (e_value=1e-62) | Symbols: LOS1 | Ribosomal protein S5/Elongation factor G/III/V family protein | chr1:20968245-20971077 REVERSE LENGTH=843;; (*ITAG) Solyc08g062920.2.1 (e_va…	7.84171	15.69	1	0	1	2	102	11.2999	8.17725
NbC23969391g0001.1 protein AED:0.00 eAED:0.00 QI:0	-1 0|1|-1|1|1|0|102; (*GB) gi|10798636|emb|CAC12818.1| (e_value=9e-71) elongation factor 2 [Nicotiana tabacum];; (*SWP) sp|O23755|EF2_BETVU (e_value=3e-62) Elongation factor 2 OS=Beta vulgaris PE=2 SV=1;; (*TAIR) AT1G56070.1 (e_value=1e-62) | Symbols: LOS1 | Ribosomal protein S5/Elongation factor G/III/V family protein | chr1:20968245-20971077 REVERSE LENGTH=843;; (*ITAG) Solyc08g062920.2.1 (e_va…	14.1336	42.16	1	0	2	3	102	11.2999	8.17725
NbC23969391g0001.1 protein AED:0.00 eAED:0.00 QI:0	-1 0|1|-1|1|1|0|102; (*GB) gi|10798636|emb|CAC12818.1| (e_value=9e-71) elongation factor 2 [Nicotiana tabacum];; (*SWP) sp|O23755|EF2_BETVU (e_value=3e-62) Elongation factor 2 OS=Beta vulgaris PE=2 SV=1;; (*TAIR) AT1G56070.1 (e_value=1e-62) | Symbols: LOS1 | Ribosomal protein S5/Elongation factor G/III/V family protein | chr1:20968245-20971077 REVERSE LENGTH=843;; (*ITAG) Solyc08g062920.2.1 (e_va…	9.22234	42.16	1	0	2	2	102	11.2999	8.17725
NbC23969391g0001.1 protein AED:0.00 eAED:0.00 QI:0	-1 0|1|-1|1|1|0|102; (*GB) gi|10798636|emb|CAC12818.1| (e_value=9e-71) elongation factor 2 [Nicotiana tabacum];; (*SWP) sp|O23755|EF2_BETVU (e_value=3e-62) Elongation factor 2 OS=Beta vulgaris PE=2 SV=1;; (*TAIR) AT1G56070.1 (e_value=1e-62) | Symbols: LOS1 | Ribosomal protein S5/Elongation factor G/III/V family protein | chr1:20968245-20971077 REVERSE LENGTH=843;; (*ITAG) Solyc08g062920.2.1 (e_va…	4.07807	26.47	1	0	1	1	102	11.2999	8.17725
NbC23969391g0001.1 protein AED:0.00 eAED:0.00 QI:0	-1 0|1|-1|1|1|0|102; (*GB) gi|10798636|emb|CAC12818.1| (e_value=9e-71) elongation factor 2 [Nicotiana tabacum];; (*SWP) sp|O23755|EF2_BETVU (e_value=3e-62) Elongation factor 2 OS=Beta vulgaris PE=2 SV=1;; (*TAIR) AT1G56070.1 (e_value=1e-62) | Symbols: LOS1 | Ribosomal protein S5/Elongation factor G/III/V family protein | chr1:20968245-20971077 REVERSE LENGTH=843;; (*ITAG) Solyc08g062920.2.1 (e_va…	8.78484	42.16	1	0	2	2	102	11.2999	8.17725
NbC23972445g0001.1 protein ; (*GB) gi	359491311 ref|XP_002281720.2| (e_value=4e-22) PREDICTED: formin-like protein 6-like [Vitis vinifera];; (*SWP) sp|Q9FLQ7|FH20_ARATH (e_value=3e-22) Formin-like protein 20 OS=Arabidopsis thaliana GN=FH20 PE=2 SV=3;; (*TAIR) AT5G07740.1 (e_value=2e-23) | Symbols: | actin binding | chr5:2459076-2466580 REVERSE LENGTH=1649;; (*ITAG) Solyc03g115670.1.1 (e_value=3e-35) evidence_code:10F0H1E1IEG genomic_…	4.23968	41.94	1	1	1	1	62	7.26346	4.48779
NbC24016945g0001.1 protein AED:0.05 eAED:0.05 QI:0	-1 0|1|-1|1|1|0|92; (*GB) gi|346466069|gb|AEO32879.1| (e_value=2e-60) hypothetical protein [Amblyomma maculatum];; (*SWP) sp|Q7DMP0|CALM2_SOLTU (e_value=8e-62) Calmodulin-2/4 (Fragment) OS=Solanum tuberosum GN=PCM2 PE=2 SV=1;; (*TAIR) AT3G43810.1 (e_value=1e-62) | Symbols: CAM7 | calmodulin 7 | chr3:15664619-15666355 REVERSE LENGTH=149;; (*ITAG) Solyc10g081170.1.1 (e_value=9e-63) evidence_code:10…	4.94701	17.39	1	0	1	1	92	10.548	4.33545
NbC24016945g0001.1 protein AED:0.05 eAED:0.05 QI:0	-1 0|1|-1|1|1|0|92; (*GB) gi|346466069|gb|AEO32879.1| (e_value=2e-60) hypothetical protein [Amblyomma maculatum];; (*SWP) sp|Q7DMP0|CALM2_SOLTU (e_value=8e-62) Calmodulin-2/4 (Fragment) OS=Solanum tuberosum GN=PCM2 PE=2 SV=1;; (*TAIR) AT3G43810.1 (e_value=1e-62) | Symbols: CAM7 | calmodulin 7 | chr3:15664619-15666355 REVERSE LENGTH=149;; (*ITAG) Solyc10g081170.1.1 (e_value=9e-63) evidence_code:10…	8.23421	17.39	1	0	1	2	92	10.548	4.33545
NbC24016945g0001.1 protein AED:0.05 eAED:0.05 QI:0	-1 0|1|-1|1|1|0|92; (*GB) gi|346466069|gb|AEO32879.1| (e_value=2e-60) hypothetical protein [Amblyomma maculatum];; (*SWP) sp|Q7DMP0|CALM2_SOLTU (e_value=8e-62) Calmodulin-2/4 (Fragment) OS=Solanum tuberosum GN=PCM2 PE=2 SV=1;; (*TAIR) AT3G43810.1 (e_value=1e-62) | Symbols: CAM7 | calmodulin 7 | chr3:15664619-15666355 REVERSE LENGTH=149;; (*ITAG) Solyc10g081170.1.1 (e_value=9e-63) evidence_code:10…	4.79547	17.39	1	0	1	1	92	10.548	4.33545
NbC24016945g0001.1 protein AED:0.05 eAED:0.05 QI:0	-1 0|1|-1|1|1|0|92; (*GB) gi|346466069|gb|AEO32879.1| (e_value=2e-60) hypothetical protein [Amblyomma maculatum];; (*SWP) sp|Q7DMP0|CALM2_SOLTU (e_value=8e-62) Calmodulin-2/4 (Fragment) OS=Solanum tuberosum GN=PCM2 PE=2 SV=1;; (*TAIR) AT3G43810.1 (e_value=1e-62) | Symbols: CAM7 | calmodulin 7 | chr3:15664619-15666355 REVERSE LENGTH=149;; (*ITAG) Solyc10g081170.1.1 (e_value=9e-63) evidence_code:10…	4.12191	17.39	1	0	1	1	92	10.548	4.33545
NbC24016945g0001.1 protein AED:0.05 eAED:0.05 QI:0	-1 0|1|-1|1|1|0|92; (*GB) gi|346466069|gb|AEO32879.1| (e_value=2e-60) hypothetical protein [Amblyomma maculatum];; (*SWP) sp|Q7DMP0|CALM2_SOLTU (e_value=8e-62) Calmodulin-2/4 (Fragment) OS=Solanum tuberosum GN=PCM2 PE=2 SV=1;; (*TAIR) AT3G43810.1 (e_value=1e-62) | Symbols: CAM7 | calmodulin 7 | chr3:15664619-15666355 REVERSE LENGTH=149;; (*ITAG) Solyc10g081170.1.1 (e_value=9e-63) evidence_code:10…	4.50384	17.39	1	0	1	1	92	10.548	4.33545
NbC24016945g0001.1 protein AED:0.05 eAED:0.05 QI:0	-1 0|1|-1|1|1|0|92; (*GB) gi|346466069|gb|AEO32879.1| (e_value=2e-60) hypothetical protein [Amblyomma maculatum];; (*SWP) sp|Q7DMP0|CALM2_SOLTU (e_value=8e-62) Calmodulin-2/4 (Fragment) OS=Solanum tuberosum GN=PCM2 PE=2 SV=1;; (*TAIR) AT3G43810.1 (e_value=1e-62) | Symbols: CAM7 | calmodulin 7 | chr3:15664619-15666355 REVERSE LENGTH=149;; (*ITAG) Solyc10g081170.1.1 (e_value=9e-63) evidence_code:10…	4.39791	17.39	1	0	1	1	92	10.548	4.33545
NbC24016945g0001.1 protein AED:0.05 eAED:0.05 QI:0	-1 0|1|-1|1|1|0|92; (*GB) gi|346466069|gb|AEO32879.1| (e_value=2e-60) hypothetical protein [Amblyomma maculatum];; (*SWP) sp|Q7DMP0|CALM2_SOLTU (e_value=8e-62) Calmodulin-2/4 (Fragment) OS=Solanum tuberosum GN=PCM2 PE=2 SV=1;; (*TAIR) AT3G43810.1 (e_value=1e-62) | Symbols: CAM7 | calmodulin 7 | chr3:15664619-15666355 REVERSE LENGTH=149;; (*ITAG) Solyc10g081170.1.1 (e_value=9e-63) evidence_code:10…	4.26907	17.39	1	0	1	1	92	10.548	4.33545
NbC24016945g0001.1 protein AED:0.05 eAED:0.05 QI:0	-1 0|1|-1|1|1|0|92; (*GB) gi|346466069|gb|AEO32879.1| (e_value=2e-60) hypothetical protein [Amblyomma maculatum];; (*SWP) sp|Q7DMP0|CALM2_SOLTU (e_value=8e-62) Calmodulin-2/4 (Fragment) OS=Solanum tuberosum GN=PCM2 PE=2 SV=1;; (*TAIR) AT3G43810.1 (e_value=1e-62) | Symbols: CAM7 | calmodulin 7 | chr3:15664619-15666355 REVERSE LENGTH=149;; (*ITAG) Solyc10g081170.1.1 (e_value=9e-63) evidence_code:10…	4.57917	17.39	1	0	1	1	92	10.548	4.33545
NbC24016945g0001.1 protein AED:0.05 eAED:0.05 QI:0	-1 0|1|-1|1|1|0|92; (*GB) gi|346466069|gb|AEO32879.1| (e_value=2e-60) hypothetical protein [Amblyomma maculatum];; (*SWP) sp|Q7DMP0|CALM2_SOLTU (e_value=8e-62) Calmodulin-2/4 (Fragment) OS=Solanum tuberosum GN=PCM2 PE=2 SV=1;; (*TAIR) AT3G43810.1 (e_value=1e-62) | Symbols: CAM7 | calmodulin 7 | chr3:15664619-15666355 REVERSE LENGTH=149;; (*ITAG) Solyc10g081170.1.1 (e_value=9e-63) evidence_code:10…	4.39238	17.39	1	0	1	1	92	10.548	4.33545
NbC24016945g0001.1 protein AED:0.05 eAED:0.05 QI:0	-1 0|1|-1|1|1|0|92; (*GB) gi|346466069|gb|AEO32879.1| (e_value=2e-60) hypothetical protein [Amblyomma maculatum];; (*SWP) sp|Q7DMP0|CALM2_SOLTU (e_value=8e-62) Calmodulin-2/4 (Fragment) OS=Solanum tuberosum GN=PCM2 PE=2 SV=1;; (*TAIR) AT3G43810.1 (e_value=1e-62) | Symbols: CAM7 | calmodulin 7 | chr3:15664619-15666355 REVERSE LENGTH=149;; (*ITAG) Solyc10g081170.1.1 (e_value=9e-63) evidence_code:10…	2.95749	17.39	1	0	1	1	92	10.548	4.33545
NbC24016945g0001.1 protein AED:0.05 eAED:0.05 QI:0	-1 0|1|-1|1|1|0|92; (*GB) gi|346466069|gb|AEO32879.1| (e_value=2e-60) hypothetical protein [Amblyomma maculatum];; (*SWP) sp|Q7DMP0|CALM2_SOLTU (e_value=8e-62) Calmodulin-2/4 (Fragment) OS=Solanum tuberosum GN=PCM2 PE=2 SV=1;; (*TAIR) AT3G43810.1 (e_value=1e-62) | Symbols: CAM7 | calmodulin 7 | chr3:15664619-15666355 REVERSE LENGTH=149;; (*ITAG) Solyc10g081170.1.1 (e_value=9e-63) evidence_code:10…	3.74258	17.39	1	0	1	1	92	10.548	4.33545
NbC24141102g0002.1 protein AED:0.15 eAED:0.15 QI:0	-1 0|1|-1|1|1|0|83; (*GB) gi|255684836|gb|ACU27907.1| (e_value=2e-53) actin [Nicotiana tabacum];; (*SWP) sp|P93376|ACT6_TOBAC (e_value=3e-53) Actin-103 (Fragment) OS=Nicotiana tabacum PE=3 SV=1;; (*TAIR) AT5G09810.1 (e_value=8e-52) | Symbols: ACT7 | actin 7 | chr5:3052809-3054220 FORWARD LENGTH=377;; (*ITAG) Solyc03g078400.2.1 (e_value=5e-53) genomic_reference:SL2.40ch03 gene_region:44381441-4438…	4.06916	19.28	1	0	1	1	83	9.46567	4.71631
NbC24141102g0002.1 protein AED:0.15 eAED:0.15 QI:0	-1 0|1|-1|1|1|0|83; (*GB) gi|255684836|gb|ACU27907.1| (e_value=2e-53) actin [Nicotiana tabacum];; (*SWP) sp|P93376|ACT6_TOBAC (e_value=3e-53) Actin-103 (Fragment) OS=Nicotiana tabacum PE=3 SV=1;; (*TAIR) AT5G09810.1 (e_value=8e-52) | Symbols: ACT7 | actin 7 | chr5:3052809-3054220 FORWARD LENGTH=377;; (*ITAG) Solyc03g078400.2.1 (e_value=5e-53) genomic_reference:SL2.40ch03 gene_region:44381441-4438…	3.16292	19.28	1	0	1	1	83	9.46567	4.71631
NbC24141102g0002.1 protein AED:0.15 eAED:0.15 QI:0	-1 0|1|-1|1|1|0|83; (*GB) gi|255684836|gb|ACU27907.1| (e_value=2e-53) actin [Nicotiana tabacum];; (*SWP) sp|P93376|ACT6_TOBAC (e_value=3e-53) Actin-103 (Fragment) OS=Nicotiana tabacum PE=3 SV=1;; (*TAIR) AT5G09810.1 (e_value=8e-52) | Symbols: ACT7 | actin 7 | chr5:3052809-3054220 FORWARD LENGTH=377;; (*ITAG) Solyc03g078400.2.1 (e_value=5e-53) genomic_reference:SL2.40ch03 gene_region:44381441-4438…	3.9521	19.28	1	0	1	1	83	9.46567	4.71631
NbC24141102g0002.1 protein AED:0.15 eAED:0.15 QI:0	-1 0|1|-1|1|1|0|83; (*GB) gi|255684836|gb|ACU27907.1| (e_value=2e-53) actin [Nicotiana tabacum];; (*SWP) sp|P93376|ACT6_TOBAC (e_value=3e-53) Actin-103 (Fragment) OS=Nicotiana tabacum PE=3 SV=1;; (*TAIR) AT5G09810.1 (e_value=8e-52) | Symbols: ACT7 | actin 7 | chr5:3052809-3054220 FORWARD LENGTH=377;; (*ITAG) Solyc03g078400.2.1 (e_value=5e-53) genomic_reference:SL2.40ch03 gene_region:44381441-4438…	3.25086	19.28	1	0	1	1	83	9.46567	4.71631
NbC24141102g0002.1 protein AED:0.15 eAED:0.15 QI:0	-1 0|1|-1|1|1|0|83; (*GB) gi|255684836|gb|ACU27907.1| (e_value=2e-53) actin [Nicotiana tabacum];; (*SWP) sp|P93376|ACT6_TOBAC (e_value=3e-53) Actin-103 (Fragment) OS=Nicotiana tabacum PE=3 SV=1;; (*TAIR) AT5G09810.1 (e_value=8e-52) | Symbols: ACT7 | actin 7 | chr5:3052809-3054220 FORWARD LENGTH=377;; (*ITAG) Solyc03g078400.2.1 (e_value=5e-53) genomic_reference:SL2.40ch03 gene_region:44381441-4438…	3.40873	19.28	1	0	1	1	83	9.46567	4.71631
NbC24141102g0002.1 protein AED:0.15 eAED:0.15 QI:0	-1 0|1|-1|1|1|0|83; (*GB) gi|255684836|gb|ACU27907.1| (e_value=2e-53) actin [Nicotiana tabacum];; (*SWP) sp|P93376|ACT6_TOBAC (e_value=3e-53) Actin-103 (Fragment) OS=Nicotiana tabacum PE=3 SV=1;; (*TAIR) AT5G09810.1 (e_value=8e-52) | Symbols: ACT7 | actin 7 | chr5:3052809-3054220 FORWARD LENGTH=377;; (*ITAG) Solyc03g078400.2.1 (e_value=5e-53) genomic_reference:SL2.40ch03 gene_region:44381441-4438…	6.55417	19.28	1	0	1	2	83	9.46567	4.71631
NbC24141102g0002.1 protein AED:0.15 eAED:0.15 QI:0	-1 0|1|-1|1|1|0|83; (*GB) gi|255684836|gb|ACU27907.1| (e_value=2e-53) actin [Nicotiana tabacum];; (*SWP) sp|P93376|ACT6_TOBAC (e_value=3e-53) Actin-103 (Fragment) OS=Nicotiana tabacum PE=3 SV=1;; (*TAIR) AT5G09810.1 (e_value=8e-52) | Symbols: ACT7 | actin 7 | chr5:3052809-3054220 FORWARD LENGTH=377;; (*ITAG) Solyc03g078400.2.1 (e_value=5e-53) genomic_reference:SL2.40ch03 gene_region:44381441-4438…	8.0364	19.28	1	0	1	2	83	9.46567	4.71631
NbC24141102g0002.1 protein AED:0.15 eAED:0.15 QI:0	-1 0|1|-1|1|1|0|83; (*GB) gi|255684836|gb|ACU27907.1| (e_value=2e-53) actin [Nicotiana tabacum];; (*SWP) sp|P93376|ACT6_TOBAC (e_value=3e-53) Actin-103 (Fragment) OS=Nicotiana tabacum PE=3 SV=1;; (*TAIR) AT5G09810.1 (e_value=8e-52) | Symbols: ACT7 | actin 7 | chr5:3052809-3054220 FORWARD LENGTH=377;; (*ITAG) Solyc03g078400.2.1 (e_value=5e-53) genomic_reference:SL2.40ch03 gene_region:44381441-4438…	3.26577	19.28	1	0	1	1	83	9.46567	4.71631
NbC24141102g0002.1 protein AED:0.15 eAED:0.15 QI:0	-1 0|1|-1|1|1|0|83; (*GB) gi|255684836|gb|ACU27907.1| (e_value=2e-53) actin [Nicotiana tabacum];; (*SWP) sp|P93376|ACT6_TOBAC (e_value=3e-53) Actin-103 (Fragment) OS=Nicotiana tabacum PE=3 SV=1;; (*TAIR) AT5G09810.1 (e_value=8e-52) | Symbols: ACT7 | actin 7 | chr5:3052809-3054220 FORWARD LENGTH=377;; (*ITAG) Solyc03g078400.2.1 (e_value=5e-53) genomic_reference:SL2.40ch03 gene_region:44381441-4438…	3.3641	19.28	1	0	1	1	83	9.46567	4.71631
NbC24141102g0002.1 protein AED:0.15 eAED:0.15 QI:0	-1 0|1|-1|1|1|0|83; (*GB) gi|255684836|gb|ACU27907.1| (e_value=2e-53) actin [Nicotiana tabacum];; (*SWP) sp|P93376|ACT6_TOBAC (e_value=3e-53) Actin-103 (Fragment) OS=Nicotiana tabacum PE=3 SV=1;; (*TAIR) AT5G09810.1 (e_value=8e-52) | Symbols: ACT7 | actin 7 | chr5:3052809-3054220 FORWARD LENGTH=377;; (*ITAG) Solyc03g078400.2.1 (e_value=5e-53) genomic_reference:SL2.40ch03 gene_region:44381441-4438…	3.57761	19.28	1	0	1	1	83	9.46567	4.71631
NbC24277801g0001.1 protein AED:0.24 eAED:0.24 QI:0	-1 0|1|-1|1|1|0|124; (*GB) gi|729623|sp|Q03685.1|BIP5_TOBAC (e_value=1e-77) RecName: Full=Luminal-binding protein 5; Short=BiP 5; AltName: Full=78 kDa glucose-regulated protein homolog 5; Short=GRP-78-5; Flags: Precursor;; (*SWP) sp|Q03685|BIP5_TOBAC (e_value=3e-79) Luminal-binding protein 5 OS=Nicotiana tabacum GN=BIP5 PE=2 SV=1;; (*TAIR) AT5G28540.1 (e_value=3e-77) | Symbols: BIP1 | heat shock …	3.03058	11.29	1	0	1	1	124	13.5429	5.05908
NbC24277801g0001.1 protein AED:0.24 eAED:0.24 QI:0	-1 0|1|-1|1|1|0|124; (*GB) gi|729623|sp|Q03685.1|BIP5_TOBAC (e_value=1e-77) RecName: Full=Luminal-binding protein 5; Short=BiP 5; AltName: Full=78 kDa glucose-regulated protein homolog 5; Short=GRP-78-5; Flags: Precursor;; (*SWP) sp|Q03685|BIP5_TOBAC (e_value=3e-79) Luminal-binding protein 5 OS=Nicotiana tabacum GN=BIP5 PE=2 SV=1;; (*TAIR) AT5G28540.1 (e_value=3e-77) | Symbols: BIP1 | heat shock …	2.8381	14.52	1	0	1	1	124	13.5429	5.05908
NbC24277801g0001.1 protein AED:0.24 eAED:0.24 QI:0	-1 0|1|-1|1|1|0|124; (*GB) gi|729623|sp|Q03685.1|BIP5_TOBAC (e_value=1e-77) RecName: Full=Luminal-binding protein 5; Short=BiP 5; AltName: Full=78 kDa glucose-regulated protein homolog 5; Short=GRP-78-5; Flags: Precursor;; (*SWP) sp|Q03685|BIP5_TOBAC (e_value=3e-79) Luminal-binding protein 5 OS=Nicotiana tabacum GN=BIP5 PE=2 SV=1;; (*TAIR) AT5G28540.1 (e_value=3e-77) | Symbols: BIP1 | heat shock …	3.36997	14.52	1	0	1	1	124	13.5429	5.05908
NbC24304474g0001.1 protein AED:0.00 eAED:0.00 QI:0	-1 1|1|-1|1|1|0|132; (*GB) gi|297829496|ref|XP_002882630.1| (e_value=3e-66) 60S ribosomal protein L4/L1 [Arabidopsis lyrata subsp. lyrata];; (*SWP) sp|Q9SF40|RL4A_ARATH (e_value=3e-67) 60S ribosomal protein L4-1 OS=Arabidopsis thaliana GN=RPL4A PE=2 SV=1;; (*TAIR) AT3G09630.2 (e_value=2e-68) | Symbols: | Ribosomal protein L4/L1 family | chr3:2953813-2955444 FORWARD LENGTH=405;; (*ITAG) Solyc10g08…	22.4918	32.58	1	0	4	6	132	14.7423	9.99365
NbC24304474g0001.1 protein AED:0.00 eAED:0.00 QI:0	-1 1|1|-1|1|1|0|132; (*GB) gi|297829496|ref|XP_002882630.1| (e_value=3e-66) 60S ribosomal protein L4/L1 [Arabidopsis lyrata subsp. lyrata];; (*SWP) sp|Q9SF40|RL4A_ARATH (e_value=3e-67) 60S ribosomal protein L4-1 OS=Arabidopsis thaliana GN=RPL4A PE=2 SV=1;; (*TAIR) AT3G09630.2 (e_value=2e-68) | Symbols: | Ribosomal protein L4/L1 family | chr3:2953813-2955444 FORWARD LENGTH=405;; (*ITAG) Solyc10g08…	11.761	21.97	1	0	3	3	132	14.7423	9.99365
NbC24304474g0001.1 protein AED:0.00 eAED:0.00 QI:0	-1 1|1|-1|1|1|0|132; (*GB) gi|297829496|ref|XP_002882630.1| (e_value=3e-66) 60S ribosomal protein L4/L1 [Arabidopsis lyrata subsp. lyrata];; (*SWP) sp|Q9SF40|RL4A_ARATH (e_value=3e-67) 60S ribosomal protein L4-1 OS=Arabidopsis thaliana GN=RPL4A PE=2 SV=1;; (*TAIR) AT3G09630.2 (e_value=2e-68) | Symbols: | Ribosomal protein L4/L1 family | chr3:2953813-2955444 FORWARD LENGTH=405;; (*ITAG) Solyc10g08…	23.6013	36.36	1	0	5	6	132	14.7423	9.99365
NbC24304474g0001.1 protein AED:0.00 eAED:0.00 QI:0	-1 1|1|-1|1|1|0|132; (*GB) gi|297829496|ref|XP_002882630.1| (e_value=3e-66) 60S ribosomal protein L4/L1 [Arabidopsis lyrata subsp. lyrata];; (*SWP) sp|Q9SF40|RL4A_ARATH (e_value=3e-67) 60S ribosomal protein L4-1 OS=Arabidopsis thaliana GN=RPL4A PE=2 SV=1;; (*TAIR) AT3G09630.2 (e_value=2e-68) | Symbols: | Ribosomal protein L4/L1 family | chr3:2953813-2955444 FORWARD LENGTH=405;; (*ITAG) Solyc10g08…	26.1867	32.58	1	0	5	7	132	14.7423	9.99365
NbC24304474g0001.1 protein AED:0.00 eAED:0.00 QI:0	-1 1|1|-1|1|1|0|132; (*GB) gi|297829496|ref|XP_002882630.1| (e_value=3e-66) 60S ribosomal protein L4/L1 [Arabidopsis lyrata subsp. lyrata];; (*SWP) sp|Q9SF40|RL4A_ARATH (e_value=3e-67) 60S ribosomal protein L4-1 OS=Arabidopsis thaliana GN=RPL4A PE=2 SV=1;; (*TAIR) AT3G09630.2 (e_value=2e-68) | Symbols: | Ribosomal protein L4/L1 family | chr3:2953813-2955444 FORWARD LENGTH=405;; (*ITAG) Solyc10g08…	24.8437	32.58	1	0	4	7	132	14.7423	9.99365
NbC24304474g0001.1 protein AED:0.00 eAED:0.00 QI:0	-1 1|1|-1|1|1|0|132; (*GB) gi|297829496|ref|XP_002882630.1| (e_value=3e-66) 60S ribosomal protein L4/L1 [Arabidopsis lyrata subsp. lyrata];; (*SWP) sp|Q9SF40|RL4A_ARATH (e_value=3e-67) 60S ribosomal protein L4-1 OS=Arabidopsis thaliana GN=RPL4A PE=2 SV=1;; (*TAIR) AT3G09630.2 (e_value=2e-68) | Symbols: | Ribosomal protein L4/L1 family | chr3:2953813-2955444 FORWARD LENGTH=405;; (*ITAG) Solyc10g08…	25.4977	32.58	1	0	4	7	132	14.7423	9.99365
NbC24304474g0001.1 protein AED:0.00 eAED:0.00 QI:0	-1 1|1|-1|1|1|0|132; (*GB) gi|297829496|ref|XP_002882630.1| (e_value=3e-66) 60S ribosomal protein L4/L1 [Arabidopsis lyrata subsp. lyrata];; (*SWP) sp|Q9SF40|RL4A_ARATH (e_value=3e-67) 60S ribosomal protein L4-1 OS=Arabidopsis thaliana GN=RPL4A PE=2 SV=1;; (*TAIR) AT3G09630.2 (e_value=2e-68) | Symbols: | Ribosomal protein L4/L1 family | chr3:2953813-2955444 FORWARD LENGTH=405;; (*ITAG) Solyc10g08…	14.2629	31.82	1	0	3	4	132	14.7423	9.99365
NbC24304474g0001.1 protein AED:0.00 eAED:0.00 QI:0	-1 1|1|-1|1|1|0|132; (*GB) gi|297829496|ref|XP_002882630.1| (e_value=3e-66) 60S ribosomal protein L4/L1 [Arabidopsis lyrata subsp. lyrata];; (*SWP) sp|Q9SF40|RL4A_ARATH (e_value=3e-67) 60S ribosomal protein L4-1 OS=Arabidopsis thaliana GN=RPL4A PE=2 SV=1;; (*TAIR) AT3G09630.2 (e_value=2e-68) | Symbols: | Ribosomal protein L4/L1 family | chr3:2953813-2955444 FORWARD LENGTH=405;; (*ITAG) Solyc10g08…	19.8869	32.58	1	0	4	5	132	14.7423	9.99365
NbC24304474g0001.1 protein AED:0.00 eAED:0.00 QI:0	-1 1|1|-1|1|1|0|132; (*GB) gi|297829496|ref|XP_002882630.1| (e_value=3e-66) 60S ribosomal protein L4/L1 [Arabidopsis lyrata subsp. lyrata];; (*SWP) sp|Q9SF40|RL4A_ARATH (e_value=3e-67) 60S ribosomal protein L4-1 OS=Arabidopsis thaliana GN=RPL4A PE=2 SV=1;; (*TAIR) AT3G09630.2 (e_value=2e-68) | Symbols: | Ribosomal protein L4/L1 family | chr3:2953813-2955444 FORWARD LENGTH=405;; (*ITAG) Solyc10g08…	18.5339	32.58	1	0	4	5	132	14.7423	9.99365
NbC24304474g0001.1 protein AED:0.00 eAED:0.00 QI:0	-1 1|1|-1|1|1|0|132; (*GB) gi|297829496|ref|XP_002882630.1| (e_value=3e-66) 60S ribosomal protein L4/L1 [Arabidopsis lyrata subsp. lyrata];; (*SWP) sp|Q9SF40|RL4A_ARATH (e_value=3e-67) 60S ribosomal protein L4-1 OS=Arabidopsis thaliana GN=RPL4A PE=2 SV=1;; (*TAIR) AT3G09630.2 (e_value=2e-68) | Symbols: | Ribosomal protein L4/L1 family | chr3:2953813-2955444 FORWARD LENGTH=405;; (*ITAG) Solyc10g08…	14.5564	21.97	1	0	3	4	132	14.7423	9.99365
NbC24304474g0001.1 protein AED:0.00 eAED:0.00 QI:0	-1 1|1|-1|1|1|0|132; (*GB) gi|297829496|ref|XP_002882630.1| (e_value=3e-66) 60S ribosomal protein L4/L1 [Arabidopsis lyrata subsp. lyrata];; (*SWP) sp|Q9SF40|RL4A_ARATH (e_value=3e-67) 60S ribosomal protein L4-1 OS=Arabidopsis thaliana GN=RPL4A PE=2 SV=1;; (*TAIR) AT3G09630.2 (e_value=2e-68) | Symbols: | Ribosomal protein L4/L1 family | chr3:2953813-2955444 FORWARD LENGTH=405;; (*ITAG) Solyc10g08…	30.9702	36.36	1	0	5	8	132	14.7423	9.99365
NbC24304474g0001.1 protein AED:0.00 eAED:0.00 QI:0	-1 1|1|-1|1|1|0|132; (*GB) gi|297829496|ref|XP_002882630.1| (e_value=3e-66) 60S ribosomal protein L4/L1 [Arabidopsis lyrata subsp. lyrata];; (*SWP) sp|Q9SF40|RL4A_ARATH (e_value=3e-67) 60S ribosomal protein L4-1 OS=Arabidopsis thaliana GN=RPL4A PE=2 SV=1;; (*TAIR) AT3G09630.2 (e_value=2e-68) | Symbols: | Ribosomal protein L4/L1 family | chr3:2953813-2955444 FORWARD LENGTH=405;; (*ITAG) Solyc10g08…	32.1577	36.36	1	0	5	9	132	14.7423	9.99365
NbC24304474g0001.1 protein AED:0.00 eAED:0.00 QI:0	-1 1|1|-1|1|1|0|132; (*GB) gi|297829496|ref|XP_002882630.1| (e_value=3e-66) 60S ribosomal protein L4/L1 [Arabidopsis lyrata subsp. lyrata];; (*SWP) sp|Q9SF40|RL4A_ARATH (e_value=3e-67) 60S ribosomal protein L4-1 OS=Arabidopsis thaliana GN=RPL4A PE=2 SV=1;; (*TAIR) AT3G09630.2 (e_value=2e-68) | Symbols: | Ribosomal protein L4/L1 family | chr3:2953813-2955444 FORWARD LENGTH=405;; (*ITAG) Solyc10g08…	23.6466	32.58	1	0	4	7	132	14.7423	9.99365
NbC24304474g0001.1 protein AED:0.00 eAED:0.00 QI:0	-1 1|1|-1|1|1|0|132; (*GB) gi|297829496|ref|XP_002882630.1| (e_value=3e-66) 60S ribosomal protein L4/L1 [Arabidopsis lyrata subsp. lyrata];; (*SWP) sp|Q9SF40|RL4A_ARATH (e_value=3e-67) 60S ribosomal protein L4-1 OS=Arabidopsis thaliana GN=RPL4A PE=2 SV=1;; (*TAIR) AT3G09630.2 (e_value=2e-68) | Symbols: | Ribosomal protein L4/L1 family | chr3:2953813-2955444 FORWARD LENGTH=405;; (*ITAG) Solyc10g08…	33.5446	32.58	1	0	4	9	132	14.7423	9.99365
NbC24304474g0001.1 protein AED:0.00 eAED:0.00 QI:0	-1 1|1|-1|1|1|0|132; (*GB) gi|297829496|ref|XP_002882630.1| (e_value=3e-66) 60S ribosomal protein L4/L1 [Arabidopsis lyrata subsp. lyrata];; (*SWP) sp|Q9SF40|RL4A_ARATH (e_value=3e-67) 60S ribosomal protein L4-1 OS=Arabidopsis thaliana GN=RPL4A PE=2 SV=1;; (*TAIR) AT3G09630.2 (e_value=2e-68) | Symbols: | Ribosomal protein L4/L1 family | chr3:2953813-2955444 FORWARD LENGTH=405;; (*ITAG) Solyc10g08…	17.8439	31.82	1	0	3	5	132	14.7423	9.99365
NbC24304474g0001.1 protein AED:0.00 eAED:0.00 QI:0	-1 1|1|-1|1|1|0|132; (*GB) gi|297829496|ref|XP_002882630.1| (e_value=3e-66) 60S ribosomal protein L4/L1 [Arabidopsis lyrata subsp. lyrata];; (*SWP) sp|Q9SF40|RL4A_ARATH (e_value=3e-67) 60S ribosomal protein L4-1 OS=Arabidopsis thaliana GN=RPL4A PE=2 SV=1;; (*TAIR) AT3G09630.2 (e_value=2e-68) | Symbols: | Ribosomal protein L4/L1 family | chr3:2953813-2955444 FORWARD LENGTH=405;; (*ITAG) Solyc10g08…	22.6728	31.82	1	0	3	6	132	14.7423	9.99365
NbC24304474g0001.1 protein AED:0.00 eAED:0.00 QI:0	-1 1|1|-1|1|1|0|132; (*GB) gi|297829496|ref|XP_002882630.1| (e_value=3e-66) 60S ribosomal protein L4/L1 [Arabidopsis lyrata subsp. lyrata];; (*SWP) sp|Q9SF40|RL4A_ARATH (e_value=3e-67) 60S ribosomal protein L4-1 OS=Arabidopsis thaliana GN=RPL4A PE=2 SV=1;; (*TAIR) AT3G09630.2 (e_value=2e-68) | Symbols: | Ribosomal protein L4/L1 family | chr3:2953813-2955444 FORWARD LENGTH=405;; (*ITAG) Solyc10g08…	6.96857	21.21	1	0	2	2	132	14.7423	9.99365
NbC24304474g0001.1 protein AED:0.00 eAED:0.00 QI:0	-1 1|1|-1|1|1|0|132; (*GB) gi|297829496|ref|XP_002882630.1| (e_value=3e-66) 60S ribosomal protein L4/L1 [Arabidopsis lyrata subsp. lyrata];; (*SWP) sp|Q9SF40|RL4A_ARATH (e_value=3e-67) 60S ribosomal protein L4-1 OS=Arabidopsis thaliana GN=RPL4A PE=2 SV=1;; (*TAIR) AT3G09630.2 (e_value=2e-68) | Symbols: | Ribosomal protein L4/L1 family | chr3:2953813-2955444 FORWARD LENGTH=405;; (*ITAG) Solyc10g08…	10.9252	21.21	1	0	2	3	132	14.7423	9.99365
NbC24304474g0001.1 protein AED:0.00 eAED:0.00 QI:0	-1 1|1|-1|1|1|0|132; (*GB) gi|297829496|ref|XP_002882630.1| (e_value=3e-66) 60S ribosomal protein L4/L1 [Arabidopsis lyrata subsp. lyrata];; (*SWP) sp|Q9SF40|RL4A_ARATH (e_value=3e-67) 60S ribosomal protein L4-1 OS=Arabidopsis thaliana GN=RPL4A PE=2 SV=1;; (*TAIR) AT3G09630.2 (e_value=2e-68) | Symbols: | Ribosomal protein L4/L1 family | chr3:2953813-2955444 FORWARD LENGTH=405;; (*ITAG) Solyc10g08…	30.4739	36.36	1	0	5	8	132	14.7423	9.99365
NbC24304474g0001.1 protein AED:0.00 eAED:0.00 QI:0	-1 1|1|-1|1|1|0|132; (*GB) gi|297829496|ref|XP_002882630.1| (e_value=3e-66) 60S ribosomal protein L4/L1 [Arabidopsis lyrata subsp. lyrata];; (*SWP) sp|Q9SF40|RL4A_ARATH (e_value=3e-67) 60S ribosomal protein L4-1 OS=Arabidopsis thaliana GN=RPL4A PE=2 SV=1;; (*TAIR) AT3G09630.2 (e_value=2e-68) | Symbols: | Ribosomal protein L4/L1 family | chr3:2953813-2955444 FORWARD LENGTH=405;; (*ITAG) Solyc10g08…	38.7928	36.36	1	0	5	10	132	14.7423	9.99365
NbC24304474g0001.1 protein AED:0.00 eAED:0.00 QI:0	-1 1|1|-1|1|1|0|132; (*GB) gi|297829496|ref|XP_002882630.1| (e_value=3e-66) 60S ribosomal protein L4/L1 [Arabidopsis lyrata subsp. lyrata];; (*SWP) sp|Q9SF40|RL4A_ARATH (e_value=3e-67) 60S ribosomal protein L4-1 OS=Arabidopsis thaliana GN=RPL4A PE=2 SV=1;; (*TAIR) AT3G09630.2 (e_value=2e-68) | Symbols: | Ribosomal protein L4/L1 family | chr3:2953813-2955444 FORWARD LENGTH=405;; (*ITAG) Solyc10g08…	26.0382	32.58	1	0	4	7	132	14.7423	9.99365
NbC24304474g0001.1 protein AED:0.00 eAED:0.00 QI:0	-1 1|1|-1|1|1|0|132; (*GB) gi|297829496|ref|XP_002882630.1| (e_value=3e-66) 60S ribosomal protein L4/L1 [Arabidopsis lyrata subsp. lyrata];; (*SWP) sp|Q9SF40|RL4A_ARATH (e_value=3e-67) 60S ribosomal protein L4-1 OS=Arabidopsis thaliana GN=RPL4A PE=2 SV=1;; (*TAIR) AT3G09630.2 (e_value=2e-68) | Symbols: | Ribosomal protein L4/L1 family | chr3:2953813-2955444 FORWARD LENGTH=405;; (*ITAG) Solyc10g08…	29.3216	32.58	1	0	4	8	132	14.7423	9.99365
NbC24304474g0001.1 protein AED:0.00 eAED:0.00 QI:0	-1 1|1|-1|1|1|0|132; (*GB) gi|297829496|ref|XP_002882630.1| (e_value=3e-66) 60S ribosomal protein L4/L1 [Arabidopsis lyrata subsp. lyrata];; (*SWP) sp|Q9SF40|RL4A_ARATH (e_value=3e-67) 60S ribosomal protein L4-1 OS=Arabidopsis thaliana GN=RPL4A PE=2 SV=1;; (*TAIR) AT3G09630.2 (e_value=2e-68) | Symbols: | Ribosomal protein L4/L1 family | chr3:2953813-2955444 FORWARD LENGTH=405;; (*ITAG) Solyc10g08…	18.8576	31.82	1	0	3	5	132	14.7423	9.99365
NbC24304474g0001.1 protein AED:0.00 eAED:0.00 QI:0	-1 1|1|-1|1|1|0|132; (*GB) gi|297829496|ref|XP_002882630.1| (e_value=3e-66) 60S ribosomal protein L4/L1 [Arabidopsis lyrata subsp. lyrata];; (*SWP) sp|Q9SF40|RL4A_ARATH (e_value=3e-67) 60S ribosomal protein L4-1 OS=Arabidopsis thaliana GN=RPL4A PE=2 SV=1;; (*TAIR) AT3G09630.2 (e_value=2e-68) | Symbols: | Ribosomal protein L4/L1 family | chr3:2953813-2955444 FORWARD LENGTH=405;; (*ITAG) Solyc10g08…	25.9486	41.67	1	0	5	7	132	14.7423	9.99365
NbC24305910g0003.1 protein AED:0.03 eAED:0.03 QI:0	1 0.5|1|1|1|2|0|101; (*GB) gi|12643758|sp|Q40565.1|RCA2_TOBAC (e_value=6e-65) RecName: Full=Ribulose bisphosphate carboxylase/oxygenase activase 2, chloroplastic; Short=RA 2; Short=RuBisCO activase 2; Flags: Precursor;; (*SWP) sp|Q40565|RCA2_TOBAC (e_value=2e-66) Ribulose bisphosphate carboxylase/oxygenase activase 2, chloroplastic OS=Nicotiana tabacum GN=RCA PE=2 SV=1;; (*TAIR) AT2G39730.3 (e_va…	4.03865	14.85	1	0	1	1	101	11.2838	4.60205
NbC24305910g0003.1 protein AED:0.03 eAED:0.03 QI:0	1 0.5|1|1|1|2|0|101; (*GB) gi|12643758|sp|Q40565.1|RCA2_TOBAC (e_value=6e-65) RecName: Full=Ribulose bisphosphate carboxylase/oxygenase activase 2, chloroplastic; Short=RA 2; Short=RuBisCO activase 2; Flags: Precursor;; (*SWP) sp|Q40565|RCA2_TOBAC (e_value=2e-66) Ribulose bisphosphate carboxylase/oxygenase activase 2, chloroplastic OS=Nicotiana tabacum GN=RCA PE=2 SV=1;; (*TAIR) AT2G39730.3 (e_va…	3.39791	14.85	1	0	1	1	101	11.2838	4.60205
NbC24305910g0003.1 protein AED:0.03 eAED:0.03 QI:0	1 0.5|1|1|1|2|0|101; (*GB) gi|12643758|sp|Q40565.1|RCA2_TOBAC (e_value=6e-65) RecName: Full=Ribulose bisphosphate carboxylase/oxygenase activase 2, chloroplastic; Short=RA 2; Short=RuBisCO activase 2; Flags: Precursor;; (*SWP) sp|Q40565|RCA2_TOBAC (e_value=2e-66) Ribulose bisphosphate carboxylase/oxygenase activase 2, chloroplastic OS=Nicotiana tabacum GN=RCA PE=2 SV=1;; (*TAIR) AT2G39730.3 (e_va…	11.5304	31.68	1	0	2	3	101	11.2838	4.60205
NbC24305910g0003.1 protein AED:0.03 eAED:0.03 QI:0	1 0.5|1|1|1|2|0|101; (*GB) gi|12643758|sp|Q40565.1|RCA2_TOBAC (e_value=6e-65) RecName: Full=Ribulose bisphosphate carboxylase/oxygenase activase 2, chloroplastic; Short=RA 2; Short=RuBisCO activase 2; Flags: Precursor;; (*SWP) sp|Q40565|RCA2_TOBAC (e_value=2e-66) Ribulose bisphosphate carboxylase/oxygenase activase 2, chloroplastic OS=Nicotiana tabacum GN=RCA PE=2 SV=1;; (*TAIR) AT2G39730.3 (e_va…	11.9575	31.68	1	0	2	3	101	11.2838	4.60205
NbC24305910g0003.1 protein AED:0.03 eAED:0.03 QI:0	1 0.5|1|1|1|2|0|101; (*GB) gi|12643758|sp|Q40565.1|RCA2_TOBAC (e_value=6e-65) RecName: Full=Ribulose bisphosphate carboxylase/oxygenase activase 2, chloroplastic; Short=RA 2; Short=RuBisCO activase 2; Flags: Precursor;; (*SWP) sp|Q40565|RCA2_TOBAC (e_value=2e-66) Ribulose bisphosphate carboxylase/oxygenase activase 2, chloroplastic OS=Nicotiana tabacum GN=RCA PE=2 SV=1;; (*TAIR) AT2G39730.3 (e_va…	22.002	60.4	1	0	4	6	101	11.2838	4.60205
NbC24305910g0003.1 protein AED:0.03 eAED:0.03 QI:0	1 0.5|1|1|1|2|0|101; (*GB) gi|12643758|sp|Q40565.1|RCA2_TOBAC (e_value=6e-65) RecName: Full=Ribulose bisphosphate carboxylase/oxygenase activase 2, chloroplastic; Short=RA 2; Short=RuBisCO activase 2; Flags: Precursor;; (*SWP) sp|Q40565|RCA2_TOBAC (e_value=2e-66) Ribulose bisphosphate carboxylase/oxygenase activase 2, chloroplastic OS=Nicotiana tabacum GN=RCA PE=2 SV=1;; (*TAIR) AT2G39730.3 (e_va…	10.7221	31.68	1	0	2	3	101	11.2838	4.60205
NbC24305910g0003.1 protein AED:0.03 eAED:0.03 QI:0	1 0.5|1|1|1|2|0|101; (*GB) gi|12643758|sp|Q40565.1|RCA2_TOBAC (e_value=6e-65) RecName: Full=Ribulose bisphosphate carboxylase/oxygenase activase 2, chloroplastic; Short=RA 2; Short=RuBisCO activase 2; Flags: Precursor;; (*SWP) sp|Q40565|RCA2_TOBAC (e_value=2e-66) Ribulose bisphosphate carboxylase/oxygenase activase 2, chloroplastic OS=Nicotiana tabacum GN=RCA PE=2 SV=1;; (*TAIR) AT2G39730.3 (e_va…	7.68799	32.67	1	0	2	2	101	11.2838	4.60205
NbC24305910g0003.1 protein AED:0.03 eAED:0.03 QI:0	1 0.5|1|1|1|2|0|101; (*GB) gi|12643758|sp|Q40565.1|RCA2_TOBAC (e_value=6e-65) RecName: Full=Ribulose bisphosphate carboxylase/oxygenase activase 2, chloroplastic; Short=RA 2; Short=RuBisCO activase 2; Flags: Precursor;; (*SWP) sp|Q40565|RCA2_TOBAC (e_value=2e-66) Ribulose bisphosphate carboxylase/oxygenase activase 2, chloroplastic OS=Nicotiana tabacum GN=RCA PE=2 SV=1;; (*TAIR) AT2G39730.3 (e_va…	3.97671	16.83	1	0	1	1	101	11.2838	4.60205
NbC24305910g0003.1 protein AED:0.03 eAED:0.03 QI:0	1 0.5|1|1|1|2|0|101; (*GB) gi|12643758|sp|Q40565.1|RCA2_TOBAC (e_value=6e-65) RecName: Full=Ribulose bisphosphate carboxylase/oxygenase activase 2, chloroplastic; Short=RA 2; Short=RuBisCO activase 2; Flags: Precursor;; (*SWP) sp|Q40565|RCA2_TOBAC (e_value=2e-66) Ribulose bisphosphate carboxylase/oxygenase activase 2, chloroplastic OS=Nicotiana tabacum GN=RCA PE=2 SV=1;; (*TAIR) AT2G39730.3 (e_va…	19.7321	31.68	1	0	2	5	101	11.2838	4.60205
NbC24305910g0003.1 protein AED:0.03 eAED:0.03 QI:0	1 0.5|1|1|1|2|0|101; (*GB) gi|12643758|sp|Q40565.1|RCA2_TOBAC (e_value=6e-65) RecName: Full=Ribulose bisphosphate carboxylase/oxygenase activase 2, chloroplastic; Short=RA 2; Short=RuBisCO activase 2; Flags: Precursor;; (*SWP) sp|Q40565|RCA2_TOBAC (e_value=2e-66) Ribulose bisphosphate carboxylase/oxygenase activase 2, chloroplastic OS=Nicotiana tabacum GN=RCA PE=2 SV=1;; (*TAIR) AT2G39730.3 (e_va…	17.7435	44.55	1	0	3	5	101	11.2838	4.60205
NbC24305910g0003.1 protein AED:0.03 eAED:0.03 QI:0	1 0.5|1|1|1|2|0|101; (*GB) gi|12643758|sp|Q40565.1|RCA2_TOBAC (e_value=6e-65) RecName: Full=Ribulose bisphosphate carboxylase/oxygenase activase 2, chloroplastic; Short=RA 2; Short=RuBisCO activase 2; Flags: Precursor;; (*SWP) sp|Q40565|RCA2_TOBAC (e_value=2e-66) Ribulose bisphosphate carboxylase/oxygenase activase 2, chloroplastic OS=Nicotiana tabacum GN=RCA PE=2 SV=1;; (*TAIR) AT2G39730.3 (e_va…	17.9799	31.68	1	0	2	5	101	11.2838	4.60205
NbC24305910g0003.1 protein AED:0.03 eAED:0.03 QI:0	1 0.5|1|1|1|2|0|101; (*GB) gi|12643758|sp|Q40565.1|RCA2_TOBAC (e_value=6e-65) RecName: Full=Ribulose bisphosphate carboxylase/oxygenase activase 2, chloroplastic; Short=RA 2; Short=RuBisCO activase 2; Flags: Precursor;; (*SWP) sp|Q40565|RCA2_TOBAC (e_value=2e-66) Ribulose bisphosphate carboxylase/oxygenase activase 2, chloroplastic OS=Nicotiana tabacum GN=RCA PE=2 SV=1;; (*TAIR) AT2G39730.3 (e_va…	10.0595	31.68	1	0	2	3	101	11.2838	4.60205
NbC24305910g0003.1 protein AED:0.03 eAED:0.03 QI:0	1 0.5|1|1|1|2|0|101; (*GB) gi|12643758|sp|Q40565.1|RCA2_TOBAC (e_value=6e-65) RecName: Full=Ribulose bisphosphate carboxylase/oxygenase activase 2, chloroplastic; Short=RA 2; Short=RuBisCO activase 2; Flags: Precursor;; (*SWP) sp|Q40565|RCA2_TOBAC (e_value=2e-66) Ribulose bisphosphate carboxylase/oxygenase activase 2, chloroplastic OS=Nicotiana tabacum GN=RCA PE=2 SV=1;; (*TAIR) AT2G39730.3 (e_va…	10.2689	31.68	1	0	2	3	101	11.2838	4.60205
NbC24305910g0003.1 protein AED:0.03 eAED:0.03 QI:0	1 0.5|1|1|1|2|0|101; (*GB) gi|12643758|sp|Q40565.1|RCA2_TOBAC (e_value=6e-65) RecName: Full=Ribulose bisphosphate carboxylase/oxygenase activase 2, chloroplastic; Short=RA 2; Short=RuBisCO activase 2; Flags: Precursor;; (*SWP) sp|Q40565|RCA2_TOBAC (e_value=2e-66) Ribulose bisphosphate carboxylase/oxygenase activase 2, chloroplastic OS=Nicotiana tabacum GN=RCA PE=2 SV=1;; (*TAIR) AT2G39730.3 (e_va…	6.83094	31.68	1	0	2	2	101	11.2838	4.60205
NbC24305910g0003.1 protein AED:0.03 eAED:0.03 QI:0	1 0.5|1|1|1|2|0|101; (*GB) gi|12643758|sp|Q40565.1|RCA2_TOBAC (e_value=6e-65) RecName: Full=Ribulose bisphosphate carboxylase/oxygenase activase 2, chloroplastic; Short=RA 2; Short=RuBisCO activase 2; Flags: Precursor;; (*SWP) sp|Q40565|RCA2_TOBAC (e_value=2e-66) Ribulose bisphosphate carboxylase/oxygenase activase 2, chloroplastic OS=Nicotiana tabacum GN=RCA PE=2 SV=1;; (*TAIR) AT2G39730.3 (e_va…	11.576	31.68	1	0	2	3	101	11.2838	4.60205
NbC24305910g0003.1 protein AED:0.03 eAED:0.03 QI:0	1 0.5|1|1|1|2|0|101; (*GB) gi|12643758|sp|Q40565.1|RCA2_TOBAC (e_value=6e-65) RecName: Full=Ribulose bisphosphate carboxylase/oxygenase activase 2, chloroplastic; Short=RA 2; Short=RuBisCO activase 2; Flags: Precursor;; (*SWP) sp|Q40565|RCA2_TOBAC (e_value=2e-66) Ribulose bisphosphate carboxylase/oxygenase activase 2, chloroplastic OS=Nicotiana tabacum GN=RCA PE=2 SV=1;; (*TAIR) AT2G39730.3 (e_va…	11.8595	31.68	1	0	2	3	101	11.2838	4.60205
NbC24305910g0003.1 protein AED:0.03 eAED:0.03 QI:0	1 0.5|1|1|1|2|0|101; (*GB) gi|12643758|sp|Q40565.1|RCA2_TOBAC (e_value=6e-65) RecName: Full=Ribulose bisphosphate carboxylase/oxygenase activase 2, chloroplastic; Short=RA 2; Short=RuBisCO activase 2; Flags: Precursor;; (*SWP) sp|Q40565|RCA2_TOBAC (e_value=2e-66) Ribulose bisphosphate carboxylase/oxygenase activase 2, chloroplastic OS=Nicotiana tabacum GN=RCA PE=2 SV=1;; (*TAIR) AT2G39730.3 (e_va…	34.8134	61.39	1	0	5	9	101	11.2838	4.60205
NbC24305910g0003.1 protein AED:0.03 eAED:0.03 QI:0	1 0.5|1|1|1|2|0|101; (*GB) gi|12643758|sp|Q40565.1|RCA2_TOBAC (e_value=6e-65) RecName: Full=Ribulose bisphosphate carboxylase/oxygenase activase 2, chloroplastic; Short=RA 2; Short=RuBisCO activase 2; Flags: Precursor;; (*SWP) sp|Q40565|RCA2_TOBAC (e_value=2e-66) Ribulose bisphosphate carboxylase/oxygenase activase 2, chloroplastic OS=Nicotiana tabacum GN=RCA PE=2 SV=1;; (*TAIR) AT2G39730.3 (e_va…	33.1694	47.52	1	0	3	8	101	11.2838	4.60205
NbC24305910g0003.1 protein AED:0.03 eAED:0.03 QI:0	1 0.5|1|1|1|2|0|101; (*GB) gi|12643758|sp|Q40565.1|RCA2_TOBAC (e_value=6e-65) RecName: Full=Ribulose bisphosphate carboxylase/oxygenase activase 2, chloroplastic; Short=RA 2; Short=RuBisCO activase 2; Flags: Precursor;; (*SWP) sp|Q40565|RCA2_TOBAC (e_value=2e-66) Ribulose bisphosphate carboxylase/oxygenase activase 2, chloroplastic OS=Nicotiana tabacum GN=RCA PE=2 SV=1;; (*TAIR) AT2G39730.3 (e_va…	7.55307	31.68	1	0	2	2	101	11.2838	4.60205
NbC24305910g0003.1 protein AED:0.03 eAED:0.03 QI:0	1 0.5|1|1|1|2|0|101; (*GB) gi|12643758|sp|Q40565.1|RCA2_TOBAC (e_value=6e-65) RecName: Full=Ribulose bisphosphate carboxylase/oxygenase activase 2, chloroplastic; Short=RA 2; Short=RuBisCO activase 2; Flags: Precursor;; (*SWP) sp|Q40565|RCA2_TOBAC (e_value=2e-66) Ribulose bisphosphate carboxylase/oxygenase activase 2, chloroplastic OS=Nicotiana tabacum GN=RCA PE=2 SV=1;; (*TAIR) AT2G39730.3 (e_va…	7.35777	16.83	1	0	1	2	101	11.2838	4.60205
NbC24305910g0003.1 protein AED:0.03 eAED:0.03 QI:0	1 0.5|1|1|1|2|0|101; (*GB) gi|12643758|sp|Q40565.1|RCA2_TOBAC (e_value=6e-65) RecName: Full=Ribulose bisphosphate carboxylase/oxygenase activase 2, chloroplastic; Short=RA 2; Short=RuBisCO activase 2; Flags: Precursor;; (*SWP) sp|Q40565|RCA2_TOBAC (e_value=2e-66) Ribulose bisphosphate carboxylase/oxygenase activase 2, chloroplastic OS=Nicotiana tabacum GN=RCA PE=2 SV=1;; (*TAIR) AT2G39730.3 (e_va…	8.79976	31.68	1	0	2	2	101	11.2838	4.60205
NbC24305910g0003.1 protein AED:0.03 eAED:0.03 QI:0	1 0.5|1|1|1|2|0|101; (*GB) gi|12643758|sp|Q40565.1|RCA2_TOBAC (e_value=6e-65) RecName: Full=Ribulose bisphosphate carboxylase/oxygenase activase 2, chloroplastic; Short=RA 2; Short=RuBisCO activase 2; Flags: Precursor;; (*SWP) sp|Q40565|RCA2_TOBAC (e_value=2e-66) Ribulose bisphosphate carboxylase/oxygenase activase 2, chloroplastic OS=Nicotiana tabacum GN=RCA PE=2 SV=1;; (*TAIR) AT2G39730.3 (e_va…	15.828	31.68	1	0	2	4	101	11.2838	4.60205
NbC24305910g0003.1 protein AED:0.03 eAED:0.03 QI:0	1 0.5|1|1|1|2|0|101; (*GB) gi|12643758|sp|Q40565.1|RCA2_TOBAC (e_value=6e-65) RecName: Full=Ribulose bisphosphate carboxylase/oxygenase activase 2, chloroplastic; Short=RA 2; Short=RuBisCO activase 2; Flags: Precursor;; (*SWP) sp|Q40565|RCA2_TOBAC (e_value=2e-66) Ribulose bisphosphate carboxylase/oxygenase activase 2, chloroplastic OS=Nicotiana tabacum GN=RCA PE=2 SV=1;; (*TAIR) AT2G39730.3 (e_va…	14.7021	31.68	1	0	2	4	101	11.2838	4.60205
NbC24305910g0003.1 protein AED:0.03 eAED:0.03 QI:0	1 0.5|1|1|1|2|0|101; (*GB) gi|12643758|sp|Q40565.1|RCA2_TOBAC (e_value=6e-65) RecName: Full=Ribulose bisphosphate carboxylase/oxygenase activase 2, chloroplastic; Short=RA 2; Short=RuBisCO activase 2; Flags: Precursor;; (*SWP) sp|Q40565|RCA2_TOBAC (e_value=2e-66) Ribulose bisphosphate carboxylase/oxygenase activase 2, chloroplastic OS=Nicotiana tabacum GN=RCA PE=2 SV=1;; (*TAIR) AT2G39730.3 (e_va…	11.034	31.68	1	0	2	3	101	11.2838	4.60205
NbC24305910g0003.1 protein AED:0.03 eAED:0.03 QI:0	1 0.5|1|1|1|2|0|101; (*GB) gi|12643758|sp|Q40565.1|RCA2_TOBAC (e_value=6e-65) RecName: Full=Ribulose bisphosphate carboxylase/oxygenase activase 2, chloroplastic; Short=RA 2; Short=RuBisCO activase 2; Flags: Precursor;; (*SWP) sp|Q40565|RCA2_TOBAC (e_value=2e-66) Ribulose bisphosphate carboxylase/oxygenase activase 2, chloroplastic OS=Nicotiana tabacum GN=RCA PE=2 SV=1;; (*TAIR) AT2G39730.3 (e_va…	14.7157	31.68	1	0	2	4	101	11.2838	4.60205
NbC24305910g0003.1 protein AED:0.03 eAED:0.03 QI:0	1 0.5|1|1|1|2|0|101; (*GB) gi|12643758|sp|Q40565.1|RCA2_TOBAC (e_value=6e-65) RecName: Full=Ribulose bisphosphate carboxylase/oxygenase activase 2, chloroplastic; Short=RA 2; Short=RuBisCO activase 2; Flags: Precursor;; (*SWP) sp|Q40565|RCA2_TOBAC (e_value=2e-66) Ribulose bisphosphate carboxylase/oxygenase activase 2, chloroplastic OS=Nicotiana tabacum GN=RCA PE=2 SV=1;; (*TAIR) AT2G39730.3 (e_va…	15.0387	31.68	1	0	2	4	101	11.2838	4.60205
NbC24461651g0001.1 protein ; (*GB) gi	82623429 gb|ABB87129.1| (e_value=6e-44) 60S ribosomal protein L7A-like [Solanum tuberosum];; (*SWP) sp|P35685|RL7A_ORYSJ (e_value=2e-40) 60S ribosomal protein L7a OS=Oryza sativa subsp. japonica GN=RPL7A PE=2 SV=1;; (*TAIR) AT2G47610.1 (e_value=3e-41) | Symbols: | Ribosomal protein L7Ae/L30e/S12e/Gadd45 family protein | chr2:19529854-19531401 FORWARD LENGTH=257;; (*ITAG) Solyc06g064470.2.1 (e_val…	3.27512	13.7	1	0	1	1	73	8.39875	9.43701
NbC24461651g0001.1 protein ; (*GB) gi	82623429 gb|ABB87129.1| (e_value=6e-44) 60S ribosomal protein L7A-like [Solanum tuberosum];; (*SWP) sp|P35685|RL7A_ORYSJ (e_value=2e-40) 60S ribosomal protein L7a OS=Oryza sativa subsp. japonica GN=RPL7A PE=2 SV=1;; (*TAIR) AT2G47610.1 (e_value=3e-41) | Symbols: | Ribosomal protein L7Ae/L30e/S12e/Gadd45 family protein | chr2:19529854-19531401 FORWARD LENGTH=257;; (*ITAG) Solyc06g064470.2.1 (e_val…	3.18387	13.7	1	0	1	1	73	8.39875	9.43701
NbC24461651g0001.1 protein ; (*GB) gi	82623429 gb|ABB87129.1| (e_value=6e-44) 60S ribosomal protein L7A-like [Solanum tuberosum];; (*SWP) sp|P35685|RL7A_ORYSJ (e_value=2e-40) 60S ribosomal protein L7a OS=Oryza sativa subsp. japonica GN=RPL7A PE=2 SV=1;; (*TAIR) AT2G47610.1 (e_value=3e-41) | Symbols: | Ribosomal protein L7Ae/L30e/S12e/Gadd45 family protein | chr2:19529854-19531401 FORWARD LENGTH=257;; (*ITAG) Solyc06g064470.2.1 (e_val…	3.54143	13.7	1	0	1	1	73	8.39875	9.43701
NbC24461651g0001.1 protein ; (*GB) gi	82623429 gb|ABB87129.1| (e_value=6e-44) 60S ribosomal protein L7A-like [Solanum tuberosum];; (*SWP) sp|P35685|RL7A_ORYSJ (e_value=2e-40) 60S ribosomal protein L7a OS=Oryza sativa subsp. japonica GN=RPL7A PE=2 SV=1;; (*TAIR) AT2G47610.1 (e_value=3e-41) | Symbols: | Ribosomal protein L7Ae/L30e/S12e/Gadd45 family protein | chr2:19529854-19531401 FORWARD LENGTH=257;; (*ITAG) Solyc06g064470.2.1 (e_val…	3.34032	13.7	1	0	1	1	73	8.39875	9.43701
NbC24461651g0001.1 protein ; (*GB) gi	82623429 gb|ABB87129.1| (e_value=6e-44) 60S ribosomal protein L7A-like [Solanum tuberosum];; (*SWP) sp|P35685|RL7A_ORYSJ (e_value=2e-40) 60S ribosomal protein L7a OS=Oryza sativa subsp. japonica GN=RPL7A PE=2 SV=1;; (*TAIR) AT2G47610.1 (e_value=3e-41) | Symbols: | Ribosomal protein L7Ae/L30e/S12e/Gadd45 family protein | chr2:19529854-19531401 FORWARD LENGTH=257;; (*ITAG) Solyc06g064470.2.1 (e_val…	3.35399	13.7	1	0	1	1	73	8.39875	9.43701
NbC24461651g0001.1 protein ; (*GB) gi	82623429 gb|ABB87129.1| (e_value=6e-44) 60S ribosomal protein L7A-like [Solanum tuberosum];; (*SWP) sp|P35685|RL7A_ORYSJ (e_value=2e-40) 60S ribosomal protein L7a OS=Oryza sativa subsp. japonica GN=RPL7A PE=2 SV=1;; (*TAIR) AT2G47610.1 (e_value=3e-41) | Symbols: | Ribosomal protein L7Ae/L30e/S12e/Gadd45 family protein | chr2:19529854-19531401 FORWARD LENGTH=257;; (*ITAG) Solyc06g064470.2.1 (e_val…	3.32368	13.7	1	0	1	1	73	8.39875	9.43701
NbC24461651g0001.1 protein ; (*GB) gi	82623429 gb|ABB87129.1| (e_value=6e-44) 60S ribosomal protein L7A-like [Solanum tuberosum];; (*SWP) sp|P35685|RL7A_ORYSJ (e_value=2e-40) 60S ribosomal protein L7a OS=Oryza sativa subsp. japonica GN=RPL7A PE=2 SV=1;; (*TAIR) AT2G47610.1 (e_value=3e-41) | Symbols: | Ribosomal protein L7Ae/L30e/S12e/Gadd45 family protein | chr2:19529854-19531401 FORWARD LENGTH=257;; (*ITAG) Solyc06g064470.2.1 (e_val…	2.98785	13.7	1	0	1	1	73	8.39875	9.43701
NbC24461651g0001.1 protein ; (*GB) gi	82623429 gb|ABB87129.1| (e_value=6e-44) 60S ribosomal protein L7A-like [Solanum tuberosum];; (*SWP) sp|P35685|RL7A_ORYSJ (e_value=2e-40) 60S ribosomal protein L7a OS=Oryza sativa subsp. japonica GN=RPL7A PE=2 SV=1;; (*TAIR) AT2G47610.1 (e_value=3e-41) | Symbols: | Ribosomal protein L7Ae/L30e/S12e/Gadd45 family protein | chr2:19529854-19531401 FORWARD LENGTH=257;; (*ITAG) Solyc06g064470.2.1 (e_val…	3.24115	13.7	1	0	1	1	73	8.39875	9.43701
NbC24461651g0001.1 protein ; (*GB) gi	82623429 gb|ABB87129.1| (e_value=6e-44) 60S ribosomal protein L7A-like [Solanum tuberosum];; (*SWP) sp|P35685|RL7A_ORYSJ (e_value=2e-40) 60S ribosomal protein L7a OS=Oryza sativa subsp. japonica GN=RPL7A PE=2 SV=1;; (*TAIR) AT2G47610.1 (e_value=3e-41) | Symbols: | Ribosomal protein L7Ae/L30e/S12e/Gadd45 family protein | chr2:19529854-19531401 FORWARD LENGTH=257;; (*ITAG) Solyc06g064470.2.1 (e_val…	2.92942	13.7	1	0	1	1	73	8.39875	9.43701
NbC24627104g0001.1 protein AED:0.10 eAED:0.10 QI:0	-1 0|1|-1|1|1|0|102; (*GB) gi|38154485|gb|AAR12194.1| (e_value=1e-64) molecular chaperone Hsp90-2 [Nicotiana benthamiana];; (*SWP) sp|Q07078|HSP83_ORYSJ (e_value=6e-64) Heat shock protein 81-3 OS=Oryza sativa subsp. japonica GN=HSP81-3 PE=2 SV=2;; (*TAIR) AT5G56030.1 (e_value=4e-63) | Symbols: HSP81-2, ERD8, HSP90.2, AtHsp90.2 | heat shock protein 81-2 | chr5:22686923-22689433 FORWARD LENGTH=699;…	3.24486	9.8	1	0	1	1	102	11.4337	5.03369
NbC24855640g0001.1 protein AED:0.21 eAED:0.30 QI:0	0 0|1|0|0|2|0|132	2.87226	9.09	1	0	1	1	132	15.137	9.84717
NbC24872723g0001.1 protein AED:0.03 eAED:0.04 QI:0	-1 0|1|-1|1|1|0|212; (*GB) gi|161702915|gb|ABX76298.1| (e_value=2e-118) sexual organ expressed protein [Nicotiana alata];; (*SWP) sp|P58515|SPI2_SOLTU (e_value=1e-32) Serine protease inhibitor 2 OS=Solanum tuberosum PE=1 SV=1;; (*TAIR) AT1G17860.1 (e_value=4e-20) | Symbols: | Kunitz family trypsin and protease inhibitor protein | chr1:6149343-6149933 FORWARD LENGTH=196;; (*ITAG) Solyc03g019690.1.…	7.50637	16.98	1	2	2	2	212	23.5752	9.18799
NbC24872723g0001.1 protein AED:0.03 eAED:0.04 QI:0	-1 0|1|-1|1|1|0|212; (*GB) gi|161702915|gb|ABX76298.1| (e_value=2e-118) sexual organ expressed protein [Nicotiana alata];; (*SWP) sp|P58515|SPI2_SOLTU (e_value=1e-32) Serine protease inhibitor 2 OS=Solanum tuberosum PE=1 SV=1;; (*TAIR) AT1G17860.1 (e_value=4e-20) | Symbols: | Kunitz family trypsin and protease inhibitor protein | chr1:6149343-6149933 FORWARD LENGTH=196;; (*ITAG) Solyc03g019690.1.…	15.9905	25	1	3	3	4	212	23.5752	9.18799
NbC24872723g0001.1 protein AED:0.03 eAED:0.04 QI:0	-1 0|1|-1|1|1|0|212; (*GB) gi|161702915|gb|ABX76298.1| (e_value=2e-118) sexual organ expressed protein [Nicotiana alata];; (*SWP) sp|P58515|SPI2_SOLTU (e_value=1e-32) Serine protease inhibitor 2 OS=Solanum tuberosum PE=1 SV=1;; (*TAIR) AT1G17860.1 (e_value=4e-20) | Symbols: | Kunitz family trypsin and protease inhibitor protein | chr1:6149343-6149933 FORWARD LENGTH=196;; (*ITAG) Solyc03g019690.1.…	9.10993	16.98	1	2	2	2	212	23.5752	9.18799
NbC24872723g0001.1 protein AED:0.03 eAED:0.04 QI:0	-1 0|1|-1|1|1|0|212; (*GB) gi|161702915|gb|ABX76298.1| (e_value=2e-118) sexual organ expressed protein [Nicotiana alata];; (*SWP) sp|P58515|SPI2_SOLTU (e_value=1e-32) Serine protease inhibitor 2 OS=Solanum tuberosum PE=1 SV=1;; (*TAIR) AT1G17860.1 (e_value=4e-20) | Symbols: | Kunitz family trypsin and protease inhibitor protein | chr1:6149343-6149933 FORWARD LENGTH=196;; (*ITAG) Solyc03g019690.1.…	7.76917	17.92	1	2	2	2	212	23.5752	9.18799
NbC24872723g0001.1 protein AED:0.03 eAED:0.04 QI:0	-1 0|1|-1|1|1|0|212; (*GB) gi|161702915|gb|ABX76298.1| (e_value=2e-118) sexual organ expressed protein [Nicotiana alata];; (*SWP) sp|P58515|SPI2_SOLTU (e_value=1e-32) Serine protease inhibitor 2 OS=Solanum tuberosum PE=1 SV=1;; (*TAIR) AT1G17860.1 (e_value=4e-20) | Symbols: | Kunitz family trypsin and protease inhibitor protein | chr1:6149343-6149933 FORWARD LENGTH=196;; (*ITAG) Solyc03g019690.1.…	16.1537	25	1	3	3	4	212	23.5752	9.18799
NbC24872723g0001.1 protein AED:0.03 eAED:0.04 QI:0	-1 0|1|-1|1|1|0|212; (*GB) gi|161702915|gb|ABX76298.1| (e_value=2e-118) sexual organ expressed protein [Nicotiana alata];; (*SWP) sp|P58515|SPI2_SOLTU (e_value=1e-32) Serine protease inhibitor 2 OS=Solanum tuberosum PE=1 SV=1;; (*TAIR) AT1G17860.1 (e_value=4e-20) | Symbols: | Kunitz family trypsin and protease inhibitor protein | chr1:6149343-6149933 FORWARD LENGTH=196;; (*ITAG) Solyc03g019690.1.…	8.33555	15.09	1	2	2	2	212	23.5752	9.18799
NbC24872723g0001.1 protein AED:0.03 eAED:0.04 QI:0	-1 0|1|-1|1|1|0|212; (*GB) gi|161702915|gb|ABX76298.1| (e_value=2e-118) sexual organ expressed protein [Nicotiana alata];; (*SWP) sp|P58515|SPI2_SOLTU (e_value=1e-32) Serine protease inhibitor 2 OS=Solanum tuberosum PE=1 SV=1;; (*TAIR) AT1G17860.1 (e_value=4e-20) | Symbols: | Kunitz family trypsin and protease inhibitor protein | chr1:6149343-6149933 FORWARD LENGTH=196;; (*ITAG) Solyc03g019690.1.…	8.1424	15.09	1	2	2	2	212	23.5752	9.18799
NbC24872723g0001.1 protein AED:0.03 eAED:0.04 QI:0	-1 0|1|-1|1|1|0|212; (*GB) gi|161702915|gb|ABX76298.1| (e_value=2e-118) sexual organ expressed protein [Nicotiana alata];; (*SWP) sp|P58515|SPI2_SOLTU (e_value=1e-32) Serine protease inhibitor 2 OS=Solanum tuberosum PE=1 SV=1;; (*TAIR) AT1G17860.1 (e_value=4e-20) | Symbols: | Kunitz family trypsin and protease inhibitor protein | chr1:6149343-6149933 FORWARD LENGTH=196;; (*ITAG) Solyc03g019690.1.…	3.25348	7.08	1	1	1	1	212	23.5752	9.18799
NbC25246750g0001.1	protein	2.91857	12.96	1	0	1	1	162	17.1446	4.93213
NbC25250105g0001.1 protein AED:0.01 eAED:0.01 QI:0	-1 1|1|-1|1|1|0|194; (*GB) gi|31711507|dbj|BAC77634.1| (e_value=1e-120) 24K germin like protein [Nicotiana tabacum];; (*SWP) sp|O04011|ABP20_PRUPE (e_value=1e-80) Auxin-binding protein ABP20 OS=Prunus persica GN=ABP20 PE=2 SV=1;; (*TAIR) AT5G20630.1 (e_value=4e-79) | Symbols: GLP3, GLP3A, GLP3B, ATGER3, GER3 | germin 3 | chr5:6975315-6975950 REVERSE LENGTH=211;; (*ITAG) Solyc07g041720.1.1 (e_valu…	5.84574	10.31	1	0	1	1	194	20.3455	5.38916
NbC25250105g0001.1 protein AED:0.01 eAED:0.01 QI:0	-1 1|1|-1|1|1|0|194; (*GB) gi|31711507|dbj|BAC77634.1| (e_value=1e-120) 24K germin like protein [Nicotiana tabacum];; (*SWP) sp|O04011|ABP20_PRUPE (e_value=1e-80) Auxin-binding protein ABP20 OS=Prunus persica GN=ABP20 PE=2 SV=1;; (*TAIR) AT5G20630.1 (e_value=4e-79) | Symbols: GLP3, GLP3A, GLP3B, ATGER3, GER3 | germin 3 | chr5:6975315-6975950 REVERSE LENGTH=211;; (*ITAG) Solyc07g041720.1.1 (e_valu…	10.8442	22.16	1	0	2	2	194	20.3455	5.38916
NbC25250105g0001.1 protein AED:0.01 eAED:0.01 QI:0	-1 1|1|-1|1|1|0|194; (*GB) gi|31711507|dbj|BAC77634.1| (e_value=1e-120) 24K germin like protein [Nicotiana tabacum];; (*SWP) sp|O04011|ABP20_PRUPE (e_value=1e-80) Auxin-binding protein ABP20 OS=Prunus persica GN=ABP20 PE=2 SV=1;; (*TAIR) AT5G20630.1 (e_value=4e-79) | Symbols: GLP3, GLP3A, GLP3B, ATGER3, GER3 | germin 3 | chr5:6975315-6975950 REVERSE LENGTH=211;; (*ITAG) Solyc07g041720.1.1 (e_valu…	6.01506	10.31	1	0	1	1	194	20.3455	5.38916
NbC25250105g0001.1 protein AED:0.01 eAED:0.01 QI:0	-1 1|1|-1|1|1|0|194; (*GB) gi|31711507|dbj|BAC77634.1| (e_value=1e-120) 24K germin like protein [Nicotiana tabacum];; (*SWP) sp|O04011|ABP20_PRUPE (e_value=1e-80) Auxin-binding protein ABP20 OS=Prunus persica GN=ABP20 PE=2 SV=1;; (*TAIR) AT5G20630.1 (e_value=4e-79) | Symbols: GLP3, GLP3A, GLP3B, ATGER3, GER3 | germin 3 | chr5:6975315-6975950 REVERSE LENGTH=211;; (*ITAG) Solyc07g041720.1.1 (e_valu…	8.62605	10.31	1	0	1	2	194	20.3455	5.38916
NbC25292626g0004.1 protein AED:0.08 eAED:0.08 QI:0	1 0.5|1|1|1|4|0|159; (*GB) gi|132118|sp|P26573.1|RBS8_NICPL (e_value=2e-112) RecName: Full=Ribulose bisphosphate carboxylase small chain 8B, chloroplastic; Short=RuBisCO small subunit 8B; Flags: Precursor;; (*SWP) sp|P26573|RBS8_NICPL (e_value=7e-114) Ribulose bisphosphate carboxylase small chain 8B, chloroplastic OS=Nicotiana plumbaginifolia GN=RBCS-8B PE=3 SV=1;; (*TAIR) AT5G38410.1 (e_value=3e…	21.8671	25.16	1	0	2	6	159	18.2181	7.1958
NbC25292626g0004.1 protein AED:0.08 eAED:0.08 QI:0	1 0.5|1|1|1|4|0|159; (*GB) gi|132118|sp|P26573.1|RBS8_NICPL (e_value=2e-112) RecName: Full=Ribulose bisphosphate carboxylase small chain 8B, chloroplastic; Short=RuBisCO small subunit 8B; Flags: Precursor;; (*SWP) sp|P26573|RBS8_NICPL (e_value=7e-114) Ribulose bisphosphate carboxylase small chain 8B, chloroplastic OS=Nicotiana plumbaginifolia GN=RBCS-8B PE=3 SV=1;; (*TAIR) AT5G38410.1 (e_value=3e…	10.5643	30.82	1	0	3	3	159	18.2181	7.1958
NbC25292626g0004.1 protein AED:0.08 eAED:0.08 QI:0	1 0.5|1|1|1|4|0|159; (*GB) gi|132118|sp|P26573.1|RBS8_NICPL (e_value=2e-112) RecName: Full=Ribulose bisphosphate carboxylase small chain 8B, chloroplastic; Short=RuBisCO small subunit 8B; Flags: Precursor;; (*SWP) sp|P26573|RBS8_NICPL (e_value=7e-114) Ribulose bisphosphate carboxylase small chain 8B, chloroplastic OS=Nicotiana plumbaginifolia GN=RBCS-8B PE=3 SV=1;; (*TAIR) AT5G38410.1 (e_value=3e…	7.34392	22.01	1	0	2	2	159	18.2181	7.1958
NbC25292626g0004.1 protein AED:0.08 eAED:0.08 QI:0	1 0.5|1|1|1|4|0|159; (*GB) gi|132118|sp|P26573.1|RBS8_NICPL (e_value=2e-112) RecName: Full=Ribulose bisphosphate carboxylase small chain 8B, chloroplastic; Short=RuBisCO small subunit 8B; Flags: Precursor;; (*SWP) sp|P26573|RBS8_NICPL (e_value=7e-114) Ribulose bisphosphate carboxylase small chain 8B, chloroplastic OS=Nicotiana plumbaginifolia GN=RBCS-8B PE=3 SV=1;; (*TAIR) AT5G38410.1 (e_value=3e…	16.9554	12.58	1	0	1	4	159	18.2181	7.1958
NbC25292626g0004.1 protein AED:0.08 eAED:0.08 QI:0	1 0.5|1|1|1|4|0|159; (*GB) gi|132118|sp|P26573.1|RBS8_NICPL (e_value=2e-112) RecName: Full=Ribulose bisphosphate carboxylase small chain 8B, chloroplastic; Short=RuBisCO small subunit 8B; Flags: Precursor;; (*SWP) sp|P26573|RBS8_NICPL (e_value=7e-114) Ribulose bisphosphate carboxylase small chain 8B, chloroplastic OS=Nicotiana plumbaginifolia GN=RBCS-8B PE=3 SV=1;; (*TAIR) AT5G38410.1 (e_value=3e…	4.30724	15.72	1	0	1	1	159	18.2181	7.1958
NbC25292626g0004.1 protein AED:0.08 eAED:0.08 QI:0	1 0.5|1|1|1|4|0|159; (*GB) gi|132118|sp|P26573.1|RBS8_NICPL (e_value=2e-112) RecName: Full=Ribulose bisphosphate carboxylase small chain 8B, chloroplastic; Short=RuBisCO small subunit 8B; Flags: Precursor;; (*SWP) sp|P26573|RBS8_NICPL (e_value=7e-114) Ribulose bisphosphate carboxylase small chain 8B, chloroplastic OS=Nicotiana plumbaginifolia GN=RBCS-8B PE=3 SV=1;; (*TAIR) AT5G38410.1 (e_value=3e…	3.19596	12.58	1	0	1	1	159	18.2181	7.1958
NbC25292626g0004.1 protein AED:0.08 eAED:0.08 QI:0	1 0.5|1|1|1|4|0|159; (*GB) gi|132118|sp|P26573.1|RBS8_NICPL (e_value=2e-112) RecName: Full=Ribulose bisphosphate carboxylase small chain 8B, chloroplastic; Short=RuBisCO small subunit 8B; Flags: Precursor;; (*SWP) sp|P26573|RBS8_NICPL (e_value=7e-114) Ribulose bisphosphate carboxylase small chain 8B, chloroplastic OS=Nicotiana plumbaginifolia GN=RBCS-8B PE=3 SV=1;; (*TAIR) AT5G38410.1 (e_value=3e…	23.4363	38.36	1	0	3	6	159	18.2181	7.1958
NbC25292626g0004.1 protein AED:0.08 eAED:0.08 QI:0	1 0.5|1|1|1|4|0|159; (*GB) gi|132118|sp|P26573.1|RBS8_NICPL (e_value=2e-112) RecName: Full=Ribulose bisphosphate carboxylase small chain 8B, chloroplastic; Short=RuBisCO small subunit 8B; Flags: Precursor;; (*SWP) sp|P26573|RBS8_NICPL (e_value=7e-114) Ribulose bisphosphate carboxylase small chain 8B, chloroplastic OS=Nicotiana plumbaginifolia GN=RBCS-8B PE=3 SV=1;; (*TAIR) AT5G38410.1 (e_value=3e…	6.90924	17.61	1	0	2	2	159	18.2181	7.1958
NbC25292626g0004.1 protein AED:0.08 eAED:0.08 QI:0	1 0.5|1|1|1|4|0|159; (*GB) gi|132118|sp|P26573.1|RBS8_NICPL (e_value=2e-112) RecName: Full=Ribulose bisphosphate carboxylase small chain 8B, chloroplastic; Short=RuBisCO small subunit 8B; Flags: Precursor;; (*SWP) sp|P26573|RBS8_NICPL (e_value=7e-114) Ribulose bisphosphate carboxylase small chain 8B, chloroplastic OS=Nicotiana plumbaginifolia GN=RBCS-8B PE=3 SV=1;; (*TAIR) AT5G38410.1 (e_value=3e…	7.76267	22.01	1	0	2	2	159	18.2181	7.1958
NbC25292626g0004.1 protein AED:0.08 eAED:0.08 QI:0	1 0.5|1|1|1|4|0|159; (*GB) gi|132118|sp|P26573.1|RBS8_NICPL (e_value=2e-112) RecName: Full=Ribulose bisphosphate carboxylase small chain 8B, chloroplastic; Short=RuBisCO small subunit 8B; Flags: Precursor;; (*SWP) sp|P26573|RBS8_NICPL (e_value=7e-114) Ribulose bisphosphate carboxylase small chain 8B, chloroplastic OS=Nicotiana plumbaginifolia GN=RBCS-8B PE=3 SV=1;; (*TAIR) AT5G38410.1 (e_value=3e…	3.62166	9.43	1	0	1	1	159	18.2181	7.1958
NbC25292626g0004.1 protein AED:0.08 eAED:0.08 QI:0	1 0.5|1|1|1|4|0|159; (*GB) gi|132118|sp|P26573.1|RBS8_NICPL (e_value=2e-112) RecName: Full=Ribulose bisphosphate carboxylase small chain 8B, chloroplastic; Short=RuBisCO small subunit 8B; Flags: Precursor;; (*SWP) sp|P26573|RBS8_NICPL (e_value=7e-114) Ribulose bisphosphate carboxylase small chain 8B, chloroplastic OS=Nicotiana plumbaginifolia GN=RBCS-8B PE=3 SV=1;; (*TAIR) AT5G38410.1 (e_value=3e…	3.15206	9.43	1	0	1	1	159	18.2181	7.1958
NbC25292626g0004.1 protein AED:0.08 eAED:0.08 QI:0	1 0.5|1|1|1|4|0|159; (*GB) gi|132118|sp|P26573.1|RBS8_NICPL (e_value=2e-112) RecName: Full=Ribulose bisphosphate carboxylase small chain 8B, chloroplastic; Short=RuBisCO small subunit 8B; Flags: Precursor;; (*SWP) sp|P26573|RBS8_NICPL (e_value=7e-114) Ribulose bisphosphate carboxylase small chain 8B, chloroplastic OS=Nicotiana plumbaginifolia GN=RBCS-8B PE=3 SV=1;; (*TAIR) AT5G38410.1 (e_value=3e…	3.40057	9.43	1	0	1	1	159	18.2181	7.1958
NbC25292626g0004.1 protein AED:0.08 eAED:0.08 QI:0	1 0.5|1|1|1|4|0|159; (*GB) gi|132118|sp|P26573.1|RBS8_NICPL (e_value=2e-112) RecName: Full=Ribulose bisphosphate carboxylase small chain 8B, chloroplastic; Short=RuBisCO small subunit 8B; Flags: Precursor;; (*SWP) sp|P26573|RBS8_NICPL (e_value=7e-114) Ribulose bisphosphate carboxylase small chain 8B, chloroplastic OS=Nicotiana plumbaginifolia GN=RBCS-8B PE=3 SV=1;; (*TAIR) AT5G38410.1 (e_value=3e…	33.2391	37.74	1	0	3	8	159	18.2181	7.1958
NbC25292626g0004.1 protein AED:0.08 eAED:0.08 QI:0	1 0.5|1|1|1|4|0|159; (*GB) gi|132118|sp|P26573.1|RBS8_NICPL (e_value=2e-112) RecName: Full=Ribulose bisphosphate carboxylase small chain 8B, chloroplastic; Short=RuBisCO small subunit 8B; Flags: Precursor;; (*SWP) sp|P26573|RBS8_NICPL (e_value=7e-114) Ribulose bisphosphate carboxylase small chain 8B, chloroplastic OS=Nicotiana plumbaginifolia GN=RBCS-8B PE=3 SV=1;; (*TAIR) AT5G38410.1 (e_value=3e…	31.4471	37.74	1	0	3	7	159	18.2181	7.1958
NbC25292626g0004.1 protein AED:0.08 eAED:0.08 QI:0	1 0.5|1|1|1|4|0|159; (*GB) gi|132118|sp|P26573.1|RBS8_NICPL (e_value=2e-112) RecName: Full=Ribulose bisphosphate carboxylase small chain 8B, chloroplastic; Short=RuBisCO small subunit 8B; Flags: Precursor;; (*SWP) sp|P26573|RBS8_NICPL (e_value=7e-114) Ribulose bisphosphate carboxylase small chain 8B, chloroplastic OS=Nicotiana plumbaginifolia GN=RBCS-8B PE=3 SV=1;; (*TAIR) AT5G38410.1 (e_value=3e…	10.7003	22.01	1	0	2	3	159	18.2181	7.1958
NbC25292626g0004.1 protein AED:0.08 eAED:0.08 QI:0	1 0.5|1|1|1|4|0|159; (*GB) gi|132118|sp|P26573.1|RBS8_NICPL (e_value=2e-112) RecName: Full=Ribulose bisphosphate carboxylase small chain 8B, chloroplastic; Short=RuBisCO small subunit 8B; Flags: Precursor;; (*SWP) sp|P26573|RBS8_NICPL (e_value=7e-114) Ribulose bisphosphate carboxylase small chain 8B, chloroplastic OS=Nicotiana plumbaginifolia GN=RBCS-8B PE=3 SV=1;; (*TAIR) AT5G38410.1 (e_value=3e…	20.9573	37.74	1	0	3	5	159	18.2181	7.1958
NbC25292626g0004.1 protein AED:0.08 eAED:0.08 QI:0	1 0.5|1|1|1|4|0|159; (*GB) gi|132118|sp|P26573.1|RBS8_NICPL (e_value=2e-112) RecName: Full=Ribulose bisphosphate carboxylase small chain 8B, chloroplastic; Short=RuBisCO small subunit 8B; Flags: Precursor;; (*SWP) sp|P26573|RBS8_NICPL (e_value=7e-114) Ribulose bisphosphate carboxylase small chain 8B, chloroplastic OS=Nicotiana plumbaginifolia GN=RBCS-8B PE=3 SV=1;; (*TAIR) AT5G38410.1 (e_value=3e…	15.9215	25.16	1	0	2	4	159	18.2181	7.1958
NbC25292626g0004.1 protein AED:0.08 eAED:0.08 QI:0	1 0.5|1|1|1|4|0|159; (*GB) gi|132118|sp|P26573.1|RBS8_NICPL (e_value=2e-112) RecName: Full=Ribulose bisphosphate carboxylase small chain 8B, chloroplastic; Short=RuBisCO small subunit 8B; Flags: Precursor;; (*SWP) sp|P26573|RBS8_NICPL (e_value=7e-114) Ribulose bisphosphate carboxylase small chain 8B, chloroplastic OS=Nicotiana plumbaginifolia GN=RBCS-8B PE=3 SV=1;; (*TAIR) AT5G38410.1 (e_value=3e…	7.07697	9.43	1	0	1	2	159	18.2181	7.1958
NbC25292626g0004.1 protein AED:0.08 eAED:0.08 QI:0	1 0.5|1|1|1|4|0|159; (*GB) gi|132118|sp|P26573.1|RBS8_NICPL (e_value=2e-112) RecName: Full=Ribulose bisphosphate carboxylase small chain 8B, chloroplastic; Short=RuBisCO small subunit 8B; Flags: Precursor;; (*SWP) sp|P26573|RBS8_NICPL (e_value=7e-114) Ribulose bisphosphate carboxylase small chain 8B, chloroplastic OS=Nicotiana plumbaginifolia GN=RBCS-8B PE=3 SV=1;; (*TAIR) AT5G38410.1 (e_value=3e…	27.6781	37.74	1	0	4	7	159	18.2181	7.1958
NbC25292626g0004.1 protein AED:0.08 eAED:0.08 QI:0	1 0.5|1|1|1|4|0|159; (*GB) gi|132118|sp|P26573.1|RBS8_NICPL (e_value=2e-112) RecName: Full=Ribulose bisphosphate carboxylase small chain 8B, chloroplastic; Short=RuBisCO small subunit 8B; Flags: Precursor;; (*SWP) sp|P26573|RBS8_NICPL (e_value=7e-114) Ribulose bisphosphate carboxylase small chain 8B, chloroplastic OS=Nicotiana plumbaginifolia GN=RBCS-8B PE=3 SV=1;; (*TAIR) AT5G38410.1 (e_value=3e…	28.4135	37.74	1	0	3	7	159	18.2181	7.1958
NbC25415813g0001.1 protein ; (*GB) gi	357476435 ref|XP_003608503.1| (e_value=2e-19) Pre-rRNA-processing protein ESF1 [Medicago truncatula];; (*TAIR) AT3G01160.1 (e_value=6e-12) | Symbols: | FUNCTIONS IN: molecular_function unknown; INVOLVED IN: biological_process unknown; LOCATED IN: cytosol, nucleus; EXPRESSED IN: 22 plant structures; EXPRESSED DURING: 13 growth stages; CONTAINS InterPro DOMAIN/s: NUC153 (InterPro:IPR012580); Has 36…	2.99809	10.8	1	0	1	2	213	23.8331	4.66553
NbC25449263g0001.1 protein ; (*GB) gi	255573202 ref|XP_002527530.1| (e_value=1e-18) cyclin, putative [Ricinus communis];; (*ITAG) Solyc04g008070.1.1 (e_value=4e-42) evidence_code:10F0H1E0IEG genomic_reference:SL2.40ch04 gene_region:1731222-1734904 transcript_region:SL2.40ch04:1731222..1734904+ go_terms:GO:0005634 functional_description:"Cyclin A (AHRD V1 *-*- P90681_ASTPE); contains Interpro domain(s) IPR013763 Cyclin-related ";	2.85791	14.39	1	0	1	1	132	15.5884	4.62744
NbC25498951g0003.1 protein AED:0.29 eAED:0.47 QI:81	1 0|1|1|1|2|0|27	3.12267	100	1	0	1	8	27	2.56015	5.77002
NbC25737543g0001.1 protein AED:0.07 eAED:0.09 QI:24	1 0.6|1|1|1|5|0|279; (*GB) gi|10798652|emb|CAC12826.1| (e_value=0.0) malate dehydrogenase [Nicotiana tabacum];; (*SWP) sp|O24047|MDHC_MESCR (e_value=0.0) Malate dehydrogenase, cytoplasmic OS=Mesembryanthemum crystallinum GN=MDH PE=2 SV=1;; (*TAIR) AT1G04410.1 (e_value=0.0) | Symbols: | Lactate/malate dehydrogenase family protein | chr1:1189418-1191267 REVERSE LENGTH=332;; (*ITAG) Solyc09g090140.2…	3.2092	4.3	1	0	1	1	279	29.7152	6.78564
NbC25737543g0001.1 protein AED:0.07 eAED:0.09 QI:24	1 0.6|1|1|1|5|0|279; (*GB) gi|10798652|emb|CAC12826.1| (e_value=0.0) malate dehydrogenase [Nicotiana tabacum];; (*SWP) sp|O24047|MDHC_MESCR (e_value=0.0) Malate dehydrogenase, cytoplasmic OS=Mesembryanthemum crystallinum GN=MDH PE=2 SV=1;; (*TAIR) AT1G04410.1 (e_value=0.0) | Symbols: | Lactate/malate dehydrogenase family protein | chr1:1189418-1191267 REVERSE LENGTH=332;; (*ITAG) Solyc09g090140.2…	3.27405	4.3	1	0	1	1	279	29.7152	6.78564
NbC25737543g0001.1 protein AED:0.07 eAED:0.09 QI:24	1 0.6|1|1|1|5|0|279; (*GB) gi|10798652|emb|CAC12826.1| (e_value=0.0) malate dehydrogenase [Nicotiana tabacum];; (*SWP) sp|O24047|MDHC_MESCR (e_value=0.0) Malate dehydrogenase, cytoplasmic OS=Mesembryanthemum crystallinum GN=MDH PE=2 SV=1;; (*TAIR) AT1G04410.1 (e_value=0.0) | Symbols: | Lactate/malate dehydrogenase family protein | chr1:1189418-1191267 REVERSE LENGTH=332;; (*ITAG) Solyc09g090140.2…	3.66293	5.73	1	0	1	1	279	29.7152	6.78564
NbC25737543g0001.1 protein AED:0.07 eAED:0.09 QI:24	1 0.6|1|1|1|5|0|279; (*GB) gi|10798652|emb|CAC12826.1| (e_value=0.0) malate dehydrogenase [Nicotiana tabacum];; (*SWP) sp|O24047|MDHC_MESCR (e_value=0.0) Malate dehydrogenase, cytoplasmic OS=Mesembryanthemum crystallinum GN=MDH PE=2 SV=1;; (*TAIR) AT1G04410.1 (e_value=0.0) | Symbols: | Lactate/malate dehydrogenase family protein | chr1:1189418-1191267 REVERSE LENGTH=332;; (*ITAG) Solyc09g090140.2…	3.89512	5.73	1	0	1	1	279	29.7152	6.78564
NbC25737543g0001.1 protein AED:0.07 eAED:0.09 QI:24	1 0.6|1|1|1|5|0|279; (*GB) gi|10798652|emb|CAC12826.1| (e_value=0.0) malate dehydrogenase [Nicotiana tabacum];; (*SWP) sp|O24047|MDHC_MESCR (e_value=0.0) Malate dehydrogenase, cytoplasmic OS=Mesembryanthemum crystallinum GN=MDH PE=2 SV=1;; (*TAIR) AT1G04410.1 (e_value=0.0) | Symbols: | Lactate/malate dehydrogenase family protein | chr1:1189418-1191267 REVERSE LENGTH=332;; (*ITAG) Solyc09g090140.2…	3.7136	5.73	1	0	1	1	279	29.7152	6.78564
NbC25737543g0001.1 protein AED:0.07 eAED:0.09 QI:24	1 0.6|1|1|1|5|0|279; (*GB) gi|10798652|emb|CAC12826.1| (e_value=0.0) malate dehydrogenase [Nicotiana tabacum];; (*SWP) sp|O24047|MDHC_MESCR (e_value=0.0) Malate dehydrogenase, cytoplasmic OS=Mesembryanthemum crystallinum GN=MDH PE=2 SV=1;; (*TAIR) AT1G04410.1 (e_value=0.0) | Symbols: | Lactate/malate dehydrogenase family protein | chr1:1189418-1191267 REVERSE LENGTH=332;; (*ITAG) Solyc09g090140.2…	2.98834	5.73	1	0	1	1	279	29.7152	6.78564
NbC25737543g0001.1 protein AED:0.07 eAED:0.09 QI:24	1 0.6|1|1|1|5|0|279; (*GB) gi|10798652|emb|CAC12826.1| (e_value=0.0) malate dehydrogenase [Nicotiana tabacum];; (*SWP) sp|O24047|MDHC_MESCR (e_value=0.0) Malate dehydrogenase, cytoplasmic OS=Mesembryanthemum crystallinum GN=MDH PE=2 SV=1;; (*TAIR) AT1G04410.1 (e_value=0.0) | Symbols: | Lactate/malate dehydrogenase family protein | chr1:1189418-1191267 REVERSE LENGTH=332;; (*ITAG) Solyc09g090140.2…	3.63442	5.73	1	0	1	1	279	29.7152	6.78564
NbC25737543g0001.1 protein AED:0.07 eAED:0.09 QI:24	1 0.6|1|1|1|5|0|279; (*GB) gi|10798652|emb|CAC12826.1| (e_value=0.0) malate dehydrogenase [Nicotiana tabacum];; (*SWP) sp|O24047|MDHC_MESCR (e_value=0.0) Malate dehydrogenase, cytoplasmic OS=Mesembryanthemum crystallinum GN=MDH PE=2 SV=1;; (*TAIR) AT1G04410.1 (e_value=0.0) | Symbols: | Lactate/malate dehydrogenase family protein | chr1:1189418-1191267 REVERSE LENGTH=332;; (*ITAG) Solyc09g090140.2…	3.49141	5.73	1	0	1	1	279	29.7152	6.78564
NbC25737543g0001.1 protein AED:0.07 eAED:0.09 QI:24	1 0.6|1|1|1|5|0|279; (*GB) gi|10798652|emb|CAC12826.1| (e_value=0.0) malate dehydrogenase [Nicotiana tabacum];; (*SWP) sp|O24047|MDHC_MESCR (e_value=0.0) Malate dehydrogenase, cytoplasmic OS=Mesembryanthemum crystallinum GN=MDH PE=2 SV=1;; (*TAIR) AT1G04410.1 (e_value=0.0) | Symbols: | Lactate/malate dehydrogenase family protein | chr1:1189418-1191267 REVERSE LENGTH=332;; (*ITAG) Solyc09g090140.2…	49.0146	34.05	1	2	5	10	279	29.7152	6.78564
NbC25737543g0001.1 protein AED:0.07 eAED:0.09 QI:24	1 0.6|1|1|1|5|0|279; (*GB) gi|10798652|emb|CAC12826.1| (e_value=0.0) malate dehydrogenase [Nicotiana tabacum];; (*SWP) sp|O24047|MDHC_MESCR (e_value=0.0) Malate dehydrogenase, cytoplasmic OS=Mesembryanthemum crystallinum GN=MDH PE=2 SV=1;; (*TAIR) AT1G04410.1 (e_value=0.0) | Symbols: | Lactate/malate dehydrogenase family protein | chr1:1189418-1191267 REVERSE LENGTH=332;; (*ITAG) Solyc09g090140.2…	38.454	34.05	1	2	5	9	279	29.7152	6.78564
NbC25737543g0001.1 protein AED:0.07 eAED:0.09 QI:24	1 0.6|1|1|1|5|0|279; (*GB) gi|10798652|emb|CAC12826.1| (e_value=0.0) malate dehydrogenase [Nicotiana tabacum];; (*SWP) sp|O24047|MDHC_MESCR (e_value=0.0) Malate dehydrogenase, cytoplasmic OS=Mesembryanthemum crystallinum GN=MDH PE=2 SV=1;; (*TAIR) AT1G04410.1 (e_value=0.0) | Symbols: | Lactate/malate dehydrogenase family protein | chr1:1189418-1191267 REVERSE LENGTH=332;; (*ITAG) Solyc09g090140.2…	7.99129	10.04	1	0	2	2	279	29.7152	6.78564
NbC25737543g0001.1 protein AED:0.07 eAED:0.09 QI:24	1 0.6|1|1|1|5|0|279; (*GB) gi|10798652|emb|CAC12826.1| (e_value=0.0) malate dehydrogenase [Nicotiana tabacum];; (*SWP) sp|O24047|MDHC_MESCR (e_value=0.0) Malate dehydrogenase, cytoplasmic OS=Mesembryanthemum crystallinum GN=MDH PE=2 SV=1;; (*TAIR) AT1G04410.1 (e_value=0.0) | Symbols: | Lactate/malate dehydrogenase family protein | chr1:1189418-1191267 REVERSE LENGTH=332;; (*ITAG) Solyc09g090140.2…	9.05533	16.85	1	1	2	2	279	29.7152	6.78564
NbC25737543g0001.1 protein AED:0.07 eAED:0.09 QI:24	1 0.6|1|1|1|5|0|279; (*GB) gi|10798652|emb|CAC12826.1| (e_value=0.0) malate dehydrogenase [Nicotiana tabacum];; (*SWP) sp|O24047|MDHC_MESCR (e_value=0.0) Malate dehydrogenase, cytoplasmic OS=Mesembryanthemum crystallinum GN=MDH PE=2 SV=1;; (*TAIR) AT1G04410.1 (e_value=0.0) | Symbols: | Lactate/malate dehydrogenase family protein | chr1:1189418-1191267 REVERSE LENGTH=332;; (*ITAG) Solyc09g090140.2…	8.60992	10.04	1	0	2	2	279	29.7152	6.78564
NbC25737543g0001.1 protein AED:0.07 eAED:0.09 QI:24	1 0.6|1|1|1|5|0|279; (*GB) gi|10798652|emb|CAC12826.1| (e_value=0.0) malate dehydrogenase [Nicotiana tabacum];; (*SWP) sp|O24047|MDHC_MESCR (e_value=0.0) Malate dehydrogenase, cytoplasmic OS=Mesembryanthemum crystallinum GN=MDH PE=2 SV=1;; (*TAIR) AT1G04410.1 (e_value=0.0) | Symbols: | Lactate/malate dehydrogenase family protein | chr1:1189418-1191267 REVERSE LENGTH=332;; (*ITAG) Solyc09g090140.2…	15.0674	13.26	1	1	3	4	279	29.7152	6.78564
NbC25737543g0001.1 protein AED:0.07 eAED:0.09 QI:24	1 0.6|1|1|1|5|0|279; (*GB) gi|10798652|emb|CAC12826.1| (e_value=0.0) malate dehydrogenase [Nicotiana tabacum];; (*SWP) sp|O24047|MDHC_MESCR (e_value=0.0) Malate dehydrogenase, cytoplasmic OS=Mesembryanthemum crystallinum GN=MDH PE=2 SV=1;; (*TAIR) AT1G04410.1 (e_value=0.0) | Symbols: | Lactate/malate dehydrogenase family protein | chr1:1189418-1191267 REVERSE LENGTH=332;; (*ITAG) Solyc09g090140.2…	7.9144	10.04	1	0	2	2	279	29.7152	6.78564
NbC25742659g0003.1 protein AED:0.11 eAED:0.11 QI:96	1 1|1|1|1|2|0|342; (*GB) gi|119012|sp|P23547.1|E13G_TOBAC (e_value=0.0) RecName: Full=Glucan endo-1,3-beta-glucosidase, acidic isoform GI9; AltName: Full=(1-;; (*SWP) sp|P23547|E13G_TOBAC (e_value=0.0) Glucan endo-1,3-beta-glucosidase, acidic isoform GI9 OS=Nicotiana tabacum GN=PR2 PE=1 SV=1;; (*TAIR) AT4G16260.1 (e_value=3e-117) | Symbols: | Glycosyl hydrolase superfamily protein | chr4:9200180-…	2.96493	3.51	1	0	1	1	342	37.627	5.61768
NbC25766560g0001.1 protein AED:0.36 eAED:0.84 QI:21	0 0|1|0|0|3|0|83	2.99146	21.69	1	1	1	1	83	9.47293	8.14795
NbC25766560g0001.1 protein AED:0.36 eAED:0.84 QI:21	0 0|1|0|0|3|0|83	6.42073	21.69	1	1	1	2	83	9.47293	8.14795
NbC25792767g0001.1 protein AED:0.05 eAED:0.05 QI:0	-1 1|1|-1|1|1|0|149; (*GB) gi|3036953|dbj|BAA25395.1| (e_value=3e-103) light harvesting chlorophyll a/b-binding protein [Nicotiana sylvestris];; (*SWP) sp|P27491|CB27_TOBAC (e_value=1e-104) Chlorophyll a-b binding protein 7, chloroplastic OS=Nicotiana tabacum GN=CAB7 PE=3 SV=1;; (*TAIR) AT1G29930.1 (e_value=2e-90) | Symbols: CAB1, AB140, CAB140, LHCB1.3 | chlorophyll A/B binding protein 1 | chr1:…	3.00761	11.41	1	0	1	1	149	15.7678	7.12256
NbC25816420g0002.1 protein AED:0.13 eAED:0.30 QI:0	1 0.5|1|1|1|2|0|143; (*GB) gi|340248748|dbj|BAK52672.1| (e_value=4e-70) cytokinin oxidase [Petunia x hybrida];; (*SWP) sp|Q9LTS3|CKX3_ARATH (e_value=6e-53) Cytokinin dehydrogenase 3 OS=Arabidopsis thaliana GN=CKX3 PE=1 SV=1;; (*TAIR) AT5G56970.1 (e_value=5e-54) | Symbols: CKX3, ATCKX3 | cytokinin oxidase 3 | chr5:23044944-23048245 REVERSE LENGTH=523;; (*ITAG) Solyc12g008900.1.1 (e_value=2e-68) ev…	4.16772	12.59	1	0	1	1	143	16.2872	8.82178
NbC25816420g0002.1 protein AED:0.13 eAED:0.30 QI:0	1 0.5|1|1|1|2|0|143; (*GB) gi|340248748|dbj|BAK52672.1| (e_value=4e-70) cytokinin oxidase [Petunia x hybrida];; (*SWP) sp|Q9LTS3|CKX3_ARATH (e_value=6e-53) Cytokinin dehydrogenase 3 OS=Arabidopsis thaliana GN=CKX3 PE=1 SV=1;; (*TAIR) AT5G56970.1 (e_value=5e-54) | Symbols: CKX3, ATCKX3 | cytokinin oxidase 3 | chr5:23044944-23048245 REVERSE LENGTH=523;; (*ITAG) Solyc12g008900.1.1 (e_value=2e-68) ev…	3.95633	12.59	1	0	1	1	143	16.2872	8.82178
NbC25835968g0001.1 protein AED:0.05 eAED:0.05 QI:0	-1 0|1|-1|1|1|0|45	2.86735	26.67	1	0	1	1	45	4.50208	4.22119
NbC25844668g0002.1 protein AED:0.37 eAED:0.37 QI:0	-1 0|1|-1|1|1|0|114	3.77379	28.07	1	1	1	1	114	13.4017	7.43018
NbC25875444g0004.1 protein AED:0.06 eAED:0.06 QI:0	1 0.5|1|1|0|2|0|159; (*GB) gi|871485|emb|CAA58733.1| (e_value=1e-108) PAR-1a [Nicotiana tabacum];; (*TAIR) AT5G52390.1 (e_value=5e-68) | Symbols: | PAR1 protein | chr5:21264281-21265173 REVERSE LENGTH=195;; (*ITAG) Solyc03g025670.2.1 (e_value=1e-91) genomic_reference:SL2.40ch03 gene_region:7490876-7492241 transcript_region:SL2.40ch03:7490876..7492241+ functional_description:"PAR-1c protein (AHRD …	3.5804	11.32	1	0	1	2	159	17.3794	6.16357
NbC25904295g0003.1 protein AED:0.13 eAED:0.16 QI:7	-1 0|1|-1|0|1|0|57; (*GB) gi|2497901|sp|Q40396.1|MT2_NICGU (e_value=2e-29) RecName: Full=Metallothionein-like protein type 2;; (*SWP) sp|Q40396|MT2_NICGU (e_value=5e-31) Metallothionein-like protein type 2 OS=Nicotiana glutinosa PE=3 SV=1;; (*TAIR) AT5G02380.1 (e_value=2e-14) | Symbols: MT2B | metallothionein 2B | chr5:506755-507164 REVERSE LENGTH=77;; (*ITAG) Solyc09g010800.2.1 (e_value=1e-27) g…	4.32809	42.11	1	0	1	1	57	5.97154	4.43701
NbC25904295g0003.1 protein AED:0.13 eAED:0.16 QI:7	-1 0|1|-1|0|1|0|57; (*GB) gi|2497901|sp|Q40396.1|MT2_NICGU (e_value=2e-29) RecName: Full=Metallothionein-like protein type 2;; (*SWP) sp|Q40396|MT2_NICGU (e_value=5e-31) Metallothionein-like protein type 2 OS=Nicotiana glutinosa PE=3 SV=1;; (*TAIR) AT5G02380.1 (e_value=2e-14) | Symbols: MT2B | metallothionein 2B | chr5:506755-507164 REVERSE LENGTH=77;; (*ITAG) Solyc09g010800.2.1 (e_value=1e-27) g…	4.4068	42.11	1	1	1	1	57	5.97154	4.43701
NbC25918569g0001.1 protein AED:0.00 eAED:0.00 QI:0	-1 0|1|-1|1|1|0|103; (*GB) gi|195617694|gb|ACG30677.1| (e_value=1e-51) histone H4 [Zea mays];; (*SWP) sp|P0CG89|H4_SOYBN (e_value=1e-52) Histone H4 OS=Glycine max PE=3 SV=1;; (*TAIR) AT5G59970.1 (e_value=9e-54) | Symbols: | Histone superfamily protein | chr5:24146352-24146663 REVERSE LENGTH=103;; (*ITAG) Solyc11g066160.1.1 (e_value=8e-54) evidence_code:10F1H1E1IEG genomic_reference:SL2.40ch11 gen…	9.58225	9.71	1	0	1	3	103	11.4024	11.4731
NbC25918569g0001.1 protein AED:0.00 eAED:0.00 QI:0	-1 0|1|-1|1|1|0|103; (*GB) gi|195617694|gb|ACG30677.1| (e_value=1e-51) histone H4 [Zea mays];; (*SWP) sp|P0CG89|H4_SOYBN (e_value=1e-52) Histone H4 OS=Glycine max PE=3 SV=1;; (*TAIR) AT5G59970.1 (e_value=9e-54) | Symbols: | Histone superfamily protein | chr5:24146352-24146663 REVERSE LENGTH=103;; (*ITAG) Solyc11g066160.1.1 (e_value=8e-54) evidence_code:10F1H1E1IEG genomic_reference:SL2.40ch11 gen…	3.02383	9.71	1	0	1	1	103	11.4024	11.4731
NbC26109045g0003.1 protein AED:0.22 eAED:0.22 QI:57	0.33 0.5|1|0.33|0.5|4|290|523; (*SWP) sp|Q40392|TMVRN_NICGU (e_value=1e-14) TMV resistance protein N OS=Nicotiana glutinosa GN=N PE=1 SV=1;; (*TAIR) AT5G36930.1 (e_value=2e-28) | Symbols: | Disease resistance protein (TIR-NBS-LRR class) family | chr5:14567771-14571907 REVERSE LENGTH=1188;; (*ITAG) Solyc01g102880.1.1 (e_value=4e-162) evidence_code:10F0H1E0IEG genomic_reference:SL2.40ch01 gene_regi…	3.73021	3.63	1	0	1	2	523	59.1894	8.88037
NbC26109045g0003.1 protein AED:0.22 eAED:0.22 QI:57	0.33 0.5|1|0.33|0.5|4|290|523; (*SWP) sp|Q40392|TMVRN_NICGU (e_value=1e-14) TMV resistance protein N OS=Nicotiana glutinosa GN=N PE=1 SV=1;; (*TAIR) AT5G36930.1 (e_value=2e-28) | Symbols: | Disease resistance protein (TIR-NBS-LRR class) family | chr5:14567771-14571907 REVERSE LENGTH=1188;; (*ITAG) Solyc01g102880.1.1 (e_value=4e-162) evidence_code:10F0H1E0IEG genomic_reference:SL2.40ch01 gene_regi…	6.16707	3.63	1	0	1	3	523	59.1894	8.88037
NbC26109045g0003.1 protein AED:0.22 eAED:0.22 QI:57	0.33 0.5|1|0.33|0.5|4|290|523; (*SWP) sp|Q40392|TMVRN_NICGU (e_value=1e-14) TMV resistance protein N OS=Nicotiana glutinosa GN=N PE=1 SV=1;; (*TAIR) AT5G36930.1 (e_value=2e-28) | Symbols: | Disease resistance protein (TIR-NBS-LRR class) family | chr5:14567771-14571907 REVERSE LENGTH=1188;; (*ITAG) Solyc01g102880.1.1 (e_value=4e-162) evidence_code:10F0H1E0IEG genomic_reference:SL2.40ch01 gene_regi…	3.05174	3.63	1	0	1	1	523	59.1894	8.88037
NbC26109045g0003.1 protein AED:0.22 eAED:0.22 QI:57	0.33 0.5|1|0.33|0.5|4|290|523; (*SWP) sp|Q40392|TMVRN_NICGU (e_value=1e-14) TMV resistance protein N OS=Nicotiana glutinosa GN=N PE=1 SV=1;; (*TAIR) AT5G36930.1 (e_value=2e-28) | Symbols: | Disease resistance protein (TIR-NBS-LRR class) family | chr5:14567771-14571907 REVERSE LENGTH=1188;; (*ITAG) Solyc01g102880.1.1 (e_value=4e-162) evidence_code:10F0H1E0IEG genomic_reference:SL2.40ch01 gene_regi…	6.18158	3.63	1	1	1	2	523	59.1894	8.88037
NbC26109045g0003.1 protein AED:0.22 eAED:0.22 QI:57	0.33 0.5|1|0.33|0.5|4|290|523; (*SWP) sp|Q40392|TMVRN_NICGU (e_value=1e-14) TMV resistance protein N OS=Nicotiana glutinosa GN=N PE=1 SV=1;; (*TAIR) AT5G36930.1 (e_value=2e-28) | Symbols: | Disease resistance protein (TIR-NBS-LRR class) family | chr5:14567771-14571907 REVERSE LENGTH=1188;; (*ITAG) Solyc01g102880.1.1 (e_value=4e-162) evidence_code:10F0H1E0IEG genomic_reference:SL2.40ch01 gene_regi…	3.1326	3.63	1	0	1	2	523	59.1894	8.88037
NbC26109045g0003.1 protein AED:0.22 eAED:0.22 QI:57	0.33 0.5|1|0.33|0.5|4|290|523; (*SWP) sp|Q40392|TMVRN_NICGU (e_value=1e-14) TMV resistance protein N OS=Nicotiana glutinosa GN=N PE=1 SV=1;; (*TAIR) AT5G36930.1 (e_value=2e-28) | Symbols: | Disease resistance protein (TIR-NBS-LRR class) family | chr5:14567771-14571907 REVERSE LENGTH=1188;; (*ITAG) Solyc01g102880.1.1 (e_value=4e-162) evidence_code:10F0H1E0IEG genomic_reference:SL2.40ch01 gene_regi…	6.00654	3.63	1	1	1	2	523	59.1894	8.88037
NbC26109045g0003.1 protein AED:0.22 eAED:0.22 QI:57	0.33 0.5|1|0.33|0.5|4|290|523; (*SWP) sp|Q40392|TMVRN_NICGU (e_value=1e-14) TMV resistance protein N OS=Nicotiana glutinosa GN=N PE=1 SV=1;; (*TAIR) AT5G36930.1 (e_value=2e-28) | Symbols: | Disease resistance protein (TIR-NBS-LRR class) family | chr5:14567771-14571907 REVERSE LENGTH=1188;; (*ITAG) Solyc01g102880.1.1 (e_value=4e-162) evidence_code:10F0H1E0IEG genomic_reference:SL2.40ch01 gene_regi…	3.06761	3.63	1	0	1	1	523	59.1894	8.88037
NbC26109045g0003.1 protein AED:0.22 eAED:0.22 QI:57	0.33 0.5|1|0.33|0.5|4|290|523; (*SWP) sp|Q40392|TMVRN_NICGU (e_value=1e-14) TMV resistance protein N OS=Nicotiana glutinosa GN=N PE=1 SV=1;; (*TAIR) AT5G36930.1 (e_value=2e-28) | Symbols: | Disease resistance protein (TIR-NBS-LRR class) family | chr5:14567771-14571907 REVERSE LENGTH=1188;; (*ITAG) Solyc01g102880.1.1 (e_value=4e-162) evidence_code:10F0H1E0IEG genomic_reference:SL2.40ch01 gene_regi…	5.96246	3.63	1	1	1	2	523	59.1894	8.88037
NbC26152230g0001.1 protein ; (*GB) gi	359477166 ref|XP_003631945.1| (e_value=9e-153) PREDICTED: uncharacterized protein LOC100246622 isoform 2 [Vitis vinifera];; (*TAIR) AT4G16070.2 (e_value=4e-146) | Symbols: | Mono-/di-acylglycerol lipase, N-terminal;Lipase, class 3 | chr4:9096808-9100596 REVERSE LENGTH=646;; (*ITAG) Solyc03g122290.2.1 (e_value=7e-25) genomic_reference:SL2.40ch03 gene_region:64213482-64217360 transcript_region:SL2.…	3.05398	6.21	1	1	1	1	290	31.6548	8.86572
NbC26241325g0002.1 protein ; (*GB) gi	255587675 ref|XP_002534352.1| (e_value=9e-37) GTP cyclohydrolase II, putative [Ricinus communis];; (*SWP) sp|P47924|RIBBA_ARATH (e_value=1e-26) Riboflavin biosynthesis protein ribBA, chloroplastic OS=Arabidopsis thaliana GN=RIBBA PE=2 SV=2;; (*TAIR) AT5G59750.2 (e_value=3e-32) | Symbols: | DHBP synthase RibB-like alpha/beta domain;GTP cyclohydrolase II | chr5:24073397-24075411 FORWARD LENGTH=543;…	3.01231	16.3	1	1	1	1	92	10.2435	10.2427
NbC26241325g0002.1 protein ; (*GB) gi	255587675 ref|XP_002534352.1| (e_value=9e-37) GTP cyclohydrolase II, putative [Ricinus communis];; (*SWP) sp|P47924|RIBBA_ARATH (e_value=1e-26) Riboflavin biosynthesis protein ribBA, chloroplastic OS=Arabidopsis thaliana GN=RIBBA PE=2 SV=2;; (*TAIR) AT5G59750.2 (e_value=3e-32) | Symbols: | DHBP synthase RibB-like alpha/beta domain;GTP cyclohydrolase II | chr5:24073397-24075411 FORWARD LENGTH=543;…	6.12476	16.3	1	1	1	2	92	10.2435	10.2427
NbC26241325g0002.1 protein ; (*GB) gi	255587675 ref|XP_002534352.1| (e_value=9e-37) GTP cyclohydrolase II, putative [Ricinus communis];; (*SWP) sp|P47924|RIBBA_ARATH (e_value=1e-26) Riboflavin biosynthesis protein ribBA, chloroplastic OS=Arabidopsis thaliana GN=RIBBA PE=2 SV=2;; (*TAIR) AT5G59750.2 (e_value=3e-32) | Symbols: | DHBP synthase RibB-like alpha/beta domain;GTP cyclohydrolase II | chr5:24073397-24075411 FORWARD LENGTH=543;…	2.88589	16.3	1	0	1	1	92	10.2435	10.2427
NbC26252415g0001.1 protein AED:0.15 eAED:0.15 QI:0	0 0|0.5|1|1|2|0|91; (*GB) gi|297739775|emb|CBI29957.3| (e_value=7e-28) unnamed protein product [Vitis vinifera];; (*SWP) sp|P46302|RS28_MAIZE (e_value=2e-23) 40S ribosomal protein S28 OS=Zea mays GN=RPS28 PE=3 SV=1;; (*TAIR) AT5G64140.1 (e_value=1e-23) | Symbols: RPS28 | ribosomal protein S28 | chr5:25667529-25667723 REVERSE LENGTH=64;; (*ITAG) Solyc10g078630.1.1 (e_value=2e-30) evidence_code:10F…	6.51835	13.19	1	0	1	2	91	10.2925	10.4624
NbC26252415g0001.1 protein AED:0.15 eAED:0.15 QI:0	0 0|0.5|1|1|2|0|91; (*GB) gi|297739775|emb|CBI29957.3| (e_value=7e-28) unnamed protein product [Vitis vinifera];; (*SWP) sp|P46302|RS28_MAIZE (e_value=2e-23) 40S ribosomal protein S28 OS=Zea mays GN=RPS28 PE=3 SV=1;; (*TAIR) AT5G64140.1 (e_value=1e-23) | Symbols: RPS28 | ribosomal protein S28 | chr5:25667529-25667723 REVERSE LENGTH=64;; (*ITAG) Solyc10g078630.1.1 (e_value=2e-30) evidence_code:10F…	6.21431	13.19	1	0	1	2	91	10.2925	10.4624
NbC26252415g0001.1 protein AED:0.15 eAED:0.15 QI:0	0 0|0.5|1|1|2|0|91; (*GB) gi|297739775|emb|CBI29957.3| (e_value=7e-28) unnamed protein product [Vitis vinifera];; (*SWP) sp|P46302|RS28_MAIZE (e_value=2e-23) 40S ribosomal protein S28 OS=Zea mays GN=RPS28 PE=3 SV=1;; (*TAIR) AT5G64140.1 (e_value=1e-23) | Symbols: RPS28 | ribosomal protein S28 | chr5:25667529-25667723 REVERSE LENGTH=64;; (*ITAG) Solyc10g078630.1.1 (e_value=2e-30) evidence_code:10F…	6.70427	13.19	1	0	1	2	91	10.2925	10.4624
NbC26252415g0001.1 protein AED:0.15 eAED:0.15 QI:0	0 0|0.5|1|1|2|0|91; (*GB) gi|297739775|emb|CBI29957.3| (e_value=7e-28) unnamed protein product [Vitis vinifera];; (*SWP) sp|P46302|RS28_MAIZE (e_value=2e-23) 40S ribosomal protein S28 OS=Zea mays GN=RPS28 PE=3 SV=1;; (*TAIR) AT5G64140.1 (e_value=1e-23) | Symbols: RPS28 | ribosomal protein S28 | chr5:25667529-25667723 REVERSE LENGTH=64;; (*ITAG) Solyc10g078630.1.1 (e_value=2e-30) evidence_code:10F…	10.0159	13.19	1	0	1	3	91	10.2925	10.4624
NbC26252415g0001.1 protein AED:0.15 eAED:0.15 QI:0	0 0|0.5|1|1|2|0|91; (*GB) gi|297739775|emb|CBI29957.3| (e_value=7e-28) unnamed protein product [Vitis vinifera];; (*SWP) sp|P46302|RS28_MAIZE (e_value=2e-23) 40S ribosomal protein S28 OS=Zea mays GN=RPS28 PE=3 SV=1;; (*TAIR) AT5G64140.1 (e_value=1e-23) | Symbols: RPS28 | ribosomal protein S28 | chr5:25667529-25667723 REVERSE LENGTH=64;; (*ITAG) Solyc10g078630.1.1 (e_value=2e-30) evidence_code:10F…	6.89283	13.19	1	0	1	2	91	10.2925	10.4624
NbC26252415g0001.1 protein AED:0.15 eAED:0.15 QI:0	0 0|0.5|1|1|2|0|91; (*GB) gi|297739775|emb|CBI29957.3| (e_value=7e-28) unnamed protein product [Vitis vinifera];; (*SWP) sp|P46302|RS28_MAIZE (e_value=2e-23) 40S ribosomal protein S28 OS=Zea mays GN=RPS28 PE=3 SV=1;; (*TAIR) AT5G64140.1 (e_value=1e-23) | Symbols: RPS28 | ribosomal protein S28 | chr5:25667529-25667723 REVERSE LENGTH=64;; (*ITAG) Solyc10g078630.1.1 (e_value=2e-30) evidence_code:10F…	3.11631	13.19	1	0	1	1	91	10.2925	10.4624
NbC26252415g0001.1 protein AED:0.15 eAED:0.15 QI:0	0 0|0.5|1|1|2|0|91; (*GB) gi|297739775|emb|CBI29957.3| (e_value=7e-28) unnamed protein product [Vitis vinifera];; (*SWP) sp|P46302|RS28_MAIZE (e_value=2e-23) 40S ribosomal protein S28 OS=Zea mays GN=RPS28 PE=3 SV=1;; (*TAIR) AT5G64140.1 (e_value=1e-23) | Symbols: RPS28 | ribosomal protein S28 | chr5:25667529-25667723 REVERSE LENGTH=64;; (*ITAG) Solyc10g078630.1.1 (e_value=2e-30) evidence_code:10F…	6.49752	13.19	1	0	1	2	91	10.2925	10.4624
NbC26252415g0001.1 protein AED:0.15 eAED:0.15 QI:0	0 0|0.5|1|1|2|0|91; (*GB) gi|297739775|emb|CBI29957.3| (e_value=7e-28) unnamed protein product [Vitis vinifera];; (*SWP) sp|P46302|RS28_MAIZE (e_value=2e-23) 40S ribosomal protein S28 OS=Zea mays GN=RPS28 PE=3 SV=1;; (*TAIR) AT5G64140.1 (e_value=1e-23) | Symbols: RPS28 | ribosomal protein S28 | chr5:25667529-25667723 REVERSE LENGTH=64;; (*ITAG) Solyc10g078630.1.1 (e_value=2e-30) evidence_code:10F…	10.1544	13.19	1	0	1	3	91	10.2925	10.4624
NbC26252415g0001.1 protein AED:0.15 eAED:0.15 QI:0	0 0|0.5|1|1|2|0|91; (*GB) gi|297739775|emb|CBI29957.3| (e_value=7e-28) unnamed protein product [Vitis vinifera];; (*SWP) sp|P46302|RS28_MAIZE (e_value=2e-23) 40S ribosomal protein S28 OS=Zea mays GN=RPS28 PE=3 SV=1;; (*TAIR) AT5G64140.1 (e_value=1e-23) | Symbols: RPS28 | ribosomal protein S28 | chr5:25667529-25667723 REVERSE LENGTH=64;; (*ITAG) Solyc10g078630.1.1 (e_value=2e-30) evidence_code:10F…	6.67303	13.19	1	0	1	2	91	10.2925	10.4624
NbC26252415g0001.1 protein AED:0.15 eAED:0.15 QI:0	0 0|0.5|1|1|2|0|91; (*GB) gi|297739775|emb|CBI29957.3| (e_value=7e-28) unnamed protein product [Vitis vinifera];; (*SWP) sp|P46302|RS28_MAIZE (e_value=2e-23) 40S ribosomal protein S28 OS=Zea mays GN=RPS28 PE=3 SV=1;; (*TAIR) AT5G64140.1 (e_value=1e-23) | Symbols: RPS28 | ribosomal protein S28 | chr5:25667529-25667723 REVERSE LENGTH=64;; (*ITAG) Solyc10g078630.1.1 (e_value=2e-30) evidence_code:10F…	6.71027	13.19	1	0	1	2	91	10.2925	10.4624
NbC26252415g0001.1 protein AED:0.15 eAED:0.15 QI:0	0 0|0.5|1|1|2|0|91; (*GB) gi|297739775|emb|CBI29957.3| (e_value=7e-28) unnamed protein product [Vitis vinifera];; (*SWP) sp|P46302|RS28_MAIZE (e_value=2e-23) 40S ribosomal protein S28 OS=Zea mays GN=RPS28 PE=3 SV=1;; (*TAIR) AT5G64140.1 (e_value=1e-23) | Symbols: RPS28 | ribosomal protein S28 | chr5:25667529-25667723 REVERSE LENGTH=64;; (*ITAG) Solyc10g078630.1.1 (e_value=2e-30) evidence_code:10F…	10.4312	13.19	1	0	1	3	91	10.2925	10.4624
NbC26252415g0001.1 protein AED:0.15 eAED:0.15 QI:0	0 0|0.5|1|1|2|0|91; (*GB) gi|297739775|emb|CBI29957.3| (e_value=7e-28) unnamed protein product [Vitis vinifera];; (*SWP) sp|P46302|RS28_MAIZE (e_value=2e-23) 40S ribosomal protein S28 OS=Zea mays GN=RPS28 PE=3 SV=1;; (*TAIR) AT5G64140.1 (e_value=1e-23) | Symbols: RPS28 | ribosomal protein S28 | chr5:25667529-25667723 REVERSE LENGTH=64;; (*ITAG) Solyc10g078630.1.1 (e_value=2e-30) evidence_code:10F…	6.55997	13.19	1	0	1	2	91	10.2925	10.4624
NbC26252415g0001.1 protein AED:0.15 eAED:0.15 QI:0	0 0|0.5|1|1|2|0|91; (*GB) gi|297739775|emb|CBI29957.3| (e_value=7e-28) unnamed protein product [Vitis vinifera];; (*SWP) sp|P46302|RS28_MAIZE (e_value=2e-23) 40S ribosomal protein S28 OS=Zea mays GN=RPS28 PE=3 SV=1;; (*TAIR) AT5G64140.1 (e_value=1e-23) | Symbols: RPS28 | ribosomal protein S28 | chr5:25667529-25667723 REVERSE LENGTH=64;; (*ITAG) Solyc10g078630.1.1 (e_value=2e-30) evidence_code:10F…	6.78075	13.19	1	0	1	2	91	10.2925	10.4624
NbC26252415g0001.1 protein AED:0.15 eAED:0.15 QI:0	0 0|0.5|1|1|2|0|91; (*GB) gi|297739775|emb|CBI29957.3| (e_value=7e-28) unnamed protein product [Vitis vinifera];; (*SWP) sp|P46302|RS28_MAIZE (e_value=2e-23) 40S ribosomal protein S28 OS=Zea mays GN=RPS28 PE=3 SV=1;; (*TAIR) AT5G64140.1 (e_value=1e-23) | Symbols: RPS28 | ribosomal protein S28 | chr5:25667529-25667723 REVERSE LENGTH=64;; (*ITAG) Solyc10g078630.1.1 (e_value=2e-30) evidence_code:10F…	3.58678	13.19	1	0	1	1	91	10.2925	10.4624
NbC26252415g0001.1 protein AED:0.15 eAED:0.15 QI:0	0 0|0.5|1|1|2|0|91; (*GB) gi|297739775|emb|CBI29957.3| (e_value=7e-28) unnamed protein product [Vitis vinifera];; (*SWP) sp|P46302|RS28_MAIZE (e_value=2e-23) 40S ribosomal protein S28 OS=Zea mays GN=RPS28 PE=3 SV=1;; (*TAIR) AT5G64140.1 (e_value=1e-23) | Symbols: RPS28 | ribosomal protein S28 | chr5:25667529-25667723 REVERSE LENGTH=64;; (*ITAG) Solyc10g078630.1.1 (e_value=2e-30) evidence_code:10F…	6.53437	13.19	1	0	1	2	91	10.2925	10.4624
NbC26252415g0001.1 protein AED:0.15 eAED:0.15 QI:0	0 0|0.5|1|1|2|0|91; (*GB) gi|297739775|emb|CBI29957.3| (e_value=7e-28) unnamed protein product [Vitis vinifera];; (*SWP) sp|P46302|RS28_MAIZE (e_value=2e-23) 40S ribosomal protein S28 OS=Zea mays GN=RPS28 PE=3 SV=1;; (*TAIR) AT5G64140.1 (e_value=1e-23) | Symbols: RPS28 | ribosomal protein S28 | chr5:25667529-25667723 REVERSE LENGTH=64;; (*ITAG) Solyc10g078630.1.1 (e_value=2e-30) evidence_code:10F…	3.32979	13.19	1	0	1	1	91	10.2925	10.4624
NbC26252415g0001.1 protein AED:0.15 eAED:0.15 QI:0	0 0|0.5|1|1|2|0|91; (*GB) gi|297739775|emb|CBI29957.3| (e_value=7e-28) unnamed protein product [Vitis vinifera];; (*SWP) sp|P46302|RS28_MAIZE (e_value=2e-23) 40S ribosomal protein S28 OS=Zea mays GN=RPS28 PE=3 SV=1;; (*TAIR) AT5G64140.1 (e_value=1e-23) | Symbols: RPS28 | ribosomal protein S28 | chr5:25667529-25667723 REVERSE LENGTH=64;; (*ITAG) Solyc10g078630.1.1 (e_value=2e-30) evidence_code:10F…	6.4418	13.19	1	0	1	2	91	10.2925	10.4624
NbC26252415g0001.1 protein AED:0.15 eAED:0.15 QI:0	0 0|0.5|1|1|2|0|91; (*GB) gi|297739775|emb|CBI29957.3| (e_value=7e-28) unnamed protein product [Vitis vinifera];; (*SWP) sp|P46302|RS28_MAIZE (e_value=2e-23) 40S ribosomal protein S28 OS=Zea mays GN=RPS28 PE=3 SV=1;; (*TAIR) AT5G64140.1 (e_value=1e-23) | Symbols: RPS28 | ribosomal protein S28 | chr5:25667529-25667723 REVERSE LENGTH=64;; (*ITAG) Solyc10g078630.1.1 (e_value=2e-30) evidence_code:10F…	3.32488	13.19	1	0	1	1	91	10.2925	10.4624
NbC26252415g0001.1 protein AED:0.15 eAED:0.15 QI:0	0 0|0.5|1|1|2|0|91; (*GB) gi|297739775|emb|CBI29957.3| (e_value=7e-28) unnamed protein product [Vitis vinifera];; (*SWP) sp|P46302|RS28_MAIZE (e_value=2e-23) 40S ribosomal protein S28 OS=Zea mays GN=RPS28 PE=3 SV=1;; (*TAIR) AT5G64140.1 (e_value=1e-23) | Symbols: RPS28 | ribosomal protein S28 | chr5:25667529-25667723 REVERSE LENGTH=64;; (*ITAG) Solyc10g078630.1.1 (e_value=2e-30) evidence_code:10F…	3.2637	13.19	1	0	1	1	91	10.2925	10.4624
NbC26252415g0001.1 protein AED:0.15 eAED:0.15 QI:0	0 0|0.5|1|1|2|0|91; (*GB) gi|297739775|emb|CBI29957.3| (e_value=7e-28) unnamed protein product [Vitis vinifera];; (*SWP) sp|P46302|RS28_MAIZE (e_value=2e-23) 40S ribosomal protein S28 OS=Zea mays GN=RPS28 PE=3 SV=1;; (*TAIR) AT5G64140.1 (e_value=1e-23) | Symbols: RPS28 | ribosomal protein S28 | chr5:25667529-25667723 REVERSE LENGTH=64;; (*ITAG) Solyc10g078630.1.1 (e_value=2e-30) evidence_code:10F…	5.91844	13.19	1	0	1	2	91	10.2925	10.4624
NbC26305628g0005.1 protein AED:0.22 eAED:0.22 QI:134	0.66 0.75|1|1|1|4|307|171; (*SWP) sp|O23515|RL151_ARATH (e_value=5e-82) 60S ribosomal protein L15-1 OS=Arabidopsis thaliana GN=RPL15A PE=2 SV=1;; (*TAIR) AT4G16720.1 (e_value=4e-83) | Symbols: | Ribosomal protein L23/L15e family protein | chr4:9400156-9401315 REVERSE LENGTH=204;; (*ITAG) Solyc06g060400.2.1 (e_value=1e-85) genomic_reference:SL2.40ch06 gene_region:34803093-34805179 transcript_regio…	12.018	18.13	1	1	2	3	171	20.0869	11.2388
NbC26305628g0005.1 protein AED:0.22 eAED:0.22 QI:134	0.66 0.75|1|1|1|4|307|171; (*SWP) sp|O23515|RL151_ARATH (e_value=5e-82) 60S ribosomal protein L15-1 OS=Arabidopsis thaliana GN=RPL15A PE=2 SV=1;; (*TAIR) AT4G16720.1 (e_value=4e-83) | Symbols: | Ribosomal protein L23/L15e family protein | chr4:9400156-9401315 REVERSE LENGTH=204;; (*ITAG) Solyc06g060400.2.1 (e_value=1e-85) genomic_reference:SL2.40ch06 gene_region:34803093-34805179 transcript_regio…	9.34846	9.36	1	0	1	2	171	20.0869	11.2388
NbC26305628g0005.1 protein AED:0.22 eAED:0.22 QI:134	0.66 0.75|1|1|1|4|307|171; (*SWP) sp|O23515|RL151_ARATH (e_value=5e-82) 60S ribosomal protein L15-1 OS=Arabidopsis thaliana GN=RPL15A PE=2 SV=1;; (*TAIR) AT4G16720.1 (e_value=4e-83) | Symbols: | Ribosomal protein L23/L15e family protein | chr4:9400156-9401315 REVERSE LENGTH=204;; (*ITAG) Solyc06g060400.2.1 (e_value=1e-85) genomic_reference:SL2.40ch06 gene_region:34803093-34805179 transcript_regio…	17.1467	23.98	1	1	3	4	171	20.0869	11.2388
NbC26305628g0005.1 protein AED:0.22 eAED:0.22 QI:134	0.66 0.75|1|1|1|4|307|171; (*SWP) sp|O23515|RL151_ARATH (e_value=5e-82) 60S ribosomal protein L15-1 OS=Arabidopsis thaliana GN=RPL15A PE=2 SV=1;; (*TAIR) AT4G16720.1 (e_value=4e-83) | Symbols: | Ribosomal protein L23/L15e family protein | chr4:9400156-9401315 REVERSE LENGTH=204;; (*ITAG) Solyc06g060400.2.1 (e_value=1e-85) genomic_reference:SL2.40ch06 gene_region:34803093-34805179 transcript_regio…	8.48023	9.36	1	0	1	2	171	20.0869	11.2388
NbC26305628g0005.1 protein AED:0.22 eAED:0.22 QI:134	0.66 0.75|1|1|1|4|307|171; (*SWP) sp|O23515|RL151_ARATH (e_value=5e-82) 60S ribosomal protein L15-1 OS=Arabidopsis thaliana GN=RPL15A PE=2 SV=1;; (*TAIR) AT4G16720.1 (e_value=4e-83) | Symbols: | Ribosomal protein L23/L15e family protein | chr4:9400156-9401315 REVERSE LENGTH=204;; (*ITAG) Solyc06g060400.2.1 (e_value=1e-85) genomic_reference:SL2.40ch06 gene_region:34803093-34805179 transcript_regio…	19.1839	26.32	1	2	3	5	171	20.0869	11.2388
NbC26305628g0005.1 protein AED:0.22 eAED:0.22 QI:134	0.66 0.75|1|1|1|4|307|171; (*SWP) sp|O23515|RL151_ARATH (e_value=5e-82) 60S ribosomal protein L15-1 OS=Arabidopsis thaliana GN=RPL15A PE=2 SV=1;; (*TAIR) AT4G16720.1 (e_value=4e-83) | Symbols: | Ribosomal protein L23/L15e family protein | chr4:9400156-9401315 REVERSE LENGTH=204;; (*ITAG) Solyc06g060400.2.1 (e_value=1e-85) genomic_reference:SL2.40ch06 gene_region:34803093-34805179 transcript_regio…	21.7745	26.32	1	2	3	5	171	20.0869	11.2388
NbC26305628g0005.1 protein AED:0.22 eAED:0.22 QI:134	0.66 0.75|1|1|1|4|307|171; (*SWP) sp|O23515|RL151_ARATH (e_value=5e-82) 60S ribosomal protein L15-1 OS=Arabidopsis thaliana GN=RPL15A PE=2 SV=1;; (*TAIR) AT4G16720.1 (e_value=4e-83) | Symbols: | Ribosomal protein L23/L15e family protein | chr4:9400156-9401315 REVERSE LENGTH=204;; (*ITAG) Solyc06g060400.2.1 (e_value=1e-85) genomic_reference:SL2.40ch06 gene_region:34803093-34805179 transcript_regio…	4.45439	9.36	1	0	1	1	171	20.0869	11.2388
NbC26305628g0005.1 protein AED:0.22 eAED:0.22 QI:134	0.66 0.75|1|1|1|4|307|171; (*SWP) sp|O23515|RL151_ARATH (e_value=5e-82) 60S ribosomal protein L15-1 OS=Arabidopsis thaliana GN=RPL15A PE=2 SV=1;; (*TAIR) AT4G16720.1 (e_value=4e-83) | Symbols: | Ribosomal protein L23/L15e family protein | chr4:9400156-9401315 REVERSE LENGTH=204;; (*ITAG) Solyc06g060400.2.1 (e_value=1e-85) genomic_reference:SL2.40ch06 gene_region:34803093-34805179 transcript_regio…	8.46549	18.13	1	1	2	2	171	20.0869	11.2388
NbC26305628g0005.1 protein AED:0.22 eAED:0.22 QI:134	0.66 0.75|1|1|1|4|307|171; (*SWP) sp|O23515|RL151_ARATH (e_value=5e-82) 60S ribosomal protein L15-1 OS=Arabidopsis thaliana GN=RPL15A PE=2 SV=1;; (*TAIR) AT4G16720.1 (e_value=4e-83) | Symbols: | Ribosomal protein L23/L15e family protein | chr4:9400156-9401315 REVERSE LENGTH=204;; (*ITAG) Solyc06g060400.2.1 (e_value=1e-85) genomic_reference:SL2.40ch06 gene_region:34803093-34805179 transcript_regio…	4.54005	9.36	1	0	1	1	171	20.0869	11.2388
NbC26305628g0005.1 protein AED:0.22 eAED:0.22 QI:134	0.66 0.75|1|1|1|4|307|171; (*SWP) sp|O23515|RL151_ARATH (e_value=5e-82) 60S ribosomal protein L15-1 OS=Arabidopsis thaliana GN=RPL15A PE=2 SV=1;; (*TAIR) AT4G16720.1 (e_value=4e-83) | Symbols: | Ribosomal protein L23/L15e family protein | chr4:9400156-9401315 REVERSE LENGTH=204;; (*ITAG) Solyc06g060400.2.1 (e_value=1e-85) genomic_reference:SL2.40ch06 gene_region:34803093-34805179 transcript_regio…	4.69362	9.36	1	0	1	1	171	20.0869	11.2388
NbC26305628g0005.1 protein AED:0.22 eAED:0.22 QI:134	0.66 0.75|1|1|1|4|307|171; (*SWP) sp|O23515|RL151_ARATH (e_value=5e-82) 60S ribosomal protein L15-1 OS=Arabidopsis thaliana GN=RPL15A PE=2 SV=1;; (*TAIR) AT4G16720.1 (e_value=4e-83) | Symbols: | Ribosomal protein L23/L15e family protein | chr4:9400156-9401315 REVERSE LENGTH=204;; (*ITAG) Solyc06g060400.2.1 (e_value=1e-85) genomic_reference:SL2.40ch06 gene_region:34803093-34805179 transcript_regio…	16.3451	18.13	1	1	2	4	171	20.0869	11.2388
NbC26305628g0005.1 protein AED:0.22 eAED:0.22 QI:134	0.66 0.75|1|1|1|4|307|171; (*SWP) sp|O23515|RL151_ARATH (e_value=5e-82) 60S ribosomal protein L15-1 OS=Arabidopsis thaliana GN=RPL15A PE=2 SV=1;; (*TAIR) AT4G16720.1 (e_value=4e-83) | Symbols: | Ribosomal protein L23/L15e family protein | chr4:9400156-9401315 REVERSE LENGTH=204;; (*ITAG) Solyc06g060400.2.1 (e_value=1e-85) genomic_reference:SL2.40ch06 gene_region:34803093-34805179 transcript_regio…	8.30453	9.36	1	0	1	2	171	20.0869	11.2388
NbC26305628g0005.1 protein AED:0.22 eAED:0.22 QI:134	0.66 0.75|1|1|1|4|307|171; (*SWP) sp|O23515|RL151_ARATH (e_value=5e-82) 60S ribosomal protein L15-1 OS=Arabidopsis thaliana GN=RPL15A PE=2 SV=1;; (*TAIR) AT4G16720.1 (e_value=4e-83) | Symbols: | Ribosomal protein L23/L15e family protein | chr4:9400156-9401315 REVERSE LENGTH=204;; (*ITAG) Solyc06g060400.2.1 (e_value=1e-85) genomic_reference:SL2.40ch06 gene_region:34803093-34805179 transcript_regio…	24.1163	26.32	1	2	3	6	171	20.0869	11.2388
NbC26305628g0005.1 protein AED:0.22 eAED:0.22 QI:134	0.66 0.75|1|1|1|4|307|171; (*SWP) sp|O23515|RL151_ARATH (e_value=5e-82) 60S ribosomal protein L15-1 OS=Arabidopsis thaliana GN=RPL15A PE=2 SV=1;; (*TAIR) AT4G16720.1 (e_value=4e-83) | Symbols: | Ribosomal protein L23/L15e family protein | chr4:9400156-9401315 REVERSE LENGTH=204;; (*ITAG) Solyc06g060400.2.1 (e_value=1e-85) genomic_reference:SL2.40ch06 gene_region:34803093-34805179 transcript_regio…	24.1266	26.32	1	2	3	6	171	20.0869	11.2388
NbC26305628g0005.1 protein AED:0.22 eAED:0.22 QI:134	0.66 0.75|1|1|1|4|307|171; (*SWP) sp|O23515|RL151_ARATH (e_value=5e-82) 60S ribosomal protein L15-1 OS=Arabidopsis thaliana GN=RPL15A PE=2 SV=1;; (*TAIR) AT4G16720.1 (e_value=4e-83) | Symbols: | Ribosomal protein L23/L15e family protein | chr4:9400156-9401315 REVERSE LENGTH=204;; (*ITAG) Solyc06g060400.2.1 (e_value=1e-85) genomic_reference:SL2.40ch06 gene_region:34803093-34805179 transcript_regio…	8.93219	18.13	1	1	2	2	171	20.0869	11.2388
NbC26305628g0005.1 protein AED:0.22 eAED:0.22 QI:134	0.66 0.75|1|1|1|4|307|171; (*SWP) sp|O23515|RL151_ARATH (e_value=5e-82) 60S ribosomal protein L15-1 OS=Arabidopsis thaliana GN=RPL15A PE=2 SV=1;; (*TAIR) AT4G16720.1 (e_value=4e-83) | Symbols: | Ribosomal protein L23/L15e family protein | chr4:9400156-9401315 REVERSE LENGTH=204;; (*ITAG) Solyc06g060400.2.1 (e_value=1e-85) genomic_reference:SL2.40ch06 gene_region:34803093-34805179 transcript_regio…	8.67285	18.13	1	1	2	2	171	20.0869	11.2388
NbC26305628g0005.1 protein AED:0.22 eAED:0.22 QI:134	0.66 0.75|1|1|1|4|307|171; (*SWP) sp|O23515|RL151_ARATH (e_value=5e-82) 60S ribosomal protein L15-1 OS=Arabidopsis thaliana GN=RPL15A PE=2 SV=1;; (*TAIR) AT4G16720.1 (e_value=4e-83) | Symbols: | Ribosomal protein L23/L15e family protein | chr4:9400156-9401315 REVERSE LENGTH=204;; (*ITAG) Solyc06g060400.2.1 (e_value=1e-85) genomic_reference:SL2.40ch06 gene_region:34803093-34805179 transcript_regio…	4.80655	9.36	1	0	1	1	171	20.0869	11.2388
NbC26305628g0005.1 protein AED:0.22 eAED:0.22 QI:134	0.66 0.75|1|1|1|4|307|171; (*SWP) sp|O23515|RL151_ARATH (e_value=5e-82) 60S ribosomal protein L15-1 OS=Arabidopsis thaliana GN=RPL15A PE=2 SV=1;; (*TAIR) AT4G16720.1 (e_value=4e-83) | Symbols: | Ribosomal protein L23/L15e family protein | chr4:9400156-9401315 REVERSE LENGTH=204;; (*ITAG) Solyc06g060400.2.1 (e_value=1e-85) genomic_reference:SL2.40ch06 gene_region:34803093-34805179 transcript_regio…	4.3806	9.36	1	0	1	1	171	20.0869	11.2388
NbC26305628g0005.1 protein AED:0.22 eAED:0.22 QI:134	0.66 0.75|1|1|1|4|307|171; (*SWP) sp|O23515|RL151_ARATH (e_value=5e-82) 60S ribosomal protein L15-1 OS=Arabidopsis thaliana GN=RPL15A PE=2 SV=1;; (*TAIR) AT4G16720.1 (e_value=4e-83) | Symbols: | Ribosomal protein L23/L15e family protein | chr4:9400156-9401315 REVERSE LENGTH=204;; (*ITAG) Solyc06g060400.2.1 (e_value=1e-85) genomic_reference:SL2.40ch06 gene_region:34803093-34805179 transcript_regio…	9.65581	18.13	1	1	2	2	171	20.0869	11.2388
NbC26305628g0005.1 protein AED:0.22 eAED:0.22 QI:134	0.66 0.75|1|1|1|4|307|171; (*SWP) sp|O23515|RL151_ARATH (e_value=5e-82) 60S ribosomal protein L15-1 OS=Arabidopsis thaliana GN=RPL15A PE=2 SV=1;; (*TAIR) AT4G16720.1 (e_value=4e-83) | Symbols: | Ribosomal protein L23/L15e family protein | chr4:9400156-9401315 REVERSE LENGTH=204;; (*ITAG) Solyc06g060400.2.1 (e_value=1e-85) genomic_reference:SL2.40ch06 gene_region:34803093-34805179 transcript_regio…	13.9397	18.13	1	1	2	3	171	20.0869	11.2388
NbC26305628g0005.1 protein AED:0.22 eAED:0.22 QI:134	0.66 0.75|1|1|1|4|307|171; (*SWP) sp|O23515|RL151_ARATH (e_value=5e-82) 60S ribosomal protein L15-1 OS=Arabidopsis thaliana GN=RPL15A PE=2 SV=1;; (*TAIR) AT4G16720.1 (e_value=4e-83) | Symbols: | Ribosomal protein L23/L15e family protein | chr4:9400156-9401315 REVERSE LENGTH=204;; (*ITAG) Solyc06g060400.2.1 (e_value=1e-85) genomic_reference:SL2.40ch06 gene_region:34803093-34805179 transcript_regio…	9.24512	18.13	1	1	2	2	171	20.0869	11.2388
NbC26305628g0005.1 protein AED:0.22 eAED:0.22 QI:134	0.66 0.75|1|1|1|4|307|171; (*SWP) sp|O23515|RL151_ARATH (e_value=5e-82) 60S ribosomal protein L15-1 OS=Arabidopsis thaliana GN=RPL15A PE=2 SV=1;; (*TAIR) AT4G16720.1 (e_value=4e-83) | Symbols: | Ribosomal protein L23/L15e family protein | chr4:9400156-9401315 REVERSE LENGTH=204;; (*ITAG) Solyc06g060400.2.1 (e_value=1e-85) genomic_reference:SL2.40ch06 gene_region:34803093-34805179 transcript_regio…	9.1377	18.13	1	1	2	2	171	20.0869	11.2388
NbC26305628g0005.1 protein AED:0.22 eAED:0.22 QI:134	0.66 0.75|1|1|1|4|307|171; (*SWP) sp|O23515|RL151_ARATH (e_value=5e-82) 60S ribosomal protein L15-1 OS=Arabidopsis thaliana GN=RPL15A PE=2 SV=1;; (*TAIR) AT4G16720.1 (e_value=4e-83) | Symbols: | Ribosomal protein L23/L15e family protein | chr4:9400156-9401315 REVERSE LENGTH=204;; (*ITAG) Solyc06g060400.2.1 (e_value=1e-85) genomic_reference:SL2.40ch06 gene_region:34803093-34805179 transcript_regio…	4.57431	9.36	1	0	1	1	171	20.0869	11.2388
NbC26305628g0005.1 protein AED:0.22 eAED:0.22 QI:134	0.66 0.75|1|1|1|4|307|171; (*SWP) sp|O23515|RL151_ARATH (e_value=5e-82) 60S ribosomal protein L15-1 OS=Arabidopsis thaliana GN=RPL15A PE=2 SV=1;; (*TAIR) AT4G16720.1 (e_value=4e-83) | Symbols: | Ribosomal protein L23/L15e family protein | chr4:9400156-9401315 REVERSE LENGTH=204;; (*ITAG) Solyc06g060400.2.1 (e_value=1e-85) genomic_reference:SL2.40ch06 gene_region:34803093-34805179 transcript_regio…	8.06934	18.13	1	1	2	2	171	20.0869	11.2388
NbS00000030g0010.1 protein AED:0.12 eAED:0.13 QI:247	1 0.84|1|0.91|0.84|13|0|959; (*GB) gi|255583860|ref|XP_002532681.1| (e_value=2e-97) Epsin-2, putative [Ricinus communis];; (*SWP) sp|Q67YI9|EPN2_ARATH (e_value=1e-90) Clathrin interactor EPSIN 2 OS=Arabidopsis thaliana GN=EPSIN2 PE=1 SV=1;; (*TAIR) AT2G43160.4 (e_value=5e-94) | Symbols: | ENTH/VHS family protein | chr2:17948884-17952920 FORWARD LENGTH=646;; (*ITAG) Solyc12g098740.1.1 (e_value=0.0…	16.2304	3.65	1	1	2	4	959	100.578	6.55127
NbS00000030g0010.1 protein AED:0.12 eAED:0.13 QI:247	1 0.84|1|0.91|0.84|13|0|959; (*GB) gi|255583860|ref|XP_002532681.1| (e_value=2e-97) Epsin-2, putative [Ricinus communis];; (*SWP) sp|Q67YI9|EPN2_ARATH (e_value=1e-90) Clathrin interactor EPSIN 2 OS=Arabidopsis thaliana GN=EPSIN2 PE=1 SV=1;; (*TAIR) AT2G43160.4 (e_value=5e-94) | Symbols: | ENTH/VHS family protein | chr2:17948884-17952920 FORWARD LENGTH=646;; (*ITAG) Solyc12g098740.1.1 (e_value=0.0…	6.66561	2.71	1	0	2	2	959	100.578	6.55127
NbS00000030g0010.1 protein AED:0.12 eAED:0.13 QI:247	1 0.84|1|0.91|0.84|13|0|959; (*GB) gi|255583860|ref|XP_002532681.1| (e_value=2e-97) Epsin-2, putative [Ricinus communis];; (*SWP) sp|Q67YI9|EPN2_ARATH (e_value=1e-90) Clathrin interactor EPSIN 2 OS=Arabidopsis thaliana GN=EPSIN2 PE=1 SV=1;; (*TAIR) AT2G43160.4 (e_value=5e-94) | Symbols: | ENTH/VHS family protein | chr2:17948884-17952920 FORWARD LENGTH=646;; (*ITAG) Solyc12g098740.1.1 (e_value=0.0…	21.2819	7.4	1	0	4	5	959	100.578	6.55127
NbS00000030g0010.1 protein AED:0.12 eAED:0.13 QI:247	1 0.84|1|0.91|0.84|13|0|959; (*GB) gi|255583860|ref|XP_002532681.1| (e_value=2e-97) Epsin-2, putative [Ricinus communis];; (*SWP) sp|Q67YI9|EPN2_ARATH (e_value=1e-90) Clathrin interactor EPSIN 2 OS=Arabidopsis thaliana GN=EPSIN2 PE=1 SV=1;; (*TAIR) AT2G43160.4 (e_value=5e-94) | Symbols: | ENTH/VHS family protein | chr2:17948884-17952920 FORWARD LENGTH=646;; (*ITAG) Solyc12g098740.1.1 (e_value=0.0…	21.806	6.26	1	0	3	5	959	100.578	6.55127
NbS00000030g0010.1 protein AED:0.12 eAED:0.13 QI:247	1 0.84|1|0.91|0.84|13|0|959; (*GB) gi|255583860|ref|XP_002532681.1| (e_value=2e-97) Epsin-2, putative [Ricinus communis];; (*SWP) sp|Q67YI9|EPN2_ARATH (e_value=1e-90) Clathrin interactor EPSIN 2 OS=Arabidopsis thaliana GN=EPSIN2 PE=1 SV=1;; (*TAIR) AT2G43160.4 (e_value=5e-94) | Symbols: | ENTH/VHS family protein | chr2:17948884-17952920 FORWARD LENGTH=646;; (*ITAG) Solyc12g098740.1.1 (e_value=0.0…	42.1997	8.45	1	2	5	10	959	100.578	6.55127
NbS00000030g0010.1 protein AED:0.12 eAED:0.13 QI:247	1 0.84|1|0.91|0.84|13|0|959; (*GB) gi|255583860|ref|XP_002532681.1| (e_value=2e-97) Epsin-2, putative [Ricinus communis];; (*SWP) sp|Q67YI9|EPN2_ARATH (e_value=1e-90) Clathrin interactor EPSIN 2 OS=Arabidopsis thaliana GN=EPSIN2 PE=1 SV=1;; (*TAIR) AT2G43160.4 (e_value=5e-94) | Symbols: | ENTH/VHS family protein | chr2:17948884-17952920 FORWARD LENGTH=646;; (*ITAG) Solyc12g098740.1.1 (e_value=0.0…	48.4704	10.84	1	2	8	12	959	100.578	6.55127
NbS00000030g0010.1 protein AED:0.12 eAED:0.13 QI:247	1 0.84|1|0.91|0.84|13|0|959; (*GB) gi|255583860|ref|XP_002532681.1| (e_value=2e-97) Epsin-2, putative [Ricinus communis];; (*SWP) sp|Q67YI9|EPN2_ARATH (e_value=1e-90) Clathrin interactor EPSIN 2 OS=Arabidopsis thaliana GN=EPSIN2 PE=1 SV=1;; (*TAIR) AT2G43160.4 (e_value=5e-94) | Symbols: | ENTH/VHS family protein | chr2:17948884-17952920 FORWARD LENGTH=646;; (*ITAG) Solyc12g098740.1.1 (e_value=0.0…	40.8304	8.34	1	1	4	10	959	100.578	6.55127
NbS00000030g0010.1 protein AED:0.12 eAED:0.13 QI:247	1 0.84|1|0.91|0.84|13|0|959; (*GB) gi|255583860|ref|XP_002532681.1| (e_value=2e-97) Epsin-2, putative [Ricinus communis];; (*SWP) sp|Q67YI9|EPN2_ARATH (e_value=1e-90) Clathrin interactor EPSIN 2 OS=Arabidopsis thaliana GN=EPSIN2 PE=1 SV=1;; (*TAIR) AT2G43160.4 (e_value=5e-94) | Symbols: | ENTH/VHS family protein | chr2:17948884-17952920 FORWARD LENGTH=646;; (*ITAG) Solyc12g098740.1.1 (e_value=0.0…	25.1181	8.55	1	0	4	6	959	100.578	6.55127
NbS00000030g0010.1 protein AED:0.12 eAED:0.13 QI:247	1 0.84|1|0.91|0.84|13|0|959; (*GB) gi|255583860|ref|XP_002532681.1| (e_value=2e-97) Epsin-2, putative [Ricinus communis];; (*SWP) sp|Q67YI9|EPN2_ARATH (e_value=1e-90) Clathrin interactor EPSIN 2 OS=Arabidopsis thaliana GN=EPSIN2 PE=1 SV=1;; (*TAIR) AT2G43160.4 (e_value=5e-94) | Symbols: | ENTH/VHS family protein | chr2:17948884-17952920 FORWARD LENGTH=646;; (*ITAG) Solyc12g098740.1.1 (e_value=0.0…	34.295	8.45	1	2	5	8	959	100.578	6.55127
NbS00000030g0010.1 protein AED:0.12 eAED:0.13 QI:247	1 0.84|1|0.91|0.84|13|0|959; (*GB) gi|255583860|ref|XP_002532681.1| (e_value=2e-97) Epsin-2, putative [Ricinus communis];; (*SWP) sp|Q67YI9|EPN2_ARATH (e_value=1e-90) Clathrin interactor EPSIN 2 OS=Arabidopsis thaliana GN=EPSIN2 PE=1 SV=1;; (*TAIR) AT2G43160.4 (e_value=5e-94) | Symbols: | ENTH/VHS family protein | chr2:17948884-17952920 FORWARD LENGTH=646;; (*ITAG) Solyc12g098740.1.1 (e_value=0.0…	41.0176	6.88	1	0	4	8	959	100.578	6.55127
NbS00000030g0010.1 protein AED:0.12 eAED:0.13 QI:247	1 0.84|1|0.91|0.84|13|0|959; (*GB) gi|255583860|ref|XP_002532681.1| (e_value=2e-97) Epsin-2, putative [Ricinus communis];; (*SWP) sp|Q67YI9|EPN2_ARATH (e_value=1e-90) Clathrin interactor EPSIN 2 OS=Arabidopsis thaliana GN=EPSIN2 PE=1 SV=1;; (*TAIR) AT2G43160.4 (e_value=5e-94) | Symbols: | ENTH/VHS family protein | chr2:17948884-17952920 FORWARD LENGTH=646;; (*ITAG) Solyc12g098740.1.1 (e_value=0.0…	33.4149	8.24	1	0	5	8	959	100.578	6.55127
NbS00000030g0010.1 protein AED:0.12 eAED:0.13 QI:247	1 0.84|1|0.91|0.84|13|0|959; (*GB) gi|255583860|ref|XP_002532681.1| (e_value=2e-97) Epsin-2, putative [Ricinus communis];; (*SWP) sp|Q67YI9|EPN2_ARATH (e_value=1e-90) Clathrin interactor EPSIN 2 OS=Arabidopsis thaliana GN=EPSIN2 PE=1 SV=1;; (*TAIR) AT2G43160.4 (e_value=5e-94) | Symbols: | ENTH/VHS family protein | chr2:17948884-17952920 FORWARD LENGTH=646;; (*ITAG) Solyc12g098740.1.1 (e_value=0.0…	44.5888	11.37	1	2	8	12	959	100.578	6.55127
NbS00000030g0010.1 protein AED:0.12 eAED:0.13 QI:247	1 0.84|1|0.91|0.84|13|0|959; (*GB) gi|255583860|ref|XP_002532681.1| (e_value=2e-97) Epsin-2, putative [Ricinus communis];; (*SWP) sp|Q67YI9|EPN2_ARATH (e_value=1e-90) Clathrin interactor EPSIN 2 OS=Arabidopsis thaliana GN=EPSIN2 PE=1 SV=1;; (*TAIR) AT2G43160.4 (e_value=5e-94) | Symbols: | ENTH/VHS family protein | chr2:17948884-17952920 FORWARD LENGTH=646;; (*ITAG) Solyc12g098740.1.1 (e_value=0.0…	43.5425	9.49	1	1	5	11	959	100.578	6.55127
NbS00000030g0010.1 protein AED:0.12 eAED:0.13 QI:247	1 0.84|1|0.91|0.84|13|0|959; (*GB) gi|255583860|ref|XP_002532681.1| (e_value=2e-97) Epsin-2, putative [Ricinus communis];; (*SWP) sp|Q67YI9|EPN2_ARATH (e_value=1e-90) Clathrin interactor EPSIN 2 OS=Arabidopsis thaliana GN=EPSIN2 PE=1 SV=1;; (*TAIR) AT2G43160.4 (e_value=5e-94) | Symbols: | ENTH/VHS family protein | chr2:17948884-17952920 FORWARD LENGTH=646;; (*ITAG) Solyc12g098740.1.1 (e_value=0.0…	65.1928	9.59	1	2	6	15	959	100.578	6.55127
NbS00000030g0010.1 protein AED:0.12 eAED:0.13 QI:247	1 0.84|1|0.91|0.84|13|0|959; (*GB) gi|255583860|ref|XP_002532681.1| (e_value=2e-97) Epsin-2, putative [Ricinus communis];; (*SWP) sp|Q67YI9|EPN2_ARATH (e_value=1e-90) Clathrin interactor EPSIN 2 OS=Arabidopsis thaliana GN=EPSIN2 PE=1 SV=1;; (*TAIR) AT2G43160.4 (e_value=5e-94) | Symbols: | ENTH/VHS family protein | chr2:17948884-17952920 FORWARD LENGTH=646;; (*ITAG) Solyc12g098740.1.1 (e_value=0.0…	45.751	9.59	1	2	6	11	959	100.578	6.55127
NbS00000030g0010.1 protein AED:0.12 eAED:0.13 QI:247	1 0.84|1|0.91|0.84|13|0|959; (*GB) gi|255583860|ref|XP_002532681.1| (e_value=2e-97) Epsin-2, putative [Ricinus communis];; (*SWP) sp|Q67YI9|EPN2_ARATH (e_value=1e-90) Clathrin interactor EPSIN 2 OS=Arabidopsis thaliana GN=EPSIN2 PE=1 SV=1;; (*TAIR) AT2G43160.4 (e_value=5e-94) | Symbols: | ENTH/VHS family protein | chr2:17948884-17952920 FORWARD LENGTH=646;; (*ITAG) Solyc12g098740.1.1 (e_value=0.0…	12.2061	3.86	1	0	2	3	959	100.578	6.55127
NbS00000030g0010.1 protein AED:0.12 eAED:0.13 QI:247	1 0.84|1|0.91|0.84|13|0|959; (*GB) gi|255583860|ref|XP_002532681.1| (e_value=2e-97) Epsin-2, putative [Ricinus communis];; (*SWP) sp|Q67YI9|EPN2_ARATH (e_value=1e-90) Clathrin interactor EPSIN 2 OS=Arabidopsis thaliana GN=EPSIN2 PE=1 SV=1;; (*TAIR) AT2G43160.4 (e_value=5e-94) | Symbols: | ENTH/VHS family protein | chr2:17948884-17952920 FORWARD LENGTH=646;; (*ITAG) Solyc12g098740.1.1 (e_value=0.0…	18.1124	3.65	1	0	2	4	959	100.578	6.55127
NbS00000030g0010.1 protein AED:0.12 eAED:0.13 QI:247	1 0.84|1|0.91|0.84|13|0|959; (*GB) gi|255583860|ref|XP_002532681.1| (e_value=2e-97) Epsin-2, putative [Ricinus communis];; (*SWP) sp|Q67YI9|EPN2_ARATH (e_value=1e-90) Clathrin interactor EPSIN 2 OS=Arabidopsis thaliana GN=EPSIN2 PE=1 SV=1;; (*TAIR) AT2G43160.4 (e_value=5e-94) | Symbols: | ENTH/VHS family protein | chr2:17948884-17952920 FORWARD LENGTH=646;; (*ITAG) Solyc12g098740.1.1 (e_value=0.0…	21.7621	6.67	1	0	3	4	959	100.578	6.55127
NbS00000030g0010.1 protein AED:0.12 eAED:0.13 QI:247	1 0.84|1|0.91|0.84|13|0|959; (*GB) gi|255583860|ref|XP_002532681.1| (e_value=2e-97) Epsin-2, putative [Ricinus communis];; (*SWP) sp|Q67YI9|EPN2_ARATH (e_value=1e-90) Clathrin interactor EPSIN 2 OS=Arabidopsis thaliana GN=EPSIN2 PE=1 SV=1;; (*TAIR) AT2G43160.4 (e_value=5e-94) | Symbols: | ENTH/VHS family protein | chr2:17948884-17952920 FORWARD LENGTH=646;; (*ITAG) Solyc12g098740.1.1 (e_value=0.0…	27.2743	8.24	1	0	5	6	959	100.578	6.55127
NbS00000030g0010.1 protein AED:0.12 eAED:0.13 QI:247	1 0.84|1|0.91|0.84|13|0|959; (*GB) gi|255583860|ref|XP_002532681.1| (e_value=2e-97) Epsin-2, putative [Ricinus communis];; (*SWP) sp|Q67YI9|EPN2_ARATH (e_value=1e-90) Clathrin interactor EPSIN 2 OS=Arabidopsis thaliana GN=EPSIN2 PE=1 SV=1;; (*TAIR) AT2G43160.4 (e_value=5e-94) | Symbols: | ENTH/VHS family protein | chr2:17948884-17952920 FORWARD LENGTH=646;; (*ITAG) Solyc12g098740.1.1 (e_value=0.0…	37.6406	10.74	1	1	6	9	959	100.578	6.55127
NbS00000030g0010.1 protein AED:0.12 eAED:0.13 QI:247	1 0.84|1|0.91|0.84|13|0|959; (*GB) gi|255583860|ref|XP_002532681.1| (e_value=2e-97) Epsin-2, putative [Ricinus communis];; (*SWP) sp|Q67YI9|EPN2_ARATH (e_value=1e-90) Clathrin interactor EPSIN 2 OS=Arabidopsis thaliana GN=EPSIN2 PE=1 SV=1;; (*TAIR) AT2G43160.4 (e_value=5e-94) | Symbols: | ENTH/VHS family protein | chr2:17948884-17952920 FORWARD LENGTH=646;; (*ITAG) Solyc12g098740.1.1 (e_value=0.0…	45.9804	10.84	1	2	8	12	959	100.578	6.55127
NbS00000030g0010.1 protein AED:0.12 eAED:0.13 QI:247	1 0.84|1|0.91|0.84|13|0|959; (*GB) gi|255583860|ref|XP_002532681.1| (e_value=2e-97) Epsin-2, putative [Ricinus communis];; (*SWP) sp|Q67YI9|EPN2_ARATH (e_value=1e-90) Clathrin interactor EPSIN 2 OS=Arabidopsis thaliana GN=EPSIN2 PE=1 SV=1;; (*TAIR) AT2G43160.4 (e_value=5e-94) | Symbols: | ENTH/VHS family protein | chr2:17948884-17952920 FORWARD LENGTH=646;; (*ITAG) Solyc12g098740.1.1 (e_value=0.0…	49.0561	8.45	1	2	5	12	959	100.578	6.55127
NbS00000030g0010.1 protein AED:0.12 eAED:0.13 QI:247	1 0.84|1|0.91|0.84|13|0|959; (*GB) gi|255583860|ref|XP_002532681.1| (e_value=2e-97) Epsin-2, putative [Ricinus communis];; (*SWP) sp|Q67YI9|EPN2_ARATH (e_value=1e-90) Clathrin interactor EPSIN 2 OS=Arabidopsis thaliana GN=EPSIN2 PE=1 SV=1;; (*TAIR) AT2G43160.4 (e_value=5e-94) | Symbols: | ENTH/VHS family protein | chr2:17948884-17952920 FORWARD LENGTH=646;; (*ITAG) Solyc12g098740.1.1 (e_value=0.0…	55.2192	9.59	1	2	6	14	959	100.578	6.55127
NbS00000030g0010.1 protein AED:0.12 eAED:0.13 QI:247	1 0.84|1|0.91|0.84|13|0|959; (*GB) gi|255583860|ref|XP_002532681.1| (e_value=2e-97) Epsin-2, putative [Ricinus communis];; (*SWP) sp|Q67YI9|EPN2_ARATH (e_value=1e-90) Clathrin interactor EPSIN 2 OS=Arabidopsis thaliana GN=EPSIN2 PE=1 SV=1;; (*TAIR) AT2G43160.4 (e_value=5e-94) | Symbols: | ENTH/VHS family protein | chr2:17948884-17952920 FORWARD LENGTH=646;; (*ITAG) Solyc12g098740.1.1 (e_value=0.0…	4.06029	1.56	1	0	1	1	959	100.578	6.55127
NbS00000030g0010.1 protein AED:0.12 eAED:0.13 QI:247	1 0.84|1|0.91|0.84|13|0|959; (*GB) gi|255583860|ref|XP_002532681.1| (e_value=2e-97) Epsin-2, putative [Ricinus communis];; (*SWP) sp|Q67YI9|EPN2_ARATH (e_value=1e-90) Clathrin interactor EPSIN 2 OS=Arabidopsis thaliana GN=EPSIN2 PE=1 SV=1;; (*TAIR) AT2G43160.4 (e_value=5e-94) | Symbols: | ENTH/VHS family protein | chr2:17948884-17952920 FORWARD LENGTH=646;; (*ITAG) Solyc12g098740.1.1 (e_value=0.0…	8.34348	3.65	1	1	2	2	959	100.578	6.55127
NbS00000030g0010.1 protein AED:0.12 eAED:0.13 QI:247	1 0.84|1|0.91|0.84|13|0|959; (*GB) gi|255583860|ref|XP_002532681.1| (e_value=2e-97) Epsin-2, putative [Ricinus communis];; (*SWP) sp|Q67YI9|EPN2_ARATH (e_value=1e-90) Clathrin interactor EPSIN 2 OS=Arabidopsis thaliana GN=EPSIN2 PE=1 SV=1;; (*TAIR) AT2G43160.4 (e_value=5e-94) | Symbols: | ENTH/VHS family protein | chr2:17948884-17952920 FORWARD LENGTH=646;; (*ITAG) Solyc12g098740.1.1 (e_value=0.0…	31.9744	6.47	1	0	4	8	959	100.578	6.55127
NbS00000030g0010.1 protein AED:0.12 eAED:0.13 QI:247	1 0.84|1|0.91|0.84|13|0|959; (*GB) gi|255583860|ref|XP_002532681.1| (e_value=2e-97) Epsin-2, putative [Ricinus communis];; (*SWP) sp|Q67YI9|EPN2_ARATH (e_value=1e-90) Clathrin interactor EPSIN 2 OS=Arabidopsis thaliana GN=EPSIN2 PE=1 SV=1;; (*TAIR) AT2G43160.4 (e_value=5e-94) | Symbols: | ENTH/VHS family protein | chr2:17948884-17952920 FORWARD LENGTH=646;; (*ITAG) Solyc12g098740.1.1 (e_value=0.0…	41.5908	8.76	1	0	5	10	959	100.578	6.55127
NbS00000030g0010.1 protein AED:0.12 eAED:0.13 QI:247	1 0.84|1|0.91|0.84|13|0|959; (*GB) gi|255583860|ref|XP_002532681.1| (e_value=2e-97) Epsin-2, putative [Ricinus communis];; (*SWP) sp|Q67YI9|EPN2_ARATH (e_value=1e-90) Clathrin interactor EPSIN 2 OS=Arabidopsis thaliana GN=EPSIN2 PE=1 SV=1;; (*TAIR) AT2G43160.4 (e_value=5e-94) | Symbols: | ENTH/VHS family protein | chr2:17948884-17952920 FORWARD LENGTH=646;; (*ITAG) Solyc12g098740.1.1 (e_value=0.0…	46.1543	12.41	1	2	8	12	959	100.578	6.55127
NbS00000030g0010.1 protein AED:0.12 eAED:0.13 QI:247	1 0.84|1|0.91|0.84|13|0|959; (*GB) gi|255583860|ref|XP_002532681.1| (e_value=2e-97) Epsin-2, putative [Ricinus communis];; (*SWP) sp|Q67YI9|EPN2_ARATH (e_value=1e-90) Clathrin interactor EPSIN 2 OS=Arabidopsis thaliana GN=EPSIN2 PE=1 SV=1;; (*TAIR) AT2G43160.4 (e_value=5e-94) | Symbols: | ENTH/VHS family protein | chr2:17948884-17952920 FORWARD LENGTH=646;; (*ITAG) Solyc12g098740.1.1 (e_value=0.0…	46.7536	10.11	1	2	6	11	959	100.578	6.55127
NbS00000030g0010.1 protein AED:0.12 eAED:0.13 QI:247	1 0.84|1|0.91|0.84|13|0|959; (*GB) gi|255583860|ref|XP_002532681.1| (e_value=2e-97) Epsin-2, putative [Ricinus communis];; (*SWP) sp|Q67YI9|EPN2_ARATH (e_value=1e-90) Clathrin interactor EPSIN 2 OS=Arabidopsis thaliana GN=EPSIN2 PE=1 SV=1;; (*TAIR) AT2G43160.4 (e_value=5e-94) | Symbols: | ENTH/VHS family protein | chr2:17948884-17952920 FORWARD LENGTH=646;; (*ITAG) Solyc12g098740.1.1 (e_value=0.0…	51.9469	11.26	1	2	7	13	959	100.578	6.55127
NbS00000030g0010.1 protein AED:0.12 eAED:0.13 QI:247	1 0.84|1|0.91|0.84|13|0|959; (*GB) gi|255583860|ref|XP_002532681.1| (e_value=2e-97) Epsin-2, putative [Ricinus communis];; (*SWP) sp|Q67YI9|EPN2_ARATH (e_value=1e-90) Clathrin interactor EPSIN 2 OS=Arabidopsis thaliana GN=EPSIN2 PE=1 SV=1;; (*TAIR) AT2G43160.4 (e_value=5e-94) | Symbols: | ENTH/VHS family protein | chr2:17948884-17952920 FORWARD LENGTH=646;; (*ITAG) Solyc12g098740.1.1 (e_value=0.0…	49.7337	10.64	1	1	6	12	959	100.578	6.55127
NbS00000072g0013.1 protein AED:0.28 eAED:0.28 QI:18	0.75 0.6|1|0.25|0.2|5|281|203; (*GB) gi|255539825|ref|XP_002510977.1| (e_value=9e-80) ribosomal protein L15, putative [Ricinus communis];; (*SWP) sp|O82528|RL15_PETHY (e_value=9e-78) 60S ribosomal protein L15 OS=Petunia hybrida GN=RPL15 PE=2 SV=1;; (*TAIR) AT4G16720.1 (e_value=6e-74) | Symbols: | Ribosomal protein L23/L15e family protein | chr4:9400156-9401315 REVERSE LENGTH=204;; (*ITAG) Solyc06…	7.99884	7.88	1	0	1	2	203	23.5963	11.8247
NbS00000072g0013.1 protein AED:0.28 eAED:0.28 QI:18	0.75 0.6|1|0.25|0.2|5|281|203; (*GB) gi|255539825|ref|XP_002510977.1| (e_value=9e-80) ribosomal protein L15, putative [Ricinus communis];; (*SWP) sp|O82528|RL15_PETHY (e_value=9e-78) 60S ribosomal protein L15 OS=Petunia hybrida GN=RPL15 PE=2 SV=1;; (*TAIR) AT4G16720.1 (e_value=6e-74) | Symbols: | Ribosomal protein L23/L15e family protein | chr4:9400156-9401315 REVERSE LENGTH=204;; (*ITAG) Solyc06…	9.34846	7.88	1	0	1	2	203	23.5963	11.8247
NbS00000072g0013.1 protein AED:0.28 eAED:0.28 QI:18	0.75 0.6|1|0.25|0.2|5|281|203; (*GB) gi|255539825|ref|XP_002510977.1| (e_value=9e-80) ribosomal protein L15, putative [Ricinus communis];; (*SWP) sp|O82528|RL15_PETHY (e_value=9e-78) 60S ribosomal protein L15 OS=Petunia hybrida GN=RPL15 PE=2 SV=1;; (*TAIR) AT4G16720.1 (e_value=6e-74) | Symbols: | Ribosomal protein L23/L15e family protein | chr4:9400156-9401315 REVERSE LENGTH=204;; (*ITAG) Solyc06…	9.44497	7.88	1	0	1	2	203	23.5963	11.8247
NbS00000072g0013.1 protein AED:0.28 eAED:0.28 QI:18	0.75 0.6|1|0.25|0.2|5|281|203; (*GB) gi|255539825|ref|XP_002510977.1| (e_value=9e-80) ribosomal protein L15, putative [Ricinus communis];; (*SWP) sp|O82528|RL15_PETHY (e_value=9e-78) 60S ribosomal protein L15 OS=Petunia hybrida GN=RPL15 PE=2 SV=1;; (*TAIR) AT4G16720.1 (e_value=6e-74) | Symbols: | Ribosomal protein L23/L15e family protein | chr4:9400156-9401315 REVERSE LENGTH=204;; (*ITAG) Solyc06…	8.48023	7.88	1	0	1	2	203	23.5963	11.8247
NbS00000072g0013.1 protein AED:0.28 eAED:0.28 QI:18	0.75 0.6|1|0.25|0.2|5|281|203; (*GB) gi|255539825|ref|XP_002510977.1| (e_value=9e-80) ribosomal protein L15, putative [Ricinus communis];; (*SWP) sp|O82528|RL15_PETHY (e_value=9e-78) 60S ribosomal protein L15 OS=Petunia hybrida GN=RPL15 PE=2 SV=1;; (*TAIR) AT4G16720.1 (e_value=6e-74) | Symbols: | Ribosomal protein L23/L15e family protein | chr4:9400156-9401315 REVERSE LENGTH=204;; (*ITAG) Solyc06…	8.55538	7.88	1	0	1	2	203	23.5963	11.8247
NbS00000072g0013.1 protein AED:0.28 eAED:0.28 QI:18	0.75 0.6|1|0.25|0.2|5|281|203; (*GB) gi|255539825|ref|XP_002510977.1| (e_value=9e-80) ribosomal protein L15, putative [Ricinus communis];; (*SWP) sp|O82528|RL15_PETHY (e_value=9e-78) 60S ribosomal protein L15 OS=Petunia hybrida GN=RPL15 PE=2 SV=1;; (*TAIR) AT4G16720.1 (e_value=6e-74) | Symbols: | Ribosomal protein L23/L15e family protein | chr4:9400156-9401315 REVERSE LENGTH=204;; (*ITAG) Solyc06…	9.05278	7.88	1	0	1	2	203	23.5963	11.8247
NbS00000072g0013.1 protein AED:0.28 eAED:0.28 QI:18	0.75 0.6|1|0.25|0.2|5|281|203; (*GB) gi|255539825|ref|XP_002510977.1| (e_value=9e-80) ribosomal protein L15, putative [Ricinus communis];; (*SWP) sp|O82528|RL15_PETHY (e_value=9e-78) 60S ribosomal protein L15 OS=Petunia hybrida GN=RPL15 PE=2 SV=1;; (*TAIR) AT4G16720.1 (e_value=6e-74) | Symbols: | Ribosomal protein L23/L15e family protein | chr4:9400156-9401315 REVERSE LENGTH=204;; (*ITAG) Solyc06…	4.45439	7.88	1	0	1	1	203	23.5963	11.8247
NbS00000072g0013.1 protein AED:0.28 eAED:0.28 QI:18	0.75 0.6|1|0.25|0.2|5|281|203; (*GB) gi|255539825|ref|XP_002510977.1| (e_value=9e-80) ribosomal protein L15, putative [Ricinus communis];; (*SWP) sp|O82528|RL15_PETHY (e_value=9e-78) 60S ribosomal protein L15 OS=Petunia hybrida GN=RPL15 PE=2 SV=1;; (*TAIR) AT4G16720.1 (e_value=6e-74) | Symbols: | Ribosomal protein L23/L15e family protein | chr4:9400156-9401315 REVERSE LENGTH=204;; (*ITAG) Solyc06…	4.25747	7.88	1	0	1	1	203	23.5963	11.8247
NbS00000072g0013.1 protein AED:0.28 eAED:0.28 QI:18	0.75 0.6|1|0.25|0.2|5|281|203; (*GB) gi|255539825|ref|XP_002510977.1| (e_value=9e-80) ribosomal protein L15, putative [Ricinus communis];; (*SWP) sp|O82528|RL15_PETHY (e_value=9e-78) 60S ribosomal protein L15 OS=Petunia hybrida GN=RPL15 PE=2 SV=1;; (*TAIR) AT4G16720.1 (e_value=6e-74) | Symbols: | Ribosomal protein L23/L15e family protein | chr4:9400156-9401315 REVERSE LENGTH=204;; (*ITAG) Solyc06…	4.54005	7.88	1	0	1	1	203	23.5963	11.8247
NbS00000072g0013.1 protein AED:0.28 eAED:0.28 QI:18	0.75 0.6|1|0.25|0.2|5|281|203; (*GB) gi|255539825|ref|XP_002510977.1| (e_value=9e-80) ribosomal protein L15, putative [Ricinus communis];; (*SWP) sp|O82528|RL15_PETHY (e_value=9e-78) 60S ribosomal protein L15 OS=Petunia hybrida GN=RPL15 PE=2 SV=1;; (*TAIR) AT4G16720.1 (e_value=6e-74) | Symbols: | Ribosomal protein L23/L15e family protein | chr4:9400156-9401315 REVERSE LENGTH=204;; (*ITAG) Solyc06…	4.69362	7.88	1	0	1	1	203	23.5963	11.8247
NbS00000072g0013.1 protein AED:0.28 eAED:0.28 QI:18	0.75 0.6|1|0.25|0.2|5|281|203; (*GB) gi|255539825|ref|XP_002510977.1| (e_value=9e-80) ribosomal protein L15, putative [Ricinus communis];; (*SWP) sp|O82528|RL15_PETHY (e_value=9e-78) 60S ribosomal protein L15 OS=Petunia hybrida GN=RPL15 PE=2 SV=1;; (*TAIR) AT4G16720.1 (e_value=6e-74) | Symbols: | Ribosomal protein L23/L15e family protein | chr4:9400156-9401315 REVERSE LENGTH=204;; (*ITAG) Solyc06…	8.86553	7.88	1	0	1	2	203	23.5963	11.8247
NbS00000072g0013.1 protein AED:0.28 eAED:0.28 QI:18	0.75 0.6|1|0.25|0.2|5|281|203; (*GB) gi|255539825|ref|XP_002510977.1| (e_value=9e-80) ribosomal protein L15, putative [Ricinus communis];; (*SWP) sp|O82528|RL15_PETHY (e_value=9e-78) 60S ribosomal protein L15 OS=Petunia hybrida GN=RPL15 PE=2 SV=1;; (*TAIR) AT4G16720.1 (e_value=6e-74) | Symbols: | Ribosomal protein L23/L15e family protein | chr4:9400156-9401315 REVERSE LENGTH=204;; (*ITAG) Solyc06…	8.30453	7.88	1	0	1	2	203	23.5963	11.8247
NbS00000072g0013.1 protein AED:0.28 eAED:0.28 QI:18	0.75 0.6|1|0.25|0.2|5|281|203; (*GB) gi|255539825|ref|XP_002510977.1| (e_value=9e-80) ribosomal protein L15, putative [Ricinus communis];; (*SWP) sp|O82528|RL15_PETHY (e_value=9e-78) 60S ribosomal protein L15 OS=Petunia hybrida GN=RPL15 PE=2 SV=1;; (*TAIR) AT4G16720.1 (e_value=6e-74) | Symbols: | Ribosomal protein L23/L15e family protein | chr4:9400156-9401315 REVERSE LENGTH=204;; (*ITAG) Solyc06…	8.36692	7.88	1	0	1	2	203	23.5963	11.8247
NbS00000072g0013.1 protein AED:0.28 eAED:0.28 QI:18	0.75 0.6|1|0.25|0.2|5|281|203; (*GB) gi|255539825|ref|XP_002510977.1| (e_value=9e-80) ribosomal protein L15, putative [Ricinus communis];; (*SWP) sp|O82528|RL15_PETHY (e_value=9e-78) 60S ribosomal protein L15 OS=Petunia hybrida GN=RPL15 PE=2 SV=1;; (*TAIR) AT4G16720.1 (e_value=6e-74) | Symbols: | Ribosomal protein L23/L15e family protein | chr4:9400156-9401315 REVERSE LENGTH=204;; (*ITAG) Solyc06…	9.54409	7.88	1	0	1	2	203	23.5963	11.8247
NbS00000072g0013.1 protein AED:0.28 eAED:0.28 QI:18	0.75 0.6|1|0.25|0.2|5|281|203; (*GB) gi|255539825|ref|XP_002510977.1| (e_value=9e-80) ribosomal protein L15, putative [Ricinus communis];; (*SWP) sp|O82528|RL15_PETHY (e_value=9e-78) 60S ribosomal protein L15 OS=Petunia hybrida GN=RPL15 PE=2 SV=1;; (*TAIR) AT4G16720.1 (e_value=6e-74) | Symbols: | Ribosomal protein L23/L15e family protein | chr4:9400156-9401315 REVERSE LENGTH=204;; (*ITAG) Solyc06…	4.26159	7.88	1	0	1	1	203	23.5963	11.8247
NbS00000072g0013.1 protein AED:0.28 eAED:0.28 QI:18	0.75 0.6|1|0.25|0.2|5|281|203; (*GB) gi|255539825|ref|XP_002510977.1| (e_value=9e-80) ribosomal protein L15, putative [Ricinus communis];; (*SWP) sp|O82528|RL15_PETHY (e_value=9e-78) 60S ribosomal protein L15 OS=Petunia hybrida GN=RPL15 PE=2 SV=1;; (*TAIR) AT4G16720.1 (e_value=6e-74) | Symbols: | Ribosomal protein L23/L15e family protein | chr4:9400156-9401315 REVERSE LENGTH=204;; (*ITAG) Solyc06…	3.99252	7.88	1	0	1	1	203	23.5963	11.8247
NbS00000072g0013.1 protein AED:0.28 eAED:0.28 QI:18	0.75 0.6|1|0.25|0.2|5|281|203; (*GB) gi|255539825|ref|XP_002510977.1| (e_value=9e-80) ribosomal protein L15, putative [Ricinus communis];; (*SWP) sp|O82528|RL15_PETHY (e_value=9e-78) 60S ribosomal protein L15 OS=Petunia hybrida GN=RPL15 PE=2 SV=1;; (*TAIR) AT4G16720.1 (e_value=6e-74) | Symbols: | Ribosomal protein L23/L15e family protein | chr4:9400156-9401315 REVERSE LENGTH=204;; (*ITAG) Solyc06…	4.80655	7.88	1	0	1	1	203	23.5963	11.8247
NbS00000072g0013.1 protein AED:0.28 eAED:0.28 QI:18	0.75 0.6|1|0.25|0.2|5|281|203; (*GB) gi|255539825|ref|XP_002510977.1| (e_value=9e-80) ribosomal protein L15, putative [Ricinus communis];; (*SWP) sp|O82528|RL15_PETHY (e_value=9e-78) 60S ribosomal protein L15 OS=Petunia hybrida GN=RPL15 PE=2 SV=1;; (*TAIR) AT4G16720.1 (e_value=6e-74) | Symbols: | Ribosomal protein L23/L15e family protein | chr4:9400156-9401315 REVERSE LENGTH=204;; (*ITAG) Solyc06…	4.3806	7.88	1	0	1	1	203	23.5963	11.8247
NbS00000072g0013.1 protein AED:0.28 eAED:0.28 QI:18	0.75 0.6|1|0.25|0.2|5|281|203; (*GB) gi|255539825|ref|XP_002510977.1| (e_value=9e-80) ribosomal protein L15, putative [Ricinus communis];; (*SWP) sp|O82528|RL15_PETHY (e_value=9e-78) 60S ribosomal protein L15 OS=Petunia hybrida GN=RPL15 PE=2 SV=1;; (*TAIR) AT4G16720.1 (e_value=6e-74) | Symbols: | Ribosomal protein L23/L15e family protein | chr4:9400156-9401315 REVERSE LENGTH=204;; (*ITAG) Solyc06…	4.47641	7.88	1	0	1	1	203	23.5963	11.8247
NbS00000072g0013.1 protein AED:0.28 eAED:0.28 QI:18	0.75 0.6|1|0.25|0.2|5|281|203; (*GB) gi|255539825|ref|XP_002510977.1| (e_value=9e-80) ribosomal protein L15, putative [Ricinus communis];; (*SWP) sp|O82528|RL15_PETHY (e_value=9e-78) 60S ribosomal protein L15 OS=Petunia hybrida GN=RPL15 PE=2 SV=1;; (*TAIR) AT4G16720.1 (e_value=6e-74) | Symbols: | Ribosomal protein L23/L15e family protein | chr4:9400156-9401315 REVERSE LENGTH=204;; (*ITAG) Solyc06…	9.31726	7.88	1	0	1	2	203	23.5963	11.8247
NbS00000072g0013.1 protein AED:0.28 eAED:0.28 QI:18	0.75 0.6|1|0.25|0.2|5|281|203; (*GB) gi|255539825|ref|XP_002510977.1| (e_value=9e-80) ribosomal protein L15, putative [Ricinus communis];; (*SWP) sp|O82528|RL15_PETHY (e_value=9e-78) 60S ribosomal protein L15 OS=Petunia hybrida GN=RPL15 PE=2 SV=1;; (*TAIR) AT4G16720.1 (e_value=6e-74) | Symbols: | Ribosomal protein L23/L15e family protein | chr4:9400156-9401315 REVERSE LENGTH=204;; (*ITAG) Solyc06…	4.93422	7.88	1	0	1	1	203	23.5963	11.8247
NbS00000072g0013.1 protein AED:0.28 eAED:0.28 QI:18	0.75 0.6|1|0.25|0.2|5|281|203; (*GB) gi|255539825|ref|XP_002510977.1| (e_value=9e-80) ribosomal protein L15, putative [Ricinus communis];; (*SWP) sp|O82528|RL15_PETHY (e_value=9e-78) 60S ribosomal protein L15 OS=Petunia hybrida GN=RPL15 PE=2 SV=1;; (*TAIR) AT4G16720.1 (e_value=6e-74) | Symbols: | Ribosomal protein L23/L15e family protein | chr4:9400156-9401315 REVERSE LENGTH=204;; (*ITAG) Solyc06…	4.57314	7.88	1	0	1	1	203	23.5963	11.8247
NbS00000072g0013.1 protein AED:0.28 eAED:0.28 QI:18	0.75 0.6|1|0.25|0.2|5|281|203; (*GB) gi|255539825|ref|XP_002510977.1| (e_value=9e-80) ribosomal protein L15, putative [Ricinus communis];; (*SWP) sp|O82528|RL15_PETHY (e_value=9e-78) 60S ribosomal protein L15 OS=Petunia hybrida GN=RPL15 PE=2 SV=1;; (*TAIR) AT4G16720.1 (e_value=6e-74) | Symbols: | Ribosomal protein L23/L15e family protein | chr4:9400156-9401315 REVERSE LENGTH=204;; (*ITAG) Solyc06…	4.57431	7.88	1	0	1	1	203	23.5963	11.8247
NbS00000072g0013.1 protein AED:0.28 eAED:0.28 QI:18	0.75 0.6|1|0.25|0.2|5|281|203; (*GB) gi|255539825|ref|XP_002510977.1| (e_value=9e-80) ribosomal protein L15, putative [Ricinus communis];; (*SWP) sp|O82528|RL15_PETHY (e_value=9e-78) 60S ribosomal protein L15 OS=Petunia hybrida GN=RPL15 PE=2 SV=1;; (*TAIR) AT4G16720.1 (e_value=6e-74) | Symbols: | Ribosomal protein L23/L15e family protein | chr4:9400156-9401315 REVERSE LENGTH=204;; (*ITAG) Solyc06…	4.27389	7.88	1	0	1	1	203	23.5963	11.8247
NbS00000088g0014.1 protein AED:0.33 eAED:0.33 QI:288	0.94 0.9|1|1|1|20|0|617; (*GB) gi|350537129|ref|NP_001234281.1| (e_value=0.0) vacuolar H+-ATPase A1 subunit isoform [Solanum lycopersicum];; (*SWP) sp|P09469|VATA_DAUCA (e_value=0.0) V-type proton ATPase catalytic subunit A OS=Daucus carota PE=2 SV=1;; (*TAIR) AT1G78900.2 (e_value=0.0) | Symbols: VHA-A | vacuolar ATP synthase subunit A | chr1:29660463-29664575 FORWARD LENGTH=623;; (*ITAG) Solyc12…	2.94561	2.43	1	0	1	1	617	67.8404	5.33838
NbS00000104g0003.1 protein AED:0.04 eAED:0.04 QI:78	1 1|1|1|1|4|160|123; (*SWP) sp|Q9M5L0|RL35_EUPES (e_value=8e-77) 60S ribosomal protein L35 OS=Euphorbia esula GN=RPL35 PE=2 SV=1;; (*TAIR) AT5G02610.1 (e_value=7e-75) | Symbols: | Ribosomal L29 family protein | chr5:587611-588547 FORWARD LENGTH=123;; (*ITAG) Solyc06g075620.2.1 (e_value=1e-79) genomic_reference:SL2.40ch06 gene_region:43394530-43397000 transcript_region:SL2.40ch06:43394530..4339700…	8.54908	10.57	1	0	1	2	123	14.3065	10.9165
NbS00000104g0003.1 protein AED:0.04 eAED:0.04 QI:78	1 1|1|1|1|4|160|123; (*SWP) sp|Q9M5L0|RL35_EUPES (e_value=8e-77) 60S ribosomal protein L35 OS=Euphorbia esula GN=RPL35 PE=2 SV=1;; (*TAIR) AT5G02610.1 (e_value=7e-75) | Symbols: | Ribosomal L29 family protein | chr5:587611-588547 FORWARD LENGTH=123;; (*ITAG) Solyc06g075620.2.1 (e_value=1e-79) genomic_reference:SL2.40ch06 gene_region:43394530-43397000 transcript_region:SL2.40ch06:43394530..4339700…	13.0254	10.57	1	0	1	3	123	14.3065	10.9165
NbS00000104g0003.1 protein AED:0.04 eAED:0.04 QI:78	1 1|1|1|1|4|160|123; (*SWP) sp|Q9M5L0|RL35_EUPES (e_value=8e-77) 60S ribosomal protein L35 OS=Euphorbia esula GN=RPL35 PE=2 SV=1;; (*TAIR) AT5G02610.1 (e_value=7e-75) | Symbols: | Ribosomal L29 family protein | chr5:587611-588547 FORWARD LENGTH=123;; (*ITAG) Solyc06g075620.2.1 (e_value=1e-79) genomic_reference:SL2.40ch06 gene_region:43394530-43397000 transcript_region:SL2.40ch06:43394530..4339700…	16.0106	10.57	1	0	1	4	123	14.3065	10.9165
NbS00000104g0003.1 protein AED:0.04 eAED:0.04 QI:78	1 1|1|1|1|4|160|123; (*SWP) sp|Q9M5L0|RL35_EUPES (e_value=8e-77) 60S ribosomal protein L35 OS=Euphorbia esula GN=RPL35 PE=2 SV=1;; (*TAIR) AT5G02610.1 (e_value=7e-75) | Symbols: | Ribosomal L29 family protein | chr5:587611-588547 FORWARD LENGTH=123;; (*ITAG) Solyc06g075620.2.1 (e_value=1e-79) genomic_reference:SL2.40ch06 gene_region:43394530-43397000 transcript_region:SL2.40ch06:43394530..4339700…	8.97414	10.57	1	0	1	2	123	14.3065	10.9165
NbS00000104g0003.1 protein AED:0.04 eAED:0.04 QI:78	1 1|1|1|1|4|160|123; (*SWP) sp|Q9M5L0|RL35_EUPES (e_value=8e-77) 60S ribosomal protein L35 OS=Euphorbia esula GN=RPL35 PE=2 SV=1;; (*TAIR) AT5G02610.1 (e_value=7e-75) | Symbols: | Ribosomal L29 family protein | chr5:587611-588547 FORWARD LENGTH=123;; (*ITAG) Solyc06g075620.2.1 (e_value=1e-79) genomic_reference:SL2.40ch06 gene_region:43394530-43397000 transcript_region:SL2.40ch06:43394530..4339700…	10.8217	10.57	1	0	1	3	123	14.3065	10.9165
NbS00000104g0003.1 protein AED:0.04 eAED:0.04 QI:78	1 1|1|1|1|4|160|123; (*SWP) sp|Q9M5L0|RL35_EUPES (e_value=8e-77) 60S ribosomal protein L35 OS=Euphorbia esula GN=RPL35 PE=2 SV=1;; (*TAIR) AT5G02610.1 (e_value=7e-75) | Symbols: | Ribosomal L29 family protein | chr5:587611-588547 FORWARD LENGTH=123;; (*ITAG) Solyc06g075620.2.1 (e_value=1e-79) genomic_reference:SL2.40ch06 gene_region:43394530-43397000 transcript_region:SL2.40ch06:43394530..4339700…	16.1436	10.57	1	0	1	4	123	14.3065	10.9165
NbS00000104g0003.1 protein AED:0.04 eAED:0.04 QI:78	1 1|1|1|1|4|160|123; (*SWP) sp|Q9M5L0|RL35_EUPES (e_value=8e-77) 60S ribosomal protein L35 OS=Euphorbia esula GN=RPL35 PE=2 SV=1;; (*TAIR) AT5G02610.1 (e_value=7e-75) | Symbols: | Ribosomal L29 family protein | chr5:587611-588547 FORWARD LENGTH=123;; (*ITAG) Solyc06g075620.2.1 (e_value=1e-79) genomic_reference:SL2.40ch06 gene_region:43394530-43397000 transcript_region:SL2.40ch06:43394530..4339700…	7.53347	10.57	1	0	1	2	123	14.3065	10.9165
NbS00000104g0003.1 protein AED:0.04 eAED:0.04 QI:78	1 1|1|1|1|4|160|123; (*SWP) sp|Q9M5L0|RL35_EUPES (e_value=8e-77) 60S ribosomal protein L35 OS=Euphorbia esula GN=RPL35 PE=2 SV=1;; (*TAIR) AT5G02610.1 (e_value=7e-75) | Symbols: | Ribosomal L29 family protein | chr5:587611-588547 FORWARD LENGTH=123;; (*ITAG) Solyc06g075620.2.1 (e_value=1e-79) genomic_reference:SL2.40ch06 gene_region:43394530-43397000 transcript_region:SL2.40ch06:43394530..4339700…	7.07052	10.57	1	0	1	2	123	14.3065	10.9165
NbS00000104g0003.1 protein AED:0.04 eAED:0.04 QI:78	1 1|1|1|1|4|160|123; (*SWP) sp|Q9M5L0|RL35_EUPES (e_value=8e-77) 60S ribosomal protein L35 OS=Euphorbia esula GN=RPL35 PE=2 SV=1;; (*TAIR) AT5G02610.1 (e_value=7e-75) | Symbols: | Ribosomal L29 family protein | chr5:587611-588547 FORWARD LENGTH=123;; (*ITAG) Solyc06g075620.2.1 (e_value=1e-79) genomic_reference:SL2.40ch06 gene_region:43394530-43397000 transcript_region:SL2.40ch06:43394530..4339700…	8.32818	10.57	1	0	1	2	123	14.3065	10.9165
NbS00000104g0003.1 protein AED:0.04 eAED:0.04 QI:78	1 1|1|1|1|4|160|123; (*SWP) sp|Q9M5L0|RL35_EUPES (e_value=8e-77) 60S ribosomal protein L35 OS=Euphorbia esula GN=RPL35 PE=2 SV=1;; (*TAIR) AT5G02610.1 (e_value=7e-75) | Symbols: | Ribosomal L29 family protein | chr5:587611-588547 FORWARD LENGTH=123;; (*ITAG) Solyc06g075620.2.1 (e_value=1e-79) genomic_reference:SL2.40ch06 gene_region:43394530-43397000 transcript_region:SL2.40ch06:43394530..4339700…	4.15204	10.57	1	0	1	1	123	14.3065	10.9165
NbS00000104g0003.1 protein AED:0.04 eAED:0.04 QI:78	1 1|1|1|1|4|160|123; (*SWP) sp|Q9M5L0|RL35_EUPES (e_value=8e-77) 60S ribosomal protein L35 OS=Euphorbia esula GN=RPL35 PE=2 SV=1;; (*TAIR) AT5G02610.1 (e_value=7e-75) | Symbols: | Ribosomal L29 family protein | chr5:587611-588547 FORWARD LENGTH=123;; (*ITAG) Solyc06g075620.2.1 (e_value=1e-79) genomic_reference:SL2.40ch06 gene_region:43394530-43397000 transcript_region:SL2.40ch06:43394530..4339700…	11.2196	10.57	1	0	1	3	123	14.3065	10.9165
NbS00000104g0003.1 protein AED:0.04 eAED:0.04 QI:78	1 1|1|1|1|4|160|123; (*SWP) sp|Q9M5L0|RL35_EUPES (e_value=8e-77) 60S ribosomal protein L35 OS=Euphorbia esula GN=RPL35 PE=2 SV=1;; (*TAIR) AT5G02610.1 (e_value=7e-75) | Symbols: | Ribosomal L29 family protein | chr5:587611-588547 FORWARD LENGTH=123;; (*ITAG) Solyc06g075620.2.1 (e_value=1e-79) genomic_reference:SL2.40ch06 gene_region:43394530-43397000 transcript_region:SL2.40ch06:43394530..4339700…	12.6591	10.57	1	0	1	3	123	14.3065	10.9165
NbS00000104g0003.1 protein AED:0.04 eAED:0.04 QI:78	1 1|1|1|1|4|160|123; (*SWP) sp|Q9M5L0|RL35_EUPES (e_value=8e-77) 60S ribosomal protein L35 OS=Euphorbia esula GN=RPL35 PE=2 SV=1;; (*TAIR) AT5G02610.1 (e_value=7e-75) | Symbols: | Ribosomal L29 family protein | chr5:587611-588547 FORWARD LENGTH=123;; (*ITAG) Solyc06g075620.2.1 (e_value=1e-79) genomic_reference:SL2.40ch06 gene_region:43394530-43397000 transcript_region:SL2.40ch06:43394530..4339700…	18.0286	17.07	1	0	2	5	123	14.3065	10.9165
NbS00000104g0003.1 protein AED:0.04 eAED:0.04 QI:78	1 1|1|1|1|4|160|123; (*SWP) sp|Q9M5L0|RL35_EUPES (e_value=8e-77) 60S ribosomal protein L35 OS=Euphorbia esula GN=RPL35 PE=2 SV=1;; (*TAIR) AT5G02610.1 (e_value=7e-75) | Symbols: | Ribosomal L29 family protein | chr5:587611-588547 FORWARD LENGTH=123;; (*ITAG) Solyc06g075620.2.1 (e_value=1e-79) genomic_reference:SL2.40ch06 gene_region:43394530-43397000 transcript_region:SL2.40ch06:43394530..4339700…	13.1847	10.57	1	0	1	3	123	14.3065	10.9165
NbS00000104g0003.1 protein AED:0.04 eAED:0.04 QI:78	1 1|1|1|1|4|160|123; (*SWP) sp|Q9M5L0|RL35_EUPES (e_value=8e-77) 60S ribosomal protein L35 OS=Euphorbia esula GN=RPL35 PE=2 SV=1;; (*TAIR) AT5G02610.1 (e_value=7e-75) | Symbols: | Ribosomal L29 family protein | chr5:587611-588547 FORWARD LENGTH=123;; (*ITAG) Solyc06g075620.2.1 (e_value=1e-79) genomic_reference:SL2.40ch06 gene_region:43394530-43397000 transcript_region:SL2.40ch06:43394530..4339700…	6.8943	10.57	1	0	1	2	123	14.3065	10.9165
NbS00000104g0003.1 protein AED:0.04 eAED:0.04 QI:78	1 1|1|1|1|4|160|123; (*SWP) sp|Q9M5L0|RL35_EUPES (e_value=8e-77) 60S ribosomal protein L35 OS=Euphorbia esula GN=RPL35 PE=2 SV=1;; (*TAIR) AT5G02610.1 (e_value=7e-75) | Symbols: | Ribosomal L29 family protein | chr5:587611-588547 FORWARD LENGTH=123;; (*ITAG) Solyc06g075620.2.1 (e_value=1e-79) genomic_reference:SL2.40ch06 gene_region:43394530-43397000 transcript_region:SL2.40ch06:43394530..4339700…	8.16142	10.57	1	0	1	2	123	14.3065	10.9165
NbS00000104g0003.1 protein AED:0.04 eAED:0.04 QI:78	1 1|1|1|1|4|160|123; (*SWP) sp|Q9M5L0|RL35_EUPES (e_value=8e-77) 60S ribosomal protein L35 OS=Euphorbia esula GN=RPL35 PE=2 SV=1;; (*TAIR) AT5G02610.1 (e_value=7e-75) | Symbols: | Ribosomal L29 family protein | chr5:587611-588547 FORWARD LENGTH=123;; (*ITAG) Solyc06g075620.2.1 (e_value=1e-79) genomic_reference:SL2.40ch06 gene_region:43394530-43397000 transcript_region:SL2.40ch06:43394530..4339700…	8.24176	10.57	1	0	1	2	123	14.3065	10.9165
NbS00000104g0003.1 protein AED:0.04 eAED:0.04 QI:78	1 1|1|1|1|4|160|123; (*SWP) sp|Q9M5L0|RL35_EUPES (e_value=8e-77) 60S ribosomal protein L35 OS=Euphorbia esula GN=RPL35 PE=2 SV=1;; (*TAIR) AT5G02610.1 (e_value=7e-75) | Symbols: | Ribosomal L29 family protein | chr5:587611-588547 FORWARD LENGTH=123;; (*ITAG) Solyc06g075620.2.1 (e_value=1e-79) genomic_reference:SL2.40ch06 gene_region:43394530-43397000 transcript_region:SL2.40ch06:43394530..4339700…	8.14039	10.57	1	0	1	2	123	14.3065	10.9165
NbS00000104g0003.1 protein AED:0.04 eAED:0.04 QI:78	1 1|1|1|1|4|160|123; (*SWP) sp|Q9M5L0|RL35_EUPES (e_value=8e-77) 60S ribosomal protein L35 OS=Euphorbia esula GN=RPL35 PE=2 SV=1;; (*TAIR) AT5G02610.1 (e_value=7e-75) | Symbols: | Ribosomal L29 family protein | chr5:587611-588547 FORWARD LENGTH=123;; (*ITAG) Solyc06g075620.2.1 (e_value=1e-79) genomic_reference:SL2.40ch06 gene_region:43394530-43397000 transcript_region:SL2.40ch06:43394530..4339700…	6.26426	10.57	1	0	1	2	123	14.3065	10.9165
NbS00000104g0003.1 protein AED:0.04 eAED:0.04 QI:78	1 1|1|1|1|4|160|123; (*SWP) sp|Q9M5L0|RL35_EUPES (e_value=8e-77) 60S ribosomal protein L35 OS=Euphorbia esula GN=RPL35 PE=2 SV=1;; (*TAIR) AT5G02610.1 (e_value=7e-75) | Symbols: | Ribosomal L29 family protein | chr5:587611-588547 FORWARD LENGTH=123;; (*ITAG) Solyc06g075620.2.1 (e_value=1e-79) genomic_reference:SL2.40ch06 gene_region:43394530-43397000 transcript_region:SL2.40ch06:43394530..4339700…	3.67166	10.57	1	0	1	1	123	14.3065	10.9165
NbS00000104g0003.1 protein AED:0.04 eAED:0.04 QI:78	1 1|1|1|1|4|160|123; (*SWP) sp|Q9M5L0|RL35_EUPES (e_value=8e-77) 60S ribosomal protein L35 OS=Euphorbia esula GN=RPL35 PE=2 SV=1;; (*TAIR) AT5G02610.1 (e_value=7e-75) | Symbols: | Ribosomal L29 family protein | chr5:587611-588547 FORWARD LENGTH=123;; (*ITAG) Solyc06g075620.2.1 (e_value=1e-79) genomic_reference:SL2.40ch06 gene_region:43394530-43397000 transcript_region:SL2.40ch06:43394530..4339700…	7.94552	10.57	1	0	1	2	123	14.3065	10.9165
NbS00000104g0003.1 protein AED:0.04 eAED:0.04 QI:78	1 1|1|1|1|4|160|123; (*SWP) sp|Q9M5L0|RL35_EUPES (e_value=8e-77) 60S ribosomal protein L35 OS=Euphorbia esula GN=RPL35 PE=2 SV=1;; (*TAIR) AT5G02610.1 (e_value=7e-75) | Symbols: | Ribosomal L29 family protein | chr5:587611-588547 FORWARD LENGTH=123;; (*ITAG) Solyc06g075620.2.1 (e_value=1e-79) genomic_reference:SL2.40ch06 gene_region:43394530-43397000 transcript_region:SL2.40ch06:43394530..4339700…	8.23115	10.57	1	0	1	2	123	14.3065	10.9165
NbS00000104g0003.1 protein AED:0.04 eAED:0.04 QI:78	1 1|1|1|1|4|160|123; (*SWP) sp|Q9M5L0|RL35_EUPES (e_value=8e-77) 60S ribosomal protein L35 OS=Euphorbia esula GN=RPL35 PE=2 SV=1;; (*TAIR) AT5G02610.1 (e_value=7e-75) | Symbols: | Ribosomal L29 family protein | chr5:587611-588547 FORWARD LENGTH=123;; (*ITAG) Solyc06g075620.2.1 (e_value=1e-79) genomic_reference:SL2.40ch06 gene_region:43394530-43397000 transcript_region:SL2.40ch06:43394530..4339700…	8.45354	10.57	1	0	1	2	123	14.3065	10.9165
NbS00000104g0003.1 protein AED:0.04 eAED:0.04 QI:78	1 1|1|1|1|4|160|123; (*SWP) sp|Q9M5L0|RL35_EUPES (e_value=8e-77) 60S ribosomal protein L35 OS=Euphorbia esula GN=RPL35 PE=2 SV=1;; (*TAIR) AT5G02610.1 (e_value=7e-75) | Symbols: | Ribosomal L29 family protein | chr5:587611-588547 FORWARD LENGTH=123;; (*ITAG) Solyc06g075620.2.1 (e_value=1e-79) genomic_reference:SL2.40ch06 gene_region:43394530-43397000 transcript_region:SL2.40ch06:43394530..4339700…	11.7241	10.57	1	0	1	3	123	14.3065	10.9165
NbS00000104g0003.1 protein AED:0.04 eAED:0.04 QI:78	1 1|1|1|1|4|160|123; (*SWP) sp|Q9M5L0|RL35_EUPES (e_value=8e-77) 60S ribosomal protein L35 OS=Euphorbia esula GN=RPL35 PE=2 SV=1;; (*TAIR) AT5G02610.1 (e_value=7e-75) | Symbols: | Ribosomal L29 family protein | chr5:587611-588547 FORWARD LENGTH=123;; (*ITAG) Solyc06g075620.2.1 (e_value=1e-79) genomic_reference:SL2.40ch06 gene_region:43394530-43397000 transcript_region:SL2.40ch06:43394530..4339700…	3.19431	10.57	1	0	1	1	123	14.3065	10.9165
NbS00000120g0128.1 protein AED:0.21 eAED:0.21 QI:0	0 0.5|1|0|0|2|197|139	3.39582	9.35	1	0	1	1	139	16.0377	10.6821
NbS00000120g0128.1 protein AED:0.21 eAED:0.21 QI:0	0 0.5|1|0|0|2|197|139	6.14037	8.63	1	0	1	2	139	16.0377	10.6821
NbS00000120g0128.1 protein AED:0.21 eAED:0.21 QI:0	0 0.5|1|0|0|2|197|139	3.11064	9.35	1	0	1	1	139	16.0377	10.6821
NbS00000120g0128.1 protein AED:0.21 eAED:0.21 QI:0	0 0.5|1|0|0|2|197|139	9.05915	9.35	1	0	2	3	139	16.0377	10.6821
NbS00000120g0128.1 protein AED:0.21 eAED:0.21 QI:0	0 0.5|1|0|0|2|197|139	6.16907	15.11	1	0	2	2	139	16.0377	10.6821
NbS00000136g0010.1 protein AED:0.21 eAED:0.20 QI:0	1 0.86|1|0.85|0.8|15|177|599; (*GB) gi|30681747|ref|NP_172522.2| (e_value=0.0) DNA polymerase lambda subunit [Arabidopsis thaliana];; (*SWP) sp|Q5RKI3|DPOLL_RAT (e_value=2e-59) DNA polymerase lambda OS=Rattus norvegicus GN=Poll PE=2 SV=1;; (*TAIR) AT1G10520.1 (e_value=0.0) | Symbols: | DNA polymerase lambda (POLL) | chr1:3465964-3469248 FORWARD LENGTH=529;; (*ITAG) Solyc05g006120.2.1 (e_value=0.0…	3.87263	3.51	1	1	1	1	599	67.5418	8.83643
NbS00000139g0007.1 protein AED:0.24 eAED:0.24 QI:362	1 0.88|1|1|1|9|573|324; (*GB) gi|543867|sp|P26360.2|ATPG3_IPOBA (e_value=0.0) RecName: Full=ATP synthase subunit gamma, mitochondrial; AltName: Full=F-ATPase gamma subunit; Flags: Precursor;; (*SWP) sp|P26360|ATPG3_IPOBA (e_value=0.0) ATP synthase subunit gamma, mitochondrial OS=Ipomoea batatas GN=ATPC PE=1 SV=2;; (*TAIR) AT2G33040.1 (e_value=0.0) | Symbols: ATP3 | gamma subunit of Mt ATP synthas…	3.2863	4.63	1	0	1	1	324	35.4585	8.92432
NbS00000177g0011.1 protein AED:0.09 eAED:0.09 QI:137	1 1|1|1|1|7|356|261; (*GB) gi|122196609|sp|Q285L8.1|RS3A_TOBAC (e_value=7e-179) RecName: Full=40S ribosomal protein S3a; AltName: Full=Protein cyc07;; (*SWP) sp|Q285L8|RS3A_TOBAC (e_value=2e-180) 40S ribosomal protein S3a OS=Nicotiana tabacum GN=cyc07 PE=2 SV=1;; (*TAIR) AT4G34670.1 (e_value=2e-152) | Symbols: | Ribosomal protein S3Ae | chr4:16548724-16550222 FORWARD LENGTH=262;; (*ITAG) Solyc03g…	22.3028	21.07	1	0	4	6	261	29.7518	9.71533
NbS00000177g0011.1 protein AED:0.09 eAED:0.09 QI:137	1 1|1|1|1|7|356|261; (*GB) gi|122196609|sp|Q285L8.1|RS3A_TOBAC (e_value=7e-179) RecName: Full=40S ribosomal protein S3a; AltName: Full=Protein cyc07;; (*SWP) sp|Q285L8|RS3A_TOBAC (e_value=2e-180) 40S ribosomal protein S3a OS=Nicotiana tabacum GN=cyc07 PE=2 SV=1;; (*TAIR) AT4G34670.1 (e_value=2e-152) | Symbols: | Ribosomal protein S3Ae | chr4:16548724-16550222 FORWARD LENGTH=262;; (*ITAG) Solyc03g…	17.935	21.07	1	0	4	5	261	29.7518	9.71533
NbS00000177g0011.1 protein AED:0.09 eAED:0.09 QI:137	1 1|1|1|1|7|356|261; (*GB) gi|122196609|sp|Q285L8.1|RS3A_TOBAC (e_value=7e-179) RecName: Full=40S ribosomal protein S3a; AltName: Full=Protein cyc07;; (*SWP) sp|Q285L8|RS3A_TOBAC (e_value=2e-180) 40S ribosomal protein S3a OS=Nicotiana tabacum GN=cyc07 PE=2 SV=1;; (*TAIR) AT4G34670.1 (e_value=2e-152) | Symbols: | Ribosomal protein S3Ae | chr4:16548724-16550222 FORWARD LENGTH=262;; (*ITAG) Solyc03g…	37.5584	24.52	1	1	5	10	261	29.7518	9.71533
NbS00000177g0011.1 protein AED:0.09 eAED:0.09 QI:137	1 1|1|1|1|7|356|261; (*GB) gi|122196609|sp|Q285L8.1|RS3A_TOBAC (e_value=7e-179) RecName: Full=40S ribosomal protein S3a; AltName: Full=Protein cyc07;; (*SWP) sp|Q285L8|RS3A_TOBAC (e_value=2e-180) 40S ribosomal protein S3a OS=Nicotiana tabacum GN=cyc07 PE=2 SV=1;; (*TAIR) AT4G34670.1 (e_value=2e-152) | Symbols: | Ribosomal protein S3Ae | chr4:16548724-16550222 FORWARD LENGTH=262;; (*ITAG) Solyc03g…	11.2346	16.86	1	0	3	3	261	29.7518	9.71533
NbS00000177g0011.1 protein AED:0.09 eAED:0.09 QI:137	1 1|1|1|1|7|356|261; (*GB) gi|122196609|sp|Q285L8.1|RS3A_TOBAC (e_value=7e-179) RecName: Full=40S ribosomal protein S3a; AltName: Full=Protein cyc07;; (*SWP) sp|Q285L8|RS3A_TOBAC (e_value=2e-180) 40S ribosomal protein S3a OS=Nicotiana tabacum GN=cyc07 PE=2 SV=1;; (*TAIR) AT4G34670.1 (e_value=2e-152) | Symbols: | Ribosomal protein S3Ae | chr4:16548724-16550222 FORWARD LENGTH=262;; (*ITAG) Solyc03g…	37.0233	25.67	1	0	5	10	261	29.7518	9.71533
NbS00000177g0011.1 protein AED:0.09 eAED:0.09 QI:137	1 1|1|1|1|7|356|261; (*GB) gi|122196609|sp|Q285L8.1|RS3A_TOBAC (e_value=7e-179) RecName: Full=40S ribosomal protein S3a; AltName: Full=Protein cyc07;; (*SWP) sp|Q285L8|RS3A_TOBAC (e_value=2e-180) 40S ribosomal protein S3a OS=Nicotiana tabacum GN=cyc07 PE=2 SV=1;; (*TAIR) AT4G34670.1 (e_value=2e-152) | Symbols: | Ribosomal protein S3Ae | chr4:16548724-16550222 FORWARD LENGTH=262;; (*ITAG) Solyc03g…	34.8306	25.67	1	0	5	10	261	29.7518	9.71533
NbS00000177g0011.1 protein AED:0.09 eAED:0.09 QI:137	1 1|1|1|1|7|356|261; (*GB) gi|122196609|sp|Q285L8.1|RS3A_TOBAC (e_value=7e-179) RecName: Full=40S ribosomal protein S3a; AltName: Full=Protein cyc07;; (*SWP) sp|Q285L8|RS3A_TOBAC (e_value=2e-180) 40S ribosomal protein S3a OS=Nicotiana tabacum GN=cyc07 PE=2 SV=1;; (*TAIR) AT4G34670.1 (e_value=2e-152) | Symbols: | Ribosomal protein S3Ae | chr4:16548724-16550222 FORWARD LENGTH=262;; (*ITAG) Solyc03g…	26.7698	21.07	1	0	4	8	261	29.7518	9.71533
NbS00000177g0011.1 protein AED:0.09 eAED:0.09 QI:137	1 1|1|1|1|7|356|261; (*GB) gi|122196609|sp|Q285L8.1|RS3A_TOBAC (e_value=7e-179) RecName: Full=40S ribosomal protein S3a; AltName: Full=Protein cyc07;; (*SWP) sp|Q285L8|RS3A_TOBAC (e_value=2e-180) 40S ribosomal protein S3a OS=Nicotiana tabacum GN=cyc07 PE=2 SV=1;; (*TAIR) AT4G34670.1 (e_value=2e-152) | Symbols: | Ribosomal protein S3Ae | chr4:16548724-16550222 FORWARD LENGTH=262;; (*ITAG) Solyc03g…	21.6599	21.07	1	0	4	6	261	29.7518	9.71533
NbS00000177g0011.1 protein AED:0.09 eAED:0.09 QI:137	1 1|1|1|1|7|356|261; (*GB) gi|122196609|sp|Q285L8.1|RS3A_TOBAC (e_value=7e-179) RecName: Full=40S ribosomal protein S3a; AltName: Full=Protein cyc07;; (*SWP) sp|Q285L8|RS3A_TOBAC (e_value=2e-180) 40S ribosomal protein S3a OS=Nicotiana tabacum GN=cyc07 PE=2 SV=1;; (*TAIR) AT4G34670.1 (e_value=2e-152) | Symbols: | Ribosomal protein S3Ae | chr4:16548724-16550222 FORWARD LENGTH=262;; (*ITAG) Solyc03g…	21.8288	21.07	1	0	4	6	261	29.7518	9.71533
NbS00000177g0011.1 protein AED:0.09 eAED:0.09 QI:137	1 1|1|1|1|7|356|261; (*GB) gi|122196609|sp|Q285L8.1|RS3A_TOBAC (e_value=7e-179) RecName: Full=40S ribosomal protein S3a; AltName: Full=Protein cyc07;; (*SWP) sp|Q285L8|RS3A_TOBAC (e_value=2e-180) 40S ribosomal protein S3a OS=Nicotiana tabacum GN=cyc07 PE=2 SV=1;; (*TAIR) AT4G34670.1 (e_value=2e-152) | Symbols: | Ribosomal protein S3Ae | chr4:16548724-16550222 FORWARD LENGTH=262;; (*ITAG) Solyc03g…	27.2913	21.07	1	0	4	8	261	29.7518	9.71533
NbS00000177g0011.1 protein AED:0.09 eAED:0.09 QI:137	1 1|1|1|1|7|356|261; (*GB) gi|122196609|sp|Q285L8.1|RS3A_TOBAC (e_value=7e-179) RecName: Full=40S ribosomal protein S3a; AltName: Full=Protein cyc07;; (*SWP) sp|Q285L8|RS3A_TOBAC (e_value=2e-180) 40S ribosomal protein S3a OS=Nicotiana tabacum GN=cyc07 PE=2 SV=1;; (*TAIR) AT4G34670.1 (e_value=2e-152) | Symbols: | Ribosomal protein S3Ae | chr4:16548724-16550222 FORWARD LENGTH=262;; (*ITAG) Solyc03g…	27.6738	24.52	1	1	5	7	261	29.7518	9.71533
NbS00000177g0011.1 protein AED:0.09 eAED:0.09 QI:137	1 1|1|1|1|7|356|261; (*GB) gi|122196609|sp|Q285L8.1|RS3A_TOBAC (e_value=7e-179) RecName: Full=40S ribosomal protein S3a; AltName: Full=Protein cyc07;; (*SWP) sp|Q285L8|RS3A_TOBAC (e_value=2e-180) 40S ribosomal protein S3a OS=Nicotiana tabacum GN=cyc07 PE=2 SV=1;; (*TAIR) AT4G34670.1 (e_value=2e-152) | Symbols: | Ribosomal protein S3Ae | chr4:16548724-16550222 FORWARD LENGTH=262;; (*ITAG) Solyc03g…	22.2342	21.84	1	0	5	6	261	29.7518	9.71533
NbS00000177g0011.1 protein AED:0.09 eAED:0.09 QI:137	1 1|1|1|1|7|356|261; (*GB) gi|122196609|sp|Q285L8.1|RS3A_TOBAC (e_value=7e-179) RecName: Full=40S ribosomal protein S3a; AltName: Full=Protein cyc07;; (*SWP) sp|Q285L8|RS3A_TOBAC (e_value=2e-180) 40S ribosomal protein S3a OS=Nicotiana tabacum GN=cyc07 PE=2 SV=1;; (*TAIR) AT4G34670.1 (e_value=2e-152) | Symbols: | Ribosomal protein S3Ae | chr4:16548724-16550222 FORWARD LENGTH=262;; (*ITAG) Solyc03g…	52.0615	26.05	1	0	6	14	261	29.7518	9.71533
NbS00000177g0011.1 protein AED:0.09 eAED:0.09 QI:137	1 1|1|1|1|7|356|261; (*GB) gi|122196609|sp|Q285L8.1|RS3A_TOBAC (e_value=7e-179) RecName: Full=40S ribosomal protein S3a; AltName: Full=Protein cyc07;; (*SWP) sp|Q285L8|RS3A_TOBAC (e_value=2e-180) 40S ribosomal protein S3a OS=Nicotiana tabacum GN=cyc07 PE=2 SV=1;; (*TAIR) AT4G34670.1 (e_value=2e-152) | Symbols: | Ribosomal protein S3Ae | chr4:16548724-16550222 FORWARD LENGTH=262;; (*ITAG) Solyc03g…	48.668	26.05	1	0	6	13	261	29.7518	9.71533
NbS00000177g0011.1 protein AED:0.09 eAED:0.09 QI:137	1 1|1|1|1|7|356|261; (*GB) gi|122196609|sp|Q285L8.1|RS3A_TOBAC (e_value=7e-179) RecName: Full=40S ribosomal protein S3a; AltName: Full=Protein cyc07;; (*SWP) sp|Q285L8|RS3A_TOBAC (e_value=2e-180) 40S ribosomal protein S3a OS=Nicotiana tabacum GN=cyc07 PE=2 SV=1;; (*TAIR) AT4G34670.1 (e_value=2e-152) | Symbols: | Ribosomal protein S3Ae | chr4:16548724-16550222 FORWARD LENGTH=262;; (*ITAG) Solyc03g…	13.7745	15.71	1	0	3	4	261	29.7518	9.71533
NbS00000177g0011.1 protein AED:0.09 eAED:0.09 QI:137	1 1|1|1|1|7|356|261; (*GB) gi|122196609|sp|Q285L8.1|RS3A_TOBAC (e_value=7e-179) RecName: Full=40S ribosomal protein S3a; AltName: Full=Protein cyc07;; (*SWP) sp|Q285L8|RS3A_TOBAC (e_value=2e-180) 40S ribosomal protein S3a OS=Nicotiana tabacum GN=cyc07 PE=2 SV=1;; (*TAIR) AT4G34670.1 (e_value=2e-152) | Symbols: | Ribosomal protein S3Ae | chr4:16548724-16550222 FORWARD LENGTH=262;; (*ITAG) Solyc03g…	28.7592	21.07	1	0	4	8	261	29.7518	9.71533
NbS00000177g0011.1 protein AED:0.09 eAED:0.09 QI:137	1 1|1|1|1|7|356|261; (*GB) gi|122196609|sp|Q285L8.1|RS3A_TOBAC (e_value=7e-179) RecName: Full=40S ribosomal protein S3a; AltName: Full=Protein cyc07;; (*SWP) sp|Q285L8|RS3A_TOBAC (e_value=2e-180) 40S ribosomal protein S3a OS=Nicotiana tabacum GN=cyc07 PE=2 SV=1;; (*TAIR) AT4G34670.1 (e_value=2e-152) | Symbols: | Ribosomal protein S3Ae | chr4:16548724-16550222 FORWARD LENGTH=262;; (*ITAG) Solyc03g…	3.5162	5.75	1	0	1	1	261	29.7518	9.71533
NbS00000177g0011.1 protein AED:0.09 eAED:0.09 QI:137	1 1|1|1|1|7|356|261; (*GB) gi|122196609|sp|Q285L8.1|RS3A_TOBAC (e_value=7e-179) RecName: Full=40S ribosomal protein S3a; AltName: Full=Protein cyc07;; (*SWP) sp|Q285L8|RS3A_TOBAC (e_value=2e-180) 40S ribosomal protein S3a OS=Nicotiana tabacum GN=cyc07 PE=2 SV=1;; (*TAIR) AT4G34670.1 (e_value=2e-152) | Symbols: | Ribosomal protein S3Ae | chr4:16548724-16550222 FORWARD LENGTH=262;; (*ITAG) Solyc03g…	15.9815	13.41	1	2	4	4	261	29.7518	9.71533
NbS00000177g0011.1 protein AED:0.09 eAED:0.09 QI:137	1 1|1|1|1|7|356|261; (*GB) gi|122196609|sp|Q285L8.1|RS3A_TOBAC (e_value=7e-179) RecName: Full=40S ribosomal protein S3a; AltName: Full=Protein cyc07;; (*SWP) sp|Q285L8|RS3A_TOBAC (e_value=2e-180) 40S ribosomal protein S3a OS=Nicotiana tabacum GN=cyc07 PE=2 SV=1;; (*TAIR) AT4G34670.1 (e_value=2e-152) | Symbols: | Ribosomal protein S3Ae | chr4:16548724-16550222 FORWARD LENGTH=262;; (*ITAG) Solyc03g…	25.5544	25.67	1	2	6	7	261	29.7518	9.71533
NbS00000177g0011.1 protein AED:0.09 eAED:0.09 QI:137	1 1|1|1|1|7|356|261; (*GB) gi|122196609|sp|Q285L8.1|RS3A_TOBAC (e_value=7e-179) RecName: Full=40S ribosomal protein S3a; AltName: Full=Protein cyc07;; (*SWP) sp|Q285L8|RS3A_TOBAC (e_value=2e-180) 40S ribosomal protein S3a OS=Nicotiana tabacum GN=cyc07 PE=2 SV=1;; (*TAIR) AT4G34670.1 (e_value=2e-152) | Symbols: | Ribosomal protein S3Ae | chr4:16548724-16550222 FORWARD LENGTH=262;; (*ITAG) Solyc03g…	31.6506	26.05	1	0	5	9	261	29.7518	9.71533
NbS00000177g0011.1 protein AED:0.09 eAED:0.09 QI:137	1 1|1|1|1|7|356|261; (*GB) gi|122196609|sp|Q285L8.1|RS3A_TOBAC (e_value=7e-179) RecName: Full=40S ribosomal protein S3a; AltName: Full=Protein cyc07;; (*SWP) sp|Q285L8|RS3A_TOBAC (e_value=2e-180) 40S ribosomal protein S3a OS=Nicotiana tabacum GN=cyc07 PE=2 SV=1;; (*TAIR) AT4G34670.1 (e_value=2e-152) | Symbols: | Ribosomal protein S3Ae | chr4:16548724-16550222 FORWARD LENGTH=262;; (*ITAG) Solyc03g…	21.081	21.07	1	0	4	6	261	29.7518	9.71533
NbS00000177g0011.1 protein AED:0.09 eAED:0.09 QI:137	1 1|1|1|1|7|356|261; (*GB) gi|122196609|sp|Q285L8.1|RS3A_TOBAC (e_value=7e-179) RecName: Full=40S ribosomal protein S3a; AltName: Full=Protein cyc07;; (*SWP) sp|Q285L8|RS3A_TOBAC (e_value=2e-180) 40S ribosomal protein S3a OS=Nicotiana tabacum GN=cyc07 PE=2 SV=1;; (*TAIR) AT4G34670.1 (e_value=2e-152) | Symbols: | Ribosomal protein S3Ae | chr4:16548724-16550222 FORWARD LENGTH=262;; (*ITAG) Solyc03g…	17.4405	21.07	1	0	4	5	261	29.7518	9.71533
NbS00000177g0011.1 protein AED:0.09 eAED:0.09 QI:137	1 1|1|1|1|7|356|261; (*GB) gi|122196609|sp|Q285L8.1|RS3A_TOBAC (e_value=7e-179) RecName: Full=40S ribosomal protein S3a; AltName: Full=Protein cyc07;; (*SWP) sp|Q285L8|RS3A_TOBAC (e_value=2e-180) 40S ribosomal protein S3a OS=Nicotiana tabacum GN=cyc07 PE=2 SV=1;; (*TAIR) AT4G34670.1 (e_value=2e-152) | Symbols: | Ribosomal protein S3Ae | chr4:16548724-16550222 FORWARD LENGTH=262;; (*ITAG) Solyc03g…	16.8002	21.07	1	0	4	5	261	29.7518	9.71533
NbS00000191g0119.1 protein AED:0.09 eAED:0.09 QI:0	1 0.4|1|1|1|5|311|296	36.8583	17.23	1	0	3	9	296	32.2581	5.26221
NbS00000191g0119.1 protein AED:0.09 eAED:0.09 QI:0	1 0.4|1|1|1|5|311|296	20.3991	17.23	1	0	3	5	296	32.2581	5.26221
NbS00000191g0119.1 protein AED:0.09 eAED:0.09 QI:0	1 0.4|1|1|1|5|311|296	46.3825	20.95	1	0	4	12	296	32.2581	5.26221
NbS00000191g0119.1 protein AED:0.09 eAED:0.09 QI:0	1 0.4|1|1|1|5|311|296	39.5935	20.95	1	0	4	10	296	32.2581	5.26221
NbS00000191g0119.1 protein AED:0.09 eAED:0.09 QI:0	1 0.4|1|1|1|5|311|296	52.9004	27.36	1	0	6	15	296	32.2581	5.26221
NbS00000191g0119.1 protein AED:0.09 eAED:0.09 QI:0	1 0.4|1|1|1|5|311|296	21.3036	17.23	1	0	3	6	296	32.2581	5.26221
NbS00000191g0119.1 protein AED:0.09 eAED:0.09 QI:0	1 0.4|1|1|1|5|311|296	19.4507	17.23	1	0	3	5	296	32.2581	5.26221
NbS00000191g0119.1 protein AED:0.09 eAED:0.09 QI:0	1 0.4|1|1|1|5|311|296	14.4569	20.95	1	0	4	4	296	32.2581	5.26221
NbS00000191g0119.1 protein AED:0.09 eAED:0.09 QI:0	1 0.4|1|1|1|5|311|296	12.4074	17.23	1	0	3	3	296	32.2581	5.26221
NbS00000191g0119.1 protein AED:0.09 eAED:0.09 QI:0	1 0.4|1|1|1|5|311|296	37.746	23.31	1	0	5	9	296	32.2581	5.26221
NbS00000191g0119.1 protein AED:0.09 eAED:0.09 QI:0	1 0.4|1|1|1|5|311|296	40.4004	19.59	1	0	4	10	296	32.2581	5.26221
NbS00000191g0119.1 protein AED:0.09 eAED:0.09 QI:0	1 0.4|1|1|1|5|311|296	53.2201	27.36	1	0	6	15	296	32.2581	5.26221
NbS00000191g0119.1 protein AED:0.09 eAED:0.09 QI:0	1 0.4|1|1|1|5|311|296	46.4618	24.66	1	0	5	13	296	32.2581	5.26221
NbS00000191g0119.1 protein AED:0.09 eAED:0.09 QI:0	1 0.4|1|1|1|5|311|296	30.5326	17.23	1	0	3	8	296	32.2581	5.26221
NbS00000191g0119.1 protein AED:0.09 eAED:0.09 QI:0	1 0.4|1|1|1|5|311|296	30.9627	17.23	1	0	3	8	296	32.2581	5.26221
NbS00000191g0119.1 protein AED:0.09 eAED:0.09 QI:0	1 0.4|1|1|1|5|311|296	17.9653	6.08	1	0	1	4	296	32.2581	5.26221
NbS00000191g0119.1 protein AED:0.09 eAED:0.09 QI:0	1 0.4|1|1|1|5|311|296	32.0069	20.95	1	0	4	8	296	32.2581	5.26221
NbS00000191g0119.1 protein AED:0.09 eAED:0.09 QI:0	1 0.4|1|1|1|5|311|296	25.4331	20.95	1	0	4	6	296	32.2581	5.26221
NbS00000191g0119.1 protein AED:0.09 eAED:0.09 QI:0	1 0.4|1|1|1|5|311|296	26.0801	23.31	1	0	4	7	296	32.2581	5.26221
NbS00000191g0119.1 protein AED:0.09 eAED:0.09 QI:0	1 0.4|1|1|1|5|311|296	21.8159	17.23	1	0	3	6	296	32.2581	5.26221
NbS00000191g0119.1 protein AED:0.09 eAED:0.09 QI:0	1 0.4|1|1|1|5|311|296	20.0606	17.23	1	0	3	5	296	32.2581	5.26221
NbS00000191g0119.1 protein AED:0.09 eAED:0.09 QI:0	1 0.4|1|1|1|5|311|296	18.2445	17.23	1	0	3	5	296	32.2581	5.26221
NbS00000191g0119.1 protein AED:0.09 eAED:0.09 QI:0	1 0.4|1|1|1|5|311|296	17.9536	17.23	1	0	3	5	296	32.2581	5.26221
NbS00000191g0120.1 protein AED:0.14 eAED:0.14 QI:0	0.8 0.5|1|0.8|0.83|6|273|315	36.8583	16.19	1	0	3	9	315	34.41	4.85596
NbS00000191g0120.1 protein AED:0.14 eAED:0.14 QI:0	0.8 0.5|1|0.8|0.83|6|273|315	20.3991	16.19	1	0	3	5	315	34.41	4.85596
NbS00000191g0120.1 protein AED:0.14 eAED:0.14 QI:0	0.8 0.5|1|0.8|0.83|6|273|315	46.3825	19.68	1	0	4	12	315	34.41	4.85596
NbS00000191g0120.1 protein AED:0.14 eAED:0.14 QI:0	0.8 0.5|1|0.8|0.83|6|273|315	39.5935	19.68	1	0	4	10	315	34.41	4.85596
NbS00000191g0120.1 protein AED:0.14 eAED:0.14 QI:0	0.8 0.5|1|0.8|0.83|6|273|315	52.9004	25.71	1	0	6	15	315	34.41	4.85596
NbS00000191g0120.1 protein AED:0.14 eAED:0.14 QI:0	0.8 0.5|1|0.8|0.83|6|273|315	21.3036	16.19	1	0	3	6	315	34.41	4.85596
NbS00000191g0120.1 protein AED:0.14 eAED:0.14 QI:0	0.8 0.5|1|0.8|0.83|6|273|315	19.4507	16.19	1	0	3	5	315	34.41	4.85596
NbS00000191g0120.1 protein AED:0.14 eAED:0.14 QI:0	0.8 0.5|1|0.8|0.83|6|273|315	14.4569	19.68	1	0	4	4	315	34.41	4.85596
NbS00000191g0120.1 protein AED:0.14 eAED:0.14 QI:0	0.8 0.5|1|0.8|0.83|6|273|315	12.4074	16.19	1	0	3	3	315	34.41	4.85596
NbS00000191g0120.1 protein AED:0.14 eAED:0.14 QI:0	0.8 0.5|1|0.8|0.83|6|273|315	37.746	21.9	1	0	5	9	315	34.41	4.85596
NbS00000191g0120.1 protein AED:0.14 eAED:0.14 QI:0	0.8 0.5|1|0.8|0.83|6|273|315	40.4004	18.41	1	0	4	10	315	34.41	4.85596
NbS00000191g0120.1 protein AED:0.14 eAED:0.14 QI:0	0.8 0.5|1|0.8|0.83|6|273|315	53.2201	25.71	1	0	6	15	315	34.41	4.85596
NbS00000191g0120.1 protein AED:0.14 eAED:0.14 QI:0	0.8 0.5|1|0.8|0.83|6|273|315	46.4618	23.17	1	0	5	13	315	34.41	4.85596
NbS00000191g0120.1 protein AED:0.14 eAED:0.14 QI:0	0.8 0.5|1|0.8|0.83|6|273|315	30.5326	16.19	1	0	3	8	315	34.41	4.85596
NbS00000191g0120.1 protein AED:0.14 eAED:0.14 QI:0	0.8 0.5|1|0.8|0.83|6|273|315	30.9627	16.19	1	0	3	8	315	34.41	4.85596
NbS00000191g0120.1 protein AED:0.14 eAED:0.14 QI:0	0.8 0.5|1|0.8|0.83|6|273|315	17.9653	5.71	1	0	1	4	315	34.41	4.85596
NbS00000191g0120.1 protein AED:0.14 eAED:0.14 QI:0	0.8 0.5|1|0.8|0.83|6|273|315	32.0069	19.68	1	0	4	8	315	34.41	4.85596
NbS00000191g0120.1 protein AED:0.14 eAED:0.14 QI:0	0.8 0.5|1|0.8|0.83|6|273|315	25.4331	19.68	1	0	4	6	315	34.41	4.85596
NbS00000191g0120.1 protein AED:0.14 eAED:0.14 QI:0	0.8 0.5|1|0.8|0.83|6|273|315	26.0801	21.9	1	0	4	7	315	34.41	4.85596
NbS00000191g0120.1 protein AED:0.14 eAED:0.14 QI:0	0.8 0.5|1|0.8|0.83|6|273|315	21.8159	16.19	1	0	3	6	315	34.41	4.85596
NbS00000191g0120.1 protein AED:0.14 eAED:0.14 QI:0	0.8 0.5|1|0.8|0.83|6|273|315	20.0606	16.19	1	0	3	5	315	34.41	4.85596
NbS00000191g0120.1 protein AED:0.14 eAED:0.14 QI:0	0.8 0.5|1|0.8|0.83|6|273|315	18.2445	16.19	1	0	3	5	315	34.41	4.85596
NbS00000191g0120.1 protein AED:0.14 eAED:0.14 QI:0	0.8 0.5|1|0.8|0.83|6|273|315	17.9536	16.19	1	0	3	5	315	34.41	4.85596
NbS00000192g0016.1 protein AED:0.17 eAED:0.17 QI:213	0.82 0.85|0.97|0.76|0.76|47|332|1643; (*GB) gi|297739996|emb|CBI30178.3| (e_value=0.0) unnamed protein product [Vitis vinifera];; (*SWP) sp|Q54F23|HTR7A_DICDI (e_value=2e-112) HEAT repeat-containing protein 7A homolog OS=Dictyostelium discoideum GN=heatr7a PE=4 SV=1;; (*TAIR) AT2G36810.1 (e_value=0.0) | Symbols: | ARM repeat superfamily protein | chr2:15425739-15439462 REVERSE LENGTH=1716;; (*ITA…	3.77059	1.95	1	1	1	1	1643	181.437	6.18896
NbS00000192g0017.1 protein AED:0.04 eAED:0.04 QI:207	0.9 1|1|0.9|1|11|389|927; (*GB) gi|255556832|ref|XP_002519449.1| (e_value=0.0) WD-repeat protein, putative [Ricinus communis];; (*SWP) sp|Q9UNX4|WDR3_HUMAN (e_value=0.0) WD repeat-containing protein 3 OS=Homo sapiens GN=WDR3 PE=1 SV=1;; (*TAIR) AT3G21540.1 (e_value=0.0) | Symbols: | transducin family protein / WD-40 repeat family protein | chr3:7586100-7590856 REVERSE LENGTH=955;; (*ITAG) Solyc10…	4.14833	2.59	1	0	1	2	927	102.217	7.73779
NbS00000205g0005.1	protein	3.33671	10.53	1	1	1	1	190	21.057	11.2388
NbS00000206g0006.1 protein AED:0.27 eAED:0.29 QI:0	0.33 0|1|1|1|4|0|477; (*SWP) sp|O23337|PP311_ARATH (e_value=0.0) Pentatricopeptide repeat-containing protein At4g14820 OS=Arabidopsis thaliana GN=PCMP-H3 PE=2 SV=1;; (*TAIR) AT4G14820.1 (e_value=0.0) | Symbols: | Pentatricopeptide repeat (PPR) superfamily protein | chr4:8507794-8510038 REVERSE LENGTH=722;; (*ITAG) Solyc09g082170.2.1 (e_value=0.0) genomic_reference:SL2.40ch09 gene_region:63384146-…	3.06766	2.94	1	0	1	1	477	52.9177	6.46826
NbS00000211g0112.1 protein AED:0.16 eAED:0.16 QI:0	0.88 0.8|1|0.88|0.8|10|0|389	4.12561	4.11	1	1	1	1	389	43.097	8.38232
NbS00000211g0112.1 protein AED:0.16 eAED:0.16 QI:0	0.88 0.8|1|0.88|0.8|10|0|389	11.6022	9	1	1	2	3	389	43.097	8.38232
NbS00000211g0112.1 protein AED:0.16 eAED:0.16 QI:0	0.88 0.8|1|0.88|0.8|10|0|389	7.29175	8.48	1	1	2	2	389	43.097	8.38232
NbS00000211g0112.1 protein AED:0.16 eAED:0.16 QI:0	0.88 0.8|1|0.88|0.8|10|0|389	3.89016	4.11	1	1	1	1	389	43.097	8.38232
NbS00000211g0112.1 protein AED:0.16 eAED:0.16 QI:0	0.88 0.8|1|0.88|0.8|10|0|389	11.5535	9	1	1	2	3	389	43.097	8.38232
NbS00000211g0112.1 protein AED:0.16 eAED:0.16 QI:0	0.88 0.8|1|0.88|0.8|10|0|389	3.93418	4.11	1	1	1	1	389	43.097	8.38232
NbS00000211g0112.1 protein AED:0.16 eAED:0.16 QI:0	0.88 0.8|1|0.88|0.8|10|0|389	17.2038	13.11	1	1	3	4	389	43.097	8.38232
NbS00000211g0112.1 protein AED:0.16 eAED:0.16 QI:0	0.88 0.8|1|0.88|0.8|10|0|389	8.75871	9	1	1	2	2	389	43.097	8.38232
NbS00000211g0112.1 protein AED:0.16 eAED:0.16 QI:0	0.88 0.8|1|0.88|0.8|10|0|389	18.3915	12.6	1	1	3	4	389	43.097	8.38232
NbS00000211g0112.1 protein AED:0.16 eAED:0.16 QI:0	0.88 0.8|1|0.88|0.8|10|0|389	11.8627	9	1	1	2	3	389	43.097	8.38232
NbS00000211g0112.1 protein AED:0.16 eAED:0.16 QI:0	0.88 0.8|1|0.88|0.8|10|0|389	17.8839	16.71	1	1	4	4	389	43.097	8.38232
NbS00000211g0112.1 protein AED:0.16 eAED:0.16 QI:0	0.88 0.8|1|0.88|0.8|10|0|389	38.7589	16.71	1	1	4	9	389	43.097	8.38232
NbS00000223g0005.1 protein AED:0.47 eAED:0.47 QI:0	0 0|0.5|1|1|4|0|156; (*SWP) sp|P62302|RS13_SOYBN (e_value=2e-89) 40S ribosomal protein S13 OS=Glycine max GN=RPS13 PE=2 SV=1;; (*TAIR) AT4G00100.1 (e_value=5e-87) | Symbols: ATRPS13A, RPS13, PFL2, RPS13A | ribosomal protein S13A | chr4:37172-38123 FORWARD LENGTH=151;; (*ITAG) Solyc11g072260.1.1 (e_value=2e-94) evidence_code:10F1H1E1IEG genomic_reference:SL2.40ch11 gene_region:52550756-52553441 tr…	2.83003	6.41	1	0	1	1	156	17.7852	10.7847
NbS00000223g0005.1 protein AED:0.47 eAED:0.47 QI:0	0 0|0.5|1|1|4|0|156; (*SWP) sp|P62302|RS13_SOYBN (e_value=2e-89) 40S ribosomal protein S13 OS=Glycine max GN=RPS13 PE=2 SV=1;; (*TAIR) AT4G00100.1 (e_value=5e-87) | Symbols: ATRPS13A, RPS13, PFL2, RPS13A | ribosomal protein S13A | chr4:37172-38123 FORWARD LENGTH=151;; (*ITAG) Solyc11g072260.1.1 (e_value=2e-94) evidence_code:10F1H1E1IEG genomic_reference:SL2.40ch11 gene_region:52550756-52553441 tr…	3.19593	7.69	1	0	1	1	156	17.7852	10.7847
NbS00000223g0005.1 protein AED:0.47 eAED:0.47 QI:0	0 0|0.5|1|1|4|0|156; (*SWP) sp|P62302|RS13_SOYBN (e_value=2e-89) 40S ribosomal protein S13 OS=Glycine max GN=RPS13 PE=2 SV=1;; (*TAIR) AT4G00100.1 (e_value=5e-87) | Symbols: ATRPS13A, RPS13, PFL2, RPS13A | ribosomal protein S13A | chr4:37172-38123 FORWARD LENGTH=151;; (*ITAG) Solyc11g072260.1.1 (e_value=2e-94) evidence_code:10F1H1E1IEG genomic_reference:SL2.40ch11 gene_region:52550756-52553441 tr…	15.3627	22.44	1	0	4	5	156	17.7852	10.7847
NbS00000223g0005.1 protein AED:0.47 eAED:0.47 QI:0	0 0|0.5|1|1|4|0|156; (*SWP) sp|P62302|RS13_SOYBN (e_value=2e-89) 40S ribosomal protein S13 OS=Glycine max GN=RPS13 PE=2 SV=1;; (*TAIR) AT4G00100.1 (e_value=5e-87) | Symbols: ATRPS13A, RPS13, PFL2, RPS13A | ribosomal protein S13A | chr4:37172-38123 FORWARD LENGTH=151;; (*ITAG) Solyc11g072260.1.1 (e_value=2e-94) evidence_code:10F1H1E1IEG genomic_reference:SL2.40ch11 gene_region:52550756-52553441 tr…	9.835	14.1	1	0	2	3	156	17.7852	10.7847
NbS00000223g0005.1 protein AED:0.47 eAED:0.47 QI:0	0 0|0.5|1|1|4|0|156; (*SWP) sp|P62302|RS13_SOYBN (e_value=2e-89) 40S ribosomal protein S13 OS=Glycine max GN=RPS13 PE=2 SV=1;; (*TAIR) AT4G00100.1 (e_value=5e-87) | Symbols: ATRPS13A, RPS13, PFL2, RPS13A | ribosomal protein S13A | chr4:37172-38123 FORWARD LENGTH=151;; (*ITAG) Solyc11g072260.1.1 (e_value=2e-94) evidence_code:10F1H1E1IEG genomic_reference:SL2.40ch11 gene_region:52550756-52553441 tr…	3.3697	7.69	1	0	1	1	156	17.7852	10.7847
NbS00000223g0005.1 protein AED:0.47 eAED:0.47 QI:0	0 0|0.5|1|1|4|0|156; (*SWP) sp|P62302|RS13_SOYBN (e_value=2e-89) 40S ribosomal protein S13 OS=Glycine max GN=RPS13 PE=2 SV=1;; (*TAIR) AT4G00100.1 (e_value=5e-87) | Symbols: ATRPS13A, RPS13, PFL2, RPS13A | ribosomal protein S13A | chr4:37172-38123 FORWARD LENGTH=151;; (*ITAG) Solyc11g072260.1.1 (e_value=2e-94) evidence_code:10F1H1E1IEG genomic_reference:SL2.40ch11 gene_region:52550756-52553441 tr…	6.61849	7.69	1	0	1	2	156	17.7852	10.7847
NbS00000223g0005.1 protein AED:0.47 eAED:0.47 QI:0	0 0|0.5|1|1|4|0|156; (*SWP) sp|P62302|RS13_SOYBN (e_value=2e-89) 40S ribosomal protein S13 OS=Glycine max GN=RPS13 PE=2 SV=1;; (*TAIR) AT4G00100.1 (e_value=5e-87) | Symbols: ATRPS13A, RPS13, PFL2, RPS13A | ribosomal protein S13A | chr4:37172-38123 FORWARD LENGTH=151;; (*ITAG) Solyc11g072260.1.1 (e_value=2e-94) evidence_code:10F1H1E1IEG genomic_reference:SL2.40ch11 gene_region:52550756-52553441 tr…	6.13508	14.1	1	0	2	2	156	17.7852	10.7847
NbS00000223g0005.1 protein AED:0.47 eAED:0.47 QI:0	0 0|0.5|1|1|4|0|156; (*SWP) sp|P62302|RS13_SOYBN (e_value=2e-89) 40S ribosomal protein S13 OS=Glycine max GN=RPS13 PE=2 SV=1;; (*TAIR) AT4G00100.1 (e_value=5e-87) | Symbols: ATRPS13A, RPS13, PFL2, RPS13A | ribosomal protein S13A | chr4:37172-38123 FORWARD LENGTH=151;; (*ITAG) Solyc11g072260.1.1 (e_value=2e-94) evidence_code:10F1H1E1IEG genomic_reference:SL2.40ch11 gene_region:52550756-52553441 tr…	6.60636	7.69	1	0	1	2	156	17.7852	10.7847
NbS00000223g0005.1 protein AED:0.47 eAED:0.47 QI:0	0 0|0.5|1|1|4|0|156; (*SWP) sp|P62302|RS13_SOYBN (e_value=2e-89) 40S ribosomal protein S13 OS=Glycine max GN=RPS13 PE=2 SV=1;; (*TAIR) AT4G00100.1 (e_value=5e-87) | Symbols: ATRPS13A, RPS13, PFL2, RPS13A | ribosomal protein S13A | chr4:37172-38123 FORWARD LENGTH=151;; (*ITAG) Solyc11g072260.1.1 (e_value=2e-94) evidence_code:10F1H1E1IEG genomic_reference:SL2.40ch11 gene_region:52550756-52553441 tr…	12.2905	21.79	1	0	3	4	156	17.7852	10.7847
NbS00000223g0005.1 protein AED:0.47 eAED:0.47 QI:0	0 0|0.5|1|1|4|0|156; (*SWP) sp|P62302|RS13_SOYBN (e_value=2e-89) 40S ribosomal protein S13 OS=Glycine max GN=RPS13 PE=2 SV=1;; (*TAIR) AT4G00100.1 (e_value=5e-87) | Symbols: ATRPS13A, RPS13, PFL2, RPS13A | ribosomal protein S13A | chr4:37172-38123 FORWARD LENGTH=151;; (*ITAG) Solyc11g072260.1.1 (e_value=2e-94) evidence_code:10F1H1E1IEG genomic_reference:SL2.40ch11 gene_region:52550756-52553441 tr…	6.67671	7.69	1	0	1	2	156	17.7852	10.7847
NbS00000223g0005.1 protein AED:0.47 eAED:0.47 QI:0	0 0|0.5|1|1|4|0|156; (*SWP) sp|P62302|RS13_SOYBN (e_value=2e-89) 40S ribosomal protein S13 OS=Glycine max GN=RPS13 PE=2 SV=1;; (*TAIR) AT4G00100.1 (e_value=5e-87) | Symbols: ATRPS13A, RPS13, PFL2, RPS13A | ribosomal protein S13A | chr4:37172-38123 FORWARD LENGTH=151;; (*ITAG) Solyc11g072260.1.1 (e_value=2e-94) evidence_code:10F1H1E1IEG genomic_reference:SL2.40ch11 gene_region:52550756-52553441 tr…	3.51231	7.69	1	0	1	1	156	17.7852	10.7847
NbS00000223g0005.1 protein AED:0.47 eAED:0.47 QI:0	0 0|0.5|1|1|4|0|156; (*SWP) sp|P62302|RS13_SOYBN (e_value=2e-89) 40S ribosomal protein S13 OS=Glycine max GN=RPS13 PE=2 SV=1;; (*TAIR) AT4G00100.1 (e_value=5e-87) | Symbols: ATRPS13A, RPS13, PFL2, RPS13A | ribosomal protein S13A | chr4:37172-38123 FORWARD LENGTH=151;; (*ITAG) Solyc11g072260.1.1 (e_value=2e-94) evidence_code:10F1H1E1IEG genomic_reference:SL2.40ch11 gene_region:52550756-52553441 tr…	3.35562	7.69	1	0	1	1	156	17.7852	10.7847
NbS00000223g0005.1 protein AED:0.47 eAED:0.47 QI:0	0 0|0.5|1|1|4|0|156; (*SWP) sp|P62302|RS13_SOYBN (e_value=2e-89) 40S ribosomal protein S13 OS=Glycine max GN=RPS13 PE=2 SV=1;; (*TAIR) AT4G00100.1 (e_value=5e-87) | Symbols: ATRPS13A, RPS13, PFL2, RPS13A | ribosomal protein S13A | chr4:37172-38123 FORWARD LENGTH=151;; (*ITAG) Solyc11g072260.1.1 (e_value=2e-94) evidence_code:10F1H1E1IEG genomic_reference:SL2.40ch11 gene_region:52550756-52553441 tr…	6.63185	8.33	1	0	2	2	156	17.7852	10.7847
NbS00000223g0005.1 protein AED:0.47 eAED:0.47 QI:0	0 0|0.5|1|1|4|0|156; (*SWP) sp|P62302|RS13_SOYBN (e_value=2e-89) 40S ribosomal protein S13 OS=Glycine max GN=RPS13 PE=2 SV=1;; (*TAIR) AT4G00100.1 (e_value=5e-87) | Symbols: ATRPS13A, RPS13, PFL2, RPS13A | ribosomal protein S13A | chr4:37172-38123 FORWARD LENGTH=151;; (*ITAG) Solyc11g072260.1.1 (e_value=2e-94) evidence_code:10F1H1E1IEG genomic_reference:SL2.40ch11 gene_region:52550756-52553441 tr…	10.1629	8.33	1	0	2	3	156	17.7852	10.7847
NbS00000223g0005.1 protein AED:0.47 eAED:0.47 QI:0	0 0|0.5|1|1|4|0|156; (*SWP) sp|P62302|RS13_SOYBN (e_value=2e-89) 40S ribosomal protein S13 OS=Glycine max GN=RPS13 PE=2 SV=1;; (*TAIR) AT4G00100.1 (e_value=5e-87) | Symbols: ATRPS13A, RPS13, PFL2, RPS13A | ribosomal protein S13A | chr4:37172-38123 FORWARD LENGTH=151;; (*ITAG) Solyc11g072260.1.1 (e_value=2e-94) evidence_code:10F1H1E1IEG genomic_reference:SL2.40ch11 gene_region:52550756-52553441 tr…	3.23935	7.69	1	0	1	1	156	17.7852	10.7847
NbS00000223g0005.1 protein AED:0.47 eAED:0.47 QI:0	0 0|0.5|1|1|4|0|156; (*SWP) sp|P62302|RS13_SOYBN (e_value=2e-89) 40S ribosomal protein S13 OS=Glycine max GN=RPS13 PE=2 SV=1;; (*TAIR) AT4G00100.1 (e_value=5e-87) | Symbols: ATRPS13A, RPS13, PFL2, RPS13A | ribosomal protein S13A | chr4:37172-38123 FORWARD LENGTH=151;; (*ITAG) Solyc11g072260.1.1 (e_value=2e-94) evidence_code:10F1H1E1IEG genomic_reference:SL2.40ch11 gene_region:52550756-52553441 tr…	3.10846	7.69	1	0	1	1	156	17.7852	10.7847
NbS00000223g0005.1 protein AED:0.47 eAED:0.47 QI:0	0 0|0.5|1|1|4|0|156; (*SWP) sp|P62302|RS13_SOYBN (e_value=2e-89) 40S ribosomal protein S13 OS=Glycine max GN=RPS13 PE=2 SV=1;; (*TAIR) AT4G00100.1 (e_value=5e-87) | Symbols: ATRPS13A, RPS13, PFL2, RPS13A | ribosomal protein S13A | chr4:37172-38123 FORWARD LENGTH=151;; (*ITAG) Solyc11g072260.1.1 (e_value=2e-94) evidence_code:10F1H1E1IEG genomic_reference:SL2.40ch11 gene_region:52550756-52553441 tr…	3.3437	7.69	1	0	1	1	156	17.7852	10.7847
NbS00000223g0005.1 protein AED:0.47 eAED:0.47 QI:0	0 0|0.5|1|1|4|0|156; (*SWP) sp|P62302|RS13_SOYBN (e_value=2e-89) 40S ribosomal protein S13 OS=Glycine max GN=RPS13 PE=2 SV=1;; (*TAIR) AT4G00100.1 (e_value=5e-87) | Symbols: ATRPS13A, RPS13, PFL2, RPS13A | ribosomal protein S13A | chr4:37172-38123 FORWARD LENGTH=151;; (*ITAG) Solyc11g072260.1.1 (e_value=2e-94) evidence_code:10F1H1E1IEG genomic_reference:SL2.40ch11 gene_region:52550756-52553441 tr…	3.03062	7.69	1	0	1	1	156	17.7852	10.7847
NbS00000223g0021.1 protein AED:0.26 eAED:0.26 QI:0	0.83 0.57|1|0.66|0.71|7|0|503; (*SWP) sp|P23981|AROA1_TOBAC (e_value=4e-158) 3-phosphoshikimate 1-carboxyvinyltransferase 1, chloroplastic OS=Nicotiana tabacum GN=EPSPS-1 PE=2 SV=1;; (*TAIR) AT2G45300.1 (e_value=1e-116) | Symbols: | RNA 3'-terminal phosphate cyclase/enolpyruvate transferase, alpha/beta | chr2:18677518-18679868 FORWARD LENGTH=520;; (*ITAG) Solyc01g091190.2.1 (e_value=1e-139) genom…	4.33452	4.17	1	1	1	1	503	54.1161	8.77783
NbS00000229g0030.1 protein AED:0.22 eAED:0.22 QI:0	1 1|1|0.8|0.72|11|111|534; (*GB) gi|297734356|emb|CBI15603.3| (e_value=7e-168) unnamed protein product [Vitis vinifera];; (*SWP) sp|Q8DKR7|DNAJ_THEEB (e_value=1e-89) Chaperone protein DnaJ OS=Thermosynechococcus elongatus (strain BP-1) GN=dnaJ PE=3 SV=2;; (*TAIR) AT3G17830.1 (e_value=2e-138) | Symbols: | Molecular chaperone Hsp40/DnaJ family protein | chr3:6101868-6104503 FORWARD LENGTH=517;; (*I…	3.37431	3.75	1	0	1	5	534	58.585	9.29053
NbS00000250g0010.1 protein AED:0.23 eAED:0.23 QI:0	0.83 0.78|0.89|0.77|0.78|19|437|448; (*GB) gi|238814974|gb|ACR56690.1| (e_value=0.0) enolase [Nicotiana tabacum];; (*SWP) sp|P26300|ENO_SOLLC (e_value=0.0) Enolase OS=Solanum lycopersicum GN=PGH1 PE=2 SV=1;; (*TAIR) AT2G36530.1 (e_value=0.0) | Symbols: LOS2, ENO2 | Enolase | chr2:15321081-15323786 REVERSE LENGTH=444;; (*ITAG) Solyc09g009020.2.1 (e_value=0.0) genomic_reference:SL2.40ch09 gene_regi…	11.1554	12.95	1	0	3	3	448	48.2226	5.94775
NbS00000250g0010.1 protein AED:0.23 eAED:0.23 QI:0	0.83 0.78|0.89|0.77|0.78|19|437|448; (*GB) gi|238814974|gb|ACR56690.1| (e_value=0.0) enolase [Nicotiana tabacum];; (*SWP) sp|P26300|ENO_SOLLC (e_value=0.0) Enolase OS=Solanum lycopersicum GN=PGH1 PE=2 SV=1;; (*TAIR) AT2G36530.1 (e_value=0.0) | Symbols: LOS2, ENO2 | Enolase | chr2:15321081-15323786 REVERSE LENGTH=444;; (*ITAG) Solyc09g009020.2.1 (e_value=0.0) genomic_reference:SL2.40ch09 gene_regi…	3.07128	3.35	1	0	1	1	448	48.2226	5.94775
NbS00000250g0010.1 protein AED:0.23 eAED:0.23 QI:0	0.83 0.78|0.89|0.77|0.78|19|437|448; (*GB) gi|238814974|gb|ACR56690.1| (e_value=0.0) enolase [Nicotiana tabacum];; (*SWP) sp|P26300|ENO_SOLLC (e_value=0.0) Enolase OS=Solanum lycopersicum GN=PGH1 PE=2 SV=1;; (*TAIR) AT2G36530.1 (e_value=0.0) | Symbols: LOS2, ENO2 | Enolase | chr2:15321081-15323786 REVERSE LENGTH=444;; (*ITAG) Solyc09g009020.2.1 (e_value=0.0) genomic_reference:SL2.40ch09 gene_regi…	3.99747	4.02	1	0	1	1	448	48.2226	5.94775
NbS00000250g0010.1 protein AED:0.23 eAED:0.23 QI:0	0.83 0.78|0.89|0.77|0.78|19|437|448; (*GB) gi|238814974|gb|ACR56690.1| (e_value=0.0) enolase [Nicotiana tabacum];; (*SWP) sp|P26300|ENO_SOLLC (e_value=0.0) Enolase OS=Solanum lycopersicum GN=PGH1 PE=2 SV=1;; (*TAIR) AT2G36530.1 (e_value=0.0) | Symbols: LOS2, ENO2 | Enolase | chr2:15321081-15323786 REVERSE LENGTH=444;; (*ITAG) Solyc09g009020.2.1 (e_value=0.0) genomic_reference:SL2.40ch09 gene_regi…	3.95089	4.02	1	0	1	1	448	48.2226	5.94775
NbS00000250g0010.1 protein AED:0.23 eAED:0.23 QI:0	0.83 0.78|0.89|0.77|0.78|19|437|448; (*GB) gi|238814974|gb|ACR56690.1| (e_value=0.0) enolase [Nicotiana tabacum];; (*SWP) sp|P26300|ENO_SOLLC (e_value=0.0) Enolase OS=Solanum lycopersicum GN=PGH1 PE=2 SV=1;; (*TAIR) AT2G36530.1 (e_value=0.0) | Symbols: LOS2, ENO2 | Enolase | chr2:15321081-15323786 REVERSE LENGTH=444;; (*ITAG) Solyc09g009020.2.1 (e_value=0.0) genomic_reference:SL2.40ch09 gene_regi…	9.12512	4.02	1	0	1	2	448	48.2226	5.94775
NbS00000250g0010.1 protein AED:0.23 eAED:0.23 QI:0	0.83 0.78|0.89|0.77|0.78|19|437|448; (*GB) gi|238814974|gb|ACR56690.1| (e_value=0.0) enolase [Nicotiana tabacum];; (*SWP) sp|P26300|ENO_SOLLC (e_value=0.0) Enolase OS=Solanum lycopersicum GN=PGH1 PE=2 SV=1;; (*TAIR) AT2G36530.1 (e_value=0.0) | Symbols: LOS2, ENO2 | Enolase | chr2:15321081-15323786 REVERSE LENGTH=444;; (*ITAG) Solyc09g009020.2.1 (e_value=0.0) genomic_reference:SL2.40ch09 gene_regi…	8.30643	8.71	1	1	2	2	448	48.2226	5.94775
NbS00000250g0010.1 protein AED:0.23 eAED:0.23 QI:0	0.83 0.78|0.89|0.77|0.78|19|437|448; (*GB) gi|238814974|gb|ACR56690.1| (e_value=0.0) enolase [Nicotiana tabacum];; (*SWP) sp|P26300|ENO_SOLLC (e_value=0.0) Enolase OS=Solanum lycopersicum GN=PGH1 PE=2 SV=1;; (*TAIR) AT2G36530.1 (e_value=0.0) | Symbols: LOS2, ENO2 | Enolase | chr2:15321081-15323786 REVERSE LENGTH=444;; (*ITAG) Solyc09g009020.2.1 (e_value=0.0) genomic_reference:SL2.40ch09 gene_regi…	40.3695	33.48	1	1	8	10	448	48.2226	5.94775
NbS00000250g0010.1 protein AED:0.23 eAED:0.23 QI:0	0.83 0.78|0.89|0.77|0.78|19|437|448; (*GB) gi|238814974|gb|ACR56690.1| (e_value=0.0) enolase [Nicotiana tabacum];; (*SWP) sp|P26300|ENO_SOLLC (e_value=0.0) Enolase OS=Solanum lycopersicum GN=PGH1 PE=2 SV=1;; (*TAIR) AT2G36530.1 (e_value=0.0) | Symbols: LOS2, ENO2 | Enolase | chr2:15321081-15323786 REVERSE LENGTH=444;; (*ITAG) Solyc09g009020.2.1 (e_value=0.0) genomic_reference:SL2.40ch09 gene_regi…	34.7996	27.9	1	1	7	9	448	48.2226	5.94775
NbS00000250g0010.1 protein AED:0.23 eAED:0.23 QI:0	0.83 0.78|0.89|0.77|0.78|19|437|448; (*GB) gi|238814974|gb|ACR56690.1| (e_value=0.0) enolase [Nicotiana tabacum];; (*SWP) sp|P26300|ENO_SOLLC (e_value=0.0) Enolase OS=Solanum lycopersicum GN=PGH1 PE=2 SV=1;; (*TAIR) AT2G36530.1 (e_value=0.0) | Symbols: LOS2, ENO2 | Enolase | chr2:15321081-15323786 REVERSE LENGTH=444;; (*ITAG) Solyc09g009020.2.1 (e_value=0.0) genomic_reference:SL2.40ch09 gene_regi…	7.33156	7.37	1	0	2	2	448	48.2226	5.94775
NbS00000250g0010.1 protein AED:0.23 eAED:0.23 QI:0	0.83 0.78|0.89|0.77|0.78|19|437|448; (*GB) gi|238814974|gb|ACR56690.1| (e_value=0.0) enolase [Nicotiana tabacum];; (*SWP) sp|P26300|ENO_SOLLC (e_value=0.0) Enolase OS=Solanum lycopersicum GN=PGH1 PE=2 SV=1;; (*TAIR) AT2G36530.1 (e_value=0.0) | Symbols: LOS2, ENO2 | Enolase | chr2:15321081-15323786 REVERSE LENGTH=444;; (*ITAG) Solyc09g009020.2.1 (e_value=0.0) genomic_reference:SL2.40ch09 gene_regi…	12.2957	8.93	1	0	2	3	448	48.2226	5.94775
NbS00000250g0010.1 protein AED:0.23 eAED:0.23 QI:0	0.83 0.78|0.89|0.77|0.78|19|437|448; (*GB) gi|238814974|gb|ACR56690.1| (e_value=0.0) enolase [Nicotiana tabacum];; (*SWP) sp|P26300|ENO_SOLLC (e_value=0.0) Enolase OS=Solanum lycopersicum GN=PGH1 PE=2 SV=1;; (*TAIR) AT2G36530.1 (e_value=0.0) | Symbols: LOS2, ENO2 | Enolase | chr2:15321081-15323786 REVERSE LENGTH=444;; (*ITAG) Solyc09g009020.2.1 (e_value=0.0) genomic_reference:SL2.40ch09 gene_regi…	27.744	21.65	1	0	5	7	448	48.2226	5.94775
NbS00000252g0005.1 protein AED:0.26 eAED:0.26 QI:0	1 1|1|1|1|7|373|239; (*GB) gi|255567666|ref|XP_002524812.1| (e_value=5e-127) endo-1,3-1,4-beta-d-glucanase, putative [Ricinus communis];; (*SWP) sp|Q9ZT66|E134_MAIZE (e_value=2e-48) Endo-1,3;1,4-beta-D-glucanase OS=Zea mays PE=1 SV=1;; (*TAIR) AT3G23600.1 (e_value=4e-118) | Symbols: | alpha/beta-Hydrolases superfamily protein | chr3:8473833-8475655 FORWARD LENGTH=239;; (*ITAG) Solyc09g072900.2.1 …	7.8329	13.81	1	0	2	2	239	25.9353	5.64307
NbS00000252g0005.1 protein AED:0.26 eAED:0.26 QI:0	1 1|1|1|1|7|373|239; (*GB) gi|255567666|ref|XP_002524812.1| (e_value=5e-127) endo-1,3-1,4-beta-d-glucanase, putative [Ricinus communis];; (*SWP) sp|Q9ZT66|E134_MAIZE (e_value=2e-48) Endo-1,3;1,4-beta-D-glucanase OS=Zea mays PE=1 SV=1;; (*TAIR) AT3G23600.1 (e_value=4e-118) | Symbols: | alpha/beta-Hydrolases superfamily protein | chr3:8473833-8475655 FORWARD LENGTH=239;; (*ITAG) Solyc09g072900.2.1 …	3.11093	5.02	1	0	1	1	239	25.9353	5.64307
NbS00000252g0005.1 protein AED:0.26 eAED:0.26 QI:0	1 1|1|1|1|7|373|239; (*GB) gi|255567666|ref|XP_002524812.1| (e_value=5e-127) endo-1,3-1,4-beta-d-glucanase, putative [Ricinus communis];; (*SWP) sp|Q9ZT66|E134_MAIZE (e_value=2e-48) Endo-1,3;1,4-beta-D-glucanase OS=Zea mays PE=1 SV=1;; (*TAIR) AT3G23600.1 (e_value=4e-118) | Symbols: | alpha/beta-Hydrolases superfamily protein | chr3:8473833-8475655 FORWARD LENGTH=239;; (*ITAG) Solyc09g072900.2.1 …	3.16872	5.02	1	0	1	1	239	25.9353	5.64307
NbS00000252g0005.1 protein AED:0.26 eAED:0.26 QI:0	1 1|1|1|1|7|373|239; (*GB) gi|255567666|ref|XP_002524812.1| (e_value=5e-127) endo-1,3-1,4-beta-d-glucanase, putative [Ricinus communis];; (*SWP) sp|Q9ZT66|E134_MAIZE (e_value=2e-48) Endo-1,3;1,4-beta-D-glucanase OS=Zea mays PE=1 SV=1;; (*TAIR) AT3G23600.1 (e_value=4e-118) | Symbols: | alpha/beta-Hydrolases superfamily protein | chr3:8473833-8475655 FORWARD LENGTH=239;; (*ITAG) Solyc09g072900.2.1 …	3.36786	7.11	1	1	1	1	239	25.9353	5.64307
NbS00000260g0018.1 protein AED:0.14 eAED:0.14 QI:0	1 0.5|1|1|1|2|0|260; (*GB) gi|350539037|ref|NP_001234115.1| (e_value=2e-173) 60S ribosomal protein L8 [Solanum lycopersicum];; (*SWP) sp|P29766|RL8_SOLLC (e_value=5e-175) 60S ribosomal protein L8 OS=Solanum lycopersicum GN=RPL8 PE=2 SV=1;; (*TAIR) AT4G36130.1 (e_value=1e-168) | Symbols: | Ribosomal protein L2 family | chr4:17097613-17098656 FORWARD LENGTH=258;; (*ITAG) Solyc07g063890.2.1 (e_value…	22.0416	27.31	1	0	4	6	260	28.1838	10.814
NbS00000260g0018.1 protein AED:0.14 eAED:0.14 QI:0	1 0.5|1|1|1|2|0|260; (*GB) gi|350539037|ref|NP_001234115.1| (e_value=2e-173) 60S ribosomal protein L8 [Solanum lycopersicum];; (*SWP) sp|P29766|RL8_SOLLC (e_value=5e-175) 60S ribosomal protein L8 OS=Solanum lycopersicum GN=RPL8 PE=2 SV=1;; (*TAIR) AT4G36130.1 (e_value=1e-168) | Symbols: | Ribosomal protein L2 family | chr4:17097613-17098656 FORWARD LENGTH=258;; (*ITAG) Solyc07g063890.2.1 (e_value…	5.48629	10	1	0	1	1	260	28.1838	10.814
NbS00000260g0018.1 protein AED:0.14 eAED:0.14 QI:0	1 0.5|1|1|1|2|0|260; (*GB) gi|350539037|ref|NP_001234115.1| (e_value=2e-173) 60S ribosomal protein L8 [Solanum lycopersicum];; (*SWP) sp|P29766|RL8_SOLLC (e_value=5e-175) 60S ribosomal protein L8 OS=Solanum lycopersicum GN=RPL8 PE=2 SV=1;; (*TAIR) AT4G36130.1 (e_value=1e-168) | Symbols: | Ribosomal protein L2 family | chr4:17097613-17098656 FORWARD LENGTH=258;; (*ITAG) Solyc07g063890.2.1 (e_value…	22.9232	26.15	1	0	4	6	260	28.1838	10.814
NbS00000260g0018.1 protein AED:0.14 eAED:0.14 QI:0	1 0.5|1|1|1|2|0|260; (*GB) gi|350539037|ref|NP_001234115.1| (e_value=2e-173) 60S ribosomal protein L8 [Solanum lycopersicum];; (*SWP) sp|P29766|RL8_SOLLC (e_value=5e-175) 60S ribosomal protein L8 OS=Solanum lycopersicum GN=RPL8 PE=2 SV=1;; (*TAIR) AT4G36130.1 (e_value=1e-168) | Symbols: | Ribosomal protein L2 family | chr4:17097613-17098656 FORWARD LENGTH=258;; (*ITAG) Solyc07g063890.2.1 (e_value…	19.4972	21.92	1	0	3	5	260	28.1838	10.814
NbS00000260g0018.1 protein AED:0.14 eAED:0.14 QI:0	1 0.5|1|1|1|2|0|260; (*GB) gi|350539037|ref|NP_001234115.1| (e_value=2e-173) 60S ribosomal protein L8 [Solanum lycopersicum];; (*SWP) sp|P29766|RL8_SOLLC (e_value=5e-175) 60S ribosomal protein L8 OS=Solanum lycopersicum GN=RPL8 PE=2 SV=1;; (*TAIR) AT4G36130.1 (e_value=1e-168) | Symbols: | Ribosomal protein L2 family | chr4:17097613-17098656 FORWARD LENGTH=258;; (*ITAG) Solyc07g063890.2.1 (e_value…	39.8971	36.54	1	0	7	11	260	28.1838	10.814
NbS00000260g0018.1 protein AED:0.14 eAED:0.14 QI:0	1 0.5|1|1|1|2|0|260; (*GB) gi|350539037|ref|NP_001234115.1| (e_value=2e-173) 60S ribosomal protein L8 [Solanum lycopersicum];; (*SWP) sp|P29766|RL8_SOLLC (e_value=5e-175) 60S ribosomal protein L8 OS=Solanum lycopersicum GN=RPL8 PE=2 SV=1;; (*TAIR) AT4G36130.1 (e_value=1e-168) | Symbols: | Ribosomal protein L2 family | chr4:17097613-17098656 FORWARD LENGTH=258;; (*ITAG) Solyc07g063890.2.1 (e_value…	37.087	30.77	1	0	5	10	260	28.1838	10.814
NbS00000260g0018.1 protein AED:0.14 eAED:0.14 QI:0	1 0.5|1|1|1|2|0|260; (*GB) gi|350539037|ref|NP_001234115.1| (e_value=2e-173) 60S ribosomal protein L8 [Solanum lycopersicum];; (*SWP) sp|P29766|RL8_SOLLC (e_value=5e-175) 60S ribosomal protein L8 OS=Solanum lycopersicum GN=RPL8 PE=2 SV=1;; (*TAIR) AT4G36130.1 (e_value=1e-168) | Symbols: | Ribosomal protein L2 family | chr4:17097613-17098656 FORWARD LENGTH=258;; (*ITAG) Solyc07g063890.2.1 (e_value…	11.2919	11.54	1	0	2	3	260	28.1838	10.814
NbS00000260g0018.1 protein AED:0.14 eAED:0.14 QI:0	1 0.5|1|1|1|2|0|260; (*GB) gi|350539037|ref|NP_001234115.1| (e_value=2e-173) 60S ribosomal protein L8 [Solanum lycopersicum];; (*SWP) sp|P29766|RL8_SOLLC (e_value=5e-175) 60S ribosomal protein L8 OS=Solanum lycopersicum GN=RPL8 PE=2 SV=1;; (*TAIR) AT4G36130.1 (e_value=1e-168) | Symbols: | Ribosomal protein L2 family | chr4:17097613-17098656 FORWARD LENGTH=258;; (*ITAG) Solyc07g063890.2.1 (e_value…	11.715	21.92	1	0	3	3	260	28.1838	10.814
NbS00000260g0018.1 protein AED:0.14 eAED:0.14 QI:0	1 0.5|1|1|1|2|0|260; (*GB) gi|350539037|ref|NP_001234115.1| (e_value=2e-173) 60S ribosomal protein L8 [Solanum lycopersicum];; (*SWP) sp|P29766|RL8_SOLLC (e_value=5e-175) 60S ribosomal protein L8 OS=Solanum lycopersicum GN=RPL8 PE=2 SV=1;; (*TAIR) AT4G36130.1 (e_value=1e-168) | Symbols: | Ribosomal protein L2 family | chr4:17097613-17098656 FORWARD LENGTH=258;; (*ITAG) Solyc07g063890.2.1 (e_value…	23.7244	26.54	1	0	4	6	260	28.1838	10.814
NbS00000260g0018.1 protein AED:0.14 eAED:0.14 QI:0	1 0.5|1|1|1|2|0|260; (*GB) gi|350539037|ref|NP_001234115.1| (e_value=2e-173) 60S ribosomal protein L8 [Solanum lycopersicum];; (*SWP) sp|P29766|RL8_SOLLC (e_value=5e-175) 60S ribosomal protein L8 OS=Solanum lycopersicum GN=RPL8 PE=2 SV=1;; (*TAIR) AT4G36130.1 (e_value=1e-168) | Symbols: | Ribosomal protein L2 family | chr4:17097613-17098656 FORWARD LENGTH=258;; (*ITAG) Solyc07g063890.2.1 (e_value…	20.9664	26.15	1	0	4	5	260	28.1838	10.814
NbS00000260g0018.1 protein AED:0.14 eAED:0.14 QI:0	1 0.5|1|1|1|2|0|260; (*GB) gi|350539037|ref|NP_001234115.1| (e_value=2e-173) 60S ribosomal protein L8 [Solanum lycopersicum];; (*SWP) sp|P29766|RL8_SOLLC (e_value=5e-175) 60S ribosomal protein L8 OS=Solanum lycopersicum GN=RPL8 PE=2 SV=1;; (*TAIR) AT4G36130.1 (e_value=1e-168) | Symbols: | Ribosomal protein L2 family | chr4:17097613-17098656 FORWARD LENGTH=258;; (*ITAG) Solyc07g063890.2.1 (e_value…	25.4982	30.77	1	0	5	7	260	28.1838	10.814
NbS00000260g0018.1 protein AED:0.14 eAED:0.14 QI:0	1 0.5|1|1|1|2|0|260; (*GB) gi|350539037|ref|NP_001234115.1| (e_value=2e-173) 60S ribosomal protein L8 [Solanum lycopersicum];; (*SWP) sp|P29766|RL8_SOLLC (e_value=5e-175) 60S ribosomal protein L8 OS=Solanum lycopersicum GN=RPL8 PE=2 SV=1;; (*TAIR) AT4G36130.1 (e_value=1e-168) | Symbols: | Ribosomal protein L2 family | chr4:17097613-17098656 FORWARD LENGTH=258;; (*ITAG) Solyc07g063890.2.1 (e_value…	19.9778	21.92	1	0	3	5	260	28.1838	10.814
NbS00000260g0018.1 protein AED:0.14 eAED:0.14 QI:0	1 0.5|1|1|1|2|0|260; (*GB) gi|350539037|ref|NP_001234115.1| (e_value=2e-173) 60S ribosomal protein L8 [Solanum lycopersicum];; (*SWP) sp|P29766|RL8_SOLLC (e_value=5e-175) 60S ribosomal protein L8 OS=Solanum lycopersicum GN=RPL8 PE=2 SV=1;; (*TAIR) AT4G36130.1 (e_value=1e-168) | Symbols: | Ribosomal protein L2 family | chr4:17097613-17098656 FORWARD LENGTH=258;; (*ITAG) Solyc07g063890.2.1 (e_value…	43.5602	30.77	1	0	5	12	260	28.1838	10.814
NbS00000260g0018.1 protein AED:0.14 eAED:0.14 QI:0	1 0.5|1|1|1|2|0|260; (*GB) gi|350539037|ref|NP_001234115.1| (e_value=2e-173) 60S ribosomal protein L8 [Solanum lycopersicum];; (*SWP) sp|P29766|RL8_SOLLC (e_value=5e-175) 60S ribosomal protein L8 OS=Solanum lycopersicum GN=RPL8 PE=2 SV=1;; (*TAIR) AT4G36130.1 (e_value=1e-168) | Symbols: | Ribosomal protein L2 family | chr4:17097613-17098656 FORWARD LENGTH=258;; (*ITAG) Solyc07g063890.2.1 (e_value…	47.6139	31.15	1	0	6	13	260	28.1838	10.814
NbS00000260g0018.1 protein AED:0.14 eAED:0.14 QI:0	1 0.5|1|1|1|2|0|260; (*GB) gi|350539037|ref|NP_001234115.1| (e_value=2e-173) 60S ribosomal protein L8 [Solanum lycopersicum];; (*SWP) sp|P29766|RL8_SOLLC (e_value=5e-175) 60S ribosomal protein L8 OS=Solanum lycopersicum GN=RPL8 PE=2 SV=1;; (*TAIR) AT4G36130.1 (e_value=1e-168) | Symbols: | Ribosomal protein L2 family | chr4:17097613-17098656 FORWARD LENGTH=258;; (*ITAG) Solyc07g063890.2.1 (e_value…	22.3851	26.54	1	0	4	6	260	28.1838	10.814
NbS00000260g0018.1 protein AED:0.14 eAED:0.14 QI:0	1 0.5|1|1|1|2|0|260; (*GB) gi|350539037|ref|NP_001234115.1| (e_value=2e-173) 60S ribosomal protein L8 [Solanum lycopersicum];; (*SWP) sp|P29766|RL8_SOLLC (e_value=5e-175) 60S ribosomal protein L8 OS=Solanum lycopersicum GN=RPL8 PE=2 SV=1;; (*TAIR) AT4G36130.1 (e_value=1e-168) | Symbols: | Ribosomal protein L2 family | chr4:17097613-17098656 FORWARD LENGTH=258;; (*ITAG) Solyc07g063890.2.1 (e_value…	23.4212	30.77	1	0	5	6	260	28.1838	10.814
NbS00000260g0018.1 protein AED:0.14 eAED:0.14 QI:0	1 0.5|1|1|1|2|0|260; (*GB) gi|350539037|ref|NP_001234115.1| (e_value=2e-173) 60S ribosomal protein L8 [Solanum lycopersicum];; (*SWP) sp|P29766|RL8_SOLLC (e_value=5e-175) 60S ribosomal protein L8 OS=Solanum lycopersicum GN=RPL8 PE=2 SV=1;; (*TAIR) AT4G36130.1 (e_value=1e-168) | Symbols: | Ribosomal protein L2 family | chr4:17097613-17098656 FORWARD LENGTH=258;; (*ITAG) Solyc07g063890.2.1 (e_value…	8.71847	14.62	1	0	2	2	260	28.1838	10.814
NbS00000260g0018.1 protein AED:0.14 eAED:0.14 QI:0	1 0.5|1|1|1|2|0|260; (*GB) gi|350539037|ref|NP_001234115.1| (e_value=2e-173) 60S ribosomal protein L8 [Solanum lycopersicum];; (*SWP) sp|P29766|RL8_SOLLC (e_value=5e-175) 60S ribosomal protein L8 OS=Solanum lycopersicum GN=RPL8 PE=2 SV=1;; (*TAIR) AT4G36130.1 (e_value=1e-168) | Symbols: | Ribosomal protein L2 family | chr4:17097613-17098656 FORWARD LENGTH=258;; (*ITAG) Solyc07g063890.2.1 (e_value…	14.1102	21.92	1	0	3	3	260	28.1838	10.814
NbS00000260g0018.1 protein AED:0.14 eAED:0.14 QI:0	1 0.5|1|1|1|2|0|260; (*GB) gi|350539037|ref|NP_001234115.1| (e_value=2e-173) 60S ribosomal protein L8 [Solanum lycopersicum];; (*SWP) sp|P29766|RL8_SOLLC (e_value=5e-175) 60S ribosomal protein L8 OS=Solanum lycopersicum GN=RPL8 PE=2 SV=1;; (*TAIR) AT4G36130.1 (e_value=1e-168) | Symbols: | Ribosomal protein L2 family | chr4:17097613-17098656 FORWARD LENGTH=258;; (*ITAG) Solyc07g063890.2.1 (e_value…	20.1702	21.92	1	0	5	6	260	28.1838	10.814
NbS00000260g0018.1 protein AED:0.14 eAED:0.14 QI:0	1 0.5|1|1|1|2|0|260; (*GB) gi|350539037|ref|NP_001234115.1| (e_value=2e-173) 60S ribosomal protein L8 [Solanum lycopersicum];; (*SWP) sp|P29766|RL8_SOLLC (e_value=5e-175) 60S ribosomal protein L8 OS=Solanum lycopersicum GN=RPL8 PE=2 SV=1;; (*TAIR) AT4G36130.1 (e_value=1e-168) | Symbols: | Ribosomal protein L2 family | chr4:17097613-17098656 FORWARD LENGTH=258;; (*ITAG) Solyc07g063890.2.1 (e_value…	24.2389	30.77	1	0	5	6	260	28.1838	10.814
NbS00000260g0018.1 protein AED:0.14 eAED:0.14 QI:0	1 0.5|1|1|1|2|0|260; (*GB) gi|350539037|ref|NP_001234115.1| (e_value=2e-173) 60S ribosomal protein L8 [Solanum lycopersicum];; (*SWP) sp|P29766|RL8_SOLLC (e_value=5e-175) 60S ribosomal protein L8 OS=Solanum lycopersicum GN=RPL8 PE=2 SV=1;; (*TAIR) AT4G36130.1 (e_value=1e-168) | Symbols: | Ribosomal protein L2 family | chr4:17097613-17098656 FORWARD LENGTH=258;; (*ITAG) Solyc07g063890.2.1 (e_value…	7.187	11.92	1	0	2	2	260	28.1838	10.814
NbS00000260g0018.1 protein AED:0.14 eAED:0.14 QI:0	1 0.5|1|1|1|2|0|260; (*GB) gi|350539037|ref|NP_001234115.1| (e_value=2e-173) 60S ribosomal protein L8 [Solanum lycopersicum];; (*SWP) sp|P29766|RL8_SOLLC (e_value=5e-175) 60S ribosomal protein L8 OS=Solanum lycopersicum GN=RPL8 PE=2 SV=1;; (*TAIR) AT4G36130.1 (e_value=1e-168) | Symbols: | Ribosomal protein L2 family | chr4:17097613-17098656 FORWARD LENGTH=258;; (*ITAG) Solyc07g063890.2.1 (e_value…	7.27972	11.92	1	0	2	2	260	28.1838	10.814
NbS00000260g0018.1 protein AED:0.14 eAED:0.14 QI:0	1 0.5|1|1|1|2|0|260; (*GB) gi|350539037|ref|NP_001234115.1| (e_value=2e-173) 60S ribosomal protein L8 [Solanum lycopersicum];; (*SWP) sp|P29766|RL8_SOLLC (e_value=5e-175) 60S ribosomal protein L8 OS=Solanum lycopersicum GN=RPL8 PE=2 SV=1;; (*TAIR) AT4G36130.1 (e_value=1e-168) | Symbols: | Ribosomal protein L2 family | chr4:17097613-17098656 FORWARD LENGTH=258;; (*ITAG) Solyc07g063890.2.1 (e_value…	3.05416	5.38	1	0	1	1	260	28.1838	10.814
NbS00000260g0018.1 protein AED:0.14 eAED:0.14 QI:0	1 0.5|1|1|1|2|0|260; (*GB) gi|350539037|ref|NP_001234115.1| (e_value=2e-173) 60S ribosomal protein L8 [Solanum lycopersicum];; (*SWP) sp|P29766|RL8_SOLLC (e_value=5e-175) 60S ribosomal protein L8 OS=Solanum lycopersicum GN=RPL8 PE=2 SV=1;; (*TAIR) AT4G36130.1 (e_value=1e-168) | Symbols: | Ribosomal protein L2 family | chr4:17097613-17098656 FORWARD LENGTH=258;; (*ITAG) Solyc07g063890.2.1 (e_value…	13.5955	19.23	1	0	3	4	260	28.1838	10.814
NbS00000263g0021.1 protein AED:0.22 eAED:0.31 QI:0	0 0.33|1|1|1|3|0|157; (*ITAG) Solyc00g019970.2.1 (e_value=1e-60) genomic_reference:SL2.40ch00 gene_region:11800292-11801283 transcript_region:SL2.40ch00:11800292..11801283+ functional_description:"Unknown Protein (AHRD V1)";	3.94438	12.1	1	0	1	1	157	17.44	10.77
NbS00000285g0016.1 protein AED:0.14 eAED:0.14 QI:0	1 0.66|1|0.8|1|6|0|401; (*GB) gi|2499498|sp|Q42962.1|PGKY_TOBAC (e_value=0.0) RecName: Full=Phosphoglycerate kinase, cytosolic;; (*SWP) sp|Q42962|PGKY_TOBAC (e_value=0.0) Phosphoglycerate kinase, cytosolic OS=Nicotiana tabacum PE=2 SV=1;; (*TAIR) AT1G79550.2 (e_value=0.0) | Symbols: PGK | phosphoglycerate kinase | chr1:29924347-29926295 REVERSE LENGTH=401;; (*ITAG) Solyc07g066600.2.1 (e_value=0.0…	3.93658	4.24	1	0	1	1	401	42.4556	5.80811
NbS00000285g0016.1 protein AED:0.14 eAED:0.14 QI:0	1 0.66|1|0.8|1|6|0|401; (*GB) gi|2499498|sp|Q42962.1|PGKY_TOBAC (e_value=0.0) RecName: Full=Phosphoglycerate kinase, cytosolic;; (*SWP) sp|Q42962|PGKY_TOBAC (e_value=0.0) Phosphoglycerate kinase, cytosolic OS=Nicotiana tabacum PE=2 SV=1;; (*TAIR) AT1G79550.2 (e_value=0.0) | Symbols: PGK | phosphoglycerate kinase | chr1:29924347-29926295 REVERSE LENGTH=401;; (*ITAG) Solyc07g066600.2.1 (e_value=0.0…	3.07084	4.24	1	0	1	1	401	42.4556	5.80811
NbS00000285g0016.1 protein AED:0.14 eAED:0.14 QI:0	1 0.66|1|0.8|1|6|0|401; (*GB) gi|2499498|sp|Q42962.1|PGKY_TOBAC (e_value=0.0) RecName: Full=Phosphoglycerate kinase, cytosolic;; (*SWP) sp|Q42962|PGKY_TOBAC (e_value=0.0) Phosphoglycerate kinase, cytosolic OS=Nicotiana tabacum PE=2 SV=1;; (*TAIR) AT1G79550.2 (e_value=0.0) | Symbols: PGK | phosphoglycerate kinase | chr1:29924347-29926295 REVERSE LENGTH=401;; (*ITAG) Solyc07g066600.2.1 (e_value=0.0…	7.10084	8.73	1	0	2	2	401	42.4556	5.80811
NbS00000285g0016.1 protein AED:0.14 eAED:0.14 QI:0	1 0.66|1|0.8|1|6|0|401; (*GB) gi|2499498|sp|Q42962.1|PGKY_TOBAC (e_value=0.0) RecName: Full=Phosphoglycerate kinase, cytosolic;; (*SWP) sp|Q42962|PGKY_TOBAC (e_value=0.0) Phosphoglycerate kinase, cytosolic OS=Nicotiana tabacum PE=2 SV=1;; (*TAIR) AT1G79550.2 (e_value=0.0) | Symbols: PGK | phosphoglycerate kinase | chr1:29924347-29926295 REVERSE LENGTH=401;; (*ITAG) Solyc07g066600.2.1 (e_value=0.0…	3.81004	4.24	1	0	1	1	401	42.4556	5.80811
NbS00000285g0016.1 protein AED:0.14 eAED:0.14 QI:0	1 0.66|1|0.8|1|6|0|401; (*GB) gi|2499498|sp|Q42962.1|PGKY_TOBAC (e_value=0.0) RecName: Full=Phosphoglycerate kinase, cytosolic;; (*SWP) sp|Q42962|PGKY_TOBAC (e_value=0.0) Phosphoglycerate kinase, cytosolic OS=Nicotiana tabacum PE=2 SV=1;; (*TAIR) AT1G79550.2 (e_value=0.0) | Symbols: PGK | phosphoglycerate kinase | chr1:29924347-29926295 REVERSE LENGTH=401;; (*ITAG) Solyc07g066600.2.1 (e_value=0.0…	3.2622	4.24	1	0	1	1	401	42.4556	5.80811
NbS00000285g0016.1 protein AED:0.14 eAED:0.14 QI:0	1 0.66|1|0.8|1|6|0|401; (*GB) gi|2499498|sp|Q42962.1|PGKY_TOBAC (e_value=0.0) RecName: Full=Phosphoglycerate kinase, cytosolic;; (*SWP) sp|Q42962|PGKY_TOBAC (e_value=0.0) Phosphoglycerate kinase, cytosolic OS=Nicotiana tabacum PE=2 SV=1;; (*TAIR) AT1G79550.2 (e_value=0.0) | Symbols: PGK | phosphoglycerate kinase | chr1:29924347-29926295 REVERSE LENGTH=401;; (*ITAG) Solyc07g066600.2.1 (e_value=0.0…	11.6693	8.73	1	0	2	3	401	42.4556	5.80811
NbS00000285g0016.1 protein AED:0.14 eAED:0.14 QI:0	1 0.66|1|0.8|1|6|0|401; (*GB) gi|2499498|sp|Q42962.1|PGKY_TOBAC (e_value=0.0) RecName: Full=Phosphoglycerate kinase, cytosolic;; (*SWP) sp|Q42962|PGKY_TOBAC (e_value=0.0) Phosphoglycerate kinase, cytosolic OS=Nicotiana tabacum PE=2 SV=1;; (*TAIR) AT1G79550.2 (e_value=0.0) | Symbols: PGK | phosphoglycerate kinase | chr1:29924347-29926295 REVERSE LENGTH=401;; (*ITAG) Solyc07g066600.2.1 (e_value=0.0…	7.26592	8.73	1	0	2	2	401	42.4556	5.80811
NbS00000285g0016.1 protein AED:0.14 eAED:0.14 QI:0	1 0.66|1|0.8|1|6|0|401; (*GB) gi|2499498|sp|Q42962.1|PGKY_TOBAC (e_value=0.0) RecName: Full=Phosphoglycerate kinase, cytosolic;; (*SWP) sp|Q42962|PGKY_TOBAC (e_value=0.0) Phosphoglycerate kinase, cytosolic OS=Nicotiana tabacum PE=2 SV=1;; (*TAIR) AT1G79550.2 (e_value=0.0) | Symbols: PGK | phosphoglycerate kinase | chr1:29924347-29926295 REVERSE LENGTH=401;; (*ITAG) Solyc07g066600.2.1 (e_value=0.0…	3.43494	4.24	1	0	1	1	401	42.4556	5.80811
NbS00000285g0016.1 protein AED:0.14 eAED:0.14 QI:0	1 0.66|1|0.8|1|6|0|401; (*GB) gi|2499498|sp|Q42962.1|PGKY_TOBAC (e_value=0.0) RecName: Full=Phosphoglycerate kinase, cytosolic;; (*SWP) sp|Q42962|PGKY_TOBAC (e_value=0.0) Phosphoglycerate kinase, cytosolic OS=Nicotiana tabacum PE=2 SV=1;; (*TAIR) AT1G79550.2 (e_value=0.0) | Symbols: PGK | phosphoglycerate kinase | chr1:29924347-29926295 REVERSE LENGTH=401;; (*ITAG) Solyc07g066600.2.1 (e_value=0.0…	3.77272	4.24	1	0	1	1	401	42.4556	5.80811
NbS00000285g0016.1 protein AED:0.14 eAED:0.14 QI:0	1 0.66|1|0.8|1|6|0|401; (*GB) gi|2499498|sp|Q42962.1|PGKY_TOBAC (e_value=0.0) RecName: Full=Phosphoglycerate kinase, cytosolic;; (*SWP) sp|Q42962|PGKY_TOBAC (e_value=0.0) Phosphoglycerate kinase, cytosolic OS=Nicotiana tabacum PE=2 SV=1;; (*TAIR) AT1G79550.2 (e_value=0.0) | Symbols: PGK | phosphoglycerate kinase | chr1:29924347-29926295 REVERSE LENGTH=401;; (*ITAG) Solyc07g066600.2.1 (e_value=0.0…	3.3106	4.49	1	0	1	1	401	42.4556	5.80811
NbS00000285g0016.1 protein AED:0.14 eAED:0.14 QI:0	1 0.66|1|0.8|1|6|0|401; (*GB) gi|2499498|sp|Q42962.1|PGKY_TOBAC (e_value=0.0) RecName: Full=Phosphoglycerate kinase, cytosolic;; (*SWP) sp|Q42962|PGKY_TOBAC (e_value=0.0) Phosphoglycerate kinase, cytosolic OS=Nicotiana tabacum PE=2 SV=1;; (*TAIR) AT1G79550.2 (e_value=0.0) | Symbols: PGK | phosphoglycerate kinase | chr1:29924347-29926295 REVERSE LENGTH=401;; (*ITAG) Solyc07g066600.2.1 (e_value=0.0…	3.87579	4.24	1	0	1	1	401	42.4556	5.80811
NbS00000285g0016.1 protein AED:0.14 eAED:0.14 QI:0	1 0.66|1|0.8|1|6|0|401; (*GB) gi|2499498|sp|Q42962.1|PGKY_TOBAC (e_value=0.0) RecName: Full=Phosphoglycerate kinase, cytosolic;; (*SWP) sp|Q42962|PGKY_TOBAC (e_value=0.0) Phosphoglycerate kinase, cytosolic OS=Nicotiana tabacum PE=2 SV=1;; (*TAIR) AT1G79550.2 (e_value=0.0) | Symbols: PGK | phosphoglycerate kinase | chr1:29924347-29926295 REVERSE LENGTH=401;; (*ITAG) Solyc07g066600.2.1 (e_value=0.0…	7.23732	6.73	1	0	2	2	401	42.4556	5.80811
NbS00000296g0012.1 protein AED:0.19 eAED:0.19 QI:299	0.83 0.57|0.85|0.66|0.71|7|0|559; (*GB) gi|302142388|emb|CBI19591.3| (e_value=0.0) unnamed protein product [Vitis vinifera];; (*SWP) sp|Q8S2E6|Y1235_ORYSJ (e_value=9e-33) B3 domain-containing protein Os01g0723500 OS=Oryza sativa subsp. japonica GN=Os01g0723500 PE=2 SV=1;; (*TAIR) AT3G18990.1 (e_value=5e-20) | Symbols: VRN1, REM39 | AP2/B3-like transcriptional factor family protein | chr3:6549077-…	4.12385	3.94	1	1	1	1	559	62.3641	8.19189
NbS00000314g0014.1 protein AED:0.06 eAED:0.06 QI:0	0.8 0.68|0.96|0.86|0.88|51|606|3678; (*GB) gi|297736774|emb|CBI25975.3| (e_value=0.0) unnamed protein product [Vitis vinifera];; (*SWP) sp|Q709C8|VP13C_HUMAN (e_value=4e-26) Vacuolar protein sorting-associated protein 13C OS=Homo sapiens GN=VPS13C PE=1 SV=1;; (*TAIR) AT1G48090.1 (e_value=0.0) | Symbols: | calcium-dependent lipid-binding family protein | chr1:17732582-17758194 REVERSE LENGTH=4146;…	13.197	0.46	1	1	1	5	3678	408.643	6.53662
NbS00000314g0014.1 protein AED:0.06 eAED:0.06 QI:0	0.8 0.68|0.96|0.86|0.88|51|606|3678; (*GB) gi|297736774|emb|CBI25975.3| (e_value=0.0) unnamed protein product [Vitis vinifera];; (*SWP) sp|Q709C8|VP13C_HUMAN (e_value=4e-26) Vacuolar protein sorting-associated protein 13C OS=Homo sapiens GN=VPS13C PE=1 SV=1;; (*TAIR) AT1G48090.1 (e_value=0.0) | Symbols: | calcium-dependent lipid-binding family protein | chr1:17732582-17758194 REVERSE LENGTH=4146;…	4.27717	0.46	1	1	1	1	3678	408.643	6.53662
NbS00000314g0014.1 protein AED:0.06 eAED:0.06 QI:0	0.8 0.68|0.96|0.86|0.88|51|606|3678; (*GB) gi|297736774|emb|CBI25975.3| (e_value=0.0) unnamed protein product [Vitis vinifera];; (*SWP) sp|Q709C8|VP13C_HUMAN (e_value=4e-26) Vacuolar protein sorting-associated protein 13C OS=Homo sapiens GN=VPS13C PE=1 SV=1;; (*TAIR) AT1G48090.1 (e_value=0.0) | Symbols: | calcium-dependent lipid-binding family protein | chr1:17732582-17758194 REVERSE LENGTH=4146;…	9.09504	0.46	1	1	1	3	3678	408.643	6.53662
NbS00000314g0014.1 protein AED:0.06 eAED:0.06 QI:0	0.8 0.68|0.96|0.86|0.88|51|606|3678; (*GB) gi|297736774|emb|CBI25975.3| (e_value=0.0) unnamed protein product [Vitis vinifera];; (*SWP) sp|Q709C8|VP13C_HUMAN (e_value=4e-26) Vacuolar protein sorting-associated protein 13C OS=Homo sapiens GN=VPS13C PE=1 SV=1;; (*TAIR) AT1G48090.1 (e_value=0.0) | Symbols: | calcium-dependent lipid-binding family protein | chr1:17732582-17758194 REVERSE LENGTH=4146;…	4.3428	0.46	1	1	1	1	3678	408.643	6.53662
NbS00000314g0014.1 protein AED:0.06 eAED:0.06 QI:0	0.8 0.68|0.96|0.86|0.88|51|606|3678; (*GB) gi|297736774|emb|CBI25975.3| (e_value=0.0) unnamed protein product [Vitis vinifera];; (*SWP) sp|Q709C8|VP13C_HUMAN (e_value=4e-26) Vacuolar protein sorting-associated protein 13C OS=Homo sapiens GN=VPS13C PE=1 SV=1;; (*TAIR) AT1G48090.1 (e_value=0.0) | Symbols: | calcium-dependent lipid-binding family protein | chr1:17732582-17758194 REVERSE LENGTH=4146;…	4.17778	0.46	1	1	1	1	3678	408.643	6.53662
NbS00000314g0014.1 protein AED:0.06 eAED:0.06 QI:0	0.8 0.68|0.96|0.86|0.88|51|606|3678; (*GB) gi|297736774|emb|CBI25975.3| (e_value=0.0) unnamed protein product [Vitis vinifera];; (*SWP) sp|Q709C8|VP13C_HUMAN (e_value=4e-26) Vacuolar protein sorting-associated protein 13C OS=Homo sapiens GN=VPS13C PE=1 SV=1;; (*TAIR) AT1G48090.1 (e_value=0.0) | Symbols: | calcium-dependent lipid-binding family protein | chr1:17732582-17758194 REVERSE LENGTH=4146;…	3.78517	0.46	1	0	1	2	3678	408.643	6.53662
NbS00000314g0014.1 protein AED:0.06 eAED:0.06 QI:0	0.8 0.68|0.96|0.86|0.88|51|606|3678; (*GB) gi|297736774|emb|CBI25975.3| (e_value=0.0) unnamed protein product [Vitis vinifera];; (*SWP) sp|Q709C8|VP13C_HUMAN (e_value=4e-26) Vacuolar protein sorting-associated protein 13C OS=Homo sapiens GN=VPS13C PE=1 SV=1;; (*TAIR) AT1G48090.1 (e_value=0.0) | Symbols: | calcium-dependent lipid-binding family protein | chr1:17732582-17758194 REVERSE LENGTH=4146;…	15.3293	0.46	1	1	1	4	3678	408.643	6.53662
NbS00000314g0014.1 protein AED:0.06 eAED:0.06 QI:0	0.8 0.68|0.96|0.86|0.88|51|606|3678; (*GB) gi|297736774|emb|CBI25975.3| (e_value=0.0) unnamed protein product [Vitis vinifera];; (*SWP) sp|Q709C8|VP13C_HUMAN (e_value=4e-26) Vacuolar protein sorting-associated protein 13C OS=Homo sapiens GN=VPS13C PE=1 SV=1;; (*TAIR) AT1G48090.1 (e_value=0.0) | Symbols: | calcium-dependent lipid-binding family protein | chr1:17732582-17758194 REVERSE LENGTH=4146;…	8.90366	0.46	1	0	1	4	3678	408.643	6.53662
NbS00000314g0014.1 protein AED:0.06 eAED:0.06 QI:0	0.8 0.68|0.96|0.86|0.88|51|606|3678; (*GB) gi|297736774|emb|CBI25975.3| (e_value=0.0) unnamed protein product [Vitis vinifera];; (*SWP) sp|Q709C8|VP13C_HUMAN (e_value=4e-26) Vacuolar protein sorting-associated protein 13C OS=Homo sapiens GN=VPS13C PE=1 SV=1;; (*TAIR) AT1G48090.1 (e_value=0.0) | Symbols: | calcium-dependent lipid-binding family protein | chr1:17732582-17758194 REVERSE LENGTH=4146;…	12.3709	0.46	1	1	1	4	3678	408.643	6.53662
NbS00000314g0014.1 protein AED:0.06 eAED:0.06 QI:0	0.8 0.68|0.96|0.86|0.88|51|606|3678; (*GB) gi|297736774|emb|CBI25975.3| (e_value=0.0) unnamed protein product [Vitis vinifera];; (*SWP) sp|Q709C8|VP13C_HUMAN (e_value=4e-26) Vacuolar protein sorting-associated protein 13C OS=Homo sapiens GN=VPS13C PE=1 SV=1;; (*TAIR) AT1G48090.1 (e_value=0.0) | Symbols: | calcium-dependent lipid-binding family protein | chr1:17732582-17758194 REVERSE LENGTH=4146;…	8.48204	0.46	1	0	1	4	3678	408.643	6.53662
NbS00000314g0014.1 protein AED:0.06 eAED:0.06 QI:0	0.8 0.68|0.96|0.86|0.88|51|606|3678; (*GB) gi|297736774|emb|CBI25975.3| (e_value=0.0) unnamed protein product [Vitis vinifera];; (*SWP) sp|Q709C8|VP13C_HUMAN (e_value=4e-26) Vacuolar protein sorting-associated protein 13C OS=Homo sapiens GN=VPS13C PE=1 SV=1;; (*TAIR) AT1G48090.1 (e_value=0.0) | Symbols: | calcium-dependent lipid-binding family protein | chr1:17732582-17758194 REVERSE LENGTH=4146;…	5.03374	0.46	1	0	1	3	3678	408.643	6.53662
NbS00000314g0014.1 protein AED:0.06 eAED:0.06 QI:0	0.8 0.68|0.96|0.86|0.88|51|606|3678; (*GB) gi|297736774|emb|CBI25975.3| (e_value=0.0) unnamed protein product [Vitis vinifera];; (*SWP) sp|Q709C8|VP13C_HUMAN (e_value=4e-26) Vacuolar protein sorting-associated protein 13C OS=Homo sapiens GN=VPS13C PE=1 SV=1;; (*TAIR) AT1G48090.1 (e_value=0.0) | Symbols: | calcium-dependent lipid-binding family protein | chr1:17732582-17758194 REVERSE LENGTH=4146;…	4.11192	0.46	1	1	1	1	3678	408.643	6.53662
NbS00000314g0014.1 protein AED:0.06 eAED:0.06 QI:0	0.8 0.68|0.96|0.86|0.88|51|606|3678; (*GB) gi|297736774|emb|CBI25975.3| (e_value=0.0) unnamed protein product [Vitis vinifera];; (*SWP) sp|Q709C8|VP13C_HUMAN (e_value=4e-26) Vacuolar protein sorting-associated protein 13C OS=Homo sapiens GN=VPS13C PE=1 SV=1;; (*TAIR) AT1G48090.1 (e_value=0.0) | Symbols: | calcium-dependent lipid-binding family protein | chr1:17732582-17758194 REVERSE LENGTH=4146;…	25.7478	0.46	1	1	1	8	3678	408.643	6.53662
NbS00000314g0014.1 protein AED:0.06 eAED:0.06 QI:0	0.8 0.68|0.96|0.86|0.88|51|606|3678; (*GB) gi|297736774|emb|CBI25975.3| (e_value=0.0) unnamed protein product [Vitis vinifera];; (*SWP) sp|Q709C8|VP13C_HUMAN (e_value=4e-26) Vacuolar protein sorting-associated protein 13C OS=Homo sapiens GN=VPS13C PE=1 SV=1;; (*TAIR) AT1G48090.1 (e_value=0.0) | Symbols: | calcium-dependent lipid-binding family protein | chr1:17732582-17758194 REVERSE LENGTH=4146;…	21.9768	0.46	1	1	1	7	3678	408.643	6.53662
NbS00000314g0014.1 protein AED:0.06 eAED:0.06 QI:0	0.8 0.68|0.96|0.86|0.88|51|606|3678; (*GB) gi|297736774|emb|CBI25975.3| (e_value=0.0) unnamed protein product [Vitis vinifera];; (*SWP) sp|Q709C8|VP13C_HUMAN (e_value=4e-26) Vacuolar protein sorting-associated protein 13C OS=Homo sapiens GN=VPS13C PE=1 SV=1;; (*TAIR) AT1G48090.1 (e_value=0.0) | Symbols: | calcium-dependent lipid-binding family protein | chr1:17732582-17758194 REVERSE LENGTH=4146;…	4.38293	0.46	1	1	1	1	3678	408.643	6.53662
NbS00000314g0014.1 protein AED:0.06 eAED:0.06 QI:0	0.8 0.68|0.96|0.86|0.88|51|606|3678; (*GB) gi|297736774|emb|CBI25975.3| (e_value=0.0) unnamed protein product [Vitis vinifera];; (*SWP) sp|Q709C8|VP13C_HUMAN (e_value=4e-26) Vacuolar protein sorting-associated protein 13C OS=Homo sapiens GN=VPS13C PE=1 SV=1;; (*TAIR) AT1G48090.1 (e_value=0.0) | Symbols: | calcium-dependent lipid-binding family protein | chr1:17732582-17758194 REVERSE LENGTH=4146;…	8.32529	0.46	1	1	1	3	3678	408.643	6.53662
NbS00000314g0014.1 protein AED:0.06 eAED:0.06 QI:0	0.8 0.68|0.96|0.86|0.88|51|606|3678; (*GB) gi|297736774|emb|CBI25975.3| (e_value=0.0) unnamed protein product [Vitis vinifera];; (*SWP) sp|Q709C8|VP13C_HUMAN (e_value=4e-26) Vacuolar protein sorting-associated protein 13C OS=Homo sapiens GN=VPS13C PE=1 SV=1;; (*TAIR) AT1G48090.1 (e_value=0.0) | Symbols: | calcium-dependent lipid-binding family protein | chr1:17732582-17758194 REVERSE LENGTH=4146;…	4.46438	0.46	1	0	1	2	3678	408.643	6.53662
NbS00000314g0014.1 protein AED:0.06 eAED:0.06 QI:0	0.8 0.68|0.96|0.86|0.88|51|606|3678; (*GB) gi|297736774|emb|CBI25975.3| (e_value=0.0) unnamed protein product [Vitis vinifera];; (*SWP) sp|Q709C8|VP13C_HUMAN (e_value=4e-26) Vacuolar protein sorting-associated protein 13C OS=Homo sapiens GN=VPS13C PE=1 SV=1;; (*TAIR) AT1G48090.1 (e_value=0.0) | Symbols: | calcium-dependent lipid-binding family protein | chr1:17732582-17758194 REVERSE LENGTH=4146;…	4.17219	0.46	1	1	1	1	3678	408.643	6.53662
NbS00000314g0014.1 protein AED:0.06 eAED:0.06 QI:0	0.8 0.68|0.96|0.86|0.88|51|606|3678; (*GB) gi|297736774|emb|CBI25975.3| (e_value=0.0) unnamed protein product [Vitis vinifera];; (*SWP) sp|Q709C8|VP13C_HUMAN (e_value=4e-26) Vacuolar protein sorting-associated protein 13C OS=Homo sapiens GN=VPS13C PE=1 SV=1;; (*TAIR) AT1G48090.1 (e_value=0.0) | Symbols: | calcium-dependent lipid-binding family protein | chr1:17732582-17758194 REVERSE LENGTH=4146;…	4.32997	0.46	1	1	1	1	3678	408.643	6.53662
NbS00000318g0211.1	protein	3.32121	12.96	1	0	1	2	162	17.9106	10.814
NbS00000329g0013.1	protein	3.00277	4.13	1	0	1	1	363	41.2842	5.021
NbS00000332g0115.1 protein AED:0.10 eAED:0.10 QI:104	1 1|1|0.5|0.66|3|347|154	3.22817	8.44	1	0	1	1	154	17.3157	10.2427
NbS00000332g0115.1 protein AED:0.10 eAED:0.10 QI:104	1 1|1|0.5|0.66|3|347|154	3.37747	8.44	1	0	1	1	154	17.3157	10.2427
NbS00000332g0115.1 protein AED:0.10 eAED:0.10 QI:104	1 1|1|0.5|0.66|3|347|154	6.1186	8.44	1	0	1	2	154	17.3157	10.2427
NbS00000332g0115.1 protein AED:0.10 eAED:0.10 QI:104	1 1|1|0.5|0.66|3|347|154	2.998	8.44	1	0	1	1	154	17.3157	10.2427
NbS00000332g0115.1 protein AED:0.10 eAED:0.10 QI:104	1 1|1|0.5|0.66|3|347|154	3.0093	8.44	1	0	1	1	154	17.3157	10.2427
NbS00000332g0115.1 protein AED:0.10 eAED:0.10 QI:104	1 1|1|0.5|0.66|3|347|154	3.59744	9.74	1	0	1	1	154	17.3157	10.2427
NbS00000332g0115.1 protein AED:0.10 eAED:0.10 QI:104	1 1|1|0.5|0.66|3|347|154	10.5196	11.04	1	0	1	3	154	17.3157	10.2427
NbS00000332g0115.1 protein AED:0.10 eAED:0.10 QI:104	1 1|1|0.5|0.66|3|347|154	6.10659	18.18	1	0	2	2	154	17.3157	10.2427
NbS00000332g0115.1 protein AED:0.10 eAED:0.10 QI:104	1 1|1|0.5|0.66|3|347|154	3.08642	8.44	1	0	1	1	154	17.3157	10.2427
NbS00000332g0115.1 protein AED:0.10 eAED:0.10 QI:104	1 1|1|0.5|0.66|3|347|154	11.3801	9.74	1	0	2	3	154	17.3157	10.2427
NbS00000332g0115.1 protein AED:0.10 eAED:0.10 QI:104	1 1|1|0.5|0.66|3|347|154	7.88041	20.78	1	0	2	2	154	17.3157	10.2427
NbS00000332g0115.1 protein AED:0.10 eAED:0.10 QI:104	1 1|1|0.5|0.66|3|347|154	2.99826	8.44	1	0	1	1	154	17.3157	10.2427
NbS00000391g0306.1	protein	4.67718	17.7	1	1	1	1	113	12.6984	5.75732
NbS00000418g0121.1 protein AED:0.11 eAED:0.12 QI:0	0.5 0.57|1|0.66|0.71|7|526|670	3.01663	2.84	1	1	1	1	670	75.3547	7.62061
NbS00000427g0007.1 protein AED:0.26 eAED:0.27 QI:337	1 0.92|1|1|1|13|0|814; (*GB) gi|359476532|ref|XP_002268094.2| (e_value=0.0) PREDICTED: uncharacterized protein LOC100241547 [Vitis vinifera];; (*SWP) sp|Q0WPZ6|PP158_ARATH (e_value=6e-12) Pentatricopeptide repeat-containing protein At2g17140 OS=Arabidopsis thaliana GN=At2g17140 PE=2 SV=1;; (*TAIR) AT3G04260.1 (e_value=0.0) | Symbols: PTAC3 | plastid transcriptionally active 3 | chr3:1123231-11275…	4.31398	2.95	1	0	1	1	814	92.2188	5.0083
NbS00000439g0011.1 protein AED:0.14 eAED:0.14 QI:83	1 0.83|1|0.6|0.66|6|0|259; (*GB) gi|82623405|gb|ABB87117.1| (e_value=1e-145) unknown [Solanum tuberosum];; (*SWP) sp|Q9M3V8|RS6_ASPOF (e_value=3e-137) 40S ribosomal protein S6 OS=Asparagus officinalis GN=rps6 PE=2 SV=1;; (*TAIR) AT5G10360.1 (e_value=3e-135) | Symbols: EMB3010, RPS6B | Ribosomal protein S6e | chr5:3258734-3260142 REVERSE LENGTH=249;; (*ITAG) Solyc08g074240.2.1 (e_value=2e-147) gen…	20.0401	18.53	1	0	3	5	259	29.4471	10.521
NbS00000439g0011.1 protein AED:0.14 eAED:0.14 QI:83	1 0.83|1|0.6|0.66|6|0|259; (*GB) gi|82623405|gb|ABB87117.1| (e_value=1e-145) unknown [Solanum tuberosum];; (*SWP) sp|Q9M3V8|RS6_ASPOF (e_value=3e-137) 40S ribosomal protein S6 OS=Asparagus officinalis GN=rps6 PE=2 SV=1;; (*TAIR) AT5G10360.1 (e_value=3e-135) | Symbols: EMB3010, RPS6B | Ribosomal protein S6e | chr5:3258734-3260142 REVERSE LENGTH=249;; (*ITAG) Solyc08g074240.2.1 (e_value=2e-147) gen…	11.2375	12.36	1	0	2	3	259	29.4471	10.521
NbS00000439g0011.1 protein AED:0.14 eAED:0.14 QI:83	1 0.83|1|0.6|0.66|6|0|259; (*GB) gi|82623405|gb|ABB87117.1| (e_value=1e-145) unknown [Solanum tuberosum];; (*SWP) sp|Q9M3V8|RS6_ASPOF (e_value=3e-137) 40S ribosomal protein S6 OS=Asparagus officinalis GN=rps6 PE=2 SV=1;; (*TAIR) AT5G10360.1 (e_value=3e-135) | Symbols: EMB3010, RPS6B | Ribosomal protein S6e | chr5:3258734-3260142 REVERSE LENGTH=249;; (*ITAG) Solyc08g074240.2.1 (e_value=2e-147) gen…	22.7103	16.6	1	0	3	6	259	29.4471	10.521
NbS00000439g0011.1 protein AED:0.14 eAED:0.14 QI:83	1 0.83|1|0.6|0.66|6|0|259; (*GB) gi|82623405|gb|ABB87117.1| (e_value=1e-145) unknown [Solanum tuberosum];; (*SWP) sp|Q9M3V8|RS6_ASPOF (e_value=3e-137) 40S ribosomal protein S6 OS=Asparagus officinalis GN=rps6 PE=2 SV=1;; (*TAIR) AT5G10360.1 (e_value=3e-135) | Symbols: EMB3010, RPS6B | Ribosomal protein S6e | chr5:3258734-3260142 REVERSE LENGTH=249;; (*ITAG) Solyc08g074240.2.1 (e_value=2e-147) gen…	14.8486	12.36	1	0	2	4	259	29.4471	10.521
NbS00000439g0011.1 protein AED:0.14 eAED:0.14 QI:83	1 0.83|1|0.6|0.66|6|0|259; (*GB) gi|82623405|gb|ABB87117.1| (e_value=1e-145) unknown [Solanum tuberosum];; (*SWP) sp|Q9M3V8|RS6_ASPOF (e_value=3e-137) 40S ribosomal protein S6 OS=Asparagus officinalis GN=rps6 PE=2 SV=1;; (*TAIR) AT5G10360.1 (e_value=3e-135) | Symbols: EMB3010, RPS6B | Ribosomal protein S6e | chr5:3258734-3260142 REVERSE LENGTH=249;; (*ITAG) Solyc08g074240.2.1 (e_value=2e-147) gen…	27.4676	23.17	1	0	4	7	259	29.4471	10.521
NbS00000439g0011.1 protein AED:0.14 eAED:0.14 QI:83	1 0.83|1|0.6|0.66|6|0|259; (*GB) gi|82623405|gb|ABB87117.1| (e_value=1e-145) unknown [Solanum tuberosum];; (*SWP) sp|Q9M3V8|RS6_ASPOF (e_value=3e-137) 40S ribosomal protein S6 OS=Asparagus officinalis GN=rps6 PE=2 SV=1;; (*TAIR) AT5G10360.1 (e_value=3e-135) | Symbols: EMB3010, RPS6B | Ribosomal protein S6e | chr5:3258734-3260142 REVERSE LENGTH=249;; (*ITAG) Solyc08g074240.2.1 (e_value=2e-147) gen…	36.6659	31.66	1	0	6	10	259	29.4471	10.521
NbS00000439g0011.1 protein AED:0.14 eAED:0.14 QI:83	1 0.83|1|0.6|0.66|6|0|259; (*GB) gi|82623405|gb|ABB87117.1| (e_value=1e-145) unknown [Solanum tuberosum];; (*SWP) sp|Q9M3V8|RS6_ASPOF (e_value=3e-137) 40S ribosomal protein S6 OS=Asparagus officinalis GN=rps6 PE=2 SV=1;; (*TAIR) AT5G10360.1 (e_value=3e-135) | Symbols: EMB3010, RPS6B | Ribosomal protein S6e | chr5:3258734-3260142 REVERSE LENGTH=249;; (*ITAG) Solyc08g074240.2.1 (e_value=2e-147) gen…	11.2737	6.56	1	0	1	3	259	29.4471	10.521
NbS00000439g0011.1 protein AED:0.14 eAED:0.14 QI:83	1 0.83|1|0.6|0.66|6|0|259; (*GB) gi|82623405|gb|ABB87117.1| (e_value=1e-145) unknown [Solanum tuberosum];; (*SWP) sp|Q9M3V8|RS6_ASPOF (e_value=3e-137) 40S ribosomal protein S6 OS=Asparagus officinalis GN=rps6 PE=2 SV=1;; (*TAIR) AT5G10360.1 (e_value=3e-135) | Symbols: EMB3010, RPS6B | Ribosomal protein S6e | chr5:3258734-3260142 REVERSE LENGTH=249;; (*ITAG) Solyc08g074240.2.1 (e_value=2e-147) gen…	3.60739	6.56	1	0	1	1	259	29.4471	10.521
NbS00000439g0011.1 protein AED:0.14 eAED:0.14 QI:83	1 0.83|1|0.6|0.66|6|0|259; (*GB) gi|82623405|gb|ABB87117.1| (e_value=1e-145) unknown [Solanum tuberosum];; (*SWP) sp|Q9M3V8|RS6_ASPOF (e_value=3e-137) 40S ribosomal protein S6 OS=Asparagus officinalis GN=rps6 PE=2 SV=1;; (*TAIR) AT5G10360.1 (e_value=3e-135) | Symbols: EMB3010, RPS6B | Ribosomal protein S6e | chr5:3258734-3260142 REVERSE LENGTH=249;; (*ITAG) Solyc08g074240.2.1 (e_value=2e-147) gen…	25.4925	23.17	1	0	4	6	259	29.4471	10.521
NbS00000439g0011.1 protein AED:0.14 eAED:0.14 QI:83	1 0.83|1|0.6|0.66|6|0|259; (*GB) gi|82623405|gb|ABB87117.1| (e_value=1e-145) unknown [Solanum tuberosum];; (*SWP) sp|Q9M3V8|RS6_ASPOF (e_value=3e-137) 40S ribosomal protein S6 OS=Asparagus officinalis GN=rps6 PE=2 SV=1;; (*TAIR) AT5G10360.1 (e_value=3e-135) | Symbols: EMB3010, RPS6B | Ribosomal protein S6e | chr5:3258734-3260142 REVERSE LENGTH=249;; (*ITAG) Solyc08g074240.2.1 (e_value=2e-147) gen…	25.6806	18.53	1	0	3	6	259	29.4471	10.521
NbS00000439g0011.1 protein AED:0.14 eAED:0.14 QI:83	1 0.83|1|0.6|0.66|6|0|259; (*GB) gi|82623405|gb|ABB87117.1| (e_value=1e-145) unknown [Solanum tuberosum];; (*SWP) sp|Q9M3V8|RS6_ASPOF (e_value=3e-137) 40S ribosomal protein S6 OS=Asparagus officinalis GN=rps6 PE=2 SV=1;; (*TAIR) AT5G10360.1 (e_value=3e-135) | Symbols: EMB3010, RPS6B | Ribosomal protein S6e | chr5:3258734-3260142 REVERSE LENGTH=249;; (*ITAG) Solyc08g074240.2.1 (e_value=2e-147) gen…	17.1759	12.36	1	0	2	4	259	29.4471	10.521
NbS00000439g0011.1 protein AED:0.14 eAED:0.14 QI:83	1 0.83|1|0.6|0.66|6|0|259; (*GB) gi|82623405|gb|ABB87117.1| (e_value=1e-145) unknown [Solanum tuberosum];; (*SWP) sp|Q9M3V8|RS6_ASPOF (e_value=3e-137) 40S ribosomal protein S6 OS=Asparagus officinalis GN=rps6 PE=2 SV=1;; (*TAIR) AT5G10360.1 (e_value=3e-135) | Symbols: EMB3010, RPS6B | Ribosomal protein S6e | chr5:3258734-3260142 REVERSE LENGTH=249;; (*ITAG) Solyc08g074240.2.1 (e_value=2e-147) gen…	24.2655	20.85	1	0	4	6	259	29.4471	10.521
NbS00000439g0011.1 protein AED:0.14 eAED:0.14 QI:83	1 0.83|1|0.6|0.66|6|0|259; (*GB) gi|82623405|gb|ABB87117.1| (e_value=1e-145) unknown [Solanum tuberosum];; (*SWP) sp|Q9M3V8|RS6_ASPOF (e_value=3e-137) 40S ribosomal protein S6 OS=Asparagus officinalis GN=rps6 PE=2 SV=1;; (*TAIR) AT5G10360.1 (e_value=3e-135) | Symbols: EMB3010, RPS6B | Ribosomal protein S6e | chr5:3258734-3260142 REVERSE LENGTH=249;; (*ITAG) Solyc08g074240.2.1 (e_value=2e-147) gen…	32.8126	28.19	1	0	5	9	259	29.4471	10.521
NbS00000439g0011.1 protein AED:0.14 eAED:0.14 QI:83	1 0.83|1|0.6|0.66|6|0|259; (*GB) gi|82623405|gb|ABB87117.1| (e_value=1e-145) unknown [Solanum tuberosum];; (*SWP) sp|Q9M3V8|RS6_ASPOF (e_value=3e-137) 40S ribosomal protein S6 OS=Asparagus officinalis GN=rps6 PE=2 SV=1;; (*TAIR) AT5G10360.1 (e_value=3e-135) | Symbols: EMB3010, RPS6B | Ribosomal protein S6e | chr5:3258734-3260142 REVERSE LENGTH=249;; (*ITAG) Solyc08g074240.2.1 (e_value=2e-147) gen…	43.2816	26.64	1	0	5	11	259	29.4471	10.521
NbS00000439g0011.1 protein AED:0.14 eAED:0.14 QI:83	1 0.83|1|0.6|0.66|6|0|259; (*GB) gi|82623405|gb|ABB87117.1| (e_value=1e-145) unknown [Solanum tuberosum];; (*SWP) sp|Q9M3V8|RS6_ASPOF (e_value=3e-137) 40S ribosomal protein S6 OS=Asparagus officinalis GN=rps6 PE=2 SV=1;; (*TAIR) AT5G10360.1 (e_value=3e-135) | Symbols: EMB3010, RPS6B | Ribosomal protein S6e | chr5:3258734-3260142 REVERSE LENGTH=249;; (*ITAG) Solyc08g074240.2.1 (e_value=2e-147) gen…	13.0244	12.36	1	0	2	3	259	29.4471	10.521
NbS00000439g0011.1 protein AED:0.14 eAED:0.14 QI:83	1 0.83|1|0.6|0.66|6|0|259; (*GB) gi|82623405|gb|ABB87117.1| (e_value=1e-145) unknown [Solanum tuberosum];; (*SWP) sp|Q9M3V8|RS6_ASPOF (e_value=3e-137) 40S ribosomal protein S6 OS=Asparagus officinalis GN=rps6 PE=2 SV=1;; (*TAIR) AT5G10360.1 (e_value=3e-135) | Symbols: EMB3010, RPS6B | Ribosomal protein S6e | chr5:3258734-3260142 REVERSE LENGTH=249;; (*ITAG) Solyc08g074240.2.1 (e_value=2e-147) gen…	7.39951	12.36	1	0	2	2	259	29.4471	10.521
NbS00000439g0011.1 protein AED:0.14 eAED:0.14 QI:83	1 0.83|1|0.6|0.66|6|0|259; (*GB) gi|82623405|gb|ABB87117.1| (e_value=1e-145) unknown [Solanum tuberosum];; (*SWP) sp|Q9M3V8|RS6_ASPOF (e_value=3e-137) 40S ribosomal protein S6 OS=Asparagus officinalis GN=rps6 PE=2 SV=1;; (*TAIR) AT5G10360.1 (e_value=3e-135) | Symbols: EMB3010, RPS6B | Ribosomal protein S6e | chr5:3258734-3260142 REVERSE LENGTH=249;; (*ITAG) Solyc08g074240.2.1 (e_value=2e-147) gen…	7.76811	12.36	1	0	2	2	259	29.4471	10.521
NbS00000439g0011.1 protein AED:0.14 eAED:0.14 QI:83	1 0.83|1|0.6|0.66|6|0|259; (*GB) gi|82623405|gb|ABB87117.1| (e_value=1e-145) unknown [Solanum tuberosum];; (*SWP) sp|Q9M3V8|RS6_ASPOF (e_value=3e-137) 40S ribosomal protein S6 OS=Asparagus officinalis GN=rps6 PE=2 SV=1;; (*TAIR) AT5G10360.1 (e_value=3e-135) | Symbols: EMB3010, RPS6B | Ribosomal protein S6e | chr5:3258734-3260142 REVERSE LENGTH=249;; (*ITAG) Solyc08g074240.2.1 (e_value=2e-147) gen…	24.565	18.53	1	0	3	6	259	29.4471	10.521
NbS00000439g0011.1 protein AED:0.14 eAED:0.14 QI:83	1 0.83|1|0.6|0.66|6|0|259; (*GB) gi|82623405|gb|ABB87117.1| (e_value=1e-145) unknown [Solanum tuberosum];; (*SWP) sp|Q9M3V8|RS6_ASPOF (e_value=3e-137) 40S ribosomal protein S6 OS=Asparagus officinalis GN=rps6 PE=2 SV=1;; (*TAIR) AT5G10360.1 (e_value=3e-135) | Symbols: EMB3010, RPS6B | Ribosomal protein S6e | chr5:3258734-3260142 REVERSE LENGTH=249;; (*ITAG) Solyc08g074240.2.1 (e_value=2e-147) gen…	8.05277	12.36	1	0	2	2	259	29.4471	10.521
NbS00000439g0011.1 protein AED:0.14 eAED:0.14 QI:83	1 0.83|1|0.6|0.66|6|0|259; (*GB) gi|82623405|gb|ABB87117.1| (e_value=1e-145) unknown [Solanum tuberosum];; (*SWP) sp|Q9M3V8|RS6_ASPOF (e_value=3e-137) 40S ribosomal protein S6 OS=Asparagus officinalis GN=rps6 PE=2 SV=1;; (*TAIR) AT5G10360.1 (e_value=3e-135) | Symbols: EMB3010, RPS6B | Ribosomal protein S6e | chr5:3258734-3260142 REVERSE LENGTH=249;; (*ITAG) Solyc08g074240.2.1 (e_value=2e-147) gen…	11.7639	16.6	1	0	3	3	259	29.4471	10.521
NbS00000439g0011.1 protein AED:0.14 eAED:0.14 QI:83	1 0.83|1|0.6|0.66|6|0|259; (*GB) gi|82623405|gb|ABB87117.1| (e_value=1e-145) unknown [Solanum tuberosum];; (*SWP) sp|Q9M3V8|RS6_ASPOF (e_value=3e-137) 40S ribosomal protein S6 OS=Asparagus officinalis GN=rps6 PE=2 SV=1;; (*TAIR) AT5G10360.1 (e_value=3e-135) | Symbols: EMB3010, RPS6B | Ribosomal protein S6e | chr5:3258734-3260142 REVERSE LENGTH=249;; (*ITAG) Solyc08g074240.2.1 (e_value=2e-147) gen…	6.94288	12.36	1	0	2	2	259	29.4471	10.521
NbS00000439g0011.1 protein AED:0.14 eAED:0.14 QI:83	1 0.83|1|0.6|0.66|6|0|259; (*GB) gi|82623405|gb|ABB87117.1| (e_value=1e-145) unknown [Solanum tuberosum];; (*SWP) sp|Q9M3V8|RS6_ASPOF (e_value=3e-137) 40S ribosomal protein S6 OS=Asparagus officinalis GN=rps6 PE=2 SV=1;; (*TAIR) AT5G10360.1 (e_value=3e-135) | Symbols: EMB3010, RPS6B | Ribosomal protein S6e | chr5:3258734-3260142 REVERSE LENGTH=249;; (*ITAG) Solyc08g074240.2.1 (e_value=2e-147) gen…	11.8261	6.56	1	0	1	3	259	29.4471	10.521
NbS00000439g0011.1 protein AED:0.14 eAED:0.14 QI:83	1 0.83|1|0.6|0.66|6|0|259; (*GB) gi|82623405|gb|ABB87117.1| (e_value=1e-145) unknown [Solanum tuberosum];; (*SWP) sp|Q9M3V8|RS6_ASPOF (e_value=3e-137) 40S ribosomal protein S6 OS=Asparagus officinalis GN=rps6 PE=2 SV=1;; (*TAIR) AT5G10360.1 (e_value=3e-135) | Symbols: EMB3010, RPS6B | Ribosomal protein S6e | chr5:3258734-3260142 REVERSE LENGTH=249;; (*ITAG) Solyc08g074240.2.1 (e_value=2e-147) gen…	4.16317	6.56	1	0	1	1	259	29.4471	10.521
NbS00000439g0011.1 protein AED:0.14 eAED:0.14 QI:83	1 0.83|1|0.6|0.66|6|0|259; (*GB) gi|82623405|gb|ABB87117.1| (e_value=1e-145) unknown [Solanum tuberosum];; (*SWP) sp|Q9M3V8|RS6_ASPOF (e_value=3e-137) 40S ribosomal protein S6 OS=Asparagus officinalis GN=rps6 PE=2 SV=1;; (*TAIR) AT5G10360.1 (e_value=3e-135) | Symbols: EMB3010, RPS6B | Ribosomal protein S6e | chr5:3258734-3260142 REVERSE LENGTH=249;; (*ITAG) Solyc08g074240.2.1 (e_value=2e-147) gen…	14.3091	12.36	1	0	2	4	259	29.4471	10.521
NbS00000456g0019.1 protein AED:0.23 eAED:0.23 QI:89	0.75 0.8|1|0.25|0.2|5|973|92; (*GB) gi|6831602|sp|Q9XHE4.1|RL37A_GOSHI (e_value=4e-55) RecName: Full=60S ribosomal protein L37a;; (*SWP) sp|Q9XHE4|RL37A_GOSHI (e_value=1e-56) 60S ribosomal protein L37a OS=Gossypium hirsutum GN=RPL37A PE=3 SV=1;; (*TAIR) AT3G10950.1 (e_value=2e-55) | Symbols: | Zinc-binding ribosomal protein family protein | chr3:3423893-3424566 FORWARD LENGTH=92;; (*ITAG) Solyc10…	2.91033	8.7	1	0	1	1	92	10.4135	10.1401
NbS00000471g0009.1 protein AED:0.15 eAED:0.15 QI:0	0 0.33|1|1|1|3|0|301; (*GB) gi|115802|sp|P27494.1|CB23_TOBAC (e_value=0.0) RecName: Full=Chlorophyll a-b binding protein 36, chloroplastic; AltName: Full=LHCII type I CAB-36; Short=LHCP; Flags: Precursor;; (*SWP) sp|P27494|CB23_TOBAC (e_value=0.0) Chlorophyll a-b binding protein 36, chloroplastic OS=Nicotiana tabacum GN=CAB36 PE=3 SV=1;; (*TAIR) AT2G05100.1 (e_value=2e-171) | Symbols: LHCB2.1, LH…	3.32083	7.64	1	0	1	1	301	32.5553	5.13525
NbS00000471g0009.1 protein AED:0.15 eAED:0.15 QI:0	0 0.33|1|1|1|3|0|301; (*GB) gi|115802|sp|P27494.1|CB23_TOBAC (e_value=0.0) RecName: Full=Chlorophyll a-b binding protein 36, chloroplastic; AltName: Full=LHCII type I CAB-36; Short=LHCP; Flags: Precursor;; (*SWP) sp|P27494|CB23_TOBAC (e_value=0.0) Chlorophyll a-b binding protein 36, chloroplastic OS=Nicotiana tabacum GN=CAB36 PE=3 SV=1;; (*TAIR) AT2G05100.1 (e_value=2e-171) | Symbols: LHCB2.1, LH…	6.48168	7.64	1	0	1	2	301	32.5553	5.13525
NbS00000478g0005.1 protein AED:0.11 eAED:0.11 QI:165	0.9 0.81|1|0.7|0.81|11|0|583; (*GB) gi|390432219|gb|AFL91701.1| (e_value=0.0) anthranilate synthase alpha-subunit 2 [Mitragyna speciosa];; (*SWP) sp|P32069|TRPX_ARATH (e_value=0.0) Anthranilate synthase component I-2, chloroplastic OS=Arabidopsis thaliana GN=ASA2 PE=2 SV=1;; (*TAIR) AT2G29690.1 (e_value=0.0) | Symbols: ASA2, ATHANSYNAB | anthranilate synthase 2 | chr2:12693899-12696791 FORWARD LE…	3.18598	2.92	1	0	1	1	583	65.3805	7.44482
NbS00000478g0005.1 protein AED:0.11 eAED:0.11 QI:165	0.9 0.81|1|0.7|0.81|11|0|583; (*GB) gi|390432219|gb|AFL91701.1| (e_value=0.0) anthranilate synthase alpha-subunit 2 [Mitragyna speciosa];; (*SWP) sp|P32069|TRPX_ARATH (e_value=0.0) Anthranilate synthase component I-2, chloroplastic OS=Arabidopsis thaliana GN=ASA2 PE=2 SV=1;; (*TAIR) AT2G29690.1 (e_value=0.0) | Symbols: ASA2, ATHANSYNAB | anthranilate synthase 2 | chr2:12693899-12696791 FORWARD LE…	4.69895	4.12	1	0	1	1	583	65.3805	7.44482
NbS00000485g0008.1 protein AED:0.27 eAED:0.27 QI:81	1 1|1|0.8|0.83|6|329|238; (*GB) gi|225442156|ref|XP_002275541.1| (e_value=6e-155) PREDICTED: 40S ribosomal protein S3-3 [Vitis vinifera];; (*SWP) sp|Q9FJA6|RS33_ARATH (e_value=7e-146) 40S ribosomal protein S3-3 OS=Arabidopsis thaliana GN=RPS3C PE=1 SV=1;; (*TAIR) AT5G35530.1 (e_value=5e-147) | Symbols: | Ribosomal protein S3 family protein | chr5:13710355-13712192 REVERSE LENGTH=248;; (*ITAG) Sol…	18.6244	17.23	1	0	3	4	238	26.5452	9.5835
NbS00000485g0008.1 protein AED:0.27 eAED:0.27 QI:81	1 1|1|0.8|0.83|6|329|238; (*GB) gi|225442156|ref|XP_002275541.1| (e_value=6e-155) PREDICTED: 40S ribosomal protein S3-3 [Vitis vinifera];; (*SWP) sp|Q9FJA6|RS33_ARATH (e_value=7e-146) 40S ribosomal protein S3-3 OS=Arabidopsis thaliana GN=RPS3C PE=1 SV=1;; (*TAIR) AT5G35530.1 (e_value=5e-147) | Symbols: | Ribosomal protein S3 family protein | chr5:13710355-13712192 REVERSE LENGTH=248;; (*ITAG) Sol…	18.3188	12.18	1	0	2	4	238	26.5452	9.5835
NbS00000485g0008.1 protein AED:0.27 eAED:0.27 QI:81	1 1|1|0.8|0.83|6|329|238; (*GB) gi|225442156|ref|XP_002275541.1| (e_value=6e-155) PREDICTED: 40S ribosomal protein S3-3 [Vitis vinifera];; (*SWP) sp|Q9FJA6|RS33_ARATH (e_value=7e-146) 40S ribosomal protein S3-3 OS=Arabidopsis thaliana GN=RPS3C PE=1 SV=1;; (*TAIR) AT5G35530.1 (e_value=5e-147) | Symbols: | Ribosomal protein S3 family protein | chr5:13710355-13712192 REVERSE LENGTH=248;; (*ITAG) Sol…	23.1242	23.53	1	0	5	6	238	26.5452	9.5835
NbS00000485g0008.1 protein AED:0.27 eAED:0.27 QI:81	1 1|1|0.8|0.83|6|329|238; (*GB) gi|225442156|ref|XP_002275541.1| (e_value=6e-155) PREDICTED: 40S ribosomal protein S3-3 [Vitis vinifera];; (*SWP) sp|Q9FJA6|RS33_ARATH (e_value=7e-146) 40S ribosomal protein S3-3 OS=Arabidopsis thaliana GN=RPS3C PE=1 SV=1;; (*TAIR) AT5G35530.1 (e_value=5e-147) | Symbols: | Ribosomal protein S3 family protein | chr5:13710355-13712192 REVERSE LENGTH=248;; (*ITAG) Sol…	11.945	17.65	1	0	3	3	238	26.5452	9.5835
NbS00000485g0008.1 protein AED:0.27 eAED:0.27 QI:81	1 1|1|0.8|0.83|6|329|238; (*GB) gi|225442156|ref|XP_002275541.1| (e_value=6e-155) PREDICTED: 40S ribosomal protein S3-3 [Vitis vinifera];; (*SWP) sp|Q9FJA6|RS33_ARATH (e_value=7e-146) 40S ribosomal protein S3-3 OS=Arabidopsis thaliana GN=RPS3C PE=1 SV=1;; (*TAIR) AT5G35530.1 (e_value=5e-147) | Symbols: | Ribosomal protein S3 family protein | chr5:13710355-13712192 REVERSE LENGTH=248;; (*ITAG) Sol…	42.0277	26.89	1	0	5	11	238	26.5452	9.5835
NbS00000485g0008.1 protein AED:0.27 eAED:0.27 QI:81	1 1|1|0.8|0.83|6|329|238; (*GB) gi|225442156|ref|XP_002275541.1| (e_value=6e-155) PREDICTED: 40S ribosomal protein S3-3 [Vitis vinifera];; (*SWP) sp|Q9FJA6|RS33_ARATH (e_value=7e-146) 40S ribosomal protein S3-3 OS=Arabidopsis thaliana GN=RPS3C PE=1 SV=1;; (*TAIR) AT5G35530.1 (e_value=5e-147) | Symbols: | Ribosomal protein S3 family protein | chr5:13710355-13712192 REVERSE LENGTH=248;; (*ITAG) Sol…	57.691	34.03	1	0	6	15	238	26.5452	9.5835
NbS00000485g0008.1 protein AED:0.27 eAED:0.27 QI:81	1 1|1|0.8|0.83|6|329|238; (*GB) gi|225442156|ref|XP_002275541.1| (e_value=6e-155) PREDICTED: 40S ribosomal protein S3-3 [Vitis vinifera];; (*SWP) sp|Q9FJA6|RS33_ARATH (e_value=7e-146) 40S ribosomal protein S3-3 OS=Arabidopsis thaliana GN=RPS3C PE=1 SV=1;; (*TAIR) AT5G35530.1 (e_value=5e-147) | Symbols: | Ribosomal protein S3 family protein | chr5:13710355-13712192 REVERSE LENGTH=248;; (*ITAG) Sol…	13.5155	12.61	1	0	2	3	238	26.5452	9.5835
NbS00000485g0008.1 protein AED:0.27 eAED:0.27 QI:81	1 1|1|0.8|0.83|6|329|238; (*GB) gi|225442156|ref|XP_002275541.1| (e_value=6e-155) PREDICTED: 40S ribosomal protein S3-3 [Vitis vinifera];; (*SWP) sp|Q9FJA6|RS33_ARATH (e_value=7e-146) 40S ribosomal protein S3-3 OS=Arabidopsis thaliana GN=RPS3C PE=1 SV=1;; (*TAIR) AT5G35530.1 (e_value=5e-147) | Symbols: | Ribosomal protein S3 family protein | chr5:13710355-13712192 REVERSE LENGTH=248;; (*ITAG) Sol…	12.8762	12.61	1	0	2	3	238	26.5452	9.5835
NbS00000485g0008.1 protein AED:0.27 eAED:0.27 QI:81	1 1|1|0.8|0.83|6|329|238; (*GB) gi|225442156|ref|XP_002275541.1| (e_value=6e-155) PREDICTED: 40S ribosomal protein S3-3 [Vitis vinifera];; (*SWP) sp|Q9FJA6|RS33_ARATH (e_value=7e-146) 40S ribosomal protein S3-3 OS=Arabidopsis thaliana GN=RPS3C PE=1 SV=1;; (*TAIR) AT5G35530.1 (e_value=5e-147) | Symbols: | Ribosomal protein S3 family protein | chr5:13710355-13712192 REVERSE LENGTH=248;; (*ITAG) Sol…	23.5936	17.23	1	0	3	5	238	26.5452	9.5835
NbS00000485g0008.1 protein AED:0.27 eAED:0.27 QI:81	1 1|1|0.8|0.83|6|329|238; (*GB) gi|225442156|ref|XP_002275541.1| (e_value=6e-155) PREDICTED: 40S ribosomal protein S3-3 [Vitis vinifera];; (*SWP) sp|Q9FJA6|RS33_ARATH (e_value=7e-146) 40S ribosomal protein S3-3 OS=Arabidopsis thaliana GN=RPS3C PE=1 SV=1;; (*TAIR) AT5G35530.1 (e_value=5e-147) | Symbols: | Ribosomal protein S3 family protein | chr5:13710355-13712192 REVERSE LENGTH=248;; (*ITAG) Sol…	17.2475	17.65	1	0	3	4	238	26.5452	9.5835
NbS00000485g0008.1 protein AED:0.27 eAED:0.27 QI:81	1 1|1|0.8|0.83|6|329|238; (*GB) gi|225442156|ref|XP_002275541.1| (e_value=6e-155) PREDICTED: 40S ribosomal protein S3-3 [Vitis vinifera];; (*SWP) sp|Q9FJA6|RS33_ARATH (e_value=7e-146) 40S ribosomal protein S3-3 OS=Arabidopsis thaliana GN=RPS3C PE=1 SV=1;; (*TAIR) AT5G35530.1 (e_value=5e-147) | Symbols: | Ribosomal protein S3 family protein | chr5:13710355-13712192 REVERSE LENGTH=248;; (*ITAG) Sol…	18.567	13.45	1	0	3	4	238	26.5452	9.5835
NbS00000485g0008.1 protein AED:0.27 eAED:0.27 QI:81	1 1|1|0.8|0.83|6|329|238; (*GB) gi|225442156|ref|XP_002275541.1| (e_value=6e-155) PREDICTED: 40S ribosomal protein S3-3 [Vitis vinifera];; (*SWP) sp|Q9FJA6|RS33_ARATH (e_value=7e-146) 40S ribosomal protein S3-3 OS=Arabidopsis thaliana GN=RPS3C PE=1 SV=1;; (*TAIR) AT5G35530.1 (e_value=5e-147) | Symbols: | Ribosomal protein S3 family protein | chr5:13710355-13712192 REVERSE LENGTH=248;; (*ITAG) Sol…	6.25153	13.03	1	0	2	2	238	26.5452	9.5835
NbS00000485g0008.1 protein AED:0.27 eAED:0.27 QI:81	1 1|1|0.8|0.83|6|329|238; (*GB) gi|225442156|ref|XP_002275541.1| (e_value=6e-155) PREDICTED: 40S ribosomal protein S3-3 [Vitis vinifera];; (*SWP) sp|Q9FJA6|RS33_ARATH (e_value=7e-146) 40S ribosomal protein S3-3 OS=Arabidopsis thaliana GN=RPS3C PE=1 SV=1;; (*TAIR) AT5G35530.1 (e_value=5e-147) | Symbols: | Ribosomal protein S3 family protein | chr5:13710355-13712192 REVERSE LENGTH=248;; (*ITAG) Sol…	44.0937	23.53	1	0	4	11	238	26.5452	9.5835
NbS00000485g0008.1 protein AED:0.27 eAED:0.27 QI:81	1 1|1|0.8|0.83|6|329|238; (*GB) gi|225442156|ref|XP_002275541.1| (e_value=6e-155) PREDICTED: 40S ribosomal protein S3-3 [Vitis vinifera];; (*SWP) sp|Q9FJA6|RS33_ARATH (e_value=7e-146) 40S ribosomal protein S3-3 OS=Arabidopsis thaliana GN=RPS3C PE=1 SV=1;; (*TAIR) AT5G35530.1 (e_value=5e-147) | Symbols: | Ribosomal protein S3 family protein | chr5:13710355-13712192 REVERSE LENGTH=248;; (*ITAG) Sol…	48.1185	30.67	1	0	5	12	238	26.5452	9.5835
NbS00000485g0008.1 protein AED:0.27 eAED:0.27 QI:81	1 1|1|0.8|0.83|6|329|238; (*GB) gi|225442156|ref|XP_002275541.1| (e_value=6e-155) PREDICTED: 40S ribosomal protein S3-3 [Vitis vinifera];; (*SWP) sp|Q9FJA6|RS33_ARATH (e_value=7e-146) 40S ribosomal protein S3-3 OS=Arabidopsis thaliana GN=RPS3C PE=1 SV=1;; (*TAIR) AT5G35530.1 (e_value=5e-147) | Symbols: | Ribosomal protein S3 family protein | chr5:13710355-13712192 REVERSE LENGTH=248;; (*ITAG) Sol…	16.4001	17.65	1	0	3	4	238	26.5452	9.5835
NbS00000485g0008.1 protein AED:0.27 eAED:0.27 QI:81	1 1|1|0.8|0.83|6|329|238; (*GB) gi|225442156|ref|XP_002275541.1| (e_value=6e-155) PREDICTED: 40S ribosomal protein S3-3 [Vitis vinifera];; (*SWP) sp|Q9FJA6|RS33_ARATH (e_value=7e-146) 40S ribosomal protein S3-3 OS=Arabidopsis thaliana GN=RPS3C PE=1 SV=1;; (*TAIR) AT5G35530.1 (e_value=5e-147) | Symbols: | Ribosomal protein S3 family protein | chr5:13710355-13712192 REVERSE LENGTH=248;; (*ITAG) Sol…	9.99382	7.14	1	0	1	2	238	26.5452	9.5835
NbS00000485g0008.1 protein AED:0.27 eAED:0.27 QI:81	1 1|1|0.8|0.83|6|329|238; (*GB) gi|225442156|ref|XP_002275541.1| (e_value=6e-155) PREDICTED: 40S ribosomal protein S3-3 [Vitis vinifera];; (*SWP) sp|Q9FJA6|RS33_ARATH (e_value=7e-146) 40S ribosomal protein S3-3 OS=Arabidopsis thaliana GN=RPS3C PE=1 SV=1;; (*TAIR) AT5G35530.1 (e_value=5e-147) | Symbols: | Ribosomal protein S3 family protein | chr5:13710355-13712192 REVERSE LENGTH=248;; (*ITAG) Sol…	21.4114	17.23	1	0	3	5	238	26.5452	9.5835
NbS00000485g0008.1 protein AED:0.27 eAED:0.27 QI:81	1 1|1|0.8|0.83|6|329|238; (*GB) gi|225442156|ref|XP_002275541.1| (e_value=6e-155) PREDICTED: 40S ribosomal protein S3-3 [Vitis vinifera];; (*SWP) sp|Q9FJA6|RS33_ARATH (e_value=7e-146) 40S ribosomal protein S3-3 OS=Arabidopsis thaliana GN=RPS3C PE=1 SV=1;; (*TAIR) AT5G35530.1 (e_value=5e-147) | Symbols: | Ribosomal protein S3 family protein | chr5:13710355-13712192 REVERSE LENGTH=248;; (*ITAG) Sol…	30.0934	18.07	1	0	4	7	238	26.5452	9.5835
NbS00000485g0008.1 protein AED:0.27 eAED:0.27 QI:81	1 1|1|0.8|0.83|6|329|238; (*GB) gi|225442156|ref|XP_002275541.1| (e_value=6e-155) PREDICTED: 40S ribosomal protein S3-3 [Vitis vinifera];; (*SWP) sp|Q9FJA6|RS33_ARATH (e_value=7e-146) 40S ribosomal protein S3-3 OS=Arabidopsis thaliana GN=RPS3C PE=1 SV=1;; (*TAIR) AT5G35530.1 (e_value=5e-147) | Symbols: | Ribosomal protein S3 family protein | chr5:13710355-13712192 REVERSE LENGTH=248;; (*ITAG) Sol…	19.1975	7.56	1	0	2	4	238	26.5452	9.5835
NbS00000485g0008.1 protein AED:0.27 eAED:0.27 QI:81	1 1|1|0.8|0.83|6|329|238; (*GB) gi|225442156|ref|XP_002275541.1| (e_value=6e-155) PREDICTED: 40S ribosomal protein S3-3 [Vitis vinifera];; (*SWP) sp|Q9FJA6|RS33_ARATH (e_value=7e-146) 40S ribosomal protein S3-3 OS=Arabidopsis thaliana GN=RPS3C PE=1 SV=1;; (*TAIR) AT5G35530.1 (e_value=5e-147) | Symbols: | Ribosomal protein S3 family protein | chr5:13710355-13712192 REVERSE LENGTH=248;; (*ITAG) Sol…	18.5616	13.03	1	0	3	4	238	26.5452	9.5835
NbS00000485g0008.1 protein AED:0.27 eAED:0.27 QI:81	1 1|1|0.8|0.83|6|329|238; (*GB) gi|225442156|ref|XP_002275541.1| (e_value=6e-155) PREDICTED: 40S ribosomal protein S3-3 [Vitis vinifera];; (*SWP) sp|Q9FJA6|RS33_ARATH (e_value=7e-146) 40S ribosomal protein S3-3 OS=Arabidopsis thaliana GN=RPS3C PE=1 SV=1;; (*TAIR) AT5G35530.1 (e_value=5e-147) | Symbols: | Ribosomal protein S3 family protein | chr5:13710355-13712192 REVERSE LENGTH=248;; (*ITAG) Sol…	16.211	17.65	1	0	3	4	238	26.5452	9.5835
NbS00000485g0008.1 protein AED:0.27 eAED:0.27 QI:81	1 1|1|0.8|0.83|6|329|238; (*GB) gi|225442156|ref|XP_002275541.1| (e_value=6e-155) PREDICTED: 40S ribosomal protein S3-3 [Vitis vinifera];; (*SWP) sp|Q9FJA6|RS33_ARATH (e_value=7e-146) 40S ribosomal protein S3-3 OS=Arabidopsis thaliana GN=RPS3C PE=1 SV=1;; (*TAIR) AT5G35530.1 (e_value=5e-147) | Symbols: | Ribosomal protein S3 family protein | chr5:13710355-13712192 REVERSE LENGTH=248;; (*ITAG) Sol…	18.5164	18.49	1	0	3	4	238	26.5452	9.5835
NbS00000485g0008.1 protein AED:0.27 eAED:0.27 QI:81	1 1|1|0.8|0.83|6|329|238; (*GB) gi|225442156|ref|XP_002275541.1| (e_value=6e-155) PREDICTED: 40S ribosomal protein S3-3 [Vitis vinifera];; (*SWP) sp|Q9FJA6|RS33_ARATH (e_value=7e-146) 40S ribosomal protein S3-3 OS=Arabidopsis thaliana GN=RPS3C PE=1 SV=1;; (*TAIR) AT5G35530.1 (e_value=5e-147) | Symbols: | Ribosomal protein S3 family protein | chr5:13710355-13712192 REVERSE LENGTH=248;; (*ITAG) Sol…	13.6567	12.18	1	0	2	3	238	26.5452	9.5835
NbS00000485g0008.1 protein AED:0.27 eAED:0.27 QI:81	1 1|1|0.8|0.83|6|329|238; (*GB) gi|225442156|ref|XP_002275541.1| (e_value=6e-155) PREDICTED: 40S ribosomal protein S3-3 [Vitis vinifera];; (*SWP) sp|Q9FJA6|RS33_ARATH (e_value=7e-146) 40S ribosomal protein S3-3 OS=Arabidopsis thaliana GN=RPS3C PE=1 SV=1;; (*TAIR) AT5G35530.1 (e_value=5e-147) | Symbols: | Ribosomal protein S3 family protein | chr5:13710355-13712192 REVERSE LENGTH=248;; (*ITAG) Sol…	11.3823	17.65	1	0	3	3	238	26.5452	9.5835
NbS00000485g0008.1 protein AED:0.27 eAED:0.27 QI:81	1 1|1|0.8|0.83|6|329|238; (*GB) gi|225442156|ref|XP_002275541.1| (e_value=6e-155) PREDICTED: 40S ribosomal protein S3-3 [Vitis vinifera];; (*SWP) sp|Q9FJA6|RS33_ARATH (e_value=7e-146) 40S ribosomal protein S3-3 OS=Arabidopsis thaliana GN=RPS3C PE=1 SV=1;; (*TAIR) AT5G35530.1 (e_value=5e-147) | Symbols: | Ribosomal protein S3 family protein | chr5:13710355-13712192 REVERSE LENGTH=248;; (*ITAG) Sol…	9.26113	7.14	1	0	1	2	238	26.5452	9.5835
NbS00000516g0017.1 protein AED:0.13 eAED:0.13 QI:312	0.5 0.4|1|0.25|0.2|5|0|324; (*GB) gi|225430726|ref|XP_002265804.1| (e_value=4e-158) PREDICTED: tubby-like F-box protein 5-like [Vitis vinifera];; (*SWP) sp|Q6Z2G9|TLP5_ORYSJ (e_value=3e-108) Tubby-like F-box protein 5 OS=Oryza sativa subsp. japonica GN=TULP5 PE=2 SV=1;; (*TAIR) AT2G18280.2 (e_value=1e-106) | Symbols: AtTLP2, TLP2 | tubby like protein 2 | chr2:7946754-7948176 FORWARD LENGTH=394;; …	4.20035	6.79	1	1	1	1	324	36.5267	9.39307
NbS00000516g0017.1 protein AED:0.13 eAED:0.13 QI:312	0.5 0.4|1|0.25|0.2|5|0|324; (*GB) gi|225430726|ref|XP_002265804.1| (e_value=4e-158) PREDICTED: tubby-like F-box protein 5-like [Vitis vinifera];; (*SWP) sp|Q6Z2G9|TLP5_ORYSJ (e_value=3e-108) Tubby-like F-box protein 5 OS=Oryza sativa subsp. japonica GN=TULP5 PE=2 SV=1;; (*TAIR) AT2G18280.2 (e_value=1e-106) | Symbols: AtTLP2, TLP2 | tubby like protein 2 | chr2:7946754-7948176 FORWARD LENGTH=394;; …	9.10548	6.79	1	1	1	3	324	36.5267	9.39307
NbS00000516g0017.1 protein AED:0.13 eAED:0.13 QI:312	0.5 0.4|1|0.25|0.2|5|0|324; (*GB) gi|225430726|ref|XP_002265804.1| (e_value=4e-158) PREDICTED: tubby-like F-box protein 5-like [Vitis vinifera];; (*SWP) sp|Q6Z2G9|TLP5_ORYSJ (e_value=3e-108) Tubby-like F-box protein 5 OS=Oryza sativa subsp. japonica GN=TULP5 PE=2 SV=1;; (*TAIR) AT2G18280.2 (e_value=1e-106) | Symbols: AtTLP2, TLP2 | tubby like protein 2 | chr2:7946754-7948176 FORWARD LENGTH=394;; …	4.74522	6.79	1	0	1	2	324	36.5267	9.39307
NbS00000558g0022.1 protein AED:0.28 eAED:0.29 QI:0	0.73 0.7|0.85|0.63|0.7|20|0|879; (*GB) gi|359482024|ref|XP_002276024.2| (e_value=0.0) PREDICTED: uncharacterized protein LOC100257992 [Vitis vinifera];; (*TAIR) AT3G11560.4 (e_value=0.0) | Symbols: | LETM1-like protein | chr3:3639553-3645506 FORWARD LENGTH=872;; (*ITAG) Solyc09g010280.2.1 (e_value=0.0) genomic_reference:SL2.40ch09 gene_region:3647431-3666876 transcript_region:SL2.40ch09:3647431..…	4.90819	4.66	1	0	1	10	879	98.6088	7.75244
NbS00000565g0002.1 protein AED:0.42 eAED:0.42 QI:0	1 0|1|1|1|2|0|92; (*SWP) sp|P49200|RS201_ARATH (e_value=5e-58) 40S ribosomal protein S20-1 OS=Arabidopsis thaliana GN=RPS20A PE=1 SV=2;; (*TAIR) AT5G62300.2 (e_value=4e-59) | Symbols: | Ribosomal protein S10p/S20e family protein | chr5:25021388-25022235 REVERSE LENGTH=124;; (*ITAG) Solyc01g096590.2.1 (e_value=1e-60) genomic_reference:SL2.40ch01 gene_region:79418198-79420477 transcript_region:SL2.…	4.14303	13.04	1	0	1	1	92	10.2996	9.51025
NbS00000565g0002.1 protein AED:0.42 eAED:0.42 QI:0	1 0|1|1|1|2|0|92; (*SWP) sp|P49200|RS201_ARATH (e_value=5e-58) 40S ribosomal protein S20-1 OS=Arabidopsis thaliana GN=RPS20A PE=1 SV=2;; (*TAIR) AT5G62300.2 (e_value=4e-59) | Symbols: | Ribosomal protein S10p/S20e family protein | chr5:25021388-25022235 REVERSE LENGTH=124;; (*ITAG) Solyc01g096590.2.1 (e_value=1e-60) genomic_reference:SL2.40ch01 gene_region:79418198-79420477 transcript_region:SL2.…	4.00894	13.04	1	0	1	1	92	10.2996	9.51025
NbS00000565g0002.1 protein AED:0.42 eAED:0.42 QI:0	1 0|1|1|1|2|0|92; (*SWP) sp|P49200|RS201_ARATH (e_value=5e-58) 40S ribosomal protein S20-1 OS=Arabidopsis thaliana GN=RPS20A PE=1 SV=2;; (*TAIR) AT5G62300.2 (e_value=4e-59) | Symbols: | Ribosomal protein S10p/S20e family protein | chr5:25021388-25022235 REVERSE LENGTH=124;; (*ITAG) Solyc01g096590.2.1 (e_value=1e-60) genomic_reference:SL2.40ch01 gene_region:79418198-79420477 transcript_region:SL2.…	3.17249	13.04	1	0	1	1	92	10.2996	9.51025
NbS00000565g0002.1 protein AED:0.42 eAED:0.42 QI:0	1 0|1|1|1|2|0|92; (*SWP) sp|P49200|RS201_ARATH (e_value=5e-58) 40S ribosomal protein S20-1 OS=Arabidopsis thaliana GN=RPS20A PE=1 SV=2;; (*TAIR) AT5G62300.2 (e_value=4e-59) | Symbols: | Ribosomal protein S10p/S20e family protein | chr5:25021388-25022235 REVERSE LENGTH=124;; (*ITAG) Solyc01g096590.2.1 (e_value=1e-60) genomic_reference:SL2.40ch01 gene_region:79418198-79420477 transcript_region:SL2.…	3.34068	13.04	1	0	1	1	92	10.2996	9.51025
NbS00000565g0002.1 protein AED:0.42 eAED:0.42 QI:0	1 0|1|1|1|2|0|92; (*SWP) sp|P49200|RS201_ARATH (e_value=5e-58) 40S ribosomal protein S20-1 OS=Arabidopsis thaliana GN=RPS20A PE=1 SV=2;; (*TAIR) AT5G62300.2 (e_value=4e-59) | Symbols: | Ribosomal protein S10p/S20e family protein | chr5:25021388-25022235 REVERSE LENGTH=124;; (*ITAG) Solyc01g096590.2.1 (e_value=1e-60) genomic_reference:SL2.40ch01 gene_region:79418198-79420477 transcript_region:SL2.…	7.83248	13.04	1	0	1	2	92	10.2996	9.51025
NbS00000565g0002.1 protein AED:0.42 eAED:0.42 QI:0	1 0|1|1|1|2|0|92; (*SWP) sp|P49200|RS201_ARATH (e_value=5e-58) 40S ribosomal protein S20-1 OS=Arabidopsis thaliana GN=RPS20A PE=1 SV=2;; (*TAIR) AT5G62300.2 (e_value=4e-59) | Symbols: | Ribosomal protein S10p/S20e family protein | chr5:25021388-25022235 REVERSE LENGTH=124;; (*ITAG) Solyc01g096590.2.1 (e_value=1e-60) genomic_reference:SL2.40ch01 gene_region:79418198-79420477 transcript_region:SL2.…	8.26285	13.04	1	0	1	2	92	10.2996	9.51025
NbS00000565g0002.1 protein AED:0.42 eAED:0.42 QI:0	1 0|1|1|1|2|0|92; (*SWP) sp|P49200|RS201_ARATH (e_value=5e-58) 40S ribosomal protein S20-1 OS=Arabidopsis thaliana GN=RPS20A PE=1 SV=2;; (*TAIR) AT5G62300.2 (e_value=4e-59) | Symbols: | Ribosomal protein S10p/S20e family protein | chr5:25021388-25022235 REVERSE LENGTH=124;; (*ITAG) Solyc01g096590.2.1 (e_value=1e-60) genomic_reference:SL2.40ch01 gene_region:79418198-79420477 transcript_region:SL2.…	7.07757	13.04	1	0	1	2	92	10.2996	9.51025
NbS00000565g0002.1 protein AED:0.42 eAED:0.42 QI:0	1 0|1|1|1|2|0|92; (*SWP) sp|P49200|RS201_ARATH (e_value=5e-58) 40S ribosomal protein S20-1 OS=Arabidopsis thaliana GN=RPS20A PE=1 SV=2;; (*TAIR) AT5G62300.2 (e_value=4e-59) | Symbols: | Ribosomal protein S10p/S20e family protein | chr5:25021388-25022235 REVERSE LENGTH=124;; (*ITAG) Solyc01g096590.2.1 (e_value=1e-60) genomic_reference:SL2.40ch01 gene_region:79418198-79420477 transcript_region:SL2.…	7.02749	13.04	1	0	1	2	92	10.2996	9.51025
NbS00000565g0002.1 protein AED:0.42 eAED:0.42 QI:0	1 0|1|1|1|2|0|92; (*SWP) sp|P49200|RS201_ARATH (e_value=5e-58) 40S ribosomal protein S20-1 OS=Arabidopsis thaliana GN=RPS20A PE=1 SV=2;; (*TAIR) AT5G62300.2 (e_value=4e-59) | Symbols: | Ribosomal protein S10p/S20e family protein | chr5:25021388-25022235 REVERSE LENGTH=124;; (*ITAG) Solyc01g096590.2.1 (e_value=1e-60) genomic_reference:SL2.40ch01 gene_region:79418198-79420477 transcript_region:SL2.…	4.31455	13.04	1	0	1	1	92	10.2996	9.51025
NbS00000565g0002.1 protein AED:0.42 eAED:0.42 QI:0	1 0|1|1|1|2|0|92; (*SWP) sp|P49200|RS201_ARATH (e_value=5e-58) 40S ribosomal protein S20-1 OS=Arabidopsis thaliana GN=RPS20A PE=1 SV=2;; (*TAIR) AT5G62300.2 (e_value=4e-59) | Symbols: | Ribosomal protein S10p/S20e family protein | chr5:25021388-25022235 REVERSE LENGTH=124;; (*ITAG) Solyc01g096590.2.1 (e_value=1e-60) genomic_reference:SL2.40ch01 gene_region:79418198-79420477 transcript_region:SL2.…	7.68154	13.04	1	0	1	2	92	10.2996	9.51025
NbS00000565g0002.1 protein AED:0.42 eAED:0.42 QI:0	1 0|1|1|1|2|0|92; (*SWP) sp|P49200|RS201_ARATH (e_value=5e-58) 40S ribosomal protein S20-1 OS=Arabidopsis thaliana GN=RPS20A PE=1 SV=2;; (*TAIR) AT5G62300.2 (e_value=4e-59) | Symbols: | Ribosomal protein S10p/S20e family protein | chr5:25021388-25022235 REVERSE LENGTH=124;; (*ITAG) Solyc01g096590.2.1 (e_value=1e-60) genomic_reference:SL2.40ch01 gene_region:79418198-79420477 transcript_region:SL2.…	11.2158	27.17	1	0	2	3	92	10.2996	9.51025
NbS00000565g0002.1 protein AED:0.42 eAED:0.42 QI:0	1 0|1|1|1|2|0|92; (*SWP) sp|P49200|RS201_ARATH (e_value=5e-58) 40S ribosomal protein S20-1 OS=Arabidopsis thaliana GN=RPS20A PE=1 SV=2;; (*TAIR) AT5G62300.2 (e_value=4e-59) | Symbols: | Ribosomal protein S10p/S20e family protein | chr5:25021388-25022235 REVERSE LENGTH=124;; (*ITAG) Solyc01g096590.2.1 (e_value=1e-60) genomic_reference:SL2.40ch01 gene_region:79418198-79420477 transcript_region:SL2.…	7.64187	13.04	1	0	1	2	92	10.2996	9.51025
NbS00000565g0002.1 protein AED:0.42 eAED:0.42 QI:0	1 0|1|1|1|2|0|92; (*SWP) sp|P49200|RS201_ARATH (e_value=5e-58) 40S ribosomal protein S20-1 OS=Arabidopsis thaliana GN=RPS20A PE=1 SV=2;; (*TAIR) AT5G62300.2 (e_value=4e-59) | Symbols: | Ribosomal protein S10p/S20e family protein | chr5:25021388-25022235 REVERSE LENGTH=124;; (*ITAG) Solyc01g096590.2.1 (e_value=1e-60) genomic_reference:SL2.40ch01 gene_region:79418198-79420477 transcript_region:SL2.…	3.68877	13.04	1	0	1	1	92	10.2996	9.51025
NbS00000565g0002.1 protein AED:0.42 eAED:0.42 QI:0	1 0|1|1|1|2|0|92; (*SWP) sp|P49200|RS201_ARATH (e_value=5e-58) 40S ribosomal protein S20-1 OS=Arabidopsis thaliana GN=RPS20A PE=1 SV=2;; (*TAIR) AT5G62300.2 (e_value=4e-59) | Symbols: | Ribosomal protein S10p/S20e family protein | chr5:25021388-25022235 REVERSE LENGTH=124;; (*ITAG) Solyc01g096590.2.1 (e_value=1e-60) genomic_reference:SL2.40ch01 gene_region:79418198-79420477 transcript_region:SL2.…	3.94068	13.04	1	0	1	1	92	10.2996	9.51025
NbS00000565g0002.1 protein AED:0.42 eAED:0.42 QI:0	1 0|1|1|1|2|0|92; (*SWP) sp|P49200|RS201_ARATH (e_value=5e-58) 40S ribosomal protein S20-1 OS=Arabidopsis thaliana GN=RPS20A PE=1 SV=2;; (*TAIR) AT5G62300.2 (e_value=4e-59) | Symbols: | Ribosomal protein S10p/S20e family protein | chr5:25021388-25022235 REVERSE LENGTH=124;; (*ITAG) Solyc01g096590.2.1 (e_value=1e-60) genomic_reference:SL2.40ch01 gene_region:79418198-79420477 transcript_region:SL2.…	4.25678	13.04	1	0	1	1	92	10.2996	9.51025
NbS00000565g0002.1 protein AED:0.42 eAED:0.42 QI:0	1 0|1|1|1|2|0|92; (*SWP) sp|P49200|RS201_ARATH (e_value=5e-58) 40S ribosomal protein S20-1 OS=Arabidopsis thaliana GN=RPS20A PE=1 SV=2;; (*TAIR) AT5G62300.2 (e_value=4e-59) | Symbols: | Ribosomal protein S10p/S20e family protein | chr5:25021388-25022235 REVERSE LENGTH=124;; (*ITAG) Solyc01g096590.2.1 (e_value=1e-60) genomic_reference:SL2.40ch01 gene_region:79418198-79420477 transcript_region:SL2.…	7.82708	13.04	1	0	1	2	92	10.2996	9.51025
NbS00000565g0002.1 protein AED:0.42 eAED:0.42 QI:0	1 0|1|1|1|2|0|92; (*SWP) sp|P49200|RS201_ARATH (e_value=5e-58) 40S ribosomal protein S20-1 OS=Arabidopsis thaliana GN=RPS20A PE=1 SV=2;; (*TAIR) AT5G62300.2 (e_value=4e-59) | Symbols: | Ribosomal protein S10p/S20e family protein | chr5:25021388-25022235 REVERSE LENGTH=124;; (*ITAG) Solyc01g096590.2.1 (e_value=1e-60) genomic_reference:SL2.40ch01 gene_region:79418198-79420477 transcript_region:SL2.…	4.04567	13.04	1	0	1	1	92	10.2996	9.51025
NbS00000565g0002.1 protein AED:0.42 eAED:0.42 QI:0	1 0|1|1|1|2|0|92; (*SWP) sp|P49200|RS201_ARATH (e_value=5e-58) 40S ribosomal protein S20-1 OS=Arabidopsis thaliana GN=RPS20A PE=1 SV=2;; (*TAIR) AT5G62300.2 (e_value=4e-59) | Symbols: | Ribosomal protein S10p/S20e family protein | chr5:25021388-25022235 REVERSE LENGTH=124;; (*ITAG) Solyc01g096590.2.1 (e_value=1e-60) genomic_reference:SL2.40ch01 gene_region:79418198-79420477 transcript_region:SL2.…	8.10112	13.04	1	0	1	2	92	10.2996	9.51025
NbS00000565g0002.1 protein AED:0.42 eAED:0.42 QI:0	1 0|1|1|1|2|0|92; (*SWP) sp|P49200|RS201_ARATH (e_value=5e-58) 40S ribosomal protein S20-1 OS=Arabidopsis thaliana GN=RPS20A PE=1 SV=2;; (*TAIR) AT5G62300.2 (e_value=4e-59) | Symbols: | Ribosomal protein S10p/S20e family protein | chr5:25021388-25022235 REVERSE LENGTH=124;; (*ITAG) Solyc01g096590.2.1 (e_value=1e-60) genomic_reference:SL2.40ch01 gene_region:79418198-79420477 transcript_region:SL2.…	3.76245	13.04	1	0	1	1	92	10.2996	9.51025
NbS00000565g0002.1 protein AED:0.42 eAED:0.42 QI:0	1 0|1|1|1|2|0|92; (*SWP) sp|P49200|RS201_ARATH (e_value=5e-58) 40S ribosomal protein S20-1 OS=Arabidopsis thaliana GN=RPS20A PE=1 SV=2;; (*TAIR) AT5G62300.2 (e_value=4e-59) | Symbols: | Ribosomal protein S10p/S20e family protein | chr5:25021388-25022235 REVERSE LENGTH=124;; (*ITAG) Solyc01g096590.2.1 (e_value=1e-60) genomic_reference:SL2.40ch01 gene_region:79418198-79420477 transcript_region:SL2.…	7.7525	13.04	1	0	1	2	92	10.2996	9.51025
NbS00000565g0002.1 protein AED:0.42 eAED:0.42 QI:0	1 0|1|1|1|2|0|92; (*SWP) sp|P49200|RS201_ARATH (e_value=5e-58) 40S ribosomal protein S20-1 OS=Arabidopsis thaliana GN=RPS20A PE=1 SV=2;; (*TAIR) AT5G62300.2 (e_value=4e-59) | Symbols: | Ribosomal protein S10p/S20e family protein | chr5:25021388-25022235 REVERSE LENGTH=124;; (*ITAG) Solyc01g096590.2.1 (e_value=1e-60) genomic_reference:SL2.40ch01 gene_region:79418198-79420477 transcript_region:SL2.…	3.42484	13.04	1	0	1	1	92	10.2996	9.51025
NbS00000565g0004.1 protein AED:0.13 eAED:0.13 QI:0	0 0|0.5|1|1|2|0|140; (*SWP) sp|P31674|RS15_ORYSJ (e_value=9e-75) 40S ribosomal protein S15 OS=Oryza sativa subsp. japonica GN=RPS15 PE=2 SV=2;; (*TAIR) AT5G09500.1 (e_value=1e-73) | Symbols: | Ribosomal protein S19 family protein | chr5:2954044-2954850 REVERSE LENGTH=150;; (*ITAG) Solyc02g082000.2.1 (e_value=1e-77) genomic_reference:SL2.40ch02 gene_region:40322179-40324715 transcript_region:SL2.4…	4.48572	19.29	1	1	1	1	140	15.9516	9.99365
NbS00000579g0012.1	protein	2.93911	12.41	1	0	1	1	137	15.768	5.10986
NbS00000579g0012.1	protein	2.95538	12.41	1	1	1	1	137	15.768	5.10986
NbS00000590g0001.1 protein AED:0.27 eAED:0.27 QI:0	0.5 0.6|0.8|1|1|5|286|276; (*GB) gi|44917153|dbj|BAD12177.1| (e_value=0.0) 14-3-3 e-2 protein [Nicotiana tabacum];; (*SWP) sp|O49997|1433E_TOBAC (e_value=3e-170) 14-3-3-like protein E OS=Nicotiana tabacum PE=2 SV=1;; (*TAIR) AT5G38480.1 (e_value=1e-164) | Symbols: GRF3, RCI1 | general regulatory factor 3 | chr5:15410277-15411285 FORWARD LENGTH=255;; (*ITAG) Solyc03g034180.2.1 (e_value=8e-176) gen…	6.37881	3.62	1	0	1	2	276	31.1475	4.64014
NbS00000590g0001.1 protein AED:0.27 eAED:0.27 QI:0	0.5 0.6|0.8|1|1|5|286|276; (*GB) gi|44917153|dbj|BAD12177.1| (e_value=0.0) 14-3-3 e-2 protein [Nicotiana tabacum];; (*SWP) sp|O49997|1433E_TOBAC (e_value=3e-170) 14-3-3-like protein E OS=Nicotiana tabacum PE=2 SV=1;; (*TAIR) AT5G38480.1 (e_value=1e-164) | Symbols: GRF3, RCI1 | general regulatory factor 3 | chr5:15410277-15411285 FORWARD LENGTH=255;; (*ITAG) Solyc03g034180.2.1 (e_value=8e-176) gen…	6.31511	3.62	1	0	1	2	276	31.1475	4.64014
NbS00000614g0017.1 protein AED:0.35 eAED:0.35 QI:17	0.5 0.6|0.6|1|0.8|5|0|188; (*GB) gi|3283996|gb|AAC25423.1| (e_value=2e-131) calcium-dependent protein kinase [Nicotiana tabacum];; (*SWP) sp|O49717|CDPKF_ARATH (e_value=1e-113) Calcium-dependent protein kinase 15 OS=Arabidopsis thaliana GN=CPK15 PE=2 SV=1;; (*TAIR) AT4G21940.1 (e_value=1e-114) | Symbols: CPK15 | calcium-dependent protein kinase 15 | chr4:11640847-11643387 FORWARD LENGTH=554;; (*I…	2.93323	10.64	1	0	1	1	188	21.3155	5.0083
NbS00000630g0006.1 protein ; (*GB) gi	113205233 gb|AAT39304.2| (e_value=1e-29) Transposon MuDR mudrA-like protein, putative [Solanum demissum];	3.80477	6.34	1	1	1	1	331	38.6269	9.11475
NbS00000671g0042.1 protein AED:0.13 eAED:0.13 QI:0	0.83 0.57|1|1|0.85|7|0|571; (*GB) gi|729623|sp|Q03685.1|BIP5_TOBAC (e_value=0.0) RecName: Full=Luminal-binding protein 5; Short=BiP 5; AltName: Full=78 kDa glucose-regulated protein homolog 5; Short=GRP-78-5; Flags: Precursor;; (*SWP) sp|Q03685|BIP5_TOBAC (e_value=0.0) Luminal-binding protein 5 OS=Nicotiana tabacum GN=BIP5 PE=2 SV=1;; (*TAIR) AT5G28540.1 (e_value=0.0) | Symbols: BIP1 | heat shock…	10.8226	8.41	1	0	3	3	571	63.2646	5.04639
NbS00000671g0042.1 protein AED:0.13 eAED:0.13 QI:0	0.83 0.57|1|1|0.85|7|0|571; (*GB) gi|729623|sp|Q03685.1|BIP5_TOBAC (e_value=0.0) RecName: Full=Luminal-binding protein 5; Short=BiP 5; AltName: Full=78 kDa glucose-regulated protein homolog 5; Short=GRP-78-5; Flags: Precursor;; (*SWP) sp|Q03685|BIP5_TOBAC (e_value=0.0) Luminal-binding protein 5 OS=Nicotiana tabacum GN=BIP5 PE=2 SV=1;; (*TAIR) AT5G28540.1 (e_value=0.0) | Symbols: BIP1 | heat shock…	3.46062	2.8	1	0	1	1	571	63.2646	5.04639
NbS00000671g0042.1 protein AED:0.13 eAED:0.13 QI:0	0.83 0.57|1|1|0.85|7|0|571; (*GB) gi|729623|sp|Q03685.1|BIP5_TOBAC (e_value=0.0) RecName: Full=Luminal-binding protein 5; Short=BiP 5; AltName: Full=78 kDa glucose-regulated protein homolog 5; Short=GRP-78-5; Flags: Precursor;; (*SWP) sp|Q03685|BIP5_TOBAC (e_value=0.0) Luminal-binding protein 5 OS=Nicotiana tabacum GN=BIP5 PE=2 SV=1;; (*TAIR) AT5G28540.1 (e_value=0.0) | Symbols: BIP1 | heat shock…	4.05634	2.8	1	0	1	1	571	63.2646	5.04639
NbS00000671g0042.1 protein AED:0.13 eAED:0.13 QI:0	0.83 0.57|1|1|0.85|7|0|571; (*GB) gi|729623|sp|Q03685.1|BIP5_TOBAC (e_value=0.0) RecName: Full=Luminal-binding protein 5; Short=BiP 5; AltName: Full=78 kDa glucose-regulated protein homolog 5; Short=GRP-78-5; Flags: Precursor;; (*SWP) sp|Q03685|BIP5_TOBAC (e_value=0.0) Luminal-binding protein 5 OS=Nicotiana tabacum GN=BIP5 PE=2 SV=1;; (*TAIR) AT5G28540.1 (e_value=0.0) | Symbols: BIP1 | heat shock…	4.39245	2.8	1	0	1	1	571	63.2646	5.04639
NbS00000671g0042.1 protein AED:0.13 eAED:0.13 QI:0	0.83 0.57|1|1|0.85|7|0|571; (*GB) gi|729623|sp|Q03685.1|BIP5_TOBAC (e_value=0.0) RecName: Full=Luminal-binding protein 5; Short=BiP 5; AltName: Full=78 kDa glucose-regulated protein homolog 5; Short=GRP-78-5; Flags: Precursor;; (*SWP) sp|Q03685|BIP5_TOBAC (e_value=0.0) Luminal-binding protein 5 OS=Nicotiana tabacum GN=BIP5 PE=2 SV=1;; (*TAIR) AT5G28540.1 (e_value=0.0) | Symbols: BIP1 | heat shock…	14.7773	8.76	1	0	3	4	571	63.2646	5.04639
NbS00000671g0042.1 protein AED:0.13 eAED:0.13 QI:0	0.83 0.57|1|1|0.85|7|0|571; (*GB) gi|729623|sp|Q03685.1|BIP5_TOBAC (e_value=0.0) RecName: Full=Luminal-binding protein 5; Short=BiP 5; AltName: Full=78 kDa glucose-regulated protein homolog 5; Short=GRP-78-5; Flags: Precursor;; (*SWP) sp|Q03685|BIP5_TOBAC (e_value=0.0) Luminal-binding protein 5 OS=Nicotiana tabacum GN=BIP5 PE=2 SV=1;; (*TAIR) AT5G28540.1 (e_value=0.0) | Symbols: BIP1 | heat shock…	8.48467	5.6	1	0	2	2	571	63.2646	5.04639
NbS00000671g0042.1 protein AED:0.13 eAED:0.13 QI:0	0.83 0.57|1|1|0.85|7|0|571; (*GB) gi|729623|sp|Q03685.1|BIP5_TOBAC (e_value=0.0) RecName: Full=Luminal-binding protein 5; Short=BiP 5; AltName: Full=78 kDa glucose-regulated protein homolog 5; Short=GRP-78-5; Flags: Precursor;; (*SWP) sp|Q03685|BIP5_TOBAC (e_value=0.0) Luminal-binding protein 5 OS=Nicotiana tabacum GN=BIP5 PE=2 SV=1;; (*TAIR) AT5G28540.1 (e_value=0.0) | Symbols: BIP1 | heat shock…	4.20473	2.8	1	0	1	1	571	63.2646	5.04639
NbS00000671g0042.1 protein AED:0.13 eAED:0.13 QI:0	0.83 0.57|1|1|0.85|7|0|571; (*GB) gi|729623|sp|Q03685.1|BIP5_TOBAC (e_value=0.0) RecName: Full=Luminal-binding protein 5; Short=BiP 5; AltName: Full=78 kDa glucose-regulated protein homolog 5; Short=GRP-78-5; Flags: Precursor;; (*SWP) sp|Q03685|BIP5_TOBAC (e_value=0.0) Luminal-binding protein 5 OS=Nicotiana tabacum GN=BIP5 PE=2 SV=1;; (*TAIR) AT5G28540.1 (e_value=0.0) | Symbols: BIP1 | heat shock…	3.99902	2.8	1	0	1	1	571	63.2646	5.04639
NbS00000671g0042.1 protein AED:0.13 eAED:0.13 QI:0	0.83 0.57|1|1|0.85|7|0|571; (*GB) gi|729623|sp|Q03685.1|BIP5_TOBAC (e_value=0.0) RecName: Full=Luminal-binding protein 5; Short=BiP 5; AltName: Full=78 kDa glucose-regulated protein homolog 5; Short=GRP-78-5; Flags: Precursor;; (*SWP) sp|Q03685|BIP5_TOBAC (e_value=0.0) Luminal-binding protein 5 OS=Nicotiana tabacum GN=BIP5 PE=2 SV=1;; (*TAIR) AT5G28540.1 (e_value=0.0) | Symbols: BIP1 | heat shock…	3.51689	2.98	1	0	1	1	571	63.2646	5.04639
NbS00000671g0042.1 protein AED:0.13 eAED:0.13 QI:0	0.83 0.57|1|1|0.85|7|0|571; (*GB) gi|729623|sp|Q03685.1|BIP5_TOBAC (e_value=0.0) RecName: Full=Luminal-binding protein 5; Short=BiP 5; AltName: Full=78 kDa glucose-regulated protein homolog 5; Short=GRP-78-5; Flags: Precursor;; (*SWP) sp|Q03685|BIP5_TOBAC (e_value=0.0) Luminal-binding protein 5 OS=Nicotiana tabacum GN=BIP5 PE=2 SV=1;; (*TAIR) AT5G28540.1 (e_value=0.0) | Symbols: BIP1 | heat shock…	4.46495	2.98	1	0	1	1	571	63.2646	5.04639
NbS00000671g0042.1 protein AED:0.13 eAED:0.13 QI:0	0.83 0.57|1|1|0.85|7|0|571; (*GB) gi|729623|sp|Q03685.1|BIP5_TOBAC (e_value=0.0) RecName: Full=Luminal-binding protein 5; Short=BiP 5; AltName: Full=78 kDa glucose-regulated protein homolog 5; Short=GRP-78-5; Flags: Precursor;; (*SWP) sp|Q03685|BIP5_TOBAC (e_value=0.0) Luminal-binding protein 5 OS=Nicotiana tabacum GN=BIP5 PE=2 SV=1;; (*TAIR) AT5G28540.1 (e_value=0.0) | Symbols: BIP1 | heat shock…	4.70702	2.8	1	0	1	1	571	63.2646	5.04639
NbS00000671g0042.1 protein AED:0.13 eAED:0.13 QI:0	0.83 0.57|1|1|0.85|7|0|571; (*GB) gi|729623|sp|Q03685.1|BIP5_TOBAC (e_value=0.0) RecName: Full=Luminal-binding protein 5; Short=BiP 5; AltName: Full=78 kDa glucose-regulated protein homolog 5; Short=GRP-78-5; Flags: Precursor;; (*SWP) sp|Q03685|BIP5_TOBAC (e_value=0.0) Luminal-binding protein 5 OS=Nicotiana tabacum GN=BIP5 PE=2 SV=1;; (*TAIR) AT5G28540.1 (e_value=0.0) | Symbols: BIP1 | heat shock…	4.2852	2.8	1	0	1	1	571	63.2646	5.04639
NbS00000671g0042.1 protein AED:0.13 eAED:0.13 QI:0	0.83 0.57|1|1|0.85|7|0|571; (*GB) gi|729623|sp|Q03685.1|BIP5_TOBAC (e_value=0.0) RecName: Full=Luminal-binding protein 5; Short=BiP 5; AltName: Full=78 kDa glucose-regulated protein homolog 5; Short=GRP-78-5; Flags: Precursor;; (*SWP) sp|Q03685|BIP5_TOBAC (e_value=0.0) Luminal-binding protein 5 OS=Nicotiana tabacum GN=BIP5 PE=2 SV=1;; (*TAIR) AT5G28540.1 (e_value=0.0) | Symbols: BIP1 | heat shock…	7.18564	5.95	1	0	2	2	571	63.2646	5.04639
NbS00000671g0042.1 protein AED:0.13 eAED:0.13 QI:0	0.83 0.57|1|1|0.85|7|0|571; (*GB) gi|729623|sp|Q03685.1|BIP5_TOBAC (e_value=0.0) RecName: Full=Luminal-binding protein 5; Short=BiP 5; AltName: Full=78 kDa glucose-regulated protein homolog 5; Short=GRP-78-5; Flags: Precursor;; (*SWP) sp|Q03685|BIP5_TOBAC (e_value=0.0) Luminal-binding protein 5 OS=Nicotiana tabacum GN=BIP5 PE=2 SV=1;; (*TAIR) AT5G28540.1 (e_value=0.0) | Symbols: BIP1 | heat shock…	7.72724	5.6	1	0	2	2	571	63.2646	5.04639
NbS00000671g0042.1 protein AED:0.13 eAED:0.13 QI:0	0.83 0.57|1|1|0.85|7|0|571; (*GB) gi|729623|sp|Q03685.1|BIP5_TOBAC (e_value=0.0) RecName: Full=Luminal-binding protein 5; Short=BiP 5; AltName: Full=78 kDa glucose-regulated protein homolog 5; Short=GRP-78-5; Flags: Precursor;; (*SWP) sp|Q03685|BIP5_TOBAC (e_value=0.0) Luminal-binding protein 5 OS=Nicotiana tabacum GN=BIP5 PE=2 SV=1;; (*TAIR) AT5G28540.1 (e_value=0.0) | Symbols: BIP1 | heat shock…	4.97823	2.8	1	0	1	1	571	63.2646	5.04639
NbS00000671g0042.1 protein AED:0.13 eAED:0.13 QI:0	0.83 0.57|1|1|0.85|7|0|571; (*GB) gi|729623|sp|Q03685.1|BIP5_TOBAC (e_value=0.0) RecName: Full=Luminal-binding protein 5; Short=BiP 5; AltName: Full=78 kDa glucose-regulated protein homolog 5; Short=GRP-78-5; Flags: Precursor;; (*SWP) sp|Q03685|BIP5_TOBAC (e_value=0.0) Luminal-binding protein 5 OS=Nicotiana tabacum GN=BIP5 PE=2 SV=1;; (*TAIR) AT5G28540.1 (e_value=0.0) | Symbols: BIP1 | heat shock…	4.15595	2.8	1	0	1	1	571	63.2646	5.04639
NbS00000679g0115.1 protein AED:0.21 eAED:0.37 QI:0	0.12 0|0.66|0.12|0.33|9|0|481	4.39645	4.57	1	0	1	2	481	53.5407	8.55811
NbS00000718g0001.1 protein AED:0.12 eAED:0.12 QI:0	-1 0|1|-1|1|1|0|715; (*SWP) sp|B3H672|PP317_ARATH (e_value=0.0) Pentatricopeptide repeat-containing protein At4g17616 OS=Arabidopsis thaliana GN=At4g17616 PE=2 SV=1;; (*TAIR) AT4G17616.1 (e_value=0.0) | Symbols: | Pentatricopeptide repeat (PPR) superfamily protein | chr4:9819608-9821632 FORWARD LENGTH=674;; (*ITAG) Solyc04g072150.1.1 (e_value=0.0) evidence_code:10F0H1E1IEG genomic_reference:SL2.4…	4.02906	3.5	1	0	1	5	715	82.1741	8.86572
NbS00000733g0004.1 protein AED:0.31 eAED:0.31 QI:277	0.33 0.5|1|1|0.75|4|0|135; (*GB) gi|358248670|ref|NP_001240176.1| (e_value=1e-50) uncharacterized protein LOC100802918 [Glycine max];; (*SWP) sp|Q8LC83|RS242_ARATH (e_value=2e-49) 40S ribosomal protein S24-2 OS=Arabidopsis thaliana GN=RPS24B PE=2 SV=2;; (*TAIR) AT5G28060.1 (e_value=2e-50) | Symbols: | Ribosomal protein S24e family protein | chr5:10069791-10070792 REVERSE LENGTH=133;; (*ITAG) Soly…	3.76106	11.11	1	0	1	1	135	15.991	10.5503
NbS00000733g0004.1 protein AED:0.31 eAED:0.31 QI:277	0.33 0.5|1|1|0.75|4|0|135; (*GB) gi|358248670|ref|NP_001240176.1| (e_value=1e-50) uncharacterized protein LOC100802918 [Glycine max];; (*SWP) sp|Q8LC83|RS242_ARATH (e_value=2e-49) 40S ribosomal protein S24-2 OS=Arabidopsis thaliana GN=RPS24B PE=2 SV=2;; (*TAIR) AT5G28060.1 (e_value=2e-50) | Symbols: | Ribosomal protein S24e family protein | chr5:10069791-10070792 REVERSE LENGTH=133;; (*ITAG) Soly…	2.9075	11.11	1	0	1	1	135	15.991	10.5503
NbS00000733g0004.1 protein AED:0.31 eAED:0.31 QI:277	0.33 0.5|1|1|0.75|4|0|135; (*GB) gi|358248670|ref|NP_001240176.1| (e_value=1e-50) uncharacterized protein LOC100802918 [Glycine max];; (*SWP) sp|Q8LC83|RS242_ARATH (e_value=2e-49) 40S ribosomal protein S24-2 OS=Arabidopsis thaliana GN=RPS24B PE=2 SV=2;; (*TAIR) AT5G28060.1 (e_value=2e-50) | Symbols: | Ribosomal protein S24e family protein | chr5:10069791-10070792 REVERSE LENGTH=133;; (*ITAG) Soly…	7.72116	11.11	1	0	1	2	135	15.991	10.5503
NbS00000733g0004.1 protein AED:0.31 eAED:0.31 QI:277	0.33 0.5|1|1|0.75|4|0|135; (*GB) gi|358248670|ref|NP_001240176.1| (e_value=1e-50) uncharacterized protein LOC100802918 [Glycine max];; (*SWP) sp|Q8LC83|RS242_ARATH (e_value=2e-49) 40S ribosomal protein S24-2 OS=Arabidopsis thaliana GN=RPS24B PE=2 SV=2;; (*TAIR) AT5G28060.1 (e_value=2e-50) | Symbols: | Ribosomal protein S24e family protein | chr5:10069791-10070792 REVERSE LENGTH=133;; (*ITAG) Soly…	10.0335	17.78	1	0	2	3	135	15.991	10.5503
NbS00000733g0004.1 protein AED:0.31 eAED:0.31 QI:277	0.33 0.5|1|1|0.75|4|0|135; (*GB) gi|358248670|ref|NP_001240176.1| (e_value=1e-50) uncharacterized protein LOC100802918 [Glycine max];; (*SWP) sp|Q8LC83|RS242_ARATH (e_value=2e-49) 40S ribosomal protein S24-2 OS=Arabidopsis thaliana GN=RPS24B PE=2 SV=2;; (*TAIR) AT5G28060.1 (e_value=2e-50) | Symbols: | Ribosomal protein S24e family protein | chr5:10069791-10070792 REVERSE LENGTH=133;; (*ITAG) Soly…	3.45897	11.11	1	0	1	1	135	15.991	10.5503
NbS00000733g0004.1 protein AED:0.31 eAED:0.31 QI:277	0.33 0.5|1|1|0.75|4|0|135; (*GB) gi|358248670|ref|NP_001240176.1| (e_value=1e-50) uncharacterized protein LOC100802918 [Glycine max];; (*SWP) sp|Q8LC83|RS242_ARATH (e_value=2e-49) 40S ribosomal protein S24-2 OS=Arabidopsis thaliana GN=RPS24B PE=2 SV=2;; (*TAIR) AT5G28060.1 (e_value=2e-50) | Symbols: | Ribosomal protein S24e family protein | chr5:10069791-10070792 REVERSE LENGTH=133;; (*ITAG) Soly…	3.21675	11.11	1	0	1	1	135	15.991	10.5503
NbS00000733g0004.1 protein AED:0.31 eAED:0.31 QI:277	0.33 0.5|1|1|0.75|4|0|135; (*GB) gi|358248670|ref|NP_001240176.1| (e_value=1e-50) uncharacterized protein LOC100802918 [Glycine max];; (*SWP) sp|Q8LC83|RS242_ARATH (e_value=2e-49) 40S ribosomal protein S24-2 OS=Arabidopsis thaliana GN=RPS24B PE=2 SV=2;; (*TAIR) AT5G28060.1 (e_value=2e-50) | Symbols: | Ribosomal protein S24e family protein | chr5:10069791-10070792 REVERSE LENGTH=133;; (*ITAG) Soly…	7.10285	11.11	1	0	1	2	135	15.991	10.5503
NbS00000733g0004.1 protein AED:0.31 eAED:0.31 QI:277	0.33 0.5|1|1|0.75|4|0|135; (*GB) gi|358248670|ref|NP_001240176.1| (e_value=1e-50) uncharacterized protein LOC100802918 [Glycine max];; (*SWP) sp|Q8LC83|RS242_ARATH (e_value=2e-49) 40S ribosomal protein S24-2 OS=Arabidopsis thaliana GN=RPS24B PE=2 SV=2;; (*TAIR) AT5G28060.1 (e_value=2e-50) | Symbols: | Ribosomal protein S24e family protein | chr5:10069791-10070792 REVERSE LENGTH=133;; (*ITAG) Soly…	3.50266	11.11	1	0	1	1	135	15.991	10.5503
NbS00000733g0004.1 protein AED:0.31 eAED:0.31 QI:277	0.33 0.5|1|1|0.75|4|0|135; (*GB) gi|358248670|ref|NP_001240176.1| (e_value=1e-50) uncharacterized protein LOC100802918 [Glycine max];; (*SWP) sp|Q8LC83|RS242_ARATH (e_value=2e-49) 40S ribosomal protein S24-2 OS=Arabidopsis thaliana GN=RPS24B PE=2 SV=2;; (*TAIR) AT5G28060.1 (e_value=2e-50) | Symbols: | Ribosomal protein S24e family protein | chr5:10069791-10070792 REVERSE LENGTH=133;; (*ITAG) Soly…	3.99283	10.37	1	0	1	1	135	15.991	10.5503
NbS00000733g0004.1 protein AED:0.31 eAED:0.31 QI:277	0.33 0.5|1|1|0.75|4|0|135; (*GB) gi|358248670|ref|NP_001240176.1| (e_value=1e-50) uncharacterized protein LOC100802918 [Glycine max];; (*SWP) sp|Q8LC83|RS242_ARATH (e_value=2e-49) 40S ribosomal protein S24-2 OS=Arabidopsis thaliana GN=RPS24B PE=2 SV=2;; (*TAIR) AT5G28060.1 (e_value=2e-50) | Symbols: | Ribosomal protein S24e family protein | chr5:10069791-10070792 REVERSE LENGTH=133;; (*ITAG) Soly…	7.80331	10.37	1	0	1	2	135	15.991	10.5503
NbS00000733g0004.1 protein AED:0.31 eAED:0.31 QI:277	0.33 0.5|1|1|0.75|4|0|135; (*GB) gi|358248670|ref|NP_001240176.1| (e_value=1e-50) uncharacterized protein LOC100802918 [Glycine max];; (*SWP) sp|Q8LC83|RS242_ARATH (e_value=2e-49) 40S ribosomal protein S24-2 OS=Arabidopsis thaliana GN=RPS24B PE=2 SV=2;; (*TAIR) AT5G28060.1 (e_value=2e-50) | Symbols: | Ribosomal protein S24e family protein | chr5:10069791-10070792 REVERSE LENGTH=133;; (*ITAG) Soly…	7.11157	11.11	1	0	1	2	135	15.991	10.5503
NbS00000733g0004.1 protein AED:0.31 eAED:0.31 QI:277	0.33 0.5|1|1|0.75|4|0|135; (*GB) gi|358248670|ref|NP_001240176.1| (e_value=1e-50) uncharacterized protein LOC100802918 [Glycine max];; (*SWP) sp|Q8LC83|RS242_ARATH (e_value=2e-49) 40S ribosomal protein S24-2 OS=Arabidopsis thaliana GN=RPS24B PE=2 SV=2;; (*TAIR) AT5G28060.1 (e_value=2e-50) | Symbols: | Ribosomal protein S24e family protein | chr5:10069791-10070792 REVERSE LENGTH=133;; (*ITAG) Soly…	10.5784	17.78	1	0	2	3	135	15.991	10.5503
NbS00000733g0004.1 protein AED:0.31 eAED:0.31 QI:277	0.33 0.5|1|1|0.75|4|0|135; (*GB) gi|358248670|ref|NP_001240176.1| (e_value=1e-50) uncharacterized protein LOC100802918 [Glycine max];; (*SWP) sp|Q8LC83|RS242_ARATH (e_value=2e-49) 40S ribosomal protein S24-2 OS=Arabidopsis thaliana GN=RPS24B PE=2 SV=2;; (*TAIR) AT5G28060.1 (e_value=2e-50) | Symbols: | Ribosomal protein S24e family protein | chr5:10069791-10070792 REVERSE LENGTH=133;; (*ITAG) Soly…	3.05648	11.11	1	0	1	1	135	15.991	10.5503
NbS00000733g0004.1 protein AED:0.31 eAED:0.31 QI:277	0.33 0.5|1|1|0.75|4|0|135; (*GB) gi|358248670|ref|NP_001240176.1| (e_value=1e-50) uncharacterized protein LOC100802918 [Glycine max];; (*SWP) sp|Q8LC83|RS242_ARATH (e_value=2e-49) 40S ribosomal protein S24-2 OS=Arabidopsis thaliana GN=RPS24B PE=2 SV=2;; (*TAIR) AT5G28060.1 (e_value=2e-50) | Symbols: | Ribosomal protein S24e family protein | chr5:10069791-10070792 REVERSE LENGTH=133;; (*ITAG) Soly…	7.02797	21.48	1	0	2	2	135	15.991	10.5503
NbS00000733g0004.1 protein AED:0.31 eAED:0.31 QI:277	0.33 0.5|1|1|0.75|4|0|135; (*GB) gi|358248670|ref|NP_001240176.1| (e_value=1e-50) uncharacterized protein LOC100802918 [Glycine max];; (*SWP) sp|Q8LC83|RS242_ARATH (e_value=2e-49) 40S ribosomal protein S24-2 OS=Arabidopsis thaliana GN=RPS24B PE=2 SV=2;; (*TAIR) AT5G28060.1 (e_value=2e-50) | Symbols: | Ribosomal protein S24e family protein | chr5:10069791-10070792 REVERSE LENGTH=133;; (*ITAG) Soly…	10.7675	10.37	1	0	1	3	135	15.991	10.5503
NbS00000733g0004.1 protein AED:0.31 eAED:0.31 QI:277	0.33 0.5|1|1|0.75|4|0|135; (*GB) gi|358248670|ref|NP_001240176.1| (e_value=1e-50) uncharacterized protein LOC100802918 [Glycine max];; (*SWP) sp|Q8LC83|RS242_ARATH (e_value=2e-49) 40S ribosomal protein S24-2 OS=Arabidopsis thaliana GN=RPS24B PE=2 SV=2;; (*TAIR) AT5G28060.1 (e_value=2e-50) | Symbols: | Ribosomal protein S24e family protein | chr5:10069791-10070792 REVERSE LENGTH=133;; (*ITAG) Soly…	3.14738	11.11	1	0	1	1	135	15.991	10.5503
NbS00000733g0004.1 protein AED:0.31 eAED:0.31 QI:277	0.33 0.5|1|1|0.75|4|0|135; (*GB) gi|358248670|ref|NP_001240176.1| (e_value=1e-50) uncharacterized protein LOC100802918 [Glycine max];; (*SWP) sp|Q8LC83|RS242_ARATH (e_value=2e-49) 40S ribosomal protein S24-2 OS=Arabidopsis thaliana GN=RPS24B PE=2 SV=2;; (*TAIR) AT5G28060.1 (e_value=2e-50) | Symbols: | Ribosomal protein S24e family protein | chr5:10069791-10070792 REVERSE LENGTH=133;; (*ITAG) Soly…	3.40226	11.11	1	0	1	1	135	15.991	10.5503
NbS00000733g0004.1 protein AED:0.31 eAED:0.31 QI:277	0.33 0.5|1|1|0.75|4|0|135; (*GB) gi|358248670|ref|NP_001240176.1| (e_value=1e-50) uncharacterized protein LOC100802918 [Glycine max];; (*SWP) sp|Q8LC83|RS242_ARATH (e_value=2e-49) 40S ribosomal protein S24-2 OS=Arabidopsis thaliana GN=RPS24B PE=2 SV=2;; (*TAIR) AT5G28060.1 (e_value=2e-50) | Symbols: | Ribosomal protein S24e family protein | chr5:10069791-10070792 REVERSE LENGTH=133;; (*ITAG) Soly…	3.4725	11.11	1	0	1	1	135	15.991	10.5503
NbS00000747g0005.1 protein AED:0.05 eAED:0.05 QI:197	1 1|1|1|1|6|343|395; (*GB) gi|334847978|gb|AEH04657.1| (e_value=0.0) fructose-bisphosphate aldolase [Camellia oleifera];; (*SWP) sp|Q9ZU52|ALFC3_ARATH (e_value=0.0) Probable fructose-bisphosphate aldolase 3, chloroplastic OS=Arabidopsis thaliana GN=FBA3 PE=1 SV=1;; (*TAIR) AT2G01140.1 (e_value=0.0) | Symbols: | Aldolase superfamily protein | chr2:95006-96491 REVERSE LENGTH=391;; (*ITAG) Solyc05g0…	4.43661	7.09	1	0	1	1	395	42.8831	8.73389
NbS00000748g0007.1 protein AED:0.21 eAED:0.21 QI:0	0.91 0.84|1|0.75|0.76|13|0|842; (*GB) gi|56744193|dbj|BAD81036.1| (e_value=0.0) potassium channel TORK1 [Nicotiana tabacum];; (*SWP) sp|Q9M8S6|SKOR_ARATH (e_value=0.0) Potassium channel SKOR OS=Arabidopsis thaliana GN=SKOR PE=1 SV=1;; (*TAIR) AT3G02850.1 (e_value=0.0) | Symbols: SKOR | STELAR K+ outward rectifier | chr3:619701-623473 REVERSE LENGTH=828;; (*ITAG) Solyc05g051220.2.1 (e_value=0.0) g…	3.42043	2.02	1	0	1	1	842	96.6468	7.28369
NbS00000748g0007.1 protein AED:0.21 eAED:0.21 QI:0	0.91 0.84|1|0.75|0.76|13|0|842; (*GB) gi|56744193|dbj|BAD81036.1| (e_value=0.0) potassium channel TORK1 [Nicotiana tabacum];; (*SWP) sp|Q9M8S6|SKOR_ARATH (e_value=0.0) Potassium channel SKOR OS=Arabidopsis thaliana GN=SKOR PE=1 SV=1;; (*TAIR) AT3G02850.1 (e_value=0.0) | Symbols: SKOR | STELAR K+ outward rectifier | chr3:619701-623473 REVERSE LENGTH=828;; (*ITAG) Solyc05g051220.2.1 (e_value=0.0) g…	3.24554	1.43	1	0	1	1	842	96.6468	7.28369
NbS00000750g0004.1 protein AED:0.34 eAED:0.35 QI:0	0.33 0.5|1|0.66|0.75|4|0|244; (*GB) gi|3912949|sp|O49996.1|1433D_TOBAC (e_value=3e-151) RecName: Full=14-3-3-like protein D;; (*SWP) sp|O49996|1433D_TOBAC (e_value=1e-152) 14-3-3-like protein D OS=Nicotiana tabacum PE=2 SV=1;; (*TAIR) AT5G65430.1 (e_value=2e-128) | Symbols: GRF8, 14-3-3KAPPA, GF14 KAPPA | general regulatory factor 8 | chr5:26148546-26150255 REVERSE LENGTH=248;; (*ITAG) Solyc11g01…	6.37881	4.1	1	0	1	2	244	27.6563	5.2876
NbS00000750g0004.1 protein AED:0.34 eAED:0.35 QI:0	0.33 0.5|1|0.66|0.75|4|0|244; (*GB) gi|3912949|sp|O49996.1|1433D_TOBAC (e_value=3e-151) RecName: Full=14-3-3-like protein D;; (*SWP) sp|O49996|1433D_TOBAC (e_value=1e-152) 14-3-3-like protein D OS=Nicotiana tabacum PE=2 SV=1;; (*TAIR) AT5G65430.1 (e_value=2e-128) | Symbols: GRF8, 14-3-3KAPPA, GF14 KAPPA | general regulatory factor 8 | chr5:26148546-26150255 REVERSE LENGTH=248;; (*ITAG) Solyc11g01…	6.31511	4.1	1	0	1	2	244	27.6563	5.2876
NbS00000799g0006.1 protein AED:0.55 eAED:0.55 QI:0	0.5 0|0.66|1|1|3|0|98; (*GB) gi|388523003|gb|AFK49563.1| (e_value=6e-28) unknown [Lotus japonicus];; (*SWP) sp|P42791|RL182_ARATH (e_value=2e-24) 60S ribosomal protein L18-2 OS=Arabidopsis thaliana GN=RPL18B PE=1 SV=2;; (*TAIR) AT3G05590.1 (e_value=2e-25) | Symbols: RPL18 | ribosomal protein L18 | chr3:1621511-1622775 FORWARD LENGTH=187;; (*ITAG) Solyc01g099900.2.1 (e_value=2e-32) genomic_referen…	3.33966	13.27	1	0	1	1	98	11.0772	9.99365
NbS00000799g0006.1 protein AED:0.55 eAED:0.55 QI:0	0.5 0|0.66|1|1|3|0|98; (*GB) gi|388523003|gb|AFK49563.1| (e_value=6e-28) unknown [Lotus japonicus];; (*SWP) sp|P42791|RL182_ARATH (e_value=2e-24) 60S ribosomal protein L18-2 OS=Arabidopsis thaliana GN=RPL18B PE=1 SV=2;; (*TAIR) AT3G05590.1 (e_value=2e-25) | Symbols: RPL18 | ribosomal protein L18 | chr3:1621511-1622775 FORWARD LENGTH=187;; (*ITAG) Solyc01g099900.2.1 (e_value=2e-32) genomic_referen…	8.10562	13.27	1	0	1	2	98	11.0772	9.99365
NbS00000799g0006.1 protein AED:0.55 eAED:0.55 QI:0	0.5 0|0.66|1|1|3|0|98; (*GB) gi|388523003|gb|AFK49563.1| (e_value=6e-28) unknown [Lotus japonicus];; (*SWP) sp|P42791|RL182_ARATH (e_value=2e-24) 60S ribosomal protein L18-2 OS=Arabidopsis thaliana GN=RPL18B PE=1 SV=2;; (*TAIR) AT3G05590.1 (e_value=2e-25) | Symbols: RPL18 | ribosomal protein L18 | chr3:1621511-1622775 FORWARD LENGTH=187;; (*ITAG) Solyc01g099900.2.1 (e_value=2e-32) genomic_referen…	15.5138	13.27	1	0	1	4	98	11.0772	9.99365
NbS00000799g0006.1 protein AED:0.55 eAED:0.55 QI:0	0.5 0|0.66|1|1|3|0|98; (*GB) gi|388523003|gb|AFK49563.1| (e_value=6e-28) unknown [Lotus japonicus];; (*SWP) sp|P42791|RL182_ARATH (e_value=2e-24) 60S ribosomal protein L18-2 OS=Arabidopsis thaliana GN=RPL18B PE=1 SV=2;; (*TAIR) AT3G05590.1 (e_value=2e-25) | Symbols: RPL18 | ribosomal protein L18 | chr3:1621511-1622775 FORWARD LENGTH=187;; (*ITAG) Solyc01g099900.2.1 (e_value=2e-32) genomic_referen…	3.75328	13.27	1	0	1	1	98	11.0772	9.99365
NbS00000799g0006.1 protein AED:0.55 eAED:0.55 QI:0	0.5 0|0.66|1|1|3|0|98; (*GB) gi|388523003|gb|AFK49563.1| (e_value=6e-28) unknown [Lotus japonicus];; (*SWP) sp|P42791|RL182_ARATH (e_value=2e-24) 60S ribosomal protein L18-2 OS=Arabidopsis thaliana GN=RPL18B PE=1 SV=2;; (*TAIR) AT3G05590.1 (e_value=2e-25) | Symbols: RPL18 | ribosomal protein L18 | chr3:1621511-1622775 FORWARD LENGTH=187;; (*ITAG) Solyc01g099900.2.1 (e_value=2e-32) genomic_referen…	7.17572	13.27	1	0	1	2	98	11.0772	9.99365
NbS00000799g0006.1 protein AED:0.55 eAED:0.55 QI:0	0.5 0|0.66|1|1|3|0|98; (*GB) gi|388523003|gb|AFK49563.1| (e_value=6e-28) unknown [Lotus japonicus];; (*SWP) sp|P42791|RL182_ARATH (e_value=2e-24) 60S ribosomal protein L18-2 OS=Arabidopsis thaliana GN=RPL18B PE=1 SV=2;; (*TAIR) AT3G05590.1 (e_value=2e-25) | Symbols: RPL18 | ribosomal protein L18 | chr3:1621511-1622775 FORWARD LENGTH=187;; (*ITAG) Solyc01g099900.2.1 (e_value=2e-32) genomic_referen…	10.8917	13.27	1	0	1	3	98	11.0772	9.99365
NbS00000799g0006.1 protein AED:0.55 eAED:0.55 QI:0	0.5 0|0.66|1|1|3|0|98; (*GB) gi|388523003|gb|AFK49563.1| (e_value=6e-28) unknown [Lotus japonicus];; (*SWP) sp|P42791|RL182_ARATH (e_value=2e-24) 60S ribosomal protein L18-2 OS=Arabidopsis thaliana GN=RPL18B PE=1 SV=2;; (*TAIR) AT3G05590.1 (e_value=2e-25) | Symbols: RPL18 | ribosomal protein L18 | chr3:1621511-1622775 FORWARD LENGTH=187;; (*ITAG) Solyc01g099900.2.1 (e_value=2e-32) genomic_referen…	3.87909	13.27	1	0	1	1	98	11.0772	9.99365
NbS00000799g0006.1 protein AED:0.55 eAED:0.55 QI:0	0.5 0|0.66|1|1|3|0|98; (*GB) gi|388523003|gb|AFK49563.1| (e_value=6e-28) unknown [Lotus japonicus];; (*SWP) sp|P42791|RL182_ARATH (e_value=2e-24) 60S ribosomal protein L18-2 OS=Arabidopsis thaliana GN=RPL18B PE=1 SV=2;; (*TAIR) AT3G05590.1 (e_value=2e-25) | Symbols: RPL18 | ribosomal protein L18 | chr3:1621511-1622775 FORWARD LENGTH=187;; (*ITAG) Solyc01g099900.2.1 (e_value=2e-32) genomic_referen…	3.36323	13.27	1	0	1	1	98	11.0772	9.99365
NbS00000799g0006.1 protein AED:0.55 eAED:0.55 QI:0	0.5 0|0.66|1|1|3|0|98; (*GB) gi|388523003|gb|AFK49563.1| (e_value=6e-28) unknown [Lotus japonicus];; (*SWP) sp|P42791|RL182_ARATH (e_value=2e-24) 60S ribosomal protein L18-2 OS=Arabidopsis thaliana GN=RPL18B PE=1 SV=2;; (*TAIR) AT3G05590.1 (e_value=2e-25) | Symbols: RPL18 | ribosomal protein L18 | chr3:1621511-1622775 FORWARD LENGTH=187;; (*ITAG) Solyc01g099900.2.1 (e_value=2e-32) genomic_referen…	3.88755	13.27	1	0	1	1	98	11.0772	9.99365
NbS00000799g0006.1 protein AED:0.55 eAED:0.55 QI:0	0.5 0|0.66|1|1|3|0|98; (*GB) gi|388523003|gb|AFK49563.1| (e_value=6e-28) unknown [Lotus japonicus];; (*SWP) sp|P42791|RL182_ARATH (e_value=2e-24) 60S ribosomal protein L18-2 OS=Arabidopsis thaliana GN=RPL18B PE=1 SV=2;; (*TAIR) AT3G05590.1 (e_value=2e-25) | Symbols: RPL18 | ribosomal protein L18 | chr3:1621511-1622775 FORWARD LENGTH=187;; (*ITAG) Solyc01g099900.2.1 (e_value=2e-32) genomic_referen…	3.40589	13.27	1	0	1	1	98	11.0772	9.99365
NbS00000799g0006.1 protein AED:0.55 eAED:0.55 QI:0	0.5 0|0.66|1|1|3|0|98; (*GB) gi|388523003|gb|AFK49563.1| (e_value=6e-28) unknown [Lotus japonicus];; (*SWP) sp|P42791|RL182_ARATH (e_value=2e-24) 60S ribosomal protein L18-2 OS=Arabidopsis thaliana GN=RPL18B PE=1 SV=2;; (*TAIR) AT3G05590.1 (e_value=2e-25) | Symbols: RPL18 | ribosomal protein L18 | chr3:1621511-1622775 FORWARD LENGTH=187;; (*ITAG) Solyc01g099900.2.1 (e_value=2e-32) genomic_referen…	3.53246	13.27	1	0	1	1	98	11.0772	9.99365
NbS00000810g0004.1	protein	3.08896	18.03	1	1	1	1	122	12.8355	8.1626
NbS00000810g0004.1	protein	2.98042	18.03	1	0	1	1	122	12.8355	8.1626
NbS00000810g0004.1	protein	3.15547	18.03	1	0	1	1	122	12.8355	8.1626
NbS00000844g0016.1 protein AED:0.30 eAED:0.32 QI:0	0.78 0.8|1|0.71|0.86|15|187|746; (*SWP) sp|Q05609|CTR1_ARATH (e_value=5e-68) Serine/threonine-protein kinase CTR1 OS=Arabidopsis thaliana GN=CTR1 PE=1 SV=1;; (*TAIR) AT2G31010.2 (e_value=0.0) | Symbols: | Protein kinase superfamily protein | chr2:13194939-13199642 FORWARD LENGTH=775;; (*ITAG) Solyc02g076780.2.1 (e_value=0.0) genomic_reference:SL2.40ch02 gene_region:36457518-36480448 transcript_re…	3.38606	2.68	1	0	1	4	746	83.4256	7.50342
NbS00000867g0017.1 protein AED:0.13 eAED:0.13 QI:0	0.33 0.25|1|0|0.25|4|0|278; (*GB) gi|91940084|gb|ABE66389.1| (e_value=5e-126) peroxidase [Striga asiatica];; (*SWP) sp|Q43872|PER64_ARATH (e_value=3e-114) Peroxidase 64 OS=Arabidopsis thaliana GN=PER64 PE=1 SV=1;; (*TAIR) AT5G42180.1 (e_value=2e-115) | Symbols: | Peroxidase superfamily protein | chr5:16852702-16854021 FORWARD LENGTH=317;; (*ITAG) Solyc04g081860.2.1 (e_value=4e-164) genomic_refere…	4.23966	8.27	1	0	1	5	278	30.5143	8.26514
NbS00000867g0109.1	protein	3.09197	10.12	1	0	1	3	168	19.272	8.83643
NbS00000867g0125.1	protein	3.16782	13.19	1	1	1	1	144	15.604	10.1108
NbS00000867g0125.1	protein	3.32044	13.19	1	0	1	3	144	15.604	10.1108
NbS00000867g0125.1	protein	3.12358	13.19	1	0	1	10	144	15.604	10.1108
NbS00000867g0125.1	protein	9.07485	13.19	1	1	1	6	144	15.604	10.1108
NbS00000867g0125.1	protein	3.04824	13.19	1	1	1	1	144	15.604	10.1108
NbS00000867g0125.1	protein	12.181	13.19	1	1	1	12	144	15.604	10.1108
NbS00000867g0125.1	protein	3.18155	13.19	1	0	1	3	144	15.604	10.1108
NbS00000867g0125.1	protein	3.26247	13.19	1	1	1	1	144	15.604	10.1108
NbS00000867g0125.1	protein	3.13688	13.19	1	0	1	1	144	15.604	10.1108
NbS00000867g0125.1	protein	6.05253	13.19	1	1	1	3	144	15.604	10.1108
NbS00000867g0125.1	protein	6.30986	13.19	1	1	1	6	144	15.604	10.1108
NbS00000867g0125.1	protein	6.23702	13.19	1	1	1	3	144	15.604	10.1108
NbS00000867g0125.1	protein	2.94356	13.19	1	1	1	1	144	15.604	10.1108
NbS00000867g0125.1	protein	6.59657	13.19	1	0	1	5	144	15.604	10.1108
NbS00000867g0125.1	protein	9.26494	13.19	1	1	1	7	144	15.604	10.1108
NbS00000884g0011.1 protein AED:0.32 eAED:0.32 QI:206	0.8 0.66|1|0.4|0.5|6|0|313; (*GB) gi|2500521|sp|Q40468.1|IF415_TOBAC (e_value=1e-151) RecName: Full=Eukaryotic initiation factor 4A-15; Short=eIF-4A-15; AltName: Full=ATP-dependent RNA helicase eIF4A-15;; (*SWP) sp|Q40468|IF415_TOBAC (e_value=3e-153) Eukaryotic initiation factor 4A-15 OS=Nicotiana tabacum PE=2 SV=1;; (*TAIR) AT1G54270.1 (e_value=3e-140) | Symbols: EIF4A-2 | eif4a-2 | chr1:2026049…	3.12204	3.19	1	0	1	1	313	35.0008	5.45264
NbS00000884g0011.1 protein AED:0.32 eAED:0.32 QI:206	0.8 0.66|1|0.4|0.5|6|0|313; (*GB) gi|2500521|sp|Q40468.1|IF415_TOBAC (e_value=1e-151) RecName: Full=Eukaryotic initiation factor 4A-15; Short=eIF-4A-15; AltName: Full=ATP-dependent RNA helicase eIF4A-15;; (*SWP) sp|Q40468|IF415_TOBAC (e_value=3e-153) Eukaryotic initiation factor 4A-15 OS=Nicotiana tabacum PE=2 SV=1;; (*TAIR) AT1G54270.1 (e_value=3e-140) | Symbols: EIF4A-2 | eif4a-2 | chr1:2026049…	3.00944	4.79	1	0	1	1	313	35.0008	5.45264
NbS00000925g0108.1 protein AED:0.10 eAED:0.10 QI:0	1 0.5|1|1|1|2|0|160	4.33258	13.13	1	1	1	1	160	17.6121	5.21143
NbS00000925g0108.1 protein AED:0.10 eAED:0.10 QI:0	1 0.5|1|1|1|2|0|160	5.47198	13.13	1	0	1	7	160	17.6121	5.21143
NbS00000941g0015.1 protein AED:0.00 eAED:0.00 QI:0	1 0.75|1|0.33|0.5|4|247|146; (*GB) gi|297734823|emb|CBI17057.3| (e_value=2e-30) unnamed protein product [Vitis vinifera];; (*SWP) sp|P41099|RLA2_PARAR (e_value=4e-28) 60S acidic ribosomal protein P2 OS=Parthenium argentatum PE=3 SV=1;; (*TAIR) AT2G27710.4 (e_value=2e-25) | Symbols: | 60S acidic ribosomal protein family | chr2:11816929-11817670 FORWARD LENGTH=98;; (*ITAG) Solyc06g074430.2.1 (e_val…	41.5361	39.73	1	1	3	9	146	15.3648	4.75439
NbS00000941g0015.1 protein AED:0.00 eAED:0.00 QI:0	1 0.75|1|0.33|0.5|4|247|146; (*GB) gi|297734823|emb|CBI17057.3| (e_value=2e-30) unnamed protein product [Vitis vinifera];; (*SWP) sp|P41099|RLA2_PARAR (e_value=4e-28) 60S acidic ribosomal protein P2 OS=Parthenium argentatum PE=3 SV=1;; (*TAIR) AT2G27710.4 (e_value=2e-25) | Symbols: | 60S acidic ribosomal protein family | chr2:11816929-11817670 FORWARD LENGTH=98;; (*ITAG) Solyc06g074430.2.1 (e_val…	13.0817	26.71	1	0	2	3	146	15.3648	4.75439
NbS00000941g0015.1 protein AED:0.00 eAED:0.00 QI:0	1 0.75|1|0.33|0.5|4|247|146; (*GB) gi|297734823|emb|CBI17057.3| (e_value=2e-30) unnamed protein product [Vitis vinifera];; (*SWP) sp|P41099|RLA2_PARAR (e_value=4e-28) 60S acidic ribosomal protein P2 OS=Parthenium argentatum PE=3 SV=1;; (*TAIR) AT2G27710.4 (e_value=2e-25) | Symbols: | 60S acidic ribosomal protein family | chr2:11816929-11817670 FORWARD LENGTH=98;; (*ITAG) Solyc06g074430.2.1 (e_val…	26.4893	39.73	1	1	3	7	146	15.3648	4.75439
NbS00000941g0015.1 protein AED:0.00 eAED:0.00 QI:0	1 0.75|1|0.33|0.5|4|247|146; (*GB) gi|297734823|emb|CBI17057.3| (e_value=2e-30) unnamed protein product [Vitis vinifera];; (*SWP) sp|P41099|RLA2_PARAR (e_value=4e-28) 60S acidic ribosomal protein P2 OS=Parthenium argentatum PE=3 SV=1;; (*TAIR) AT2G27710.4 (e_value=2e-25) | Symbols: | 60S acidic ribosomal protein family | chr2:11816929-11817670 FORWARD LENGTH=98;; (*ITAG) Solyc06g074430.2.1 (e_val…	18.4116	32.88	1	1	2	4	146	15.3648	4.75439
NbS00000941g0015.1 protein AED:0.00 eAED:0.00 QI:0	1 0.75|1|0.33|0.5|4|247|146; (*GB) gi|297734823|emb|CBI17057.3| (e_value=2e-30) unnamed protein product [Vitis vinifera];; (*SWP) sp|P41099|RLA2_PARAR (e_value=4e-28) 60S acidic ribosomal protein P2 OS=Parthenium argentatum PE=3 SV=1;; (*TAIR) AT2G27710.4 (e_value=2e-25) | Symbols: | 60S acidic ribosomal protein family | chr2:11816929-11817670 FORWARD LENGTH=98;; (*ITAG) Solyc06g074430.2.1 (e_val…	57.6069	56.85	1	2	6	14	146	15.3648	4.75439
NbS00000941g0015.1 protein AED:0.00 eAED:0.00 QI:0	1 0.75|1|0.33|0.5|4|247|146; (*GB) gi|297734823|emb|CBI17057.3| (e_value=2e-30) unnamed protein product [Vitis vinifera];; (*SWP) sp|P41099|RLA2_PARAR (e_value=4e-28) 60S acidic ribosomal protein P2 OS=Parthenium argentatum PE=3 SV=1;; (*TAIR) AT2G27710.4 (e_value=2e-25) | Symbols: | 60S acidic ribosomal protein family | chr2:11816929-11817670 FORWARD LENGTH=98;; (*ITAG) Solyc06g074430.2.1 (e_val…	36.5338	47.26	1	1	4	9	146	15.3648	4.75439
NbS00000941g0015.1 protein AED:0.00 eAED:0.00 QI:0	1 0.75|1|0.33|0.5|4|247|146; (*GB) gi|297734823|emb|CBI17057.3| (e_value=2e-30) unnamed protein product [Vitis vinifera];; (*SWP) sp|P41099|RLA2_PARAR (e_value=4e-28) 60S acidic ribosomal protein P2 OS=Parthenium argentatum PE=3 SV=1;; (*TAIR) AT2G27710.4 (e_value=2e-25) | Symbols: | 60S acidic ribosomal protein family | chr2:11816929-11817670 FORWARD LENGTH=98;; (*ITAG) Solyc06g074430.2.1 (e_val…	27.6233	34.25	1	0	3	7	146	15.3648	4.75439
NbS00000941g0015.1 protein AED:0.00 eAED:0.00 QI:0	1 0.75|1|0.33|0.5|4|247|146; (*GB) gi|297734823|emb|CBI17057.3| (e_value=2e-30) unnamed protein product [Vitis vinifera];; (*SWP) sp|P41099|RLA2_PARAR (e_value=4e-28) 60S acidic ribosomal protein P2 OS=Parthenium argentatum PE=3 SV=1;; (*TAIR) AT2G27710.4 (e_value=2e-25) | Symbols: | 60S acidic ribosomal protein family | chr2:11816929-11817670 FORWARD LENGTH=98;; (*ITAG) Solyc06g074430.2.1 (e_val…	27.8841	47.26	1	1	4	7	146	15.3648	4.75439
NbS00000941g0015.1 protein AED:0.00 eAED:0.00 QI:0	1 0.75|1|0.33|0.5|4|247|146; (*GB) gi|297734823|emb|CBI17057.3| (e_value=2e-30) unnamed protein product [Vitis vinifera];; (*SWP) sp|P41099|RLA2_PARAR (e_value=4e-28) 60S acidic ribosomal protein P2 OS=Parthenium argentatum PE=3 SV=1;; (*TAIR) AT2G27710.4 (e_value=2e-25) | Symbols: | 60S acidic ribosomal protein family | chr2:11816929-11817670 FORWARD LENGTH=98;; (*ITAG) Solyc06g074430.2.1 (e_val…	27.5141	56.85	1	2	4	6	146	15.3648	4.75439
NbS00000941g0015.1 protein AED:0.00 eAED:0.00 QI:0	1 0.75|1|0.33|0.5|4|247|146; (*GB) gi|297734823|emb|CBI17057.3| (e_value=2e-30) unnamed protein product [Vitis vinifera];; (*SWP) sp|P41099|RLA2_PARAR (e_value=4e-28) 60S acidic ribosomal protein P2 OS=Parthenium argentatum PE=3 SV=1;; (*TAIR) AT2G27710.4 (e_value=2e-25) | Symbols: | 60S acidic ribosomal protein family | chr2:11816929-11817670 FORWARD LENGTH=98;; (*ITAG) Solyc06g074430.2.1 (e_val…	22.7424	43.84	1	1	3	5	146	15.3648	4.75439
NbS00000941g0015.1 protein AED:0.00 eAED:0.00 QI:0	1 0.75|1|0.33|0.5|4|247|146; (*GB) gi|297734823|emb|CBI17057.3| (e_value=2e-30) unnamed protein product [Vitis vinifera];; (*SWP) sp|P41099|RLA2_PARAR (e_value=4e-28) 60S acidic ribosomal protein P2 OS=Parthenium argentatum PE=3 SV=1;; (*TAIR) AT2G27710.4 (e_value=2e-25) | Symbols: | 60S acidic ribosomal protein family | chr2:11816929-11817670 FORWARD LENGTH=98;; (*ITAG) Solyc06g074430.2.1 (e_val…	8.01966	26.71	1	0	2	2	146	15.3648	4.75439
NbS00000941g0015.1 protein AED:0.00 eAED:0.00 QI:0	1 0.75|1|0.33|0.5|4|247|146; (*GB) gi|297734823|emb|CBI17057.3| (e_value=2e-30) unnamed protein product [Vitis vinifera];; (*SWP) sp|P41099|RLA2_PARAR (e_value=4e-28) 60S acidic ribosomal protein P2 OS=Parthenium argentatum PE=3 SV=1;; (*TAIR) AT2G27710.4 (e_value=2e-25) | Symbols: | 60S acidic ribosomal protein family | chr2:11816929-11817670 FORWARD LENGTH=98;; (*ITAG) Solyc06g074430.2.1 (e_val…	8.68197	26.71	1	0	2	2	146	15.3648	4.75439
NbS00000941g0015.1 protein AED:0.00 eAED:0.00 QI:0	1 0.75|1|0.33|0.5|4|247|146; (*GB) gi|297734823|emb|CBI17057.3| (e_value=2e-30) unnamed protein product [Vitis vinifera];; (*SWP) sp|P41099|RLA2_PARAR (e_value=4e-28) 60S acidic ribosomal protein P2 OS=Parthenium argentatum PE=3 SV=1;; (*TAIR) AT2G27710.4 (e_value=2e-25) | Symbols: | 60S acidic ribosomal protein family | chr2:11816929-11817670 FORWARD LENGTH=98;; (*ITAG) Solyc06g074430.2.1 (e_val…	52.2168	56.85	1	2	5	12	146	15.3648	4.75439
NbS00000941g0015.1 protein AED:0.00 eAED:0.00 QI:0	1 0.75|1|0.33|0.5|4|247|146; (*GB) gi|297734823|emb|CBI17057.3| (e_value=2e-30) unnamed protein product [Vitis vinifera];; (*SWP) sp|P41099|RLA2_PARAR (e_value=4e-28) 60S acidic ribosomal protein P2 OS=Parthenium argentatum PE=3 SV=1;; (*TAIR) AT2G27710.4 (e_value=2e-25) | Symbols: | 60S acidic ribosomal protein family | chr2:11816929-11817670 FORWARD LENGTH=98;; (*ITAG) Solyc06g074430.2.1 (e_val…	52.7328	47.26	1	1	4	13	146	15.3648	4.75439
NbS00000941g0015.1 protein AED:0.00 eAED:0.00 QI:0	1 0.75|1|0.33|0.5|4|247|146; (*GB) gi|297734823|emb|CBI17057.3| (e_value=2e-30) unnamed protein product [Vitis vinifera];; (*SWP) sp|P41099|RLA2_PARAR (e_value=4e-28) 60S acidic ribosomal protein P2 OS=Parthenium argentatum PE=3 SV=1;; (*TAIR) AT2G27710.4 (e_value=2e-25) | Symbols: | 60S acidic ribosomal protein family | chr2:11816929-11817670 FORWARD LENGTH=98;; (*ITAG) Solyc06g074430.2.1 (e_val…	38.3318	47.26	1	1	4	9	146	15.3648	4.75439
NbS00000941g0015.1 protein AED:0.00 eAED:0.00 QI:0	1 0.75|1|0.33|0.5|4|247|146; (*GB) gi|297734823|emb|CBI17057.3| (e_value=2e-30) unnamed protein product [Vitis vinifera];; (*SWP) sp|P41099|RLA2_PARAR (e_value=4e-28) 60S acidic ribosomal protein P2 OS=Parthenium argentatum PE=3 SV=1;; (*TAIR) AT2G27710.4 (e_value=2e-25) | Symbols: | 60S acidic ribosomal protein family | chr2:11816929-11817670 FORWARD LENGTH=98;; (*ITAG) Solyc06g074430.2.1 (e_val…	29.4063	47.26	1	1	4	7	146	15.3648	4.75439
NbS00000941g0015.1 protein AED:0.00 eAED:0.00 QI:0	1 0.75|1|0.33|0.5|4|247|146; (*GB) gi|297734823|emb|CBI17057.3| (e_value=2e-30) unnamed protein product [Vitis vinifera];; (*SWP) sp|P41099|RLA2_PARAR (e_value=4e-28) 60S acidic ribosomal protein P2 OS=Parthenium argentatum PE=3 SV=1;; (*TAIR) AT2G27710.4 (e_value=2e-25) | Symbols: | 60S acidic ribosomal protein family | chr2:11816929-11817670 FORWARD LENGTH=98;; (*ITAG) Solyc06g074430.2.1 (e_val…	15.2755	32.88	1	1	2	3	146	15.3648	4.75439
NbS00000941g0015.1 protein AED:0.00 eAED:0.00 QI:0	1 0.75|1|0.33|0.5|4|247|146; (*GB) gi|297734823|emb|CBI17057.3| (e_value=2e-30) unnamed protein product [Vitis vinifera];; (*SWP) sp|P41099|RLA2_PARAR (e_value=4e-28) 60S acidic ribosomal protein P2 OS=Parthenium argentatum PE=3 SV=1;; (*TAIR) AT2G27710.4 (e_value=2e-25) | Symbols: | 60S acidic ribosomal protein family | chr2:11816929-11817670 FORWARD LENGTH=98;; (*ITAG) Solyc06g074430.2.1 (e_val…	22.0972	34.25	1	0	3	5	146	15.3648	4.75439
NbS00000941g0015.1 protein AED:0.00 eAED:0.00 QI:0	1 0.75|1|0.33|0.5|4|247|146; (*GB) gi|297734823|emb|CBI17057.3| (e_value=2e-30) unnamed protein product [Vitis vinifera];; (*SWP) sp|P41099|RLA2_PARAR (e_value=4e-28) 60S acidic ribosomal protein P2 OS=Parthenium argentatum PE=3 SV=1;; (*TAIR) AT2G27710.4 (e_value=2e-25) | Symbols: | 60S acidic ribosomal protein family | chr2:11816929-11817670 FORWARD LENGTH=98;; (*ITAG) Solyc06g074430.2.1 (e_val…	3.37823	6.85	1	0	1	1	146	15.3648	4.75439
NbS00000941g0015.1 protein AED:0.00 eAED:0.00 QI:0	1 0.75|1|0.33|0.5|4|247|146; (*GB) gi|297734823|emb|CBI17057.3| (e_value=2e-30) unnamed protein product [Vitis vinifera];; (*SWP) sp|P41099|RLA2_PARAR (e_value=4e-28) 60S acidic ribosomal protein P2 OS=Parthenium argentatum PE=3 SV=1;; (*TAIR) AT2G27710.4 (e_value=2e-25) | Symbols: | 60S acidic ribosomal protein family | chr2:11816929-11817670 FORWARD LENGTH=98;; (*ITAG) Solyc06g074430.2.1 (e_val…	9.06816	26.71	1	0	2	2	146	15.3648	4.75439
NbS00000941g0015.1 protein AED:0.00 eAED:0.00 QI:0	1 0.75|1|0.33|0.5|4|247|146; (*GB) gi|297734823|emb|CBI17057.3| (e_value=2e-30) unnamed protein product [Vitis vinifera];; (*SWP) sp|P41099|RLA2_PARAR (e_value=4e-28) 60S acidic ribosomal protein P2 OS=Parthenium argentatum PE=3 SV=1;; (*TAIR) AT2G27710.4 (e_value=2e-25) | Symbols: | 60S acidic ribosomal protein family | chr2:11816929-11817670 FORWARD LENGTH=98;; (*ITAG) Solyc06g074430.2.1 (e_val…	16.152	34.25	1	0	3	4	146	15.3648	4.75439
NbS00000941g0015.1 protein AED:0.00 eAED:0.00 QI:0	1 0.75|1|0.33|0.5|4|247|146; (*GB) gi|297734823|emb|CBI17057.3| (e_value=2e-30) unnamed protein product [Vitis vinifera];; (*SWP) sp|P41099|RLA2_PARAR (e_value=4e-28) 60S acidic ribosomal protein P2 OS=Parthenium argentatum PE=3 SV=1;; (*TAIR) AT2G27710.4 (e_value=2e-25) | Symbols: | 60S acidic ribosomal protein family | chr2:11816929-11817670 FORWARD LENGTH=98;; (*ITAG) Solyc06g074430.2.1 (e_val…	14.058	27.4	1	0	2	3	146	15.3648	4.75439
NbS00000941g0015.1 protein AED:0.00 eAED:0.00 QI:0	1 0.75|1|0.33|0.5|4|247|146; (*GB) gi|297734823|emb|CBI17057.3| (e_value=2e-30) unnamed protein product [Vitis vinifera];; (*SWP) sp|P41099|RLA2_PARAR (e_value=4e-28) 60S acidic ribosomal protein P2 OS=Parthenium argentatum PE=3 SV=1;; (*TAIR) AT2G27710.4 (e_value=2e-25) | Symbols: | 60S acidic ribosomal protein family | chr2:11816929-11817670 FORWARD LENGTH=98;; (*ITAG) Solyc06g074430.2.1 (e_val…	17.8599	26.71	1	0	2	4	146	15.3648	4.75439
NbS00000941g0015.1 protein AED:0.00 eAED:0.00 QI:0	1 0.75|1|0.33|0.5|4|247|146; (*GB) gi|297734823|emb|CBI17057.3| (e_value=2e-30) unnamed protein product [Vitis vinifera];; (*SWP) sp|P41099|RLA2_PARAR (e_value=4e-28) 60S acidic ribosomal protein P2 OS=Parthenium argentatum PE=3 SV=1;; (*TAIR) AT2G27710.4 (e_value=2e-25) | Symbols: | 60S acidic ribosomal protein family | chr2:11816929-11817670 FORWARD LENGTH=98;; (*ITAG) Solyc06g074430.2.1 (e_val…	15.7231	34.25	1	0	3	4	146	15.3648	4.75439
NbS00000941g0015.1 protein AED:0.00 eAED:0.00 QI:0	1 0.75|1|0.33|0.5|4|247|146; (*GB) gi|297734823|emb|CBI17057.3| (e_value=2e-30) unnamed protein product [Vitis vinifera];; (*SWP) sp|P41099|RLA2_PARAR (e_value=4e-28) 60S acidic ribosomal protein P2 OS=Parthenium argentatum PE=3 SV=1;; (*TAIR) AT2G27710.4 (e_value=2e-25) | Symbols: | 60S acidic ribosomal protein family | chr2:11816929-11817670 FORWARD LENGTH=98;; (*ITAG) Solyc06g074430.2.1 (e_val…	3.0652	6.85	1	0	1	1	146	15.3648	4.75439
NbS00000941g0015.1 protein AED:0.00 eAED:0.00 QI:0	1 0.75|1|0.33|0.5|4|247|146; (*GB) gi|297734823|emb|CBI17057.3| (e_value=2e-30) unnamed protein product [Vitis vinifera];; (*SWP) sp|P41099|RLA2_PARAR (e_value=4e-28) 60S acidic ribosomal protein P2 OS=Parthenium argentatum PE=3 SV=1;; (*TAIR) AT2G27710.4 (e_value=2e-25) | Symbols: | 60S acidic ribosomal protein family | chr2:11816929-11817670 FORWARD LENGTH=98;; (*ITAG) Solyc06g074430.2.1 (e_val…	3.01537	6.85	1	0	1	1	146	15.3648	4.75439
NbS00000952g0006.1 protein AED:0.33 eAED:0.33 QI:0	1 1|1|1|0|2|0|187; (*GB) gi|53793731|gb|AAU93594.1| (e_value=6e-118) 40S ribosomal protein S9 , putative [Solanum demissum];; (*SWP) sp|Q9FLF0|RS92_ARATH (e_value=1e-113) 40S ribosomal protein S9-2 OS=Arabidopsis thaliana GN=RPS9C PE=2 SV=1;; (*TAIR) AT5G39850.1 (e_value=9e-115) | Symbols: | Ribosomal protein S4 | chr5:15950053-15951171 FORWARD LENGTH=197;; (*ITAG) Solyc05g007250.2.1 (e_value=1e-…	3.23181	4.81	1	0	1	1	187	21.7617	10.2573
NbS00000952g0006.1 protein AED:0.33 eAED:0.33 QI:0	1 1|1|1|0|2|0|187; (*GB) gi|53793731|gb|AAU93594.1| (e_value=6e-118) 40S ribosomal protein S9 , putative [Solanum demissum];; (*SWP) sp|Q9FLF0|RS92_ARATH (e_value=1e-113) 40S ribosomal protein S9-2 OS=Arabidopsis thaliana GN=RPS9C PE=2 SV=1;; (*TAIR) AT5G39850.1 (e_value=9e-115) | Symbols: | Ribosomal protein S4 | chr5:15950053-15951171 FORWARD LENGTH=197;; (*ITAG) Solyc05g007250.2.1 (e_value=1e-…	16.3184	27.27	1	0	4	4	187	21.7617	10.2573
NbS00000952g0006.1 protein AED:0.33 eAED:0.33 QI:0	1 1|1|1|0|2|0|187; (*GB) gi|53793731|gb|AAU93594.1| (e_value=6e-118) 40S ribosomal protein S9 , putative [Solanum demissum];; (*SWP) sp|Q9FLF0|RS92_ARATH (e_value=1e-113) 40S ribosomal protein S9-2 OS=Arabidopsis thaliana GN=RPS9C PE=2 SV=1;; (*TAIR) AT5G39850.1 (e_value=9e-115) | Symbols: | Ribosomal protein S4 | chr5:15950053-15951171 FORWARD LENGTH=197;; (*ITAG) Solyc05g007250.2.1 (e_value=1e-…	10.2334	13.37	1	0	2	2	187	21.7617	10.2573
NbS00000952g0006.1 protein AED:0.33 eAED:0.33 QI:0	1 1|1|1|0|2|0|187; (*GB) gi|53793731|gb|AAU93594.1| (e_value=6e-118) 40S ribosomal protein S9 , putative [Solanum demissum];; (*SWP) sp|Q9FLF0|RS92_ARATH (e_value=1e-113) 40S ribosomal protein S9-2 OS=Arabidopsis thaliana GN=RPS9C PE=2 SV=1;; (*TAIR) AT5G39850.1 (e_value=9e-115) | Symbols: | Ribosomal protein S4 | chr5:15950053-15951171 FORWARD LENGTH=197;; (*ITAG) Solyc05g007250.2.1 (e_value=1e-…	23.0428	12.83	1	0	2	6	187	21.7617	10.2573
NbS00000952g0006.1 protein AED:0.33 eAED:0.33 QI:0	1 1|1|1|0|2|0|187; (*GB) gi|53793731|gb|AAU93594.1| (e_value=6e-118) 40S ribosomal protein S9 , putative [Solanum demissum];; (*SWP) sp|Q9FLF0|RS92_ARATH (e_value=1e-113) 40S ribosomal protein S9-2 OS=Arabidopsis thaliana GN=RPS9C PE=2 SV=1;; (*TAIR) AT5G39850.1 (e_value=9e-115) | Symbols: | Ribosomal protein S4 | chr5:15950053-15951171 FORWARD LENGTH=197;; (*ITAG) Solyc05g007250.2.1 (e_value=1e-…	25.42	21.93	1	0	3	7	187	21.7617	10.2573
NbS00000952g0006.1 protein AED:0.33 eAED:0.33 QI:0	1 1|1|1|0|2|0|187; (*GB) gi|53793731|gb|AAU93594.1| (e_value=6e-118) 40S ribosomal protein S9 , putative [Solanum demissum];; (*SWP) sp|Q9FLF0|RS92_ARATH (e_value=1e-113) 40S ribosomal protein S9-2 OS=Arabidopsis thaliana GN=RPS9C PE=2 SV=1;; (*TAIR) AT5G39850.1 (e_value=9e-115) | Symbols: | Ribosomal protein S4 | chr5:15950053-15951171 FORWARD LENGTH=197;; (*ITAG) Solyc05g007250.2.1 (e_value=1e-…	3.46381	4.81	1	0	1	1	187	21.7617	10.2573
NbS00000952g0006.1 protein AED:0.33 eAED:0.33 QI:0	1 1|1|1|0|2|0|187; (*GB) gi|53793731|gb|AAU93594.1| (e_value=6e-118) 40S ribosomal protein S9 , putative [Solanum demissum];; (*SWP) sp|Q9FLF0|RS92_ARATH (e_value=1e-113) 40S ribosomal protein S9-2 OS=Arabidopsis thaliana GN=RPS9C PE=2 SV=1;; (*TAIR) AT5G39850.1 (e_value=9e-115) | Symbols: | Ribosomal protein S4 | chr5:15950053-15951171 FORWARD LENGTH=197;; (*ITAG) Solyc05g007250.2.1 (e_value=1e-…	6.67964	12.83	1	0	2	2	187	21.7617	10.2573
NbS00000952g0006.1 protein AED:0.33 eAED:0.33 QI:0	1 1|1|1|0|2|0|187; (*GB) gi|53793731|gb|AAU93594.1| (e_value=6e-118) 40S ribosomal protein S9 , putative [Solanum demissum];; (*SWP) sp|Q9FLF0|RS92_ARATH (e_value=1e-113) 40S ribosomal protein S9-2 OS=Arabidopsis thaliana GN=RPS9C PE=2 SV=1;; (*TAIR) AT5G39850.1 (e_value=9e-115) | Symbols: | Ribosomal protein S4 | chr5:15950053-15951171 FORWARD LENGTH=197;; (*ITAG) Solyc05g007250.2.1 (e_value=1e-…	13.6904	13.37	1	0	2	3	187	21.7617	10.2573
NbS00000952g0006.1 protein AED:0.33 eAED:0.33 QI:0	1 1|1|1|0|2|0|187; (*GB) gi|53793731|gb|AAU93594.1| (e_value=6e-118) 40S ribosomal protein S9 , putative [Solanum demissum];; (*SWP) sp|Q9FLF0|RS92_ARATH (e_value=1e-113) 40S ribosomal protein S9-2 OS=Arabidopsis thaliana GN=RPS9C PE=2 SV=1;; (*TAIR) AT5G39850.1 (e_value=9e-115) | Symbols: | Ribosomal protein S4 | chr5:15950053-15951171 FORWARD LENGTH=197;; (*ITAG) Solyc05g007250.2.1 (e_value=1e-…	2.90291	5.88	1	0	1	1	187	21.7617	10.2573
NbS00000952g0006.1 protein AED:0.33 eAED:0.33 QI:0	1 1|1|1|0|2|0|187; (*GB) gi|53793731|gb|AAU93594.1| (e_value=6e-118) 40S ribosomal protein S9 , putative [Solanum demissum];; (*SWP) sp|Q9FLF0|RS92_ARATH (e_value=1e-113) 40S ribosomal protein S9-2 OS=Arabidopsis thaliana GN=RPS9C PE=2 SV=1;; (*TAIR) AT5G39850.1 (e_value=9e-115) | Symbols: | Ribosomal protein S4 | chr5:15950053-15951171 FORWARD LENGTH=197;; (*ITAG) Solyc05g007250.2.1 (e_value=1e-…	32.8047	27.81	1	0	4	8	187	21.7617	10.2573
NbS00000952g0006.1 protein AED:0.33 eAED:0.33 QI:0	1 1|1|1|0|2|0|187; (*GB) gi|53793731|gb|AAU93594.1| (e_value=6e-118) 40S ribosomal protein S9 , putative [Solanum demissum];; (*SWP) sp|Q9FLF0|RS92_ARATH (e_value=1e-113) 40S ribosomal protein S9-2 OS=Arabidopsis thaliana GN=RPS9C PE=2 SV=1;; (*TAIR) AT5G39850.1 (e_value=9e-115) | Symbols: | Ribosomal protein S4 | chr5:15950053-15951171 FORWARD LENGTH=197;; (*ITAG) Solyc05g007250.2.1 (e_value=1e-…	30.0084	21.93	1	0	3	8	187	21.7617	10.2573
NbS00000952g0006.1 protein AED:0.33 eAED:0.33 QI:0	1 1|1|1|0|2|0|187; (*GB) gi|53793731|gb|AAU93594.1| (e_value=6e-118) 40S ribosomal protein S9 , putative [Solanum demissum];; (*SWP) sp|Q9FLF0|RS92_ARATH (e_value=1e-113) 40S ribosomal protein S9-2 OS=Arabidopsis thaliana GN=RPS9C PE=2 SV=1;; (*TAIR) AT5G39850.1 (e_value=9e-115) | Symbols: | Ribosomal protein S4 | chr5:15950053-15951171 FORWARD LENGTH=197;; (*ITAG) Solyc05g007250.2.1 (e_value=1e-…	3.6145	8.02	1	0	1	1	187	21.7617	10.2573
NbS00000952g0006.1 protein AED:0.33 eAED:0.33 QI:0	1 1|1|1|0|2|0|187; (*GB) gi|53793731|gb|AAU93594.1| (e_value=6e-118) 40S ribosomal protein S9 , putative [Solanum demissum];; (*SWP) sp|Q9FLF0|RS92_ARATH (e_value=1e-113) 40S ribosomal protein S9-2 OS=Arabidopsis thaliana GN=RPS9C PE=2 SV=1;; (*TAIR) AT5G39850.1 (e_value=9e-115) | Symbols: | Ribosomal protein S4 | chr5:15950053-15951171 FORWARD LENGTH=197;; (*ITAG) Solyc05g007250.2.1 (e_value=1e-…	3.25929	4.81	1	0	1	1	187	21.7617	10.2573
NbS00000952g0006.1 protein AED:0.33 eAED:0.33 QI:0	1 1|1|1|0|2|0|187; (*GB) gi|53793731|gb|AAU93594.1| (e_value=6e-118) 40S ribosomal protein S9 , putative [Solanum demissum];; (*SWP) sp|Q9FLF0|RS92_ARATH (e_value=1e-113) 40S ribosomal protein S9-2 OS=Arabidopsis thaliana GN=RPS9C PE=2 SV=1;; (*TAIR) AT5G39850.1 (e_value=9e-115) | Symbols: | Ribosomal protein S4 | chr5:15950053-15951171 FORWARD LENGTH=197;; (*ITAG) Solyc05g007250.2.1 (e_value=1e-…	3.11519	4.81	1	0	1	1	187	21.7617	10.2573
NbS00000952g0006.1 protein AED:0.33 eAED:0.33 QI:0	1 1|1|1|0|2|0|187; (*GB) gi|53793731|gb|AAU93594.1| (e_value=6e-118) 40S ribosomal protein S9 , putative [Solanum demissum];; (*SWP) sp|Q9FLF0|RS92_ARATH (e_value=1e-113) 40S ribosomal protein S9-2 OS=Arabidopsis thaliana GN=RPS9C PE=2 SV=1;; (*TAIR) AT5G39850.1 (e_value=9e-115) | Symbols: | Ribosomal protein S4 | chr5:15950053-15951171 FORWARD LENGTH=197;; (*ITAG) Solyc05g007250.2.1 (e_value=1e-…	3.56705	9.09	1	0	1	1	187	21.7617	10.2573
NbS00000952g0006.1 protein AED:0.33 eAED:0.33 QI:0	1 1|1|1|0|2|0|187; (*GB) gi|53793731|gb|AAU93594.1| (e_value=6e-118) 40S ribosomal protein S9 , putative [Solanum demissum];; (*SWP) sp|Q9FLF0|RS92_ARATH (e_value=1e-113) 40S ribosomal protein S9-2 OS=Arabidopsis thaliana GN=RPS9C PE=2 SV=1;; (*TAIR) AT5G39850.1 (e_value=9e-115) | Symbols: | Ribosomal protein S4 | chr5:15950053-15951171 FORWARD LENGTH=197;; (*ITAG) Solyc05g007250.2.1 (e_value=1e-…	6.92516	14.44	1	0	2	2	187	21.7617	10.2573
NbS00000952g0006.1 protein AED:0.33 eAED:0.33 QI:0	1 1|1|1|0|2|0|187; (*GB) gi|53793731|gb|AAU93594.1| (e_value=6e-118) 40S ribosomal protein S9 , putative [Solanum demissum];; (*SWP) sp|Q9FLF0|RS92_ARATH (e_value=1e-113) 40S ribosomal protein S9-2 OS=Arabidopsis thaliana GN=RPS9C PE=2 SV=1;; (*TAIR) AT5G39850.1 (e_value=9e-115) | Symbols: | Ribosomal protein S4 | chr5:15950053-15951171 FORWARD LENGTH=197;; (*ITAG) Solyc05g007250.2.1 (e_value=1e-…	7.43087	12.83	1	0	2	2	187	21.7617	10.2573
NbS00000952g0006.1 protein AED:0.33 eAED:0.33 QI:0	1 1|1|1|0|2|0|187; (*GB) gi|53793731|gb|AAU93594.1| (e_value=6e-118) 40S ribosomal protein S9 , putative [Solanum demissum];; (*SWP) sp|Q9FLF0|RS92_ARATH (e_value=1e-113) 40S ribosomal protein S9-2 OS=Arabidopsis thaliana GN=RPS9C PE=2 SV=1;; (*TAIR) AT5G39850.1 (e_value=9e-115) | Symbols: | Ribosomal protein S4 | chr5:15950053-15951171 FORWARD LENGTH=197;; (*ITAG) Solyc05g007250.2.1 (e_value=1e-…	4.95954	8.02	1	0	1	1	187	21.7617	10.2573
NbS00000952g0006.1 protein AED:0.33 eAED:0.33 QI:0	1 1|1|1|0|2|0|187; (*GB) gi|53793731|gb|AAU93594.1| (e_value=6e-118) 40S ribosomal protein S9 , putative [Solanum demissum];; (*SWP) sp|Q9FLF0|RS92_ARATH (e_value=1e-113) 40S ribosomal protein S9-2 OS=Arabidopsis thaliana GN=RPS9C PE=2 SV=1;; (*TAIR) AT5G39850.1 (e_value=9e-115) | Symbols: | Ribosomal protein S4 | chr5:15950053-15951171 FORWARD LENGTH=197;; (*ITAG) Solyc05g007250.2.1 (e_value=1e-…	3.23896	8.02	1	0	1	1	187	21.7617	10.2573
NbS00000952g0006.1 protein AED:0.33 eAED:0.33 QI:0	1 1|1|1|0|2|0|187; (*GB) gi|53793731|gb|AAU93594.1| (e_value=6e-118) 40S ribosomal protein S9 , putative [Solanum demissum];; (*SWP) sp|Q9FLF0|RS92_ARATH (e_value=1e-113) 40S ribosomal protein S9-2 OS=Arabidopsis thaliana GN=RPS9C PE=2 SV=1;; (*TAIR) AT5G39850.1 (e_value=9e-115) | Symbols: | Ribosomal protein S4 | chr5:15950053-15951171 FORWARD LENGTH=197;; (*ITAG) Solyc05g007250.2.1 (e_value=1e-…	12.5213	12.83	1	0	2	3	187	21.7617	10.2573
NbS00000975g0002.1	protein	2.95778	10.33	1	1	1	2	242	26.9554	4.64014
NbS00000984g0004.1 protein AED:0.02 eAED:0.02 QI:0	0 0|1|0|0|4|0|507; (*GB) gi|255551981|ref|XP_002517035.1| (e_value=0.0) acyltransferase, putative [Ricinus communis];; (*SWP) sp|Q5XEP9|KCS17_ARATH (e_value=7e-179) 3-ketoacyl-CoA synthase 17 OS=Arabidopsis thaliana GN=KCS17 PE=2 SV=2;; (*TAIR) AT1G04220.1 (e_value=6e-180) | Symbols: KCS2 | 3-ketoacyl-CoA synthase 2 | chr1:1119853-1122483 REVERSE LENGTH=528;; (*ITAG) Solyc05g013220.2.1 (e_value=0…	3.07869	3.55	1	0	1	1	507	56.5041	9.14404
NbS00000987g0004.1 protein AED:0.21 eAED:0.21 QI:0	-1 0|1|-1|1|1|0|266; (*GB) gi|3036948|dbj|BAA25392.1| (e_value=0.0) light harvesting chlorophyll a/b-binding protein [Nicotiana sylvestris];; (*SWP) sp|P27492|CB21_TOBAC (e_value=0.0) Chlorophyll a-b binding protein 16, chloroplastic OS=Nicotiana tabacum GN=CAB16 PE=2 SV=1;; (*TAIR) AT1G29930.1 (e_value=5e-173) | Symbols: CAB1, AB140, CAB140, LHCB1.3 | chlorophyll A/B binding protein 1 | chr1:104…	3.00761	6.39	1	0	1	1	266	28.1921	5.65576
NbS00000987g0004.1 protein AED:0.21 eAED:0.21 QI:0	-1 0|1|-1|1|1|0|266; (*GB) gi|3036948|dbj|BAA25392.1| (e_value=0.0) light harvesting chlorophyll a/b-binding protein [Nicotiana sylvestris];; (*SWP) sp|P27492|CB21_TOBAC (e_value=0.0) Chlorophyll a-b binding protein 16, chloroplastic OS=Nicotiana tabacum GN=CAB16 PE=2 SV=1;; (*TAIR) AT1G29930.1 (e_value=5e-173) | Symbols: CAB1, AB140, CAB140, LHCB1.3 | chlorophyll A/B binding protein 1 | chr1:104…	4.48557	13.16	1	0	1	1	266	28.1921	5.65576
NbS00000993g0102.1 protein AED:0.12 eAED:0.31 QI:0	0 0|0.5|1|1|2|0|99	4.10224	29.29	1	0	1	1	99	10.5927	4.70361
NbS00000993g0102.1 protein AED:0.12 eAED:0.31 QI:0	0 0|0.5|1|1|2|0|99	3.93821	29.29	1	0	1	1	99	10.5927	4.70361
NbS00000995g0010.1 protein AED:0.17 eAED:0.19 QI:0	0.5 0|1|1|0.66|3|0|352; (*GB) gi|3023851|sp|P93340.1|GBLP_NICPL (e_value=0.0) RecName: Full=Guanine nucleotide-binding protein subunit beta-like protein;; (*SWP) sp|P93340|GBLP_NICPL (e_value=0.0) Guanine nucleotide-binding protein subunit beta-like protein OS=Nicotiana plumbaginifolia PE=2 SV=1;; (*TAIR) AT1G18080.1 (e_value=0.0) | Symbols: ATARCA, RACK1A_AT, RACK1A | Transducin/WD40 repeat-like…	8.54905	11.36	1	0	2	2	352	38.6553	6.53662
NbS00000995g0010.1 protein AED:0.17 eAED:0.19 QI:0	0.5 0|1|1|0.66|3|0|352; (*GB) gi|3023851|sp|P93340.1|GBLP_NICPL (e_value=0.0) RecName: Full=Guanine nucleotide-binding protein subunit beta-like protein;; (*SWP) sp|P93340|GBLP_NICPL (e_value=0.0) Guanine nucleotide-binding protein subunit beta-like protein OS=Nicotiana plumbaginifolia PE=2 SV=1;; (*TAIR) AT1G18080.1 (e_value=0.0) | Symbols: ATARCA, RACK1A_AT, RACK1A | Transducin/WD40 repeat-like…	3.08977	3.69	1	0	1	1	352	38.6553	6.53662
NbS00000995g0010.1 protein AED:0.17 eAED:0.19 QI:0	0.5 0|1|1|0.66|3|0|352; (*GB) gi|3023851|sp|P93340.1|GBLP_NICPL (e_value=0.0) RecName: Full=Guanine nucleotide-binding protein subunit beta-like protein;; (*SWP) sp|P93340|GBLP_NICPL (e_value=0.0) Guanine nucleotide-binding protein subunit beta-like protein OS=Nicotiana plumbaginifolia PE=2 SV=1;; (*TAIR) AT1G18080.1 (e_value=0.0) | Symbols: ATARCA, RACK1A_AT, RACK1A | Transducin/WD40 repeat-like…	6.38091	6.82	1	0	2	2	352	38.6553	6.53662
NbS00000995g0010.1 protein AED:0.17 eAED:0.19 QI:0	0.5 0|1|1|0.66|3|0|352; (*GB) gi|3023851|sp|P93340.1|GBLP_NICPL (e_value=0.0) RecName: Full=Guanine nucleotide-binding protein subunit beta-like protein;; (*SWP) sp|P93340|GBLP_NICPL (e_value=0.0) Guanine nucleotide-binding protein subunit beta-like protein OS=Nicotiana plumbaginifolia PE=2 SV=1;; (*TAIR) AT1G18080.1 (e_value=0.0) | Symbols: ATARCA, RACK1A_AT, RACK1A | Transducin/WD40 repeat-like…	49.6347	40.63	1	1	8	13	352	38.6553	6.53662
NbS00000995g0010.1 protein AED:0.17 eAED:0.19 QI:0	0.5 0|1|1|0.66|3|0|352; (*GB) gi|3023851|sp|P93340.1|GBLP_NICPL (e_value=0.0) RecName: Full=Guanine nucleotide-binding protein subunit beta-like protein;; (*SWP) sp|P93340|GBLP_NICPL (e_value=0.0) Guanine nucleotide-binding protein subunit beta-like protein OS=Nicotiana plumbaginifolia PE=2 SV=1;; (*TAIR) AT1G18080.1 (e_value=0.0) | Symbols: ATARCA, RACK1A_AT, RACK1A | Transducin/WD40 repeat-like…	6.68931	3.69	1	0	1	2	352	38.6553	6.53662
NbS00000995g0010.1 protein AED:0.17 eAED:0.19 QI:0	0.5 0|1|1|0.66|3|0|352; (*GB) gi|3023851|sp|P93340.1|GBLP_NICPL (e_value=0.0) RecName: Full=Guanine nucleotide-binding protein subunit beta-like protein;; (*SWP) sp|P93340|GBLP_NICPL (e_value=0.0) Guanine nucleotide-binding protein subunit beta-like protein OS=Nicotiana plumbaginifolia PE=2 SV=1;; (*TAIR) AT1G18080.1 (e_value=0.0) | Symbols: ATARCA, RACK1A_AT, RACK1A | Transducin/WD40 repeat-like…	4.19663	7.67	1	0	1	1	352	38.6553	6.53662
NbS00000995g0010.1 protein AED:0.17 eAED:0.19 QI:0	0.5 0|1|1|0.66|3|0|352; (*GB) gi|3023851|sp|P93340.1|GBLP_NICPL (e_value=0.0) RecName: Full=Guanine nucleotide-binding protein subunit beta-like protein;; (*SWP) sp|P93340|GBLP_NICPL (e_value=0.0) Guanine nucleotide-binding protein subunit beta-like protein OS=Nicotiana plumbaginifolia PE=2 SV=1;; (*TAIR) AT1G18080.1 (e_value=0.0) | Symbols: ATARCA, RACK1A_AT, RACK1A | Transducin/WD40 repeat-like…	3.58235	3.13	1	0	1	1	352	38.6553	6.53662
NbS00000995g0010.1 protein AED:0.17 eAED:0.19 QI:0	0.5 0|1|1|0.66|3|0|352; (*GB) gi|3023851|sp|P93340.1|GBLP_NICPL (e_value=0.0) RecName: Full=Guanine nucleotide-binding protein subunit beta-like protein;; (*SWP) sp|P93340|GBLP_NICPL (e_value=0.0) Guanine nucleotide-binding protein subunit beta-like protein OS=Nicotiana plumbaginifolia PE=2 SV=1;; (*TAIR) AT1G18080.1 (e_value=0.0) | Symbols: ATARCA, RACK1A_AT, RACK1A | Transducin/WD40 repeat-like…	7.60001	10.8	1	0	2	2	352	38.6553	6.53662
NbS00000995g0010.1 protein AED:0.17 eAED:0.19 QI:0	0.5 0|1|1|0.66|3|0|352; (*GB) gi|3023851|sp|P93340.1|GBLP_NICPL (e_value=0.0) RecName: Full=Guanine nucleotide-binding protein subunit beta-like protein;; (*SWP) sp|P93340|GBLP_NICPL (e_value=0.0) Guanine nucleotide-binding protein subunit beta-like protein OS=Nicotiana plumbaginifolia PE=2 SV=1;; (*TAIR) AT1G18080.1 (e_value=0.0) | Symbols: ATARCA, RACK1A_AT, RACK1A | Transducin/WD40 repeat-like…	6.19317	7.1	1	0	2	2	352	38.6553	6.53662
NbS00000995g0010.1 protein AED:0.17 eAED:0.19 QI:0	0.5 0|1|1|0.66|3|0|352; (*GB) gi|3023851|sp|P93340.1|GBLP_NICPL (e_value=0.0) RecName: Full=Guanine nucleotide-binding protein subunit beta-like protein;; (*SWP) sp|P93340|GBLP_NICPL (e_value=0.0) Guanine nucleotide-binding protein subunit beta-like protein OS=Nicotiana plumbaginifolia PE=2 SV=1;; (*TAIR) AT1G18080.1 (e_value=0.0) | Symbols: ATARCA, RACK1A_AT, RACK1A | Transducin/WD40 repeat-like…	3.28433	3.13	1	0	1	1	352	38.6553	6.53662
NbS00000995g0010.1 protein AED:0.17 eAED:0.19 QI:0	0.5 0|1|1|0.66|3|0|352; (*GB) gi|3023851|sp|P93340.1|GBLP_NICPL (e_value=0.0) RecName: Full=Guanine nucleotide-binding protein subunit beta-like protein;; (*SWP) sp|P93340|GBLP_NICPL (e_value=0.0) Guanine nucleotide-binding protein subunit beta-like protein OS=Nicotiana plumbaginifolia PE=2 SV=1;; (*TAIR) AT1G18080.1 (e_value=0.0) | Symbols: ATARCA, RACK1A_AT, RACK1A | Transducin/WD40 repeat-like…	66.2682	43.18	1	1	9	18	352	38.6553	6.53662
NbS00000995g0010.1 protein AED:0.17 eAED:0.19 QI:0	0.5 0|1|1|0.66|3|0|352; (*GB) gi|3023851|sp|P93340.1|GBLP_NICPL (e_value=0.0) RecName: Full=Guanine nucleotide-binding protein subunit beta-like protein;; (*SWP) sp|P93340|GBLP_NICPL (e_value=0.0) Guanine nucleotide-binding protein subunit beta-like protein OS=Nicotiana plumbaginifolia PE=2 SV=1;; (*TAIR) AT1G18080.1 (e_value=0.0) | Symbols: ATARCA, RACK1A_AT, RACK1A | Transducin/WD40 repeat-like…	49.341	39.2	1	0	8	13	352	38.6553	6.53662
NbS00000995g0010.1 protein AED:0.17 eAED:0.19 QI:0	0.5 0|1|1|0.66|3|0|352; (*GB) gi|3023851|sp|P93340.1|GBLP_NICPL (e_value=0.0) RecName: Full=Guanine nucleotide-binding protein subunit beta-like protein;; (*SWP) sp|P93340|GBLP_NICPL (e_value=0.0) Guanine nucleotide-binding protein subunit beta-like protein OS=Nicotiana plumbaginifolia PE=2 SV=1;; (*TAIR) AT1G18080.1 (e_value=0.0) | Symbols: ATARCA, RACK1A_AT, RACK1A | Transducin/WD40 repeat-like…	7.19905	3.69	1	0	1	2	352	38.6553	6.53662
NbS00000995g0010.1 protein AED:0.17 eAED:0.19 QI:0	0.5 0|1|1|0.66|3|0|352; (*GB) gi|3023851|sp|P93340.1|GBLP_NICPL (e_value=0.0) RecName: Full=Guanine nucleotide-binding protein subunit beta-like protein;; (*SWP) sp|P93340|GBLP_NICPL (e_value=0.0) Guanine nucleotide-binding protein subunit beta-like protein OS=Nicotiana plumbaginifolia PE=2 SV=1;; (*TAIR) AT1G18080.1 (e_value=0.0) | Symbols: ATARCA, RACK1A_AT, RACK1A | Transducin/WD40 repeat-like…	3.94448	3.69	1	0	1	1	352	38.6553	6.53662
NbS00000995g0010.1 protein AED:0.17 eAED:0.19 QI:0	0.5 0|1|1|0.66|3|0|352; (*GB) gi|3023851|sp|P93340.1|GBLP_NICPL (e_value=0.0) RecName: Full=Guanine nucleotide-binding protein subunit beta-like protein;; (*SWP) sp|P93340|GBLP_NICPL (e_value=0.0) Guanine nucleotide-binding protein subunit beta-like protein OS=Nicotiana plumbaginifolia PE=2 SV=1;; (*TAIR) AT1G18080.1 (e_value=0.0) | Symbols: ATARCA, RACK1A_AT, RACK1A | Transducin/WD40 repeat-like…	6.50933	7.1	1	0	2	2	352	38.6553	6.53662
NbS00000995g0010.1 protein AED:0.17 eAED:0.19 QI:0	0.5 0|1|1|0.66|3|0|352; (*GB) gi|3023851|sp|P93340.1|GBLP_NICPL (e_value=0.0) RecName: Full=Guanine nucleotide-binding protein subunit beta-like protein;; (*SWP) sp|P93340|GBLP_NICPL (e_value=0.0) Guanine nucleotide-binding protein subunit beta-like protein OS=Nicotiana plumbaginifolia PE=2 SV=1;; (*TAIR) AT1G18080.1 (e_value=0.0) | Symbols: ATARCA, RACK1A_AT, RACK1A | Transducin/WD40 repeat-like…	3.76805	3.69	1	0	1	1	352	38.6553	6.53662
NbS00000995g0010.1 protein AED:0.17 eAED:0.19 QI:0	0.5 0|1|1|0.66|3|0|352; (*GB) gi|3023851|sp|P93340.1|GBLP_NICPL (e_value=0.0) RecName: Full=Guanine nucleotide-binding protein subunit beta-like protein;; (*SWP) sp|P93340|GBLP_NICPL (e_value=0.0) Guanine nucleotide-binding protein subunit beta-like protein OS=Nicotiana plumbaginifolia PE=2 SV=1;; (*TAIR) AT1G18080.1 (e_value=0.0) | Symbols: ATARCA, RACK1A_AT, RACK1A | Transducin/WD40 repeat-like…	12.46	10.51	1	0	2	3	352	38.6553	6.53662
NbS00000995g0010.1 protein AED:0.17 eAED:0.19 QI:0	0.5 0|1|1|0.66|3|0|352; (*GB) gi|3023851|sp|P93340.1|GBLP_NICPL (e_value=0.0) RecName: Full=Guanine nucleotide-binding protein subunit beta-like protein;; (*SWP) sp|P93340|GBLP_NICPL (e_value=0.0) Guanine nucleotide-binding protein subunit beta-like protein OS=Nicotiana plumbaginifolia PE=2 SV=1;; (*TAIR) AT1G18080.1 (e_value=0.0) | Symbols: ATARCA, RACK1A_AT, RACK1A | Transducin/WD40 repeat-like…	7.20822	3.69	1	0	1	2	352	38.6553	6.53662
NbS00000995g0010.1 protein AED:0.17 eAED:0.19 QI:0	0.5 0|1|1|0.66|3|0|352; (*GB) gi|3023851|sp|P93340.1|GBLP_NICPL (e_value=0.0) RecName: Full=Guanine nucleotide-binding protein subunit beta-like protein;; (*SWP) sp|P93340|GBLP_NICPL (e_value=0.0) Guanine nucleotide-binding protein subunit beta-like protein OS=Nicotiana plumbaginifolia PE=2 SV=1;; (*TAIR) AT1G18080.1 (e_value=0.0) | Symbols: ATARCA, RACK1A_AT, RACK1A | Transducin/WD40 repeat-like…	7.45484	3.69	1	0	1	2	352	38.6553	6.53662
NbS00001048g0004.1 protein AED:0.24 eAED:0.30 QI:0	0 0|1|1|1|2|0|121; (*GB) gi|297737072|emb|CBI26273.3| (e_value=7e-48) unnamed protein product [Vitis vinifera];; (*TAIR) AT3G22540.1 (e_value=3e-40) | Symbols: | Protein of unknown function (DUF1677) | chr3:7984233-7984565 REVERSE LENGTH=110;; (*ITAG) Solyc09g082190.1.1 (e_value=2e-57) evidence_code:10F0H1E1IEG genomic_reference:SL2.40ch09 gene_region:63394455-63394805 transcript_region:SL2.40ch0…	3.28144	14.05	1	0	1	7	121	13.7607	8.29443
NbS00001048g0004.1 protein AED:0.24 eAED:0.30 QI:0	0 0|1|1|1|2|0|121; (*GB) gi|297737072|emb|CBI26273.3| (e_value=7e-48) unnamed protein product [Vitis vinifera];; (*TAIR) AT3G22540.1 (e_value=3e-40) | Symbols: | Protein of unknown function (DUF1677) | chr3:7984233-7984565 REVERSE LENGTH=110;; (*ITAG) Solyc09g082190.1.1 (e_value=2e-57) evidence_code:10F0H1E1IEG genomic_reference:SL2.40ch09 gene_region:63394455-63394805 transcript_region:SL2.40ch0…	3.05648	14.05	1	0	1	4	121	13.7607	8.29443
NbS00001048g0004.1 protein AED:0.24 eAED:0.30 QI:0	0 0|1|1|1|2|0|121; (*GB) gi|297737072|emb|CBI26273.3| (e_value=7e-48) unnamed protein product [Vitis vinifera];; (*TAIR) AT3G22540.1 (e_value=3e-40) | Symbols: | Protein of unknown function (DUF1677) | chr3:7984233-7984565 REVERSE LENGTH=110;; (*ITAG) Solyc09g082190.1.1 (e_value=2e-57) evidence_code:10F0H1E1IEG genomic_reference:SL2.40ch09 gene_region:63394455-63394805 transcript_region:SL2.40ch0…	6.27631	14.05	1	0	1	8	121	13.7607	8.29443
NbS00001048g0004.1 protein AED:0.24 eAED:0.30 QI:0	0 0|1|1|1|2|0|121; (*GB) gi|297737072|emb|CBI26273.3| (e_value=7e-48) unnamed protein product [Vitis vinifera];; (*TAIR) AT3G22540.1 (e_value=3e-40) | Symbols: | Protein of unknown function (DUF1677) | chr3:7984233-7984565 REVERSE LENGTH=110;; (*ITAG) Solyc09g082190.1.1 (e_value=2e-57) evidence_code:10F0H1E1IEG genomic_reference:SL2.40ch09 gene_region:63394455-63394805 transcript_region:SL2.40ch0…	3.15027	14.05	1	0	1	4	121	13.7607	8.29443
NbS00001048g0004.1 protein AED:0.24 eAED:0.30 QI:0	0 0|1|1|1|2|0|121; (*GB) gi|297737072|emb|CBI26273.3| (e_value=7e-48) unnamed protein product [Vitis vinifera];; (*TAIR) AT3G22540.1 (e_value=3e-40) | Symbols: | Protein of unknown function (DUF1677) | chr3:7984233-7984565 REVERSE LENGTH=110;; (*ITAG) Solyc09g082190.1.1 (e_value=2e-57) evidence_code:10F0H1E1IEG genomic_reference:SL2.40ch09 gene_region:63394455-63394805 transcript_region:SL2.40ch0…	3.23588	14.05	1	0	1	4	121	13.7607	8.29443
NbS00001048g0004.1 protein AED:0.24 eAED:0.30 QI:0	0 0|1|1|1|2|0|121; (*GB) gi|297737072|emb|CBI26273.3| (e_value=7e-48) unnamed protein product [Vitis vinifera];; (*TAIR) AT3G22540.1 (e_value=3e-40) | Symbols: | Protein of unknown function (DUF1677) | chr3:7984233-7984565 REVERSE LENGTH=110;; (*ITAG) Solyc09g082190.1.1 (e_value=2e-57) evidence_code:10F0H1E1IEG genomic_reference:SL2.40ch09 gene_region:63394455-63394805 transcript_region:SL2.40ch0…	3.17579	14.05	1	0	1	7	121	13.7607	8.29443
NbS00001048g0004.1 protein AED:0.24 eAED:0.30 QI:0	0 0|1|1|1|2|0|121; (*GB) gi|297737072|emb|CBI26273.3| (e_value=7e-48) unnamed protein product [Vitis vinifera];; (*TAIR) AT3G22540.1 (e_value=3e-40) | Symbols: | Protein of unknown function (DUF1677) | chr3:7984233-7984565 REVERSE LENGTH=110;; (*ITAG) Solyc09g082190.1.1 (e_value=2e-57) evidence_code:10F0H1E1IEG genomic_reference:SL2.40ch09 gene_region:63394455-63394805 transcript_region:SL2.40ch0…	3.32317	14.05	1	0	1	7	121	13.7607	8.29443
[truncated: 14,853 more rows]

## Sheet: All non ribosomal
All non-ribosomal proteins (All PSM values). Green: mock, yellow: agro, blue: PVA, white: non-transgenic
Accession	Description	Score	Coverage	# Proteins	# Unique Peptides	# Peptides	# PSMs	# AAs	MW [kDa]	calc. pI
[truncated: 7,303 more rows]

## Sheet: tg-specific 
All non ribosomal proteins that were specific for transegenic plants																												All non ribosomal proteins that were specific for transegenic plants, PSM values above 1	All non ribosomal proteins that were specific for transegenic plants, PSM values above 1	All non ribosomal proteins that were specific for transegenic plants, PSM values above 1	All non ribosomal proteins that were specific for transegenic plants, PSM values above 1	All non ribosomal proteins that were specific for transegenic plants, PSM values above 1	All non ribosomal proteins that were specific for transegenic plants, PSM values above 1	All non ribosomal proteins that were specific for transegenic plants, PSM values above 1	All non ribosomal proteins that were specific for transegenic plants, PSM values above 1	All non ribosomal proteins that were specific for transegenic plants, PSM values above 1	All non ribosomal proteins that were specific for transegenic plants, PSM values above 1	All non ribosomal proteins that were specific for transegenic plants, PSM values above 1	All non ribosomal proteins that were specific for transegenic plants, PSM values above 1	All non ribosomal proteins that were specific for transegenic plants, PSM values above 1	All non ribosomal proteins that were specific for transegenic plants, PSM values above 1	All non ribosomal proteins that were specific for transegenic plants, PSM values above 1	All non ribosomal proteins that were specific for transegenic plants, PSM values above 1	All non ribosomal proteins that were specific for transegenic plants, PSM values above 1	All non ribosomal proteins that were specific for transegenic plants, PSM values above 1	All non ribosomal proteins that were specific for transegenic plants, PSM values above 1	All non ribosomal proteins that were specific for transegenic plants, PSM values above 1	All non ribosomal proteins that were specific for transegenic plants, PSM values above 1	All non ribosomal proteins that were specific for transegenic plants, PSM values above 1
[truncated: 1,930 more rows]
[truncated: 5,000 more columns]

[truncated: 4 more sheets: tg-specific PSM 2, Paralogs, PVA proteins, translation initation factors]
