# Supplementary material for: Ribosome profiles and riboproteomes of healthy and Potato virus A‐ and Agrobacterium‐infected Nicotiana benthamiana plants
Source: Mol Plant Pathol. 2018 Dec 6;20(3):392–409. doi: 10.1111/mpp.12764 (PMC6637900; doi:10.1111/mpp.12764)
Supplement: Supplementary file 14 — Table S7 A. tumefaciens protein hits. [file MPP-20-392-s014.xlsx]

## Sheet: Content
	Supplementary file 7: Agrobacterium -specific protein hits.
	Sheet 1	Summary of all Agrobacterium-specific protein hits in all four treatments.
	Sheet 3	Unique Agrobacterium proteins.

## Sheet: Agrobacterium hits
Summary of all protein hits (all PSM values) for A. tumefaciens proteins. N-TG1 refers to non-transgenic control sample from experiment 1, TR refers to technical replicate 1. MOCK refers to healthy mock-inoculated plants, Agro to A. tumenfaciens infected plants, and PVA to PVA infected plants.
Sample information	Accession	Description	Score	Coverage	# Proteins	# Unique Peptides	# Peptides	# PSMs	# AAs	MW [kDa]	calc. pI
N-TG1 TR2	159140950	argininosuccinate lyase [Agrobacterium fabrum str. C58]	3.32951	4.72	1	1	1	1	466	50.9568	5.90967
N-TG1 TR2	159141478	conserved hypothetical protein [Agrobacterium fabrum str. C58]	3.00787	8.06	1	1	1	1	360	39.9267	5.90967
N-TG2 TR2	159140555	ATP synthase beta chain [Agrobacterium fabrum str. C58]	3.09858	2.27	1	1	1	1	484	51.4006	5.05908
N-TG2 TR2	15156707	CTP synthase [Agrobacterium fabrum str. C58]	2.55987	3.63	1	1	1	1	578	64.2579	5.85889
N-TG2 TR2	15155222	ubiquinone biosynthesis protein [Agrobacterium fabrum str. C58]	2.45669	3.05	1	1	1	1	524	58.1767	9.08545
N-TG3 TR1	15154995	DNAK Protein [Agrobacterium fabrum str. C58]	7.50301	2.53	1	1	1	2	633	68.0381	4.98291
N-TG3 TR1	159140555	ATP synthase beta chain [Agrobacterium fabrum str. C58]	2.86647	2.27	1	1	1	1	484	51.4006	5.05908
N-TG4 TR1	15154995	DNAK Protein [Agrobacterium fabrum str. C58]	4.15595	2.53	1	1	1	1	633	68.0381	4.98291
N-TG4 TR1	159140414	probable acetyltransferase [Agrobacterium fabrum str. C58]	3.61337	19.53	1	1	1	1	169	18.8757	6.80029
N-TG4 TR2	159140555	ATP synthase beta chain [Agrobacterium fabrum str. C58]	4.08802	2.69	1	1	1	1	484	51.4006	5.05908
MOCK1	15155636	conserved hypothetical protein [Agrobacterium fabrum str. C58]	2.51252	13.93	1	1	1	1	122	13.8109	5.99854
MOCK2 TR1	159140555	ATP synthase beta chain [Agrobacterium fabrum str. C58]	3.82566	2.69	1	1	1	1	484	51.4006	5.05908
MOCK2 TR2	159140555	ATP synthase beta chain [Agrobacterium fabrum str. C58]	2.80142	2.27	1	1	1	1	484	51.4006	5.05908
MOCK3 TR1	15154995	DNAK Protein [Agrobacterium fabrum str. C58]	7.39445	2.53	1	1	1	2	633	68.0381	4.98291
MOCK3 TR1	159141638	related to citrate synthase [Agrobacterium fabrum str. C58]	3.51622	12.02	1	1	1	1	366	39.3147	6.72705
MOCK3 TR1	15156448	UDP glucosamine N-acyltransferase [Agrobacterium fabrum str. C58]	3.26825	8.45	1	1	1	1	355	36.8622	6.7417
MOCK3 TR1	15155636	conserved hypothetical protein [Agrobacterium fabrum str. C58]	2.75924	13.93	1	1	1	1	122	13.8109	5.99854
MOCK3 TR1	15155988	serine protease DO-like protease [Agrobacterium fabrum str. C58]	2.65508	3.25	1	1	1	1	523	54.4038	5.50342
MOCK3 TR1	15155007	purine nucleoside phosphorylase [Agrobacterium fabrum str. C58]	2.62318	7.14	1	1	1	1	266	27.9141	5.14795
MOCK3 TR2	15154995	DNAK Protein [Agrobacterium fabrum str. C58]	4.26925	2.53	1	1	1	1	633	68.0381	4.98291
MOCK3 TR2	15155988	serine protease DO-like protease [Agrobacterium fabrum str. C58]	2.67251	3.25	1	1	1	1	523	54.4038	5.50342
MOCK4 TR1	15154995	DNAK Protein [Agrobacterium fabrum str. C58]	3.46062	2.53	1	1	1	1	633	68.0381	4.98291
MOCK4 TR1	159140555	ATP synthase beta chain [Agrobacterium fabrum str. C58]	2.85864	2.27	1	1	1	1	484	51.4006	5.05908
MOCK4 TR1	15155988	serine protease DO-like protease [Agrobacterium fabrum str. C58]	2.54814	3.25	1	1	1	1	523	54.4038	5.50342
AGRO1-TR1	15154995	DNAK Protein [Agrobacterium fabrum str. C58]	7.99952	2.53	1	1	1	2	633	68.0381	4.98291
AGRO1-TR2	15154995	DNAK Protein [Agrobacterium fabrum str. C58]	7.90487	2.53	1	1	1	2	633	68.0381	4.98291
AGRO1-TR2	15161753	conserved hypothetical protein [Agrobacterium fabrum str. C58]	3.65366	3.32	1	1	1	1	632	69.8477	6.30322
AGRO1-TR2	159140617	putative ftsK cell division protein [Agrobacterium fabrum str. C58]	3.24696	3.93	1	1	1	1	891	96.774	5.30029
AGRO2-TR1	159140555	ATP synthase beta chain [Agrobacterium fabrum str. C58]	5.76097	4.96	1	2	2	2	484	51.4006	5.05908
AGRO2-TR1	15157826	ATP synthase alpha chain [Agrobacterium fabrum str. C58]	2.84728	2.55	1	1	1	1	509	54.5897	6.96143
AGRO2-TR2	159140555	ATP synthase beta chain [Agrobacterium fabrum str. C58]	3.79466	2.69	1	1	1	1	484	51.4006	5.05908
AGRO3-TR1	15154995	DNAK Protein [Agrobacterium fabrum str. C58]	4.47401	2.53	1	1	1	1	633	68.0381	4.98291
AGRO3-TR2	15154995	DNAK Protein [Agrobacterium fabrum str. C58]	4.55059	2.53	1	1	1	1	633	68.0381	4.98291
AGRO3-TR2	15160160	conserved hypothetical protein [Agrobacterium fabrum str. C58]	3.38043	10.24	1	1	1	1	254	27.046	7.97217
AGRO4-TR1	15154995	DNAK Protein [Agrobacterium fabrum str. C58]	4.20473	2.53	1	1	1	1	633	68.0381	4.98291
AGRO4-TR1	159141638	related to citrate synthase [Agrobacterium fabrum str. C58]	3.60947	12.02	1	1	1	1	366	39.3147	6.72705
AGRO4-TR1	15156625	sulfate permease [Agrobacterium fabrum str. C58]	3.16238	5.59	1	1	1	1	537	56.3094	6.55127
AGRO4-TR1	159140066	arsenical resistance protein [Agrobacterium fabrum str. C58]	2.98251	13.1	1	1	1	1	229	25.9763	8.01611
AGRO4-TR1	159140555	ATP synthase beta chain [Agrobacterium fabrum str. C58]	2.64838	2.27	1	1	1	1	484	51.4006	5.05908
AGRO4-TR2	15154995	DNAK Protein [Agrobacterium fabrum str. C58]	3.99902	2.53	1	1	1	1	633	68.0381	4.98291
PVA1 TR2	159140849	amidohydrolase [Agrobacterium fabrum str. C58]	2.77358	4.58	1	1	1	1	480	51.4787	5.75732
PVA1 TR2	15157585	ABC transporter, nucleotide binding/ATPase protein (urea/amide) [Agrobacterium fabrum str. C58]	2.37369	7.36	1	1	1	1	231	25.2403	7.44482
PVA2 TR1	15154995	DNAK Protein [Agrobacterium fabrum str. C58]	3.51689	2.69	1	1	1	1	633	68.0381	4.98291
PVA2 TR2	15154995	DNAK Protein [Agrobacterium fabrum str. C58]	4.46495	2.69	1	1	1	1	633	68.0381	4.98291
PVA3 TR1	15154995	DNAK Protein [Agrobacterium fabrum str. C58]	4.70702	2.53	1	1	1	1	633	68.0381	4.98291
PVA3 TR1	159140555	ATP synthase beta chain [Agrobacterium fabrum str. C58]	4.11405	2.69	1	1	1	1	484	51.4006	5.05908
PVA3 TR2	159140555	ATP synthase beta chain [Agrobacterium fabrum str. C58]	9.22534	4.96	1	2	2	3	484	51.4006	5.05908
PVA3 TR2	15154995	DNAK Protein [Agrobacterium fabrum str. C58]	4.2852	2.53	1	1	1	1	633	68.0381	4.98291
PVA3 TR2	159139801	conserved hypothetical protein [Agrobacterium fabrum str. C58]	2.66633	5.73	1	1	1	1	262	29.9524	9.14404
PVA4 TR1	15159321	dihydroxy-acid dehydratase [Agrobacterium fabrum str. C58]	3.54941	7.49	1	1	1	1	574	62.2951	5.96045
PVA4 TR1	15154995	DNAK Protein [Agrobacterium fabrum str. C58]	3.177	2.53	1	1	1	1	633	68.0381	4.98291
PVA4 TR1	159140299	HFLK protein [Agrobacterium fabrum str. C58]	2.88435	8.33	1	1	1	1	372	40.1711	4.99561
PVA4 TR2	15154995	DNAK Protein [Agrobacterium fabrum str. C58]	4.2059	2.53	1	1	1	1	633	68.0381	4.98291
PVA4 TR2	159140555	ATP synthase beta chain [Agrobacterium fabrum str. C58]	3.25213	2.69	1	1	1	1	484	51.4006	5.05908

## Sheet: Unique protein hits
unique hits (duplicates removed)	Description
159140950	argininosuccinate lyase [Agrobacterium fabrum str. C58]
159141478	conserved hypothetical protein [Agrobacterium fabrum str. C58]
159140555	ATP synthase beta chain [Agrobacterium fabrum str. C58]
15156707	CTP synthase [Agrobacterium fabrum str. C58]
15155222	ubiquinone biosynthesis protein [Agrobacterium fabrum str. C58]
15154995	DNAK Protein [Agrobacterium fabrum str. C58]
159140414	probable acetyltransferase [Agrobacterium fabrum str. C58]
15155636	conserved hypothetical protein [Agrobacterium fabrum str. C58]
159141638	related to citrate synthase [Agrobacterium fabrum str. C58]
15156448	UDP glucosamine N-acyltransferase [Agrobacterium fabrum str. C58]
15155988	serine protease DO-like protease [Agrobacterium fabrum str. C58]
15155007	purine nucleoside phosphorylase [Agrobacterium fabrum str. C58]
15161753	conserved hypothetical protein [Agrobacterium fabrum str. C58]
159140617	putative ftsK cell division protein [Agrobacterium fabrum str. C58]
15157826	ATP synthase alpha chain [Agrobacterium fabrum str. C58]
15160160	conserved hypothetical protein [Agrobacterium fabrum str. C58]
15156625	sulfate permease [Agrobacterium fabrum str. C58]
159140066	arsenical resistance protein [Agrobacterium fabrum str. C58]
159140849	amidohydrolase [Agrobacterium fabrum str. C58]
15157585	ABC transporter, nucleotide binding/ATPase protein (urea/amide) [Agrobacterium fabrum str. C58]
159139801	conserved hypothetical protein [Agrobacterium fabrum str. C58]
15159321	dihydroxy-acid dehydratase [Agrobacterium fabrum str. C58]
159140299	HFLK protein [Agrobacterium fabrum str. C58]
